# Supplementary material for: Synthesis of Cyclobutane‐Containing Tricyclic β‐Lactams Based on a Saturated Scaffold Enabled by Iron‐catalysed [2 + 2]‐Cycloaddition
Source: Chemistry. 2025 Sep 26;31(64):e02476. doi: 10.1002/chem.202502476 (PMC12624322; doi:10.1002/chem.202502476)
Supplement: Supplementary file 2 — Supporting Information [file CHEM-31-e02476-s002.xyz]

##############
Compound 9
###############
------------------
A
------------------
31
CONF2  -672.519827
C 4.3745412101 -0.1831385208 -0.2672321223
C 3.7905675185 -1.1911505475 0.4948790200
C 2.4111732103 -1.2102796529 0.6899177519
C 1.5981685935 -0.2239583820 0.1263063856
C 0.1150220764 -0.2413895379 0.3362454123
C -0.5692366375 1.0890216726 0.7400153143
C -0.8191947555 -0.1686722695 -0.9196522112
C -2.1102840066 -1.0002682554 -1.0545704676
C -2.5603303453 -1.8922492857 0.1311969668
C -3.3924224596 -0.7136434351 0.6906449826
C -3.2657131913 0.0057866465 -0.6800300313
C -2.6875324651 1.4237909184 -0.6615013086
H -0.2680709825 -0.1286210365 -1.8645063542
H -2.1560253047 -1.4697776504 -2.0396857431
H 1.5760730508 1.5671163032 -1.0728713650
H -4.1597802128 -0.0833006454 -1.3011047452
H -3.0846785307 2.0409429028 0.1506985765
H -0.1673815020 -1.0348496537 1.0326125539
H -1.7872130962 -2.3250000762 0.7713849077
H -3.2013285892 -2.7014196362 -0.2281817570
H -2.8674231272 -0.1679859225 1.4827100563
H 5.4493409170 -0.1651989907 -0.4176727031
H 1.9593600124 -1.9985189445 1.2859312961
H 4.4084652226 -1.9646841118 0.9404780701
H -2.8461403154 1.9425183171 -1.6137563080
H 4.0201544263 1.5988656297 -1.4240397039
H -4.4049708039 -0.9369595811 1.0357449520
C 2.1949578378 0.7867766450 -0.6363270302
C 3.5713438711 0.8064340952 -0.8329533295
N -1.2589753585 1.1774193080 -0.4518235097
O -0.5577089415 1.7981510833 1.7245342068
31
CONF3 -672.518639
C 4.3740481513 -0.2642535696 -0.1840468520
C 3.7941325578 0.8518648742 0.4127827999
C 2.4148056210 0.9122377100 0.6007023461
C 1.5992914453 -0.1455360353 0.1921668763
C 0.1103893915 -0.1081424179 0.3880097030
C -0.6035140176 1.2570230025 0.4562378598
C -0.8016947456 -0.3706060868 -0.8559701799
C -2.0686189211 -1.2487398317 -0.8045396244
C -2.4954208138 -1.8668842838 0.5506815796
C -3.3467278667 -0.6077902047 0.8416792681
C -3.2518443561 -0.2186181362 -0.6585279458
C -2.7182320190 1.1803550731 -0.9780212013
H -0.2362997251 -0.5361033384 -1.7779781313
H -2.0942144556 -1.9236769399 -1.6630329837
H 1.5625151392 -2.0939326976 -0.7233270097
H -4.1468459887 -0.4761501993 -1.2292815064
H -3.1362365528 1.9598035216 -0.3328575198
H -0.1770154315 -0.7165951805 1.2529567539
H -1.7105728519 -2.1337486938 1.2635521451
H -3.1231891778 -2.7464921601 0.3855142417
H -2.8218999565 0.1123729384 1.4791541142
H 5.4483822058 -0.3085664081 -0.3321678037
H 1.9686015507 1.7848830982 1.0671918459
H 4.4159174872 1.6826020066 0.7323165525
H -2.8920271225 1.4535718247 -2.0251382933
H 4.0094360391 -2.1987814308 -1.0583720995
H -4.3492728092 -0.7634858427 1.2473619693
C 2.1889084996 -1.2649736036 -0.4038818120
C 3.5661447067 -1.3242515237 -0.5919666306
N -1.2834879623 1.0359050706 -0.7242298667
O -0.6355296825 2.1814999742 1.2438469957
------------------
B
------------------
31
CONF2    -672.519826
C 4.3741633449 -0.1762635894 -0.2725869618
C 3.7934104389 -1.1799348289 0.4976122690
C 2.4144045443 -1.2002457117 0.6951504486
C 1.5985474328 -0.2193492035 0.1261217418
C 0.1156982837 -0.2391094255 0.3379470250
C -0.5716760543 1.0914261398 0.7365917531
C -0.8194472717 -0.1739011259 -0.9176560267
C -2.1087916924 -1.0091876009 -1.0473974798
C -2.5555645575 -1.8968884531 0.1427587732
C -3.3884476378 -0.7173430807 0.6984510841
C -3.2660897446 -0.0042857735 -0.6757054316
C -2.6914868615 1.4151227850 -0.6647520781
H -0.2694669189 -0.1366435137 -1.8633195137
H -2.1543673264 -1.4829917705 -2.0304799121
H 1.5713600440 1.5639864249 -1.0845115383
H -4.1609420622 -0.0986158088 -1.2948687295
H -3.0895998495 2.0351119810 0.1448130732
H -0.1643470832 -1.0302796948 1.0378667833
H -1.7810075386 -2.3265068230 0.7833680085
H -3.1963697511 -2.7081043432 -0.2124735924
H -2.8620194537 -0.1669569811 1.4862595000
H 5.4485411620 -0.1578521202 -0.4256621237
H 1.9649364071 -1.9851133551 1.2973794778
H 4.4134274748 -1.9494282500 0.9472153527
H -2.8522053605 1.9289206377 -1.6193022620
H 4.0146860540 1.5971822638 -1.4405803095
H -4.3996383314 -0.9403445976 1.0476448878
C 2.1923033852 0.7875279904 -0.6440030145
C 3.5682758782 0.8081818288 -0.8431989441
N -1.2622145999 1.1731866406 -0.4551803652
O -0.5621338762 1.8043406438 1.7182954412
31
CONF5     -672.518590
C 4.4496259146 -0.2018078799 -0.2638083530
C 3.5709569924 0.2269633584 -1.2581767588
C 2.2019695116 0.2575687933 -1.0172496228
C 1.6866667534 -0.1474926529 0.2199862624
C 0.2135666846 -0.1017272524 0.4891761428
C -0.5025057563 1.2528426966 0.2321460441
C -0.7633297474 -0.6448672706 -0.6037163862
C -2.0689668385 -1.3224110365 -0.2168690173
C -2.7153943152 -0.9958698750 1.1600535440
C -4.0173616826 -0.5844409659 0.4289465888
C -3.2217110668 -0.4939637581 -0.8961233053
C -2.6039780502 0.8961049484 -1.2141898500
H -0.2782174224 -1.1219228328 -1.4626494385
H -2.0912953362 -2.3886573183 -0.4509738356
H 2.1872874156 -0.8873456916 2.1759889460
H -3.6973493525 -0.9218212967 -1.7816315545
H -3.0491983894 1.7065575657 -0.6268167287
H -0.0108802425 -0.4801000571 1.4899100926
H -2.2461876119 -0.1403278251 1.6549880462
H -2.7757280080 -1.8187860183 1.8760393394
H -4.5183193189 0.3266057551 0.7679392800
H 5.5183126215 -0.2224751155 -0.4520112235
H 1.5256037652 0.6053665422 -1.7939439075
H 3.9552905513 0.5435343359 -2.2230597764
H -2.7098952286 1.1396229052 -2.2761991608
H 4.6237281627 -0.9334160408 1.7532384629
H -4.7436432238 -1.4010295623 0.4005018685
C 2.5752664351 -0.5737701562 1.2106710856
C 3.9474616867 -0.6001938677 0.9719339007
N -1.1871385194 0.7557840325 -0.8551085951
O -0.5167441653 2.3380091993 0.7744657446
31
CONF4       -672.519702
C 4.4419193367 -0.0360629849 -0.5183789274
C 3.8861013515 0.5574583471 0.6113745475
C 2.5248087204 0.4238703201 0.8784225255
C 1.7032079343 -0.3066072373 0.0172699039
C 0.2327644085 -0.4685852370 0.2822041801
C -0.4691107528 0.5829784879 1.1696222139
C -0.7585553875 0.0204811899 -0.8250332791
C -2.0680195121 -0.7075356928 -1.0881134643
C -2.7002147590 -1.5642660719 0.0468251115
C -4.0045866313 -0.7391675757 -0.0836292382
C -3.2186959349 0.3429334922 -0.8644750712
C -2.5886250246 1.4686506860 0.0019763319
H -0.2827810550 0.3838521924 -1.7425258730
H -2.1027933986 -1.2030779450 -2.0605470798
H 1.6387840924 -1.4743555718 -1.7908035665
H -3.7060709758 0.7567051686 -1.7504263400
H -3.0223383161 1.5271662575 1.0060068837
H 0.0080393183 -1.4854986641 0.6237611118
H -2.2177184263 -1.4012631754 1.0151348600
H -2.7623852698 -2.6401635378 -0.1322735191
H -4.4948671351 -0.4223392930 0.8413259221
H 5.5018785476 0.0707694499 -0.7265209585
H 2.0988831016 0.8887733894 1.7620319124
H 4.5118231161 1.1300149545 1.2892240885
H -2.6990775095 2.4446745182 -0.4810069937
H 4.0529196318 -1.2343807694 -2.2654724728
H -4.7381716664 -1.2356036472 -0.7243860163
C 2.2695168043 -0.9028973635 -1.1145356982
C 3.6281055329 -0.7679123188 -1.3817929734
N -1.1711134635 1.1015642263 0.1041475140
O -0.4813559052 0.8539341890 2.3544838336
------------------
C  
------------------
31
CONF2          -672.519313
C -0.3134239479 -0.9284524374 1.0416024360
C 0.5720667425 -1.8483543988 0.1767180511
C 1.0018895745 -0.0804302410 1.2011784630
C 1.2533473178 1.1232507757 0.2983470210
C 2.4226217036 2.0776946338 0.6774678255
C 3.0109350231 1.8849355281 -0.7452240675
C 2.1049889294 0.6425666778 -0.9222352360
C 2.7151066620 -0.6996443344 -0.4505023460
H 1.3048277236 0.0946917088 2.2381102760
H 0.3406200275 1.6570299703 0.0229073052
H 1.5896251817 0.5233682498 -1.8795647517
H 3.6879039383 -0.5513056162 0.0323007945
H 3.0611131576 1.6418842869 1.4523690744
H 2.1532033836 3.0944199649 0.9729649718
H 4.0898844537 1.7246669959 -0.8302217554
H 2.8312740368 -1.4283780964 -1.2569197345
H 2.7170444536 2.6941037974 -1.4185386512
N 1.7450908340 -1.1982162113 0.5335942560
O 0.3704185272 -2.7583100887 -0.5989768435
H -4.4339756124 1.2088216752 1.2938061426
C -3.6413162719 0.8380484806 0.6511666241
C -3.7268901555 1.0007628688 -0.7297993057
H -4.5854711268 1.4990608105 -1.1687951302
C -2.7078765300 0.5126896947 -1.5441325599
H -2.7704350104 0.6280734839 -2.6218407587
C -1.6074727116 -0.1298604304 -0.9830174377
H -0.8255489325 -0.5145580616 -1.6308763060
C -1.5102112586 -0.2948338925 0.4026816730
C -2.5431091606 0.1923636243 1.2109573204
H -2.4821269391 0.0625985124 2.2881265457
H -0.5956498643 -1.4036270623 1.9866736083
------------------
D  
------------------
31
CONF1     -672.518805
C 0.0900304328 -0.9332071926 1.0308656088
C -0.9138435122 -1.6341037315 0.0805962154
C -1.0998146547 0.0346454985 1.3228935273
C -1.2976886925 1.3142450527 0.5230418560
C -0.7459975409 1.4212640677 -0.9289789645
C -2.1670720836 1.7944459001 -1.4173984195
C -2.7414725602 1.2304434807 -0.0956712686
C -3.0874382021 -0.2830150211 -0.1143142448
H -1.3584452722 0.1660133544 2.3790993497
H -1.1220400597 2.2222212003 1.1038612881
H -3.5342280399 1.8093441913 0.3846966686
H -3.1486678328 -0.6952415981 -1.1275444585
H -0.4233726522 0.4550840829 -1.3271482261
H 0.0579918813 2.1422116068 -1.0929933403
H -2.5193803419 1.3376489885 -2.3466552810
H -4.0363576973 -0.4771896355 0.3958533468
H -2.3044072283 2.8776779146 -1.4773321427
N -1.9773863060 -0.9260661674 0.6031599106
O -0.8518521744 -2.4581015173 -0.8085547753
H 4.7925026543 0.9691705364 -0.7804855403
C 3.8431272650 0.5854551657 -0.4203220734
C 3.1340031750 1.2768831982 0.5601090470
H 3.5297206470 2.2016971203 0.9690210322
C 1.9149696717 0.7863480293 1.0177011592
H 1.3632208502 1.3325639867 1.7782310982
C 1.3883267260 -0.4016982510 0.5031239367
C 2.1081227180 -1.0959824860 -0.4723225729
H 1.7073181830 -2.0194560846 -0.8771229242
C 3.3263819664 -0.6017979701 -0.9327878604
H 3.8726572427 -1.1476628037 -1.6960665276
H 0.2779362276 -1.5803835473 1.8973512416

##############
Compound 11
###############
------------------
A
------------------
34
CONF1     -711.846179
C 4.5936444908 -0.1972992402 -0.6340489208
C 4.1354881378 -1.1952311404 0.2213669799
C 2.7963357197 -1.2271454705 0.6047202553
C 1.8976304430 -0.2647037642 0.1379131858
C 0.4587089004 -0.2985612266 0.5485011581
C -0.1875173406 1.0358389351 1.0066267158
C -0.6379283645 -0.2784633791 -0.5663091721
C -1.7871355022 -1.2555793756 -0.4743706179
C -2.4735437446 -1.4390854441 0.9089701326
C -3.8475026926 -1.1326360340 0.2568934911
C -3.1332551261 -0.6745165594 -1.0439926408
C -3.1054149751 0.8352853352 -1.2971737466
C -2.3758342233 1.6351776879 -0.2142776311
H -2.6160135750 1.0295657712 -2.2600629505
H 4.8208388859 -1.9507418839 0.5932399177
H -3.4873935039 -1.1737079655 -1.9507007496
H 1.6842502867 1.4997431174 -1.0817960936
H 4.0560367075 1.5547213621 -1.7659234030
H -0.2306154874 -0.2294739186 -1.5839257290
H 5.6369881391 -0.1694198519 -0.9321083742
H -4.4513447380 -2.0305359233 0.1029087950
H -2.9116096833 1.5922869819 0.7441823224
H -4.1310569247 1.2121043070 -1.3799064465
H 0.2783438485 -1.0858956259 1.2872858248
H 2.4422538820 -2.0070215185 1.2732860390
C 2.3692125851 0.7371593090 -0.7189072295
C 3.7049282082 0.7697326719 -1.1031016990
H -2.1766108151 -0.6806340017 1.6402681673
H -2.3600692224 -2.4234227299 1.3691587717
H -2.3009492051 2.6890451335 -0.5066162203
H -4.4649560275 -0.3799065867 0.7566754287
H -1.5167242245 -2.2096900775 -0.9366095423
N -1.0476250187 1.0515620589 -0.0500481525
O -0.0437017749 1.7854842245 1.9551043111
34
CONF3   -711.845368
C 4.6042668872 -0.3128939319 -0.4789414260
C 3.7686652876 0.6526824887 -1.0394099056
C 2.4158291322 0.6765764074 -0.7205270525
C 1.8731388124 -0.2665488769 0.1604760686
C 0.4149703822 -0.2370025331 0.5023347764
C -0.1898851831 1.1539638637 0.8361465047
C -0.6173436923 -0.2382232521 -0.6768936849
C -1.8161326247 -1.1678545089 -0.6047642408
C -2.3684433080 -1.7297998447 0.7308395415
C -3.7889688328 -1.6079334882 0.1187353922
C -3.2280904692 -0.5325896736 -0.8498013001
C -3.3727681945 0.8775156215 -0.2590796471
C -2.2105265035 1.8008143642 -0.6377014937
H -4.3218080829 1.3157934982 -0.5873170059
H 4.1744546372 1.3929997063 -1.7220612829
H -3.5839945452 -0.5517642145 -1.8853768814
H 2.3100667202 -1.9627549672 1.4071982132
H 4.7188924575 -2.0064309486 0.8441984300
H -0.1484816833 -0.2701301017 -1.6684963653
H 5.6613421499 -0.3285419372 -0.7248909563
H -4.0684397640 -2.5214378359 -0.4140124332
H -2.2651241838 2.7542729375 -0.1038069821
H -3.4070454655 0.8207993697 0.8354879211
H 0.1758732010 -0.9740299354 1.2738688086
H 1.7729391088 1.4390811867 -1.1534900865
C 2.7187141367 -1.2282089686 0.7187071942
C 4.0752831149 -1.2526540042 0.4010533347
H -2.2330322104 -1.0272078777 1.5590909962
H -2.0207097623 -2.7181404423 1.0423235447
H -2.2048619077 2.0102986722 -1.7156579507
H -4.6084556237 -1.3051613693 0.7776926193
H -1.6772432258 -2.0006466477 -1.3019350499
N -0.9700516121 1.1399277233 -0.2823859851
O -0.0506564561 1.9647196736 1.7333117154
------------------
B
------------------
34
CONF1    -711.844550
C 4.4887887046 -0.6849197362 0.6124308654
C 3.5918536962 0.0078736811 1.4252611666
C 2.7995639526 -0.8273318359 -1.1060776749
C 1.8924867533 -0.1376409911 -0.2978942636
C 0.5029133437 0.1487429066 -0.7764088747
C -0.0360544498 1.5840689917 -0.5401429757
C -0.6979758733 -0.3001590478 0.1250048898
C -1.8753367017 -1.0287684664 -0.5142345120
C -2.4323200080 -2.3116722833 0.1561497324
C -3.8671490407 -1.7558253003 -0.0359810195
C -3.2662273688 -0.3469076399 -0.2772989724
C -3.2476085408 0.5514215922 0.9534638974
C -2.2636115155 1.7099234803 0.7638475971
H 5.4938164279 -0.8947551011 0.9648203739
H -1.7035941305 -1.1843011627 -1.5837525026
H -4.3430105159 -2.1526169102 -0.9366474322
H -2.1272699140 2.2653966789 1.6999364432
H -4.2456553330 0.9545548131 1.1537729812
H 4.7819888531 -1.6378584268 -1.2951237456
H 0.3719317917 -0.1576253292 -1.8183276943
H -4.5597894920 -1.8552150153 0.8053654658
H 3.8980072616 0.3410198860 2.4122482918
H -3.6650050351 0.2081607175 -1.1340068224
H -2.6301281334 2.4110505544 0.0031500102
H -2.9537625407 -0.0322339046 1.8361147334
H -2.1934552778 -3.2670027234 -0.3170577844
H -0.3786098423 -0.7812876229 1.0579817526
H -2.1497391205 -2.3627736519 1.2119464226
H 2.4912981873 -1.1534912820 -2.0956178466
C 4.0892702058 -1.1004391175 -0.6546782584
C 2.3059124325 0.2808611159 0.9727150757
N -1.0026045808 1.1416716331 0.3065144202
H 1.6147387743 0.8293621222 1.6083321505
O 0.2522955501 2.6958072112 -0.9462004465
34
CONF2   -711.843374
C 4.4755084341 -0.7228531926 0.6650760769
C 3.4866754325 -1.7008925734 0.7592625829
C 2.8853723364 0.7676228985 -0.3788054928
C 1.8887947870 -0.2067186425 -0.2857938293
C 0.4969525592 0.0412423673 -0.7927324388
C -0.0278709005 1.4941132790 -0.8265031329
C -0.6945012279 -0.2308378183 0.1839046209
C -1.8772661380 -1.0696995873 -0.2880378171
C -2.4246223389 -2.1928702947 0.6309447753
C -3.8629186120 -1.6887343198 0.3434239342
C -3.2674095656 -0.3560464762 -0.1800524586
C -3.2387913222 0.7695156086 0.8466746177
C -2.2562433020 1.8668056568 0.4256329181
H 5.4763694143 -0.9213970281 1.0354116561
H -1.7131219913 -1.4359572180 -1.3063192884
H -4.3437593300 -2.2585557709 -0.4562124926
H -2.1178890201 2.5986518630 1.2314767952
H -4.2354543739 1.2057910620 0.9696560527
H 4.9344913691 1.2777099957 0.0186743550
H 0.3378654657 -0.4476015818 -1.7617150341
H -4.5495877790 -1.6188465202 1.1929180593
H 3.7150148763 -2.6651737051 1.2031847326
H -3.6761239923 0.0160524152 -1.1264961542
H -2.6262826996 2.4010668078 -0.4592009006
H -2.9389665967 0.3722476744 1.8257510301
H -2.1874295526 -3.2239305160 0.3566318902
H -0.3662817400 -0.5199639833 1.1901182851
H -2.1321697345 -2.0299842178 1.6731444295
H 2.6526000074 1.7300187859 -0.8233314267
C 4.1705940751 0.5098567093 0.0945755262
C 2.2038762708 -1.4441737574 0.2861726900
N -0.9950335061 1.2195143366 0.0883773456
H 1.4357818466 -2.2099399465 0.3620115449
O 0.2492561722 2.5116849151 -1.4395241702
------------------
C
------------------
34
CONF1    -711.844556 
C 4.4933090390 -0.6837876233 0.6072523309
C 4.0906660558 -1.0980905395 -0.6592356064
C 2.3102661098 0.2789291304 0.9752319948
C 1.8937123968 -0.1382555798 -0.2947030711
C 0.5032076563 0.1481899754 -0.7704427826
C -0.0362912154 1.5830908377 -0.5343067198
C -0.6984512047 -0.3013782028 0.1303869277
C -1.8748006188 -1.0300524178 -0.5108766040
C -2.4342720457 -2.3124663953 0.1586671545
C -3.8684696661 -1.7561380561 -0.0383200657
C -3.2663569658 -0.3477129493 -0.2791314794
C -3.2511215405 0.5524148526 0.9502060671
C -2.2661620499 1.7103374422 0.7625683370
H 5.4994261754 -0.8934019304 0.9565718150
H -1.7001634199 -1.1866692896 -1.5798901965
H -4.3424270698 -2.1535565835 -0.9398043611
H -2.1339792485 2.2689244240 1.6975780590
H -4.2497489125 0.9566444249 1.1456741471
H 3.9065680061 0.3388938556 2.4100296390
H 0.3713018507 -0.1574406877 -1.8124866799
H -4.5633451235 -1.8541222083 0.8015601064
H 4.7820932595 -1.6336639669 -1.3026469269
H -3.6621058810 0.2063550919 -1.1379656041
H -2.6293058484 2.4091614330 -0.0021158998
H -2.9613011622 -0.0299393386 1.8351544248
H -2.1943788383 -3.2682554750 -0.3136802084
H -0.3797687046 -0.7826740028 1.0634942411
H -2.1549458804 -2.3634660459 1.2156247047
H 1.6206479590 0.8263056732 1.6134380797
C 3.5978241967 0.0066671194 1.4235752258
C 2.7993493490 -0.8258741735 -1.1064062196
N -1.0031626965 1.1407473536 0.3120901553
H 2.4888062815 -1.1504704669 -2.0957645196
O 0.2512535809 2.6947962111 -0.9406562287
34
CONF3   -711.844431
C 4.4316383468 -0.7856440073 0.6141021324
C 3.5036424112 -0.2204284114 1.4882853519
C 2.7942250118 -0.6997563118 -1.1568172520
C 1.8563494140 -0.1365671575 -0.2880581469
C 0.4810664087 0.2093386893 -0.7680173013
C -0.0671352410 1.6092581652 -0.3791203002
C -0.7511143651 -0.3390074479 0.0332224944
C -1.8708406162 -1.0429835610 -0.7421893025
C -2.3141292552 -2.3718717414 -0.0725124078
C -3.3757374368 -1.5698945412 0.7227591558
C -3.2858323505 -0.4792208634 -0.3769430625
C -3.4493192902 1.0024735603 -0.0609340019
C -2.3431900362 1.5422195435 0.8526762988
H 5.4283965593 -1.0352801349 0.9637788705
H -1.6340682041 -1.0758331547 -1.8101238914
H -4.3502951383 -2.0326577053 0.9003091891
H -2.4810756301 1.1989608710 1.8862326320
H -3.4256713309 1.5675948709 -1.0012310131
H 4.7907233980 -1.4598888483 -1.3982624346
H 0.3840019610 0.0334342104 -1.8431552050
H -2.9707309174 -1.2169620226 1.6771381532
H 3.7776902785 -0.0267176221 2.5208049953
H -3.9731514336 -0.7480601992 -1.1866237733
H -2.3280562334 2.6360790810 0.8592971410
H -4.4270533542 1.1795977477 0.4029408245
H -2.7836992131 -3.0418726694 -0.7977758188
H -0.4578038509 -0.9065713543 0.9260433954
H -1.5545423612 -2.9221204834 0.4908710373
H 2.5183751115 -0.8857123313 -2.1911895564
C 4.0736915402 -1.0231417350 -0.7098700173
C 2.2281463766 0.1036925103 1.0401330443
N -1.0680443073 1.0643340447 0.3634496164
H 1.5134499959 0.5536028332 1.7251371505
O 0.2476236838 2.7600925666 -0.6227720715
34
CONF4   -711.843325
C 4.4173089126 -0.7756980170 0.7182514639
C 4.1382844307 0.4762561043 0.1767236715
C 2.1404893872 -1.4520416261 0.2906790937
C 1.8520099304 -0.1959365950 -0.2532731925
C 0.4771750517 0.0861199410 -0.7870735569
C -0.0623754363 1.5349626936 -0.7139567171
C -0.7517234986 -0.2785667580 0.1103818253
C -1.8691146909 -1.1462733179 -0.4794624125
C -2.2943632749 -2.2913752444 0.4786235992
C -3.3573425080 -1.3368395345 1.0814013086
C -3.2853425803 -0.5245575491 -0.2387032520
C -3.4580734990 0.9892041455 -0.2687192232
C -2.3496124767 1.7319407554 0.4866507234
H 5.4101638841 -0.9991744193 1.0958792972
H -1.6379346883 -1.4172755394 -1.5143340920
H -4.3264307900 -1.7541329629 1.3687233232
H -2.4815594909 1.6397326220 1.5727777557
H -3.4462750068 1.3236710457 -1.3137942558
H 3.6207387640 -2.7198996903 1.1941146568
H 0.3640664923 -0.3110997574 -1.8034686067
H -2.9489067020 -0.7729631495 1.9269179553
H 4.9142941142 1.2343404346 0.1318481209
H -3.9769160700 -0.9753132169 -0.9591118979
H -2.3414912367 2.7970837546 0.2370682064
H -4.4334816490 1.2620976616 0.1518349582
H -2.7634455515 -3.1123458815 -0.0703583638
H -0.4586455874 -0.6235786353 1.1104933007
H -1.5250978088 -2.6940341446 1.1450589768
H 1.3607599600 -2.2083090930 0.3349487351
C 3.4130612326 -1.7406760291 0.7734124002
C 2.8640630835 0.7657140470 -0.3073812200
N -1.0734510464 1.1608713371 0.1155562035
H 2.6508458088 1.7426837005 -0.7293642693
O 0.2462083995 2.6090562145 -1.2017102640
------------------
D
------------------
34
CONF1   -711.845027  
C 3.9661093773 -0.7436139086 0.4383228697
C 3.3707027862 -1.2239050948 -0.7271613766
C 2.1960509223 -0.6476351561 -1.1990655277
C 1.5931392547 0.4107877547 -0.5105374787
C 0.3214422323 1.0010668881 -1.0494374702
C -0.5892000998 1.8333936562 -0.1186774893
C -0.9335565460 0.0734801915 -1.2090645803
C -0.9835361319 -1.2552453650 -0.4896418793
C -0.5736787091 -1.3097783854 1.0090638836
C -1.9245601982 -1.9952031298 1.3420644220
C -2.4465957567 -1.6658126685 -0.0828796250
C -3.4630004970 -0.5230959968 -0.1712388919
C -2.9186796413 0.8289781310 0.2981432775
H -0.4880906859 -2.0318923505 -1.0793385139
H 1.7437096435 1.7153878576 1.1911190042
H 0.3350744535 -1.8744337833 1.2298722633
H -1.2873772848 -0.0298171987 -2.2423172561
H 4.8832827962 -1.1918955913 0.8073696291
H 1.7367666934 -1.0231842672 -2.1097322079
H -3.7985232589 -0.4185076854 -1.2108122470
H -2.6971737943 0.8176985972 1.3745359256
H -2.8406295754 -2.5269490455 -0.6308210598
H -3.6568829274 1.6193187868 0.1190008485
H 3.8232848041 -2.0477309165 -1.2707981028
H 3.8381132356 0.7007527922 2.0278015431
H -2.4957553565 -1.5683279862 2.1724528206
H -1.8232565563 -3.0711160213 1.5063724072
H 0.5237145512 1.5466136542 -1.9793134549
H -4.3476924801 -0.7727035116 0.4252960884
H -0.4785672930 -0.3207289779 1.4664523639
C 3.3788472571 0.3173879008 1.1216024106
C 2.1994672455 0.8920204671 0.6515796386
N -1.6887769674 1.0945522610 -0.4430239753
O -0.4415629150 2.7724532321 0.6448810550
##############
Compound 12
###############
------------------
A
------------------
34 
CONF2    -711.842247
C -4.7242990299 0.1042616690 -0.5684237418
C -3.7518285166 -0.5403583311 -1.3326022065
C -2.4228663285 -0.5322160615 -0.9245379986
C -2.0414220937 0.1252180954 0.2513182649
C -0.6088014073 0.1379775292 0.6873750663
C 0.1330628703 -1.2281861391 0.6525769354
C 0.4749135468 0.5883606061 -0.3480325771
C 1.5540340274 1.5345956379 0.1420058619
C 2.8574048346 1.3339365029 -0.6468293049
C 4.1036059516 1.5507782701 0.2550767145
C 4.0953380655 0.0287794403 0.5560200781
C 3.2949512660 -0.1653181087 -0.7537151467
C 2.2306356805 -1.2567486536 -0.8848809479
H 2.8204892918 1.8848450752 -1.5926817907
H 1.7305048255 1.3183770728 1.2037320640
H 2.0756377927 -1.5059063307 -1.9438917119
H -1.6725660821 -1.0458252748 -1.5209079509
H 5.0562262203 -0.4862818470 0.6371199442
H -4.0318547703 -1.0556473051 -2.2463631723
H 3.9898844649 2.2417914398 1.0958586780
H -0.4956793743 0.6377547387 1.6540648066
H -2.7400570107 1.2728309709 1.9294683583
H -5.1069365884 1.2564601815 1.2090042461
H -5.7621266821 0.0953002809 -0.8862401934
H 0.0700749579 0.8735210819 -1.3278282167
H 1.2275890665 2.5781584273 0.0716069679
H 3.9992379396 -0.2631155062 -1.5862703737
H 2.5356650323 -2.1726589653 -0.3658723724
H 3.4883731499 -0.2076397609 1.4356666461
H 4.9820619102 1.8345422254 -0.3312405764
C -4.3562900791 0.7547379702 0.6059477326
C -3.0235034979 0.7638562888 1.0122863519
N 0.9801280174 -0.7963129405 -0.3178515617
O 0.0241789046 -2.2870381548 1.2447162594
34
CONF5    -711.845977 
C -4.7009703418 0.0699611525 -0.7925052944
C -4.4171279762 0.8818730828 0.3019161830
C -3.1217254771 0.9408281448 0.8119842199
C -2.0939750031 0.1904165107 0.2357241978
C -0.7002443124 0.2546555638 0.7779142332
C 0.0345537476 -1.0881051654 1.0306004471
C 0.4741243817 0.5447322977 -0.2092675447
C 1.5345611572 1.5570480936 0.1830014779
C 2.7976939919 1.2464805108 -0.6341549292
C 4.1924016063 1.2757124936 0.0447228538
C 4.5585588994 -0.0224621264 -0.7213020934
C 3.0504980690 -0.2554600616 -0.9955165154
C 2.3820585594 -1.2078333683 -0.0089582969
H 2.8073994624 1.8365833586 -1.5564686231
H 1.7417592000 1.4496928655 1.2564205453
H 2.4845421541 -2.2489250393 -0.3353007429
H -2.9042265697 1.5766067375 1.6657549496
H 5.1043048840 0.1865049695 -1.6450237220
H -5.2045246353 1.4717982615 0.7610644660
H 4.1097248677 1.1016125607 1.1223566570
H -0.6502360599 0.8884420046 1.6690304795
H -1.6040177529 -1.2277324227 -1.3114329250
H -3.8971886947 -1.3262770240 -2.2224039120
H -5.7095073556 0.0229498348 -1.1910391913
H 0.1556222011 0.6702430411 -1.2517129599
H 1.1831764500 2.5803966970 0.0134329508
H 2.7815301768 -0.5398598419 -2.0179902919
H 2.8426137292 -1.1229818894 0.9867691396
H 5.0856203471 -0.8041185872 -0.1656018450
H 4.8183789391 2.1560909825 -0.1230844409
C -3.6824968001 -0.6861546668 -1.3721565960
C -2.3911387934 -0.6282349650 -0.8604683921
N 0.9714896481 -0.8292205205 0.0724902012
O -0.1052080103 -2.0164483880 1.8047933568
34
CONF1    -711.843423
C -4.6878668824 0.0364330610 -0.1793718258
C -4.1557392008 1.0235835416 0.6453330529
C -2.7762259745 1.1270620476 0.8120202999
C -1.9110869341 0.2474383780 0.1566943987
C -0.4278111653 0.3594144377 0.3286749327
C 0.3594478511 -0.9541147393 0.5780856441
C 0.4586414270 0.4775934457 -0.9592730814
C 1.5247771384 1.5737936305 -1.0742562188
C 2.8498222132 1.2180927330 -0.3987713733
C 2.9123267872 1.0368453746 1.1442345708
C 3.7331571004 -0.2625164708 0.9450580693
C 3.4114515202 -0.2405217534 -0.5754679195
C 2.3623230533 -1.2648343037 -1.0207805488
H 3.6045092531 1.9439757406 -0.7162930374
H 1.1363496595 2.5160784068 -0.6678482304
H 2.3519900595 -1.3643700073 -2.1136050192
H -2.3644676332 1.8980680948 1.4575171416
H 4.7990367579 -0.1290188512 1.1464508374
H -4.8145163410 1.7147881501 1.1621353989
H 1.9407227320 0.8501685820 1.6057996659
H -0.1782776504 1.1159081212 1.0776011720
H -1.7966733154 -1.4460227297 -1.1721650082
H -4.2404992873 -1.6257559254 -1.4743330566
H -5.7623223779 -0.0467046461 -0.3089668515
H -0.1437241032 0.4172938951 -1.8740019375
H 1.7175089759 1.7523123973 -2.1392042978
H 4.2835062466 -0.3196751461 -1.2321764096
H 2.5697730945 -2.2523414108 -0.5940544932
H 3.3785135748 -1.1442395224 1.4876453333
H 3.3998773234 1.8459624562 1.6949433037
C -3.8326884206 -0.8490043024 -0.8347321950
C -2.4566093163 -0.7453892125 -0.6660808882
N 1.0415809336 -0.8331000282 -0.5985680335
O 0.3931192847 -1.7854382503 1.4662259342
------------------
B
------------------
34
CONF1    -711.845589 
C -4.3831699003 -0.9848205305 -0.6181130475
C -4.2147540824 -0.6972367905 0.7333400559
C -2.9968684760 -0.2041252923 1.1971682041
C -1.9319981799 0.0065755438 0.3180361425
C -0.6181536178 0.5263665853 0.8144575014
C 0.0337353598 1.6867445960 0.0175634264
C 0.6746332173 -0.2629296255 0.4374316573
C 1.7068154081 -0.5094045072 1.5197616394
C 3.0883284125 -0.7457315071 0.8979141144
C 3.2120884723 -2.0432590934 0.0498629312
C 3.1612031537 -1.2005403960 -1.2508621502
C 3.3626971247 0.0861289080 -0.4054358737
C 2.4575893900 1.2731273013 -0.7059270525
H 3.8533037355 -0.6347837176 1.6721615735
H 1.4230884212 -1.3678269059 2.1408002701
H 2.7452970240 2.1490830864 -0.1079895218
H -2.8687943310 0.0181983519 2.2529673453
H 3.9285903015 -1.4057707083 -2.0018786998
H -5.0320555430 -0.8565017195 1.4300810807
H 2.4156586536 -2.7816401777 0.1866422103
H -0.6630727609 0.7641988686 1.8817680856
H -1.2970648773 -0.1098729971 -1.7383227113
H -3.4526871884 -0.9898502485 -2.5608396957
H -5.3314118686 -1.3684039030 -0.9812001579
H 0.4769391292 -1.1580427556 -0.1639973498
H 1.7418689202 0.3755918467 2.1697020977
H 4.4019571034 0.4241948456 -0.4433205182
H 2.5456717374 1.5490514691 -1.7649735890
H 2.1823509411 -1.2307493237 -1.7395097307
H 4.1760215135 -2.5389293402 0.1909171117
C -3.3272447892 -0.7736844388 -1.5042890657
C -2.1133853893 -0.2799612361 -1.0403580299
N 1.0789183421 0.9083924384 -0.3840963816
O -0.2238731746 2.8623575613 -0.1640763549
34
CONF4    -711.842451
C -4.6137307741 -0.7753198699 -0.4551505350
C -4.3518631168 -0.5016799256 0.8841702826
C -3.0764386475 -0.1045533558 1.2802042203
C -2.0462169227 0.0228274720 0.3451576867
C -0.6748272974 0.4436347386 0.7745366836
C 0.0196258030 1.5379029333 -0.0861858419
C 0.5412581847 -0.4520370882 0.3565217681
C 1.5713247398 -0.7947572996 1.4202348085
C 2.9849129134 -0.7997678381 0.8439463988
C 3.4570279013 -1.8244117910 -0.2203475930
C 4.3651296409 -0.7042635961 -0.7949144545
C 3.4210633345 0.3375831156 -0.1346225606
C 2.2989969682 0.7806884019 -1.0997064689
H 3.7027478675 -0.8164482303 1.6717721730
H 1.3416721260 -1.7600553853 1.8867470452
H 2.4470514208 1.8133302583 -1.4295038540
H -2.8752655257 0.1087064239 2.3264207882
H 5.3484831148 -0.7077163915 -0.3162370394
H -5.1410552225 -0.5958130103 1.6238662807
H 2.6560397698 -2.0838268716 -0.9205923911
H -0.6572109067 0.6976095126 1.8384306832
H -1.5342616788 -0.1417134218 -1.7428190885
H -3.7915960964 -0.8528180305 -2.4444042940
H -5.6070322509 -1.0835344685 -0.7658353588
H 0.2577199422 -1.3184809983 -0.2543996107
H 1.5252323619 -0.0295929078 2.2064065397
H 3.8803623464 1.2136860338 0.3328740723
H 2.2954875442 0.1444489532 -1.9959047044
H 4.4911113252 -0.6464223250 -1.8805505217
H 3.9297491088 -2.7442398567 0.1346572480
C -3.5931795827 -0.6473597828 -1.3969358351
C -2.3214980094 -0.2490267367 -1.0004405576
N 1.0061558023 0.6814002518 -0.4596341707
O -0.2052896428 2.7060335880 -0.3474670945
34
CONF3    -711.844102
C -4.7690302529 -0.4208569479 -0.2129747736
C -4.2522854321 -0.5843999655 1.0690678325
C -2.8869562332 -0.4262855313 1.2987556173
C -2.0205360157 -0.1041439874 0.2511632348
C -0.5528239547 0.0666630669 0.4921795906
C 0.1421702549 1.3037531444 -0.1253043716
C 0.4513361150 -0.7544630152 -0.3830067699
C 1.5940941145 -1.4938007548 0.3097413079
C 2.5830319038 -0.5224560540 0.9519677929
C 4.0093368644 -1.1082680020 1.1373658725
C 4.4350297480 -0.4317815408 -0.1927382837
C 3.1852341173 0.4787614738 -0.0869043870
C 2.3144288172 0.7526520130 -1.3251477174
H 2.1433126143 -0.0566732943 1.8404247250
H 2.1189122446 -2.0950607444 -0.4447613195
H 2.4288951408 1.7747333158 -1.6974580371
H -2.4880642793 -0.5532091072 2.3014437305
H 5.4129587866 0.0555782890 -0.2211884053
H -4.9123038658 -0.8340648839 1.8942184838
H 4.0876555368 -2.1985917373 1.1938334894
H -0.3197800349 -0.0016321141 1.5595031570
H -1.8905737371 0.3236467147 -1.8573038538
H -4.3089556618 0.0379088981 -2.2666539495
H -5.8326524676 -0.5412040534 -0.3929134366
H -0.0458118384 -1.3841032859 -1.1300957332
H 1.1947472186 -2.1974000337 1.0496358434
H 3.4317688257 1.4213747922 0.4118366495
H 2.5612175759 0.0663815246 -2.1438832862
H 4.3579787257 -1.1174281553 -1.0428318800
H 4.5183346675 -0.6690326868 1.9995189447
C -3.9126677140 -0.0969735428 -1.2648925647
C -2.5508952250 0.0615915586 -1.0340268989
N 0.9198333299 0.5365217648 -0.9559648650
O 0.0857231292 2.5049298782 0.0552491350
34
CONF6     -711.841264
C -4.7788271603 -0.4027475634 -0.0696759724
C -3.9608944317 -1.4692268736 0.2989285981
C -2.5922876612 -1.2767440349 0.4612002475
C -2.0208405338 -0.0169084373 0.2551327671
C -0.5434755959 0.1751923763 0.4458863672
C 0.1775513314 1.2706551296 -0.3631099872
C 0.4346485563 -0.8104007905 -0.2707346922
C 1.5647472452 -1.4487087320 0.5345030780
C 2.5614456847 -0.4005237677 1.0247354801
C 3.9770240575 -0.9651583568 1.3220269103
C 4.4278454559 -0.5181938976 -0.0937786633
C 3.1878887106 0.4102030248 -0.1565501989
C 2.3345626672 0.4773005940 -1.4345244518
H 2.1179633390 0.2079455772 1.8202192478
H 2.0855856613 -2.1640802903 -0.1159440563
H 2.4727017342 1.4154982218 -1.9795481738
H -1.9600781215 -2.1120313744 0.7508679586
H 5.4119770855 -0.0518074056 -0.1859980025
H -4.3896160091 -2.4536171569 0.4604313848
H 4.0397991927 -2.0324753194 1.5564116943
H -0.3001544427 0.2828524732 1.5106936313
H -2.4146977373 2.0304161915 -0.2732275162
H -4.8468808212 1.6909257546 -0.5633085062
H -5.8463436312 -0.5522653583 -0.1972972285
H -0.0779039476 -1.5447242764 -0.9026172874
H 1.1536510621 -2.0244473888 1.3721065843
H 3.4382204106 1.4209511478 0.1801962709
H 2.5767480218 -0.3463461318 -2.1164301909
H 4.3536466500 -1.3308635966 -0.8235875049
H 4.4811031347 -0.3968291770 2.1082865454
C -4.2174433016 0.8547503259 -0.2743356468
C -2.8471795718 1.0478722732 -0.1129102647
N 0.9314963746 0.3540069335 -1.0535910136
O 0.1706503170 2.4879955739 -0.3807655116
------------------
C
------------------
34
CONF1   -711.844409
C -4.1798498995 -0.9832368303 0.6055139258
C -3.4840033831 0.0411741203 1.2410122829
C -2.3179418471 0.5548776051 0.6770621318
C -1.8346586856 0.0525241960 -0.5344521599
C -0.5568799559 0.5398072502 -1.1483810767
C 0.1384564313 1.7748497867 -0.5347873699
C 0.7754293350 -0.2070238524 -0.7795374533
C 0.7906403279 -1.1365917211 0.4158227753
C 2.2199897886 -1.2926427432 0.9487047666
C 3.2097689208 -2.0094519338 -0.0130505475
C 3.8647337557 -0.6470272280 -0.3580968195
C 3.1025338832 0.0010020238 0.8291401482
C 2.4011929837 1.3276782578 0.5753951329
H 0.3771507439 -2.1178341108 0.1520898357
H -3.8488862185 0.4459195350 2.1802013607
H 2.7567353939 -2.5607180167 -0.8431919933
H 1.9699349878 1.7271805933 1.5037240108
H 3.5429500993 -0.2530875265 -1.3271295215
H 4.9557819048 -0.5982280806 -0.3106728874
H -1.7866815600 1.3580131291 1.1780691596
H 3.1222098806 2.0645983601 0.1983684332
H -0.6677888181 0.6359352176 -2.2335825580
H -2.1825305766 -1.3655065123 -2.1155476493
H 1.2821832024 -0.6446508358 -1.6471437533
H 0.1511136695 -0.7111774732 1.1999477658
H -5.0882535951 -1.3818963423 1.0461574974
H 3.7534261872 0.1135959557 1.7006975163
H -4.2448415624 -2.2852570848 -1.1095292122
H 3.8907773972 -2.6786819707 0.5191211595
H 2.1800031184 -1.7175090312 1.9560622598
C -2.5464389787 -0.9713525695 -1.1701064415
C -3.7061690251 -1.4896121998 -0.6037657750
N 1.3252109913 1.1176686390 -0.3921285996
O -0.2033697248 2.9046690496 -0.2313043832
34
CONF2   -711.841247
C -3.6604677508 -1.4055923408 0.8522084147
C -3.0214497152 -0.3744330430 1.5343283274
C -2.0561058552 0.4016049012 0.8953010881
C -1.7205199471 0.1568225317 -0.4382923145
C -0.6741994500 0.9496014200 -1.1660344079
C 0.2308558064 1.9148451764 -0.3754830949
C 0.6741785518 0.2407709224 -1.5608769170
C 1.0468976809 -1.0928914596 -0.9151392728
C 1.3667857601 -0.9464122645 0.5714556271
C 2.3190067415 -2.0461342805 1.1155274188
C 3.5137203487 -1.0775144474 0.9151297967
C 2.5021625757 0.0945705114 0.8369779262
C 2.6608209106 1.1906580981 -0.2303753733
H 1.9313624121 -1.4807753128 -1.4373447965
H -3.2723718052 -0.1706958094 2.5709023067
H 2.3397444377 -2.9923282880 0.5655654758
H 2.9706232110 2.1479897347 0.1987193680
H 4.0135056823 -1.2367963829 -0.0459951883
H 4.2712185677 -1.0390595550 1.7022389433
H -1.5632517778 1.2038256506 1.4342914106
H 3.4024529579 0.9052588384 -0.9857852262
H -1.1196384952 1.4469694963 -2.0358820282
H -2.1301925412 -1.0666232833 -2.1617045198
H 0.8503182658 0.2183993581 -2.6422752812
H 0.2457881417 -1.8255057320 -1.0680145132
H -4.4097449476 -2.0108895714 1.3527137062
H 2.3587428724 0.5497838196 1.8220380510
H -3.8313671135 -2.4519311973 -1.0235185350
H 2.1347401217 -2.2522585416 2.1732361885
H 0.4485477881 -0.7866842773 1.1445872134
C -2.3773807778 -0.8742157216 -1.1206699770
C -3.3355343391 -1.6529590455 -0.4806837137
N 1.3763594418 1.3679059865 -0.8968850538
O 0.0595916500 2.8141040118 0.4277234782
------------------
D
------------------
34
CONF2   -711.845610
C 4.0938211597 -0.3727377931 0.5455947490
C 3.8964504112 -0.3845969194 -0.8341446443
C 2.7087239987 0.0994810484 -1.3728394739
C 1.6956720742 0.5935652880 -0.5436343723
C 0.4060829319 1.0527565382 -1.1509979668
C -0.6063796943 1.8115720437 -0.2587341603
C -0.7598492423 0.0051219562 -1.3307686326
C -0.6623963098 -1.3266559217 -0.6168946810
C -2.0648393324 -1.8751216352 -0.3080973720
C -2.0820528117 -2.6483432161 1.0392811615
C -2.4731925365 -1.3209832022 1.7419540361
C -3.0059957301 -0.8272344806 0.3754591803
C -2.9200329308 0.6437273683 -0.0349287592
H -1.1504879353 -3.1367511266 1.3410012037
H -4.0417344729 -1.1631137419 0.2603204674
H 0.5910469800 1.5941696525 -2.0846044736
H -3.1178384156 1.3066400212 0.8152746234
H -1.5892563250 -0.7557118652 2.0546826693
H 2.5597132802 0.0934679471 -2.4495028080
H -3.6658383780 0.8613160019 -0.8124619906
H -2.4790045468 -2.3838401366 -1.1851583186
H -1.1020382809 -0.1026859069 -2.3682612157
H -0.0965841397 -2.0536925374 -1.2104437622
H -3.1823784888 -1.3642534580 2.5727711758
H -2.9016453524 -3.3716229019 1.0774692109
H 3.2453009909 0.1462106428 2.4541495376
H 1.1359196569 0.9988520979 1.4965932738
H -0.1095685815 -1.1765128871 0.3179517986
H 5.0221472297 -0.7452234837 0.9673049991
C 3.0961686099 0.1258614175 1.3788943018
C 1.9046527378 0.6046534486 0.8388102633
H 4.6713439802 -0.7665378435 -1.4917433022
N -1.5968853174 0.9287000284 -0.5472069077
O -0.5701550667 2.8104636487 0.4405655783
##############
Compound 13
###############
------------------
A
------------------
37
CONF1      -751.162261
C 4.9256039009 -0.4985963085 -0.6662732090
C 4.5131330059 -1.2059723545 0.4592739209
C 3.2019057412 -1.0907034003 0.9163608367
C 2.2853084016 -0.2701840969 0.2543363716
C 0.8744101725 -0.1526366611 0.7412418291
C 0.2863904750 1.2835258590 0.7826963001
C -0.2839388505 -0.4463083619 -0.2711875926
C -1.3188465413 -1.5031106539 0.0847381922
C -2.6845157706 -1.1245074476 -0.4674835410
C -3.9303721524 -1.9723230406 -0.1040004768
C -4.7328995853 -0.6518052836 0.0277613246
C -3.3832468178 0.0865914143 0.2112415769
C -3.1700076427 1.4942573771 -0.3328489792
C -1.7140184422 1.7296838029 -0.7860894165
H -3.1085869010 0.0604733564 1.2739292180
H 2.0157404082 1.0964523399 -1.3924387123
H -0.9874465103 -2.4770201864 -0.2976368620
H -5.1995406875 -0.3762159500 -0.9242251941
H -1.4005412289 -1.5877243781 1.1766203996
H -5.4745827017 -0.5764084629 0.8278830646
H -1.6082500654 1.4544005559 -1.8435132840
H 5.9472682261 -0.5856072801 -1.0223985693
H -3.8218486837 1.6664843049 -1.1975735687
H 5.2124820358 -1.8484591622 0.9854855272
H -1.4380277390 2.7852375848 -0.6914715836
H 0.0819597979 -0.5793152051 -1.2987919164
H -3.7976734390 -2.4554995679 0.8701979010
H 2.8838665052 -1.6426198042 1.7966322899
H 0.7396340349 -0.6817680028 1.6890512099
H 4.3357257431 0.8876602342 -2.2059005946
H -4.2732434760 -2.7145730289 -0.8298762141
H -3.4487455724 2.2308546687 0.4291157323
H -2.6416178176 -0.9762790326 -1.5558856153
C 4.0197559464 0.3272351552 -1.3313190656
C 2.7121226955 0.4419762414 -0.8732382571
N -0.7336946778 0.9497938762 -0.0500748891
O 0.6081962304 2.3338634282 1.3097042190
------------------
B
------------------
37
CONF1     -751.165621
C 4.9598127391 0.4073115750 -0.2947792579
C 4.1944576760 -0.5973999189 -0.8860621172
C 2.8262415455 -0.6645347015 -0.6486985298
C 2.1989863813 0.2731466045 0.1803960569
C 0.7229855943 0.2078740869 0.4158106848
C 0.0952314531 -1.1800791513 0.6697665339
C -0.2288126281 0.2670812425 -0.8279438593
C -1.2817339198 1.3778942659 -0.8437764313
C -2.4331642938 1.0685031682 0.0929249886
C -3.6334131196 2.0318874013 0.2613933346
C -4.5420450393 0.7777731457 0.3825136309
C -3.4451328296 -0.0126073790 -0.3716774950
C -3.1340196635 -1.4659044445 -0.0817762084
C -1.8527376935 -1.8958594725 -0.8100412684
H -2.0610938287 0.7974808507 1.0910935521
H 6.0283609540 0.4582668621 -0.4785589994
H -1.9812057634 -1.8089479353 -1.8956827906
H -1.6088664943 -2.9398746205 -0.5837970776
H -0.7879050200 2.3228612584 -0.5810580682
H -3.6103663067 2.7383224676 1.0955809204
H 2.4999569268 2.0006531821 1.4239364109
H 0.3273893915 0.2277889160 -1.7719875290
H 0.4155741917 0.9190100136 1.1896262708
H -3.9578737087 -2.1163556344 -0.4027219404
H 4.9360153068 2.1235069114 1.0039793263
H -4.6154604794 0.4457013984 1.4237585990
H -5.5423046624 0.8169581297 -0.0570100915
H 4.6669875399 -1.3331457110 -1.5295749447
H -2.9992287440 -1.6131107002 0.9976555591
H -1.6765302586 1.5000994031 -1.8601843309
H -3.8339969364 2.5753658755 -0.6685121149
H -3.6020464023 0.1194492545 -1.4526138915
H 2.2367192283 -1.4555269349 -1.1061886926
C 4.3467306238 1.3405607617 0.5364644115
C 2.9753024546 1.2719995227 0.7729307224
N -0.7101283888 -1.0837605050 -0.4191089279
O 0.2324167246 -2.0524691828 1.5113369175

------------------
C
------------------
37
CONF1     -751.164866
C -2.8240003703 0.0962458769 -1.1041506776
C -3.8481413854 -1.1572764345 0.6846461537
C -3.8182578015 -0.7652709598 -0.6525626312
C -1.8378516128 0.5729363332 -0.2321854925
C -0.7547190911 1.4601034257 -0.7671650148
C 0.2701269362 2.0406214502 0.2226244533
C 0.4962906420 0.7848608348 -1.4615463731
C 0.5895355780 -0.7438421995 -1.5031658296
C 1.1599726279 -1.3238589558 -0.2238085239
C 1.4325424661 -2.8403013104 -0.0773435110
C 2.6931597962 -2.4696332689 0.7508304614
C 2.6674706412 -1.0855669231 0.0575445523
C 3.0714210829 0.1887590302 0.7696795199
C 2.7296478430 1.4132135629 -0.0890473912
H -2.9008619263 -0.9712086660 2.6081987219
H 3.5891482715 -3.0860342884 0.6370254719
H 1.7109895587 -3.2829874562 -1.0401743954
H -1.1828635864 2.2405879011 -1.4056178707
H -0.4079779199 -1.1531750320 -1.7112068209
H 3.3001161009 1.3930086151 -1.0260681411
H 2.4491134305 -2.3758347370 1.8146197775
H -1.1367109157 0.5546638354 1.8036701146
H -2.8061042196 0.4032981508 -2.1467982748
H 0.6628286110 -3.4561264837 0.3959164621
H -4.5732246712 -1.1275522394 -1.3436844476
H 4.1477329958 0.1964648928 0.9851525604
H 1.2337602908 -1.0421782017 -2.3394396785
H 0.5830848981 -0.9852052540 0.6459105716
H -4.6256973377 -1.8259898607 1.0402247471
H 2.5421567809 0.2632623198 1.7285996031
H 3.2069850286 -1.1603577378 -0.8982689322
H 2.9767300469 2.3422246746 0.4366912755
H 0.6815569944 1.2129313629 -2.4537952830
C -1.8807572279 0.1793142008 1.1079462796
C -2.8794023776 -0.6791590439 1.5627048471
N 1.3141519687 1.4596531787 -0.4200906733
O 0.2173748866 2.7606881701 1.2078635228
------------------
D
------------------
37
CONF1      -751.162212
C -2.0110533645 -0.0714872784 -1.0471098205
C -4.0246306554 -1.3637381906 -0.7239756729
C -2.9947680777 -0.9187692159 -1.5496029968
C -2.0423705134 0.3444361226 0.2880050040
C -0.9672356104 1.2171955905 0.8567720127
C -0.1082262254 2.0383450021 -0.1291297456
C 0.4032489772 0.5568340096 1.2811799636
C 0.6220155013 -0.9365686889 1.1044985437
C 2.0765512663 -1.2263704035 0.7657025280
C 2.5064044762 -2.6645304309 0.3778322335
C 3.4203905924 -2.0477037001 -0.7126893812
C 2.5516686088 -0.7671224253 -0.6409583920
C 3.1642624509 0.6165680655 -0.8231739265
C 2.4424625591 1.6860667776 0.0229555378
H -4.8688602115 -1.2911143385 1.2555206703
H 3.4986459589 -2.5644294443 -1.6733875574
H 1.6683425477 -3.2109334353 -0.0683505149
H -1.3665273289 1.8516234597 1.6544287725
H 0.3123634951 -1.4552518542 2.0210116667
H 2.5167348678 2.6742050836 -0.4430756443
H 4.4263258175 -1.8564145162 -0.3232268215
H -3.1223658834 0.2190099409 2.1436421447
H -1.2139190085 0.2737935912 -1.6998368165
H 2.9704528357 -3.2852046990 1.1490311090
H -2.9582465752 -1.2286726774 -2.5894606747
H 3.1374049323 0.8962933118 -1.8824242937
H -0.0035079745 -1.3172585380 0.2876827989
H 2.7506742968 -0.8336903089 1.5400605631
H -4.7931868226 -2.0219642478 -1.1166557968
H 4.2184159208 0.6048053782 -0.5216811124
H 1.6959078222 -0.8808299351 -1.3196060476
H 2.9099558879 1.7499995124 1.0140004953
H 0.7193720869 0.8786030118 2.2831718389
C -3.0843592361 -0.1031840814 1.1064355055
C -4.0666394628 -0.9532024509 0.6066863761
N 1.0341451706 1.4016947637 0.2397423256
O -0.3252600912 2.9360231453 -0.9258713242

##############
Compound 14
###############
------------------
A
------------------
27
CONF2     -595.117998  
C -1.6060650442 -0.3609143970 0.9821032055
C -1.2610404097 0.1703049074 -0.2660201826
C -2.2785368553 0.6305815700 -1.1048165498
C -3.6116508499 0.5673281810 -0.7063386943
C 0.1731534131 0.2405494760 -0.6945004995
C 1.0259612979 -1.0450852495 -0.5177280227
C 1.2086914595 0.8692538128 0.2901851822
C 2.4123810655 1.6251550032 -0.2690145198
C 3.5886009650 1.0010386124 0.5090055536
C 3.2341528928 -0.5023711527 0.6322736280
H -3.1880009427 -0.8400108183 2.3515037009
H 2.5164114245 1.4077304456 -1.3393789183
H 3.6562143215 -1.1015793403 -0.1828114878
H -4.9826822477 -0.0098268885 0.8499473255
H 4.5502715517 1.1516757353 0.0121022502
H -0.8257493487 -0.7353350389 1.6399271191
H 0.7831627255 1.3286858913 1.1892191377
H -4.3902269655 0.9292259359 -1.3706968513
H 2.3458636828 2.7081093430 -0.1396149632
H 3.5664005966 -0.9268393255 1.5843190135
H 3.6512736543 1.4472805546 1.5072241020
H -2.0232758048 1.0416386570 -2.0776254051
H 0.2592405481 0.6337770877 -1.7113686821
C -3.9443462998 0.0416414077 0.5383970441
C -2.9359607791 -0.4224821309 1.3816118878
N 1.7666225853 -0.4945351721 0.5153093338
O 1.1034657769 -2.1121397219 -1.0813141475
27
CONF1    -595.117381
C -2.1765054979 0.7808250390 -1.0508102419
C -1.2372161848 0.1807554871 -0.2092520606
C -1.6876085116 -0.4951239879 0.9305312049
C -3.0447149628 -0.5614900399 1.2235109016
C 0.2273418568 0.2581983230 -0.5111474187
C 1.0707537314 -1.0350482054 -0.4255807371
C 1.1960396554 0.7863591605 0.5941132611
C 2.3474547862 1.7326611958 0.2079252030
C 3.5011795783 0.8023110023 -0.2258995483
C 3.2851465446 -0.4821872980 0.5995784117
H -4.2545850783 1.1848767209 -1.4234637585
H 2.0594572441 2.4374798451 -0.5768433303
H 3.6994280763 -1.3793065395 0.1327183911
H -5.0341848854 -0.0105864758 0.6074529743
H 3.4124788251 0.5553309225 -1.2900394274
H -1.8381882618 1.3038863694 -1.9409828403
H 0.6931540057 1.0738978358 1.5217346086
H -3.3794674723 -1.0918223436 2.1096211912
H 2.6435272949 2.3166754083 1.0852883395
H 3.6904234129 -0.3885447617 1.6134049542
H 4.4845991720 1.2509244348 -0.0629184463
H -0.9680061998 -0.9781421702 1.5871944742
H 0.4031557818 0.7411233407 -1.4788283566
C -3.9744928869 0.0438593735 0.3794455474
C -3.5368446612 0.7137453407 -0.7590813067
N 1.8215164015 -0.5733913217 0.6549007751
O 1.1489323937 -2.0533413604 -1.0715009712
------------------
B
------------------
27
CONF1    -595.120667 
C -2.0357942483 0.5913949124 1.1952567717
C -1.0291430829 -0.1557775144 0.5712752450
C -1.3090993414 -0.7697894705 -0.6522943811
C -2.5659598244 -0.6353025918 -1.2396593234
C 0.3263304838 -0.2137270297 1.2117070256
C 1.3978941425 -1.1140184699 0.5715550163
C 1.3368185057 0.9487905717 0.8980403145
C 1.1456271280 1.8231312051 -0.3518458245
C 1.8699304337 1.0723108550 -1.4912876790
C 2.9776874772 0.2693959313 -0.7820957501
H -4.0560327952 1.3136135801 1.1042948472
H 0.0892597652 1.9967895110 -0.5767981796
H 3.2780336024 -0.6342935222 -1.3186631441
H -4.5353469092 0.2193185662 -1.0752298890
H 1.1829324864 0.3714520542 -1.9790852071
H -1.8305119637 1.0692522243 2.1496829963
H 1.6398174955 1.5224988592 1.7771567210
H -2.7689926315 -1.1242698169 -2.1875153563
H 1.6143894843 2.7968463810 -0.1798792481
H 3.8659946047 0.8805409808 -0.5882492345
H 2.2620390697 1.7507265348 -2.2535086366
H -0.5494999090 -1.3683105314 -1.1441985499
H 0.2297355856 -0.3829396774 2.2896929311
C -3.5572433899 0.1161791164 -0.6160731510
C -3.2877260937 0.7300174800 0.6062905217
N 2.3375981063 -0.0912993816 0.4917862288
O 1.4463487877 -2.2642947690 0.1909988834
##############
Compound 15
###############
------------------
A
------------------
30
CONF1     -634.450219
C -4.1873237461 -0.1869418803 -0.6199113051
C -3.1832139464 0.3590337645 -1.4189636590
C -1.8651404599 0.3681357881 -0.9769527367
C -1.5263771222 -0.1727879619 0.2692520689
C -0.1048078422 -0.1660187793 0.7412911996
C 0.6755842475 1.1678747311 0.5777826971
C 0.9925232308 -0.7547383904 -0.2057051221
C 2.0361859043 -1.6871618709 0.3883337543
C 3.3726241209 -1.4902947692 -0.3433219842
C 3.8675102101 -0.0439986398 -0.2067657694
C 2.8608178960 0.9532128302 -0.7952745217
H 3.2530760133 -1.7422224478 -1.4066183404
H 3.0825005702 1.9826788699 -0.4971475868
H -4.6372189552 -1.1469246110 1.2532822574
H -3.4299098771 0.7841816777 -2.3870637707
H 2.8801975120 0.9032589935 -1.8927644846
H 4.8293586532 0.0817338005 -0.7150337646
H 4.0211051636 0.1848381972 0.8554010325
H 4.1225195819 -2.1760743177 0.0645166537
H -5.2166910678 -0.1909157346 -0.9641423295
H 1.6974066083 -2.7265916620 0.3226311962
H -0.0268313422 -0.5527139725 1.7617019255
H -1.0898375156 0.8048323338 -1.6017988371
H 0.6023744636 -1.1358771102 -1.1584456668
H 2.1723473486 -1.4452494273 1.4510773331
H -2.2900624297 -1.1321486126 2.0351126042
C -3.8618125178 -0.7221320192 0.6231106128
C -2.5399574864 -0.7138247084 1.0639228820
N 1.5297168988 0.6160828927 -0.3276537107
O 0.5908808576 2.2837762321 1.0574718730
------------------
B
------------------
30
CONF1    -634.449409 
C -3.8341365819 -0.4151277760 0.6799935888
C -3.5946687947 -0.7985743035 -0.6383209501
C -2.3762655721 -0.5015881295 -1.2409316535
C -1.3744332247 0.1742567605 -0.5355227572
C -0.0546180433 0.4311975122 -1.1951898524
C 0.9200643583 1.4353919562 -0.5327815460
C 1.1128844022 -0.6082223133 -0.9918495274
C 0.9950361454 -1.6722283198 0.0854406206
C 2.3923990167 -1.9723644709 0.6494500264
C 3.0191528320 -0.7137700461 1.2645683786
C 3.1717318724 0.4016556819 0.2219919395
H 3.0422026517 -2.3538260201 -0.1510277000
H 3.3966488219 1.3676392022 0.6847558944
H -3.0282399006 0.5744529567 2.4133059517
H -4.3604076027 -1.3249291851 -1.2000405010
H 3.9859642464 0.1567010754 -0.4739108329
H 4.0023782490 -0.9413950214 1.6898093600
H 2.3791088761 -0.3550583193 2.0807711744
H 2.3245375002 -2.7593448766 1.4076388463
H -4.7865354747 -0.6403384166 1.1495582201
H 0.5291978530 -2.5748840244 -0.3245380287
H -0.1961124324 0.6567053687 -2.2571549160
H -2.1949062685 -0.7976550442 -2.2709043512
H 1.4933559560 -1.0345731202 -1.9291057321
H 0.3530643801 -1.3065009584 0.8965267557
H -0.8662577853 1.0960157711 1.3444917517
C -2.8472822857 0.2656035497 1.3881654732
C -1.6258591852 0.5574806429 0.7857544377
N 1.9311450957 0.5242837746 -0.5181239750
O 0.8498265744 2.5907339629 -0.1499553399

##############
Compound 16
###############
------------------
A
------------------
33
CONF2    -673.765348   
C -4.3470754112 0.0771892099 0.7700253079
C -3.3254077106 -0.6855599035 1.3353526457
C -2.0408046667 -0.6348424672 0.8063441736
C -1.7531326554 0.1824185774 -0.2937145153
C -0.3670723481 0.2408858656 -0.8553115848
C 0.3719805284 -1.1083033802 -1.0327244322
C 0.8100012521 0.5993745905 0.1155030003
C 1.6931488531 1.7651897558 -0.2783486548
C 2.9191276840 1.9293781153 0.6227837053
C 3.9153796009 0.7637143693 0.5908199057
C 3.4053407103 -0.5592601178 1.1834915664
C 2.5852577434 -1.4175321290 0.2272391482
H 2.5845526213 2.0832294631 1.6583246490
H 3.4453290443 2.8451480974 0.3279712540
H 0.4812422162 0.6833327323 1.1600849010
H -0.3359823486 0.8399817633 -1.7708074102
H -5.3506874184 0.0348410470 1.1813359545
H 1.0841216389 2.6773084348 -0.2327953233
H -2.5744601619 1.5725554064 -1.7127286258
H -3.5328155999 -1.3259090051 2.1872665886
H 2.8251944628 -0.3614910943 2.0946040796
H 4.2520408578 0.5925980181 -0.4414088774
H 2.0068622744 1.6347886542 -1.3232817586
H 4.8027296041 1.0705508914 1.1567095470
H -4.8630724342 1.4830304164 -0.7757169900
H -1.2521999665 -1.2399286046 1.2473845830
H 3.1839539713 -1.6588746942 -0.6620520709
H 2.3189182290 -2.3668855006 0.7105855423
H 4.2617569207 -1.1700395465 1.4901854852
C -4.0730263372 0.8883607665 -0.3273524676
C -2.7845171496 0.9389692449 -0.8554187167
N 1.3672641527 -0.7396947512 -0.1918797271
O 0.1689312112 -2.1330440661 -1.6633058060
33
CONF4    -673.764061 
C -4.3673584338 0.2258642645 0.7114336836
C -3.8917035185 -0.9794112722 0.2020938720
C -2.5974027768 -1.0669734098 -0.3064410421
C -1.7606531072 0.0523096890 -0.3095285076
C -0.3679235473 -0.0191377346 -0.8695594658
C 0.4092892528 -1.3440186794 -0.7167383601
C 0.7943896462 0.6103579475 -0.0339812275
C 1.6445190433 1.6662646923 -0.7124262684
C 2.8617688629 2.0870739537 0.1123019018
C 3.8972024733 0.9832416273 0.3584229982
C 3.4316614887 -0.1700205260 1.2607782616
C 2.6368507998 -1.2596828790 0.5502068300
H 2.5207969185 2.4786341082 1.0810514993
H 3.3572473706 2.9199766690 -0.4008025505
H 0.4686442469 0.9415704544 0.9609169379
H -0.3454415214 0.3301536298 -1.9097944453
H -5.3754431537 0.2920102823 1.1086028098
H 1.0092221196 2.5426776134 -0.8949184375
H -1.6091141798 2.1401988971 0.1991097953
H -4.5287977140 -1.8587211287 0.2016336347
H 2.8480034283 0.2255466965 2.1025211339
H 4.2386608085 0.5755320486 -0.6034986741
H 1.9642033696 1.2875533303 -1.6931521430
H 4.7738251904 1.4482419739 0.8243220358
H -3.9022843633 2.2924510410 1.1016608449
H -2.2301762237 -2.0086228968 -0.7013780226
H 3.2395866629 -1.6869263996 -0.2633848589
H 2.4075910272 -2.0730970521 1.2511670294
H 4.3082165383 -0.6617928202 1.6969657114
C -3.5402849706 1.3475612651 0.7077087396
C -2.2474866528 1.2606314030 0.2003592266
N 1.3913635046 -0.7456285064 -0.0015182119
O 0.2561230079 -2.4997615761 -1.0824241751
33
CONF3      -673.763188 
C -4.5095183844 0.0860520500 0.2840659668
C -3.8768992629 -1.0384437833 -0.2394767093
C -2.5072943791 -1.0206483128 -0.4940928123
C -1.7515600911 0.1239847326 -0.2254881377
C -0.2754709759 0.1606449427 -0.5008513248
C 0.5381164688 -1.1390659950 -0.3406369385
C 0.6698557319 0.7381487589 0.6031119191
C 1.6003993669 1.8851552260 0.2300703129
C 2.6999792955 1.5320240063 -0.7806575269
C 3.9086540049 0.7958311646 -0.1764239592
C 3.7141219565 -0.6920321440 0.1245669682
C 2.6106928959 -0.9988630790 1.1391712794
H 3.0616897933 2.4689027870 -1.2193158521
H 2.2876092884 0.9459410360 -1.6135539543
H 0.1333402054 0.9605556062 1.5335934468
H -0.0701196237 0.6137338277 -1.4797000805
H -5.5761584028 0.0698748467 0.4845942109
H 2.0742284265 2.2688080161 1.1428324499
H -1.8208432946 2.1497773153 0.5045643305
H -4.4498529414 -1.9366450063 -0.4488930835
H 4.6542956946 -1.1067417498 0.5089352158
H 4.7497477702 0.8858726009 -0.8742319393
H 0.9756576317 2.7002046704 -0.1560613601
H 4.2127752661 1.3161119660 0.7428139061
H -4.2478364881 2.1149812296 0.9574415553
H -2.0181362100 -1.9000017415 -0.9007654514
H 2.5781929762 -2.0734072259 1.3520521364
H 2.7918497579 -0.4767669674 2.0865733450
H 3.4856567053 -1.2296208621 -0.8048278170
C -3.7636918576 1.2327586506 0.5497035836
C -2.3954881540 1.2513010588 0.2957236005
N 1.3053406593 -0.5987862394 0.6443303679
O 0.5540370072 -2.2347075567 -0.8783527059
33
CONF7   -673.761545
C -4.4714244907 0.1331369294 0.5628247341
C -4.1152196277 0.7594633369 -0.6281976784
C -2.7866798190 0.7594576469 -1.0483213708
C -1.7970038523 0.1360308254 -0.2843653620
C -0.3680762592 0.1389674828 -0.7308155769
C 0.3993570517 -1.2039868559 -0.6480632966
C 0.7240726789 0.6613682144 0.2614354728
C 1.6791864650 1.7389657362 -0.2215487535
C 2.9122921541 1.8306736029 0.6926465061
C 4.0806690084 0.8983547705 0.3232122641
C 3.7191343656 -0.5310694071 -0.1144745078
C 2.5880358410 -1.1934309211 0.6798405823
H 2.5918814696 1.6259522606 1.7231096719
H 3.2916077451 2.8583500413 0.6992387824
H 0.3166969067 0.9276377834 1.2459554137
H -0.2656348221 0.5896372432 -1.7229835563
H -5.5060967847 0.1307010582 0.8908561931
H 1.1353761147 2.6909876405 -0.2187647383
H -1.4100801872 -0.9974424416 1.5078674549
H -4.8720832908 1.2487154575 -1.2337227326
H 4.6154947027 -1.1569137574 -0.0331878407
H 4.6611714654 1.3569006932 -0.4864446781
H 1.9771922656 1.5401638667 -1.2592516400
H 4.7524799455 0.8475096844 1.1888370600
H -3.7627367628 -0.9925411737 2.2569820587
H -2.5124952992 1.2484395251 -1.9791318999
H 2.5877873881 -2.2755348143 0.5107601156
H 2.7078136273 -1.0237651186 1.7580848841
H 3.4287364414 -0.5436937635 -1.1717948695
C -3.4915630348 -0.4959620283 1.3303227377
C -2.1667625800 -0.4963001646 0.9088998631
N 1.2870506877 -0.7077126385 0.2553387529
O 0.2861253991 -2.2979230823 -1.1736621171
------------------
B
------------------
33
CONF2      -673.764589    
C -4.0975829130 0.2296677353 -0.6153329349
C -3.1049897049 -0.2255612841 -1.4795688895
C -1.8573578925 -0.5941869805 -0.9828959293
C -1.5840844551 -0.5144404814 0.3859269114
C -0.2354383982 -0.8590945979 0.9388006305
C 0.7445730574 -1.6366283401 0.0386316884
C 0.8765444242 0.2613629302 0.9443392874
C 0.5496985060 1.5994466411 0.3162670920
C 1.7617818134 2.5291513897 0.2314409463
C 2.9034413077 2.0316598675 -0.6641640888
C 3.6561147498 0.7954327868 -0.1463942598
C 3.0055349049 -0.5422673784 -0.4814204130
H 2.1539556681 2.7053331283 1.2429844493
H 1.4241325144 3.5026589078 -0.1435889770
H 1.3245203462 0.3960139529 1.9380578272
H -0.3301403057 -1.3260952001 1.9244536387
H -5.0706359387 0.5145856433 -1.0030406259
H -0.2351074305 2.0741075445 0.9197035118
H -2.3921961178 -0.0042554716 2.3134390648
H -3.3025062987 -0.2988556397 -2.5446691823
H 3.8005039135 0.8759828321 0.9390910822
H 2.5185869171 1.8269068598 -1.6731477829
H 0.1294603627 1.4373105588 -0.6844253817
H 3.6249509179 2.8501647850 -0.7691322018
H -4.6061663377 0.6585184691 1.4329475617
H -1.0931533015 -0.9553424653 -1.6648676722
H 2.9334882476 -0.6569567826 -1.5717649965
H 3.6271196376 -1.3658592171 -0.1051507180
H 4.6579014897 0.7706235346 -0.5895288949
C -3.8364855837 0.3097830788 0.7511548354
C -2.5908591465 -0.0637587293 1.2464918046
N 1.6703257814 -0.6487757376 0.0880068117
O 0.7405810611 -2.7242821108 -0.5175272951
33
CONF3    -673.761571
C -4.0768414764 0.1865091393 -0.6766875850
C -3.8384160813 0.3642680620 0.6846615552
C -2.6013673680 0.0283728021 1.2258672913
C -1.5803275484 -0.4814723957 0.4166756916
C -0.2413495709 -0.7832446214 1.0161158027
C 0.7504242385 -1.6355958677 0.1996600852
C 0.8779977154 0.3283691770 0.9572583828
C 0.5810192708 1.5853476602 0.1665387586
C 1.7549227497 2.5779395165 0.1202324830
C 3.1546260830 1.9543226758 -0.0249711470
C 3.2650213227 0.7892923516 -1.0228539655
C 3.0190383507 -0.5708018303 -0.3656468447
H 1.7498086057 3.1879010941 1.0316306815
H 1.5786538652 3.2690849998 -0.7123845940
H 1.2939373831 0.5608586830 1.9467719445
H -0.3544095674 -1.1727648397 2.0331116360
H -5.0432310657 0.4417154554 -1.0998531592
H -0.2948923121 2.0791214083 0.6052746155
H -1.0570515625 -1.0706608021 -1.5884273621
H -4.6190831955 0.7598808323 1.3270642681
H 4.2760251438 0.7597230373 -1.4438552195
H 3.8475412304 2.7515618351 -0.3155374670
H 0.2914616493 1.2890824144 -0.8484722775
H 3.5021460521 1.6017763964 0.9556931656
H -3.2510712939 -0.4802628396 -2.5492635733
H -2.4204048435 0.1644271837 2.2888982089
H 3.1064118089 -1.3857403189 -1.0929810466
H 3.7807663457 -0.7335854196 0.4115290579
H 2.5748540327 0.9301537925 -1.8636296807
C -3.0707622237 -0.3296484730 -1.4892676079
C -1.8315472269 -0.6605867990 -0.9470986276
N 1.6946803222 -0.6618170474 0.2166609364
O 0.7349924910 -2.7547159119 -0.2881860074
