# Supplementary material for: Synthesis of Cyclobutane‐Containing Tricyclic β‐Lactams Based on a Saturated Scaffold Enabled by Iron‐catalysed [2 + 2]‐Cycloaddition
Source: Chemistry. 2025 Sep 26;31(64):e02476. doi: 10.1002/chem.202502476 (PMC12624322; doi:10.1002/chem.202502476)
Supplement: Supplementary file 3 — Supporting Information [file CHEM-31-e02476-s001.zip]

Archive with 4 entries (4 files):
- chem70242-sup-0003-ro_dr48_comment.cif
- chem70242-sup-0004-ro_fb4.cif
- chem70242-sup-0005-ro_fb5.cif
- chem70242-sup-0006-ro_jd36_formula_corrected.cif
