# Supplementary material for: Synthesis of Cyclobutane‐Containing Tricyclic β‐Lactams Based on a Saturated Scaffold Enabled by Iron‐catalysed [2 + 2]‐Cycloaddition
Source: Chemistry. 2025 Sep 26;31(64):e02476. doi: 10.1002/chem.202502476 (PMC12624322; doi:10.1002/chem.202502476)
Supplement: Supplementary file 3 — Supporting Information [file CHEM-31-e02476-s001.zip › chem70242-sup-0003-ro_dr48_comment.cif]

data_ro_dr48
_audit_creation_date               2023-11-30
_audit_creation_method
;
Olex2 1.5
(compiled 2023.08.24 svn.re1ec1418 for OlexSys, GUI svn.r6817)
;
_shelx_SHELXL_version_number       '2019/3'
loop_
  _audit_author_name
  _audit_author_email
  _audit_author_address
 'Ballmann, J.' joachim.ballmann@uni-heidelberg.de
;
University of Heidelberg
Inorg. Chem. Dept.
Im Neuenheimer Feld 276
Heidelberg
D-69120
Germany
;

_audit_contact_author_address      ?
_audit_contact_author_email        ?
_audit_contact_author_name         ''
_audit_contact_author_phone        ?
_publ_contact_author_id_orcid      ?
_publ_section_references
;
Dolomanov, O.V., Bourhis, L.J., Gildea, R.J, Howard, J.A.K. & Puschmann, H.
 (2009), J. Appl. Cryst. 42, 339-341.

Sheldrick, G.M. (2015). Acta Cryst. A71, 3-8.

Sheldrick, G.M. (2015). Acta Cryst. C71, 3-8.
;
_chemical_name_common              ?
_chemical_name_systematic          ?
_chemical_formula_moiety           'C12 H13 N O'
_chemical_formula_sum              'C12 H13 N O'
_chemical_formula_weight           187.23
_chemical_absolute_configuration   ad
_chemical_melting_point            ?
_chemical_oxdiff_formula           C12H13NO
_chemical_oxdiff_usercomment       DAR-LZ-018
loop_
  _atom_type_symbol
  _atom_type_description
  _atom_type_scat_dispersion_real
  _atom_type_scat_dispersion_imag
  _atom_type_scat_source
 'C' 'C' 0.0181 0.0091 'International Tables Vol C Tables 4.2.6.8 and 6.1.1.4'
 'H' 'H' 0.0000 0.0000 'International Tables Vol C Tables 4.2.6.8 and 6.1.1.4'
 'N' 'N' 0.0311 0.0180 'International Tables Vol C Tables 4.2.6.8 and 6.1.1.4'
 'O' 'O' 0.0492 0.0322 'International Tables Vol C Tables 4.2.6.8 and 6.1.1.4'

_shelx_space_group_comment
;
The symmetry employed for this shelxl refinement is uniquely defined
by the following loop, which should always be used as a source of
symmetry information in preference to the above space-group names.
They are only intended as comments.
;
_space_group_crystal_system        'orthorhombic'
_space_group_IT_number             19
_space_group_name_H-M_alt          'P 21 21 21'
_space_group_name_Hall             'P 2ac 2ab'
loop_
  _space_group_symop_operation_xyz
 'x, y, z'
 '-x+1/2, -y, z+1/2'
 '-x, y+1/2, -z+1/2'
 'x+1/2, -y+1/2, -z'

_cell_length_a                     6.28501(19)
_cell_length_b                     8.6397(3)
_cell_length_c                     18.0486(5)
_cell_angle_alpha                  90
_cell_angle_beta                   90
_cell_angle_gamma                  90
_cell_volume                       980.05(5)
_cell_formula_units_Z              4
_cell_measurement_reflns_used      6073
_cell_measurement_temperature      120(1)
_cell_measurement_theta_max        70.6530
_cell_measurement_theta_min        4.8980
_shelx_estimated_absorpt_T_max     ?
_shelx_estimated_absorpt_T_min     ?
_exptl_absorpt_coefficient_mu      0.638
_exptl_absorpt_correction_T_max    1.000
_exptl_absorpt_correction_T_min    0.813
_exptl_absorpt_correction_type     gaussian
_exptl_absorpt_process_details
;
CrysAlisPro 1.171.42.72a (Rigaku Oxford Diffraction, 2022)
Numerical absorption correction based on gaussian integration over
a multifaceted crystal model
Empirical absorption correction using spherical harmonics,
implemented in SCALE3 ABSPACK scaling algorithm.
;
_exptl_absorpt_special_details     ?
_exptl_crystal_colour              colourless
_exptl_crystal_colour_primary      colourless
_exptl_crystal_density_diffrn      1.269
_exptl_crystal_density_meas        ?
_exptl_crystal_density_method      ?
_exptl_crystal_description         needle
_exptl_crystal_F_000               400
loop_
  _exptl_crystal_face_index_h
  _exptl_crystal_face_index_k
  _exptl_crystal_face_index_l
  _exptl_crystal_face_perp_dist
 -2 1 2 0.0546
 -1 3 -10 0.0198
 2 5 -2 0.0321
 -1 -4 7 0.0162
 -3 -4 -2 0.0140
 3 -2 -8 0.0649
 0 4 8 0.0692
 2 3 8 0.0473
 3 0 8 0.0279
 0 -6 -1 0.0399

_exptl_crystal_size_max            0.142
_exptl_crystal_size_mid            0.053
_exptl_crystal_size_min            0.047
_exptl_crystal_size_rad            0.400
loop_
  _exptl_oxdiff_crystal_face_indexfrac_h
  _exptl_oxdiff_crystal_face_indexfrac_k
  _exptl_oxdiff_crystal_face_indexfrac_l
  _exptl_oxdiff_crystal_face_x
  _exptl_oxdiff_crystal_face_y
  _exptl_oxdiff_crystal_face_z
 -2.0030 1.0027 1.9964 -0.5262 0.1581 -0.0152
 -0.5942 2.9964 -9.7552 -0.3323 -0.9408 0.0674
 2.2307 4.5706 -2.2526 0.1233 -0.6460 -0.7533
 -1.2397 -3.9753 7.4576 0.0222 0.9363 0.3506
 -2.9656 -3.6628 -2.4926 -0.3373 0.2543 0.9064
 2.6433 -1.7775 -8.1126 0.7545 -0.5766 0.3136
 -0.3146 3.8783 8.4156 -0.4195 0.3183 -0.8501
 1.8945 3.1036 8.1036 0.1260 0.2565 -0.9583
 2.8139 0.0714 8.4827 0.5714 0.4914 -0.6573
 -0.1002 -5.5753 -1.2429 0.4372 0.3712 0.8192

_exptl_transmission_factor_max     ?
_exptl_transmission_factor_min     ?
_diffrn_reflns_av_R_equivalents    0.0727
_diffrn_reflns_av_unetI/netI       0.0347
_diffrn_reflns_Laue_measured_fraction_full  1.000
_diffrn_reflns_Laue_measured_fraction_max  0.995
_diffrn_reflns_limit_h_max         7
_diffrn_reflns_limit_h_min         -7
_diffrn_reflns_limit_k_max         10
_diffrn_reflns_limit_k_min         -10
_diffrn_reflns_limit_l_max         22
_diffrn_reflns_limit_l_min         -22
_diffrn_reflns_number              13721
_diffrn_reflns_point_group_measured_fraction_full  1.000
_diffrn_reflns_point_group_measured_fraction_max  0.990
_diffrn_reflns_theta_full          67.684
_diffrn_reflns_theta_max           70.906
_diffrn_reflns_theta_min           4.901
_diffrn_ambient_environment        N~2~
_diffrn_ambient_temperature        120(1)
_diffrn_detector                   'CCD plate'
_diffrn_detector_area_resol_mean   7.9621
_diffrn_detector_type              Eos
_diffrn_measured_fraction_theta_full  1.000
_diffrn_measured_fraction_theta_max  0.995
_diffrn_measurement_details
;
List of Runs (angles in degrees, time in seconds):

  # Type    Start    End  Width  t~exp~   \w     \q     \k     \f   Frames
--------------------------------------------------------------------------
  1  \w    -21.00  21.00   1.00    5.00    --    0.00  57.00-150.00   42
  2  \w    -15.00  12.00   1.00    5.00    --    0.00 -57.00 -60.00   27
  3  \w     -3.00  30.00   1.00    5.00    --    0.00 -77.00  60.00   33
  4  \w    -59.00 -17.00   1.00    5.00    --    0.00 -77.00  60.00   42
  5  \w    -66.00 -29.00   1.00    5.00    --    0.00 -57.00 -60.00   37
  6  \w     26.00  66.00   1.00    5.00    --    0.00  57.00-150.00   40
  7  \w    -33.00   8.00   1.00    5.00    --   14.00 111.00  56.87   41
  8  \w    -11.00  14.00   1.00   20.00    --   34.00 103.00 137.72   25
  9  \w     -3.00  22.00   1.00   20.00    --   38.00  94.00 -44.59   25
 10  \w     10.00  35.00   1.00   20.00    --   46.00  85.00  88.26   25
 11  \w     12.00  37.00   1.00   20.00    --   46.00  82.00 -47.22   25
 12  \w     18.00  44.00   1.00   20.00    --   50.00  78.00-134.68   26
 13  \w     20.00  45.00   1.00   20.00    --   50.00  80.00 -47.45   25
 14  \w    -16.00  84.00   1.00   20.00    --   54.47 -77.00 120.00  100
 15  \w     24.00  50.00   1.00   20.00    --   54.47  75.00  26.55   26
 16  \w     23.00  49.00   1.00   20.00    --   54.47  77.00-180.00   26
 17  \w     23.00  49.00   1.00   20.00    --   54.47  77.00   0.00   26
 18  \w    -12.00  75.00   1.00   20.00    --   54.47 -57.00   0.00   87
 19  \w      2.00  95.00   1.00   20.00    --   54.47 -99.00 -90.00   93
 20  \w     24.00  49.00   1.00   20.00    --   54.47  77.00 150.00   25
 21  \w     91.00 132.00   1.00   20.00    --   62.00  77.00 118.59   41
 22  \w     33.00  62.00   1.00   20.00    --   62.00  77.00 118.59   29
 23  \w     72.00  98.00   1.00   20.00    --   62.00  71.00-130.12   26
 24  \w     35.00  61.00   1.00   20.00    --   62.00  71.00-130.12   26
 25  \w     31.00  81.00   1.00   20.00    --   62.00  77.00  35.23   50
 26  \w     46.00  87.00   1.00   20.00    --   62.00  64.00 -57.73   41
 27  \w     74.00 100.00   1.00   20.00    --   62.00  77.00  85.28   26
 28  \w     31.00  62.00   1.00   20.00    --   62.00  77.00  85.28   31
 29  \w     32.00  57.00   1.00   20.00    --   62.00  74.00 -99.66   25
 30  \w     43.00  69.00   1.00   20.00    --   66.00  68.00  15.24   26
 31  \w     46.00  71.00   1.00   20.00    --   70.00  69.00 165.88   25
 32  \w     41.00  67.00   1.00   20.00    --   70.00  72.00 -82.22   26
 33  \w     49.00 121.00   1.00   20.00    --   70.00  70.00  31.12   72
 34  \w     57.00 144.00   1.00   20.00    --   74.00  74.00  70.43   87
 35  \w     49.00  84.00   1.00   20.00    --   74.00  66.00-164.66   35
 36  \w     52.00  87.00   1.00   20.00    --   74.00  60.00 -80.35   35
 37  \w     49.00 127.00   1.00   20.00    --   78.00  76.00  -2.21   78
 38  \w     51.00  77.00   1.00   20.00    --   78.00  71.00-137.98   26
 39  \w     59.00  85.00   1.00   20.00    --   78.00  63.00  54.71   26
 40  \w    120.00 146.00   1.00   20.00    --   78.00  77.00 124.89   26
 41  \w     46.00  73.00   1.00   20.00    --   78.00  77.00 124.89   27
 42  \w     53.00 114.00   1.00   20.00    --   78.00  71.00-122.63   61
 43  \w     48.00 148.00   1.00   20.00    --   78.00  76.00 -49.41  100
 44  \w     59.00  84.00   1.00   30.00    --   82.00  47.00 171.03   25
 45  \w     66.00 102.00   1.00   30.00    --   90.00  64.00-163.36   36
 46  \w     66.00 103.00   1.00   30.00    --   90.00  63.00 -83.94   37
 47  \w     81.00 176.00   1.00   30.00    --  106.00  69.00 -34.45   95
 48  \w     41.00 133.00   1.00   30.00    --  108.94 -64.00 -30.00   92
 49  \w     78.00 175.00   1.00   30.00    --  108.94  77.00 -90.00   97
 50  \w    143.00 176.00   1.00   30.00    --  108.94 111.00   0.00   33
 51  \w     48.00  77.00   1.00   30.00    --  108.94-111.00 150.00   29
 52  \w    140.00 178.00   1.00   30.00    --  108.94  77.00 -60.00   38
 53  \w     77.00 126.00   1.00   30.00    --  108.94  77.00 -60.00   49
 54  \w     36.00 109.00   1.00   30.00    --  108.94 -92.00 -60.00   73
 55  \w     83.00 155.00   1.00   30.00    --  108.94  77.00 150.00   72
 56  \w     77.00 159.00   1.00   30.00    --  108.94  77.00-150.00   82
 57  \w     77.00 159.00   1.00   30.00    --  108.94  77.00-120.00   82
 58  \w    126.00 166.00   1.00   30.00    --  108.94  64.00  60.00   40
 59  \w     84.00 123.00   1.00   30.00    --  108.94  64.00  60.00   39
 60  \w    123.00 177.00   1.00   30.00    --  108.94  77.00  90.00   54
 61  \w     77.00 103.00   1.00   30.00    --  108.94  77.00  90.00   26
 62  \w     77.00 111.00   1.00   30.00    --  108.94-111.00  90.00   34
 63  \w     77.00 166.00   1.00   30.00    --  108.94  77.00   0.00   89
 64  \w     84.00 109.00   1.00   30.00    --  108.94 -92.00-150.00   25
 65  \w     83.00 109.00   1.00   30.00    --  108.94  77.00 120.00   26
 66  \w     48.00  73.00   1.00   30.00    --  108.94 -92.00-150.00   25
 67  \w     84.00 172.00   1.00   30.00    --  108.94  64.00 120.00   88
 68  \w     84.00 130.00   1.00   30.00    --  108.94  64.00  90.00   46
 69  \w     84.00 109.00   1.00   30.00    --  108.94  64.00 -60.00   25
 70  \w     84.00 124.00   1.00   30.00    --  108.94  64.00-180.00   40
;
_diffrn_measurement_device         'four-circle diffractometer'
_diffrn_measurement_device_type    'SuperNova, Dual, Cu at home/near, Eos'
_diffrn_measurement_method         '\w scans'
_diffrn_orient_matrix_type        
 'CrysAlisPro convention (1999,Acta A55,543-557)'
_diffrn_orient_matrix_UB_11        0.2177972000
_diffrn_orient_matrix_UB_12        -0.0813934000
_diffrn_orient_matrix_UB_13        -0.0041999000
_diffrn_orient_matrix_UB_21        -0.0463490000
_diffrn_orient_matrix_UB_22        -0.0822500000
_diffrn_orient_matrix_UB_23        0.0739955000
_diffrn_orient_matrix_UB_31        -0.1025219000
_diffrn_orient_matrix_UB_32        -0.1356488000
_diffrn_orient_matrix_UB_33        -0.0423349000
_diffrn_radiation_monochromator    mirror
_diffrn_radiation_probe            x-ray
_diffrn_radiation_type             'Cu K\a'
_diffrn_radiation_wavelength       1.54184
_diffrn_source                     'micro-focus sealed X-ray tube'
_diffrn_source_type                'SuperNova (Cu) X-ray Source'
_reflns_Friedel_coverage           0.672
_reflns_Friedel_fraction_full      1.000
_reflns_Friedel_fraction_max       0.983
_reflns_number_gt                  1751
_reflns_number_total               1879
_reflns_special_details
;
 Reflections were merged by SHELXL according to the crystal
 class for the calculation of statistics and refinement.
 
 _reflns_Friedel_fraction is defined as the number of unique
 Friedel pairs measured divided by the number that would be
 possible theoretically, ignoring centric projections and
 systematic absences. Completness statistics refer to single and
 composite reflections containing twin component 1 only.
;
_reflns_threshold_expression       'I > 2\s(I)'
_computing_cell_refinement         'CrysAlisPro 1.171.42.72a (Rigaku OD, 2022)'
_computing_data_collection         'CrysAlisPro 1.171.42.72a (Rigaku OD, 2022)'
_computing_data_reduction          'CrysAlisPro 1.171.42.72a (Rigaku OD, 2022)'
_computing_molecular_graphics      'Olex2 1.5 (Dolomanov et al., 2009)'
_computing_publication_material    'Olex2 1.5 (Dolomanov et al., 2009)'
_computing_structure_refinement    'SHELXL 2019/3 (Sheldrick, 2015)'
_computing_structure_solution      'SHELXT  (Sheldrick, 2015)'
_refine_diff_density_max           0.125
_refine_diff_density_min           -0.147
_refine_diff_density_rms           0.035
_refine_ls_abs_structure_details
;
 Refined as an inversion twin.
;
_refine_ls_abs_structure_Flack     0.5(4)
_refine_ls_extinction_coef         .
_refine_ls_extinction_method       none
_refine_ls_goodness_of_fit_ref     1.063
_refine_ls_hydrogen_treatment      constr
_refine_ls_matrix_type             full
_refine_ls_number_parameters       128
_refine_ls_number_reflns           1879
_refine_ls_number_restraints       0
_refine_ls_R_factor_all            0.0364
_refine_ls_R_factor_gt             0.0328
_refine_ls_restrained_S_all        1.063
_refine_ls_shift/su_max            0.000
_refine_ls_shift/su_mean           0.000
_refine_ls_structure_factor_coef   Fsqd
_refine_ls_weighting_details      
 'w=1/[\s^2^(Fo^2^)+(0.0424P)^2^+0.1030P] where P=(Fo^2^+2Fc^2^)/3'
_refine_ls_weighting_scheme        calc
_refine_ls_wR_factor_gt            0.0808
_refine_ls_wR_factor_ref           0.0837
_refine_special_details
;
 Refined as a 2-component inversion twin.
;
_olex2_refinement_description
;
1. Twinned data refinement
 Scales: 0.5(4)
 0.5(4)
2. Fixed Uiso
 At 1.2 times of:
  All C(H) groups, All C(H,H) groups
3.a Ternary CH refined with riding coordinates:
 C4(H4), C5(H5)
3.b Secondary CH2 refined with riding coordinates:
 C1(H1A,H1B), C2(H2A,H2B), C3(H3A,H3B)
3.c Aromatic/amide H refined with riding coordinates:
 C8(H8), C9(H9), C10(H10), C11(H11), C12(H12)
;
_atom_sites_solution_hydrogens     geom
_atom_sites_solution_primary       dual
_atom_sites_solution_secondary     ?
loop_
  _atom_site_label
  _atom_site_type_symbol
  _atom_site_fract_x
  _atom_site_fract_y
  _atom_site_fract_z
  _atom_site_U_iso_or_equiv
  _atom_site_adp_type
  _atom_site_occupancy
  _atom_site_site_symmetry_order
  _atom_site_calc_flag
  _atom_site_refinement_flags_posn
  _atom_site_refinement_flags_adp
  _atom_site_refinement_flags_occupancy
  _atom_site_disorder_assembly
  _atom_site_disorder_group
 O O 0.8130(2) 0.29341(16) 0.56714(8) 0.0255(3) Uani 1 1 d . . . . .
 N N 0.8206(2) 0.52525(19) 0.49830(9) 0.0217(4) Uani 1 1 d . . . . .
 C1 C 0.9148(3) 0.4892(3) 0.42546(10) 0.0244(4) Uani 1 1 d . . . . .
 H1A H 0.998149 0.392014 0.427238 0.029 Uiso 1 1 calc R U . . .
 H1B H 1.007519 0.574285 0.408011 0.029 Uiso 1 1 calc R U . . .
 C2 C 0.7182(3) 0.4717(3) 0.37600(11) 0.0261(4) Uani 1 1 d . . . . .
 H2A H 0.660667 0.365251 0.378960 0.031 Uiso 1 1 calc R U . . .
 H2B H 0.753537 0.495127 0.323729 0.031 Uiso 1 1 calc R U . . .
 C3 C 0.5571(3) 0.5895(2) 0.40660(10) 0.0253(4) Uani 1 1 d . . . . .
 H3A H 0.572341 0.690548 0.381283 0.030 Uiso 1 1 calc R U . . .
 H3B H 0.409640 0.551845 0.399708 0.030 Uiso 1 1 calc R U . . .
 C4 C 0.6103(3) 0.6044(2) 0.48926(10) 0.0222(4) Uani 1 1 d . . . . .
 H4 H 0.609770 0.713718 0.507474 0.027 Uiso 1 1 calc R U . . .
 C5 C 0.5146(3) 0.4870(2) 0.54573(10) 0.0217(4) Uani 1 1 d . . . . .
 H5 H 0.408187 0.418955 0.520548 0.026 Uiso 1 1 calc R U . . .
 C6 C 0.7354(3) 0.4120(2) 0.54323(10) 0.0211(4) Uani 1 1 d . . . . .
 C7 C 0.4282(3) 0.5420(2) 0.61910(10) 0.0212(4) Uani 1 1 d . . . . .
 C8 C 0.2299(3) 0.4920(3) 0.64334(11) 0.0249(4) Uani 1 1 d . . . . .
 H8 H 0.148535 0.423809 0.613310 0.030 Uiso 1 1 calc R U . . .
 C9 C 0.1497(3) 0.5409(3) 0.71111(11) 0.0316(5) Uani 1 1 d . . . . .
 H9 H 0.015221 0.504328 0.727585 0.038 Uiso 1 1 calc R U . . .
 C10 C 0.2649(4) 0.6430(3) 0.75488(12) 0.0332(5) Uani 1 1 d . . . . .
 H10 H 0.208801 0.678134 0.800767 0.040 Uiso 1 1 calc R U . . .
 C11 C 0.4629(4) 0.6931(3) 0.73089(11) 0.0312(5) Uani 1 1 d . . . . .
 H11 H 0.542761 0.762771 0.760643 0.037 Uiso 1 1 calc R U . . .
 C12 C 0.5454(3) 0.6424(2) 0.66380(11) 0.0264(5) Uani 1 1 d . . . . .
 H12 H 0.682142 0.676258 0.648272 0.032 Uiso 1 1 calc R U . . .

loop_
  _atom_site_aniso_label
  _atom_site_aniso_U_11
  _atom_site_aniso_U_22
  _atom_site_aniso_U_33
  _atom_site_aniso_U_23
  _atom_site_aniso_U_13
  _atom_site_aniso_U_12
 O 0.0292(7) 0.0231(7) 0.0243(7) 0.0031(6) -0.0016(6) 0.0037(6)
 N 0.0208(7) 0.0226(8) 0.0217(8) 0.0021(7) -0.0015(6) -0.0006(6)
 C1 0.0219(9) 0.0265(11) 0.0249(9) 0.0041(8) 0.0046(8) -0.0005(8)
 C2 0.0287(10) 0.0279(11) 0.0216(9) -0.0007(8) 0.0010(8) 0.0011(9)
 C3 0.0264(10) 0.0298(11) 0.0196(9) 0.0040(8) -0.0006(8) 0.0045(9)
 C4 0.0249(9) 0.0210(9) 0.0206(9) 0.0011(8) 0.0003(8) 0.0028(8)
 C5 0.0220(9) 0.0230(10) 0.0202(9) -0.0003(8) -0.0010(7) -0.0007(8)
 C6 0.0242(9) 0.0219(10) 0.0172(8) -0.0022(8) -0.0027(7) -0.0016(8)
 C7 0.0238(9) 0.0210(9) 0.0186(9) 0.0031(7) -0.0012(7) 0.0026(8)
 C8 0.0235(9) 0.0261(11) 0.0250(10) 0.0018(8) -0.0006(8) 0.0020(8)
 C9 0.0288(11) 0.0378(13) 0.0282(10) 0.0073(9) 0.0058(8) 0.0047(10)
 C10 0.0433(13) 0.0374(13) 0.0189(10) 0.0018(9) 0.0033(9) 0.0130(11)
 C11 0.0413(13) 0.0302(11) 0.0221(10) -0.0019(9) -0.0070(9) 0.0038(10)
 C12 0.0283(10) 0.0278(11) 0.0232(10) 0.0015(8) -0.0041(9) -0.0009(9)

_geom_special_details
;
 All esds (except the esd in the dihedral angle between two l.s. planes)
 are estimated using the full covariance matrix.  The cell esds are taken
 into account individually in the estimation of esds in distances, angles
 and torsion angles; correlations between esds in cell parameters are only
 used when they are defined by crystal symmetry.  An approximate (isotropic)
 treatment of cell esds is used for estimating esds involving l.s. planes.
;
loop_
  _geom_bond_atom_site_label_1
  _geom_bond_atom_site_label_2
  _geom_bond_distance
  _geom_bond_site_symmetry_2
  _geom_bond_publ_flag
 O C6 1.214(2) . ?
 N C1 1.475(2) . ?
 N C4 1.497(2) . ?
 N C6 1.379(2) . ?
 C1 H1A 0.9900 . ?
 C1 H1B 0.9900 . ?
 C1 C2 1.531(3) . ?
 C2 H2A 0.9900 . ?
 C2 H2B 0.9900 . ?
 C2 C3 1.538(3) . ?
 C3 H3A 0.9900 . ?
 C3 H3B 0.9900 . ?
 C3 C4 1.534(3) . ?
 C4 H4 1.0000 . ?
 C4 C5 1.558(3) . ?
 C5 H5 1.0000 . ?
 C5 C6 1.532(3) . ?
 C5 C7 1.508(3) . ?
 C7 C8 1.390(3) . ?
 C7 C12 1.395(3) . ?
 C8 H8 0.9500 . ?
 C8 C9 1.389(3) . ?
 C9 H9 0.9500 . ?
 C9 C10 1.388(3) . ?
 C10 H10 0.9500 . ?
 C10 C11 1.387(3) . ?
 C11 H11 0.9500 . ?
 C11 C12 1.388(3) . ?
 C12 H12 0.9500 . ?

loop_
  _geom_angle_atom_site_label_1
  _geom_angle_atom_site_label_2
  _geom_angle_atom_site_label_3
  _geom_angle
  _geom_angle_site_symmetry_1
  _geom_angle_site_symmetry_3
  _geom_angle_publ_flag
 C1 N C4 110.70(14) . . ?
 C6 N C1 121.99(16) . . ?
 C6 N C4 92.60(14) . . ?
 N C1 H1A 111.3 . . ?
 N C1 H1B 111.3 . . ?
 N C1 C2 102.52(15) . . ?
 H1A C1 H1B 109.2 . . ?
 C2 C1 H1A 111.3 . . ?
 C2 C1 H1B 111.3 . . ?
 C1 C2 H2A 110.8 . . ?
 C1 C2 H2B 110.8 . . ?
 C1 C2 C3 104.88(16) . . ?
 H2A C2 H2B 108.8 . . ?
 C3 C2 H2A 110.8 . . ?
 C3 C2 H2B 110.8 . . ?
 C2 C3 H3A 110.7 . . ?
 C2 C3 H3B 110.7 . . ?
 H3A C3 H3B 108.8 . . ?
 C4 C3 C2 105.14(16) . . ?
 C4 C3 H3A 110.7 . . ?
 C4 C3 H3B 110.7 . . ?
 N C4 C3 105.07(15) . . ?
 N C4 H4 113.5 . . ?
 N C4 C5 88.40(13) . . ?
 C3 C4 H4 113.5 . . ?
 C3 C4 C5 119.82(17) . . ?
 C5 C4 H4 113.5 . . ?
 C4 C5 H5 110.1 . . ?
 C6 C5 C4 84.65(14) . . ?
 C6 C5 H5 110.1 . . ?
 C7 C5 C4 120.56(16) . . ?
 C7 C5 H5 110.1 . . ?
 C7 C5 C6 119.03(16) . . ?
 O C6 N 130.68(19) . . ?
 O C6 C5 135.27(18) . . ?
 N C6 C5 93.94(15) . . ?
 C8 C7 C5 120.11(18) . . ?
 C8 C7 C12 118.99(18) . . ?
 C12 C7 C5 120.90(18) . . ?
 C7 C8 H8 119.7 . . ?
 C9 C8 C7 120.6(2) . . ?
 C9 C8 H8 119.7 . . ?
 C8 C9 H9 119.8 . . ?
 C10 C9 C8 120.3(2) . . ?
 C10 C9 H9 119.8 . . ?
 C9 C10 H10 120.4 . . ?
 C11 C10 C9 119.3(2) . . ?
 C11 C10 H10 120.4 . . ?
 C10 C11 H11 119.7 . . ?
 C10 C11 C12 120.6(2) . . ?
 C12 C11 H11 119.7 . . ?
 C7 C12 H12 119.9 . . ?
 C11 C12 C7 120.2(2) . . ?
 C11 C12 H12 119.9 . . ?

loop_
  _geom_torsion_atom_site_label_1
  _geom_torsion_atom_site_label_2
  _geom_torsion_atom_site_label_3
  _geom_torsion_atom_site_label_4
  _geom_torsion
  _geom_torsion_site_symmetry_1
  _geom_torsion_site_symmetry_2
  _geom_torsion_site_symmetry_3
  _geom_torsion_site_symmetry_4
  _geom_torsion_publ_flag
 N C1 C2 C3 34.3(2) . . . . ?
 N C4 C5 C6 -4.50(13) . . . . ?
 N C4 C5 C7 116.21(17) . . . . ?
 C1 N C4 C3 10.2(2) . . . . ?
 C1 N C4 C5 130.72(16) . . . . ?
 C1 N C6 O 55.1(3) . . . . ?
 C1 N C6 C5 -121.54(17) . . . . ?
 C1 C2 C3 C4 -28.8(2) . . . . ?
 C2 C3 C4 N 11.85(19) . . . . ?
 C2 C3 C4 C5 -85.1(2) . . . . ?
 C3 C4 C5 C6 101.99(18) . . . . ?
 C3 C4 C5 C7 -137.30(18) . . . . ?
 C4 N C1 C2 -27.9(2) . . . . ?
 C4 N C6 O 171.6(2) . . . . ?
 C4 N C6 C5 -5.08(14) . . . . ?
 C4 C5 C6 O -171.5(2) . . . . ?
 C4 C5 C6 N 4.89(14) . . . . ?
 C4 C5 C7 C8 132.05(19) . . . . ?
 C4 C5 C7 C12 -48.3(3) . . . . ?
 C5 C7 C8 C9 179.47(19) . . . . ?
 C5 C7 C12 C11 179.41(19) . . . . ?
 C6 N C1 C2 79.2(2) . . . . ?
 C6 N C4 C3 -115.53(16) . . . . ?
 C6 N C4 C5 4.98(14) . . . . ?
 C6 C5 C7 C8 -126.2(2) . . . . ?
 C6 C5 C7 C12 53.4(3) . . . . ?
 C7 C5 C6 O 66.4(3) . . . . ?
 C7 C5 C6 N -117.25(19) . . . . ?
 C7 C8 C9 C10 1.3(3) . . . . ?
 C8 C7 C12 C11 -1.0(3) . . . . ?
 C8 C9 C10 C11 -1.3(3) . . . . ?
 C9 C10 C11 C12 0.2(3) . . . . ?
 C10 C11 C12 C7 1.0(3) . . . . ?
 C12 C7 C8 C9 -0.2(3) . . . . ?

_shelx_res_file
;
TITL ro_dr48_a.res in P2(1)2(1)2(1)
    ro_dr48.res
    created by SHELXL-2019/3 at 12:50:40 on 30-Nov-2023
REM Old TITL ro_dr48 in P2(1)2(1)2(1)
REM SHELXT solution in P2(1)2(1)2(1): R1 0.091, Rweak 0.054, Alpha 0.001
REM <I/s> 0.645 for 19 systematic absences, Orientation as input
REM Flack x = 0.319 ( 0.185 ) from 684 Parsons' quotients
REM Formula found by SHELXT: C12 N O
CELL 1.54184 6.285013 8.639727 18.048597 90 90 90
ZERR 4 0.000194 0.000298 0.000515 0 0 0
LATT -1
SYMM 0.5-X,-Y,0.5+Z
SYMM -X,0.5+Y,0.5-Z
SYMM 0.5+X,0.5-Y,-Z
SFAC C H N O
UNIT 48 52 4 4

L.S. 10
PLAN  10
TEMP -153.1(10)
CONF
list 4
MORE -1
BOND $H
fmap 2 53
acta
TWIN -1 0 0 0 -1 0 0 0 -1 2
REM <olex2.extras>
REM <HklSrc "%.\\ro_dr48.hkl">
REM </olex2.extras>

WGHT    0.042400    0.103000
BASF   0.51776
FVAR       9.67903
O     4    0.812959    0.293413    0.567138    11.00000    0.02922    0.02309 =
         0.02428    0.00314   -0.00156    0.00367
N     3    0.820603    0.525247    0.498304    11.00000    0.02076    0.02256 =
         0.02170    0.00209   -0.00155   -0.00059
C1    1    0.914751    0.489151    0.425457    11.00000    0.02185    0.02647 =
         0.02489    0.00409    0.00457   -0.00046
AFIX  23
H1A   2    0.998149    0.392014    0.427238    11.00000   -1.20000
H1B   2    1.007519    0.574285    0.408011    11.00000   -1.20000
AFIX   0
C2    1    0.718237    0.471731    0.376000    11.00000    0.02867    0.02786 =
         0.02163   -0.00068    0.00099    0.00111
AFIX  23
H2A   2    0.660667    0.365251    0.378960    11.00000   -1.20000
H2B   2    0.753537    0.495127    0.323729    11.00000   -1.20000
AFIX   0
C3    1    0.557083    0.589508    0.406603    11.00000    0.02645    0.02983 =
         0.01956    0.00399   -0.00057    0.00445
AFIX  23
H3A   2    0.572341    0.690548    0.381283    11.00000   -1.20000
H3B   2    0.409640    0.551845    0.399708    11.00000   -1.20000
AFIX   0
C4    1    0.610268    0.604410    0.489257    11.00000    0.02487    0.02098 =
         0.02060    0.00110    0.00035    0.00277
AFIX  13
H4    2    0.609770    0.713718    0.507474    11.00000   -1.20000
AFIX   0
C5    1    0.514617    0.487030    0.545733    11.00000    0.02200    0.02304 =
         0.02016   -0.00030   -0.00098   -0.00074
AFIX  13
H5    2    0.408187    0.418955    0.520548    11.00000   -1.20000
AFIX   0
C6    1    0.735382    0.411975    0.543231    11.00000    0.02422    0.02190 =
         0.01724   -0.00219   -0.00265   -0.00161
C7    1    0.428214    0.541969    0.619099    11.00000    0.02385    0.02100 =
         0.01862    0.00315   -0.00120    0.00264
C8    1    0.229903    0.492003    0.643344    11.00000    0.02349    0.02611 =
         0.02497    0.00183   -0.00061    0.00200
AFIX  43
H8    2    0.148535    0.423809    0.613310    11.00000   -1.20000
AFIX   0
C9    1    0.149675    0.540918    0.711106    11.00000    0.02884    0.03777 =
         0.02824    0.00735    0.00578    0.00465
AFIX  43
H9    2    0.015221    0.504328    0.727585    11.00000   -1.20000
AFIX   0
C10   1    0.264923    0.642994    0.754880    11.00000    0.04333    0.03738 =
         0.01890    0.00177    0.00329    0.01300
AFIX  43
H10   2    0.208801    0.678134    0.800767    11.00000   -1.20000
AFIX   0
C11   1    0.462890    0.693115    0.730892    11.00000    0.04125    0.03021 =
         0.02207   -0.00194   -0.00703    0.00384
AFIX  43
H11   2    0.542761    0.762771    0.760643    11.00000   -1.20000
AFIX   0
C12   1    0.545410    0.642430    0.663802    11.00000    0.02828    0.02784 =
         0.02321    0.00153   -0.00414   -0.00089
AFIX  43
H12   2    0.682142    0.676258    0.648272    11.00000   -1.20000
AFIX   0
HKLF 4


REM  ro_dr48_a.res in P2(1)2(1)2(1)
REM wR2 = 0.0837, GooF = S = 1.063, Restrained GooF = 1.063 for all data
REM R1 = 0.0328 for 1751 Fo > 4sig(Fo) and 0.0364 for all 1879 data
REM 128 parameters refined using 0 restraints

END

WGHT      0.0425      0.1030

REM Highest difference peak  0.125,  deepest hole -0.147,  1-sigma level  0.035
Q1    1   0.3588  0.4822  0.6412  11.00000  0.05    0.12
Q2    1   0.6502  0.7943  0.3438  11.00000  0.05    0.12
Q3    1   0.7756  0.8060  0.7853  11.00000  0.05    0.11
Q4    1   0.5912  0.3556  0.4573  11.00000  0.05    0.11
Q5    1   0.7124  0.4582  0.6552  11.00000  0.05    0.11
Q6    1   0.4820  0.5211  0.5787  11.00000  0.05    0.10
Q7    1   0.3749  0.7651  0.4632  11.00000  0.05    0.10
Q8    1   0.8320  0.3046  0.4465  11.00000  0.05    0.10
Q9    1   1.0140  0.1860  0.3800  11.00000  0.05    0.10
Q10   1   0.1794  0.6404  0.7182  11.00000  0.05    0.10
;
_shelx_res_checksum                95377
_shelx_hkl_file
;
   0   0  -2 252813. 11198.6   5
   0   0   2 263424. 10922.3   4
   0   0   2 238139. 11151.5   5
   0   0  -3 68.4201 182.729   5
   0   0   3 76.6141 159.802   5
   0   0   3-210.308 166.196   4
   0   0   4 13671.8 1045.28   4
   0   0   4 12758.1 1318.90   5
   0   0  -4 11521.1 1234.16   6
   0   0  -4 13050.9 1322.74   5
   0   0  -5 294.715 328.921   5
   0   0   5 8.73967 34.5628   8
   0   0   5-57.3991 132.391   4
   0   0  -5-106.155 257.452   6
   0   0  -5-212.722 192.636  19
   0   0   6 71008.6 3879.15   4
   0   0  -6 69742.1 4548.06   6
   0   0  -6 72712.7 4835.75   5
   0   0   6 80036.8 3601.66   9
   0   0   6 69635.4 3736.71  29
   0   0  -6 72992.4 3651.80  19
   0   0  -7-115.511 244.910   6
   0   0   7 115.599 203.613   9
   0   0  -7 225.626 306.928   5
   0   0   7-166.489 221.547  29
   0   0  -7 250.679 218.711  19
   0   0   8 89214.3 4369.65  11
   0   0   8 81416.1 4170.63   9
   0   0   8 79786.4 4397.13  32
   0   0   8 85902.6 4487.72  29
   0   0  -8 90961.5 4374.50  19
   0   0   8 74892.5 4283.54  23
   0   0   9-63.9858 189.996  11
   0   0   9 147.781 208.877   9
   0   0  -9 442.744 323.427  34
   0   0   9 502.677 339.934  32
   0   0   9 23.3572 196.995  36
   0   0   9 511.799 395.945  29
   0   0  -9-192.860 201.564  19
   0   0   9 220.943 279.021  23
   0   0  10 8475.65 1093.40  32
   0   0  10 7951.37 1019.02  36
   0   0 -10 6617.84 968.807  34
   0   0  10 7280.35 1011.50  42
   0   0  10 7175.22 878.347   9
   0   0  10 7529.42 939.598  13
   0   0  10 7514.88 953.459  11
   0   0  10 7652.73 996.534  23
   0   0 -10 8804.27 1049.48  19
   0   0 -11-96.0494 288.667  34
   0   0  11 511.102 383.280  32
   0   0  11-382.443 371.106  36
   0   0  11 206.091 182.632  42
   0   0  11-303.696 274.722  13
   0   0  11-309.592 278.115  11
   0   0  11 70.8153 176.516  23
   0   0 -11 353.783 317.630  19
   0   0 -12 8148.75 1223.48  34
   0   0  12 7844.95 1174.17  36
   0   0  12 6014.54 1045.47  32
   0   0  12 7514.74 1137.07  42
   0   0  12 6849.67 1025.88  11
   0   0  12 6970.58 1047.76  13
   0   0  12 6387.85 989.007  23
   0   0 -12 10059.5 1287.89  19
   0   0 -13 76.6858 302.220  34
   0   0  13 363.204 405.176  32
   0   0  13-20.3112 461.068  36
   0   0  13 523.768 394.640  42
   0   0 -13-35.5017 253.177  19
   0   0  13-80.0563 281.486  11
   0   0  13-358.397 372.519  13
   0   0  14 14591.0 1755.81  13
   0   0  14 18402.8 1970.04  42
   0   0  14 22613.4 2219.98  36
   0   0  14 21339.5 2178.74  32
   0   0 -14 19877.1 2124.03  34
   0   0  14 21907.4 1872.88  46
   0   0  14 19576.9 2121.35  26
   0   0 -14 18359.8 2027.11  19
   0   0 -15-145.487 372.473  34
   0   0  15-298.416 357.678  36
   0   0  15 6.23596 403.404  32
   0   0 -15-334.097 419.943  58
   0   0  15 33.7187 316.483  57
   0   0  15 111.631 303.900  46
   0   0 -15 114.822 334.474  19
   0   0  15 297.169 494.642  26
   0   0  16 17584.6 2042.39  36
   0   0 -16 18000.9 2139.80  34
   0   0  16 15647.9 1617.14  57
   0   0 -16 17699.3 1738.98  58
   0   0  16 21945.8 1928.46  46
   0   0  16 18322.9 2109.39  26
   0   0  17-300.790 397.901  36
   0   0 -17 325.423 440.878  34
   0   0 -17 486.950 455.057  58
   0   0  17 172.460 255.327  57
   0   0  17 367.733 344.857  46
   0   0  17 337.648 514.735  26
   0   0  18 11319.5 1233.90  57
   0   0 -18 14998.9 1508.32  58
   0   0  18 13475.9 1447.65  46
   0   0  18 9901.67 1530.76  36
   0   0 -18 9039.56 1458.62  34
   0   0  19 107.104 241.343  46
   0   0  19 139.998 298.279  49
   0   0 -19 131.702 320.714  58
   0   0  20 1636.29 456.032  46
   0   0  20 1338.56 484.085  49
   0   0 -20 2202.24 498.661  58
   0   0  21 48.5311 221.420  49
   0   0 -21 239.246 227.915  54
   0   0 -21-29.0285 229.196  58
   0   0  22 275.116 180.670  49
   0   0 -22 766.398 268.013  54
   0  -1   0-35.6133 152.042   7
   0   1   0 201.111 182.238   4
   0   1   0 3.23312 47.6122   9
   0   1   1-83.7025 100.425   9
   0   1  -1 244.642 213.568   4
   0  -1   1-23.0001 200.467   7
   0   1   1-262.271 225.116   2
   0  -1  -1 95.4571 158.313   3
   0   1   2 56983.8 3147.63   2
   0   1   2 55687.5 2515.75   1
   0  -1  -2 53906.5 3186.41   2
   0   1  -2 51565.0 2499.60  10
   0   1  -2 57463.1 3153.77   4
   0  -1  -2 53399.8 2809.41   3
   0  -1   2 51967.5 3113.12   4
   0   1   3 59117.9 2818.54   6
   0   1   3 63705.4 3073.12   3
   0  -1  -3 59531.3 3640.62   2
   0   1  -3 62529.2 3528.09   4
   0  -1   3 55649.7 3469.75   4
   0  -1  -4 82076.0 4814.38   2
   0  -1  -4 82278.5 3736.72   1
   0   1   4 85970.9 3914.02   3
   0   1  -4 83964.0 4589.07   4
   0  -1   4 79821.8 4529.83   4
   0   1   4 82117.8 4653.42   5
   0  -1  -4 71100.9 3781.48  19
   0   1  -5 70910.4 4681.75   5
   0   1   5 76452.5 3551.70   3
   0   1   5 75135.7 3567.62   9
   0  -1   5 65250.1 4237.12   4
   0  -1  -5 71716.5 3579.41   1
   0   1   5 74756.1 4513.74   5
   0  -1  -5 72006.1 4689.23   2
   0  -1  -5 69199.1 3582.63  19
   0   1   6 91582.3 4084.03   4
   0   1  -6 85066.7 5660.73   5
   0  -1   6 82671.8 4018.46   9
   0   1   6 95723.0 4348.29   9
   0  -1  -6 84715.5 4395.21   1
   0   1   6 91149.0 4108.58   3
   0   1   6 88641.2 5455.91   5
   0   1   6 85877.4 4347.91  29
   0  -1  -6 90741.9 4375.71  19
   0  -1   6 81815.0 4387.07  23
   0  -1   7 85454.3 4136.36  11
   0   1   7 98894.3 4437.40  11
   0   1   7 92675.1 4314.16   9
   0   1   7 80308.6 5520.70   5
   0  -1   7 75522.3 3945.38   9
   0   1  -7 82538.4 4281.41  27
   0   1   7 79699.5 4320.26  29
   0  -1   7 88174.9 4432.24  23
   0  -1  -7 88359.2 4347.72  19
   0   1   8 91319.7 4758.53  32
   0   1  -8 84373.9 4631.47  27
   0  -1   8 92993.2 4791.70  32
   0   1  -8 86464.3 4818.22  33
   0   1   8 93219.2 4772.04  29
   0  -1   8 90970.2 4762.54  36
   0  -1   8 86756.1 4475.82  11
   0   1   8 95267.5 4661.96   9
   0   1   8 105362. 4827.20  11
   0  -1   8 91355.2 4783.70  23
   0  -1  -8 97454.1 4770.99  19
   0  -1   9 93529.5 4902.45  32
   0   1  -9 86017.6 4726.66  27
   0  -1  -9 81062.4 4784.57  34
   0   1   9 85168.9 4814.36  32
   0   1  -9 85589.5 4805.66  34
   0   1   9 92790.0 4877.48  29
   0  -1   9 90996.3 4877.91  36
   0   1   9 88621.1 4803.32  36
   0  -1   9 83306.9 4845.45  42
   0  -1   9 88441.7 4556.61  13
   0   1   9 97515.0 4871.48  11
   0  -1   9 82688.9 4533.58  11
   0   1   9 90860.5 4720.42   9
   0   1  -9 105239. 4867.41  19
   0  -1   9 90719.5 4871.92  23
   0  -1  -9 95948.1 4878.24  19
   0  -1 -10 34892.7 2572.36  34
   0   1 -10 32671.0 2420.36  27
   0   1 -10 33917.4 2525.23  34
   0  -1  10 35558.1 2579.05  32
   0   1  10 36044.3 2573.57  32
   0   1  10 37498.1 2602.68  29
   0  -1  10 33435.6 2565.57  42
   0  -1  10 36052.6 2557.99  36
   0   1  10 38090.4 2568.90  36
   0   1  10 37602.0 2573.44  11
   0  -1  10 33039.8 2295.67  11
   0   1  10 36585.5 2513.55  13
   0  -1  10 31365.6 2239.27  13
   0   1  10 31478.5 2348.33   9
   0  -1  10 36906.6 2582.91  23
   0  -1 -10 35305.5 2523.54  19
   0   1 -10 39134.9 2535.15  19
   0   1 -11 16685.4 1658.48  34
   0   1  11 14431.0 1565.59  32
   0  -1 -11 14903.7 1610.59  34
   0  -1  11 14365.0 1565.54  32
   0   1  11 16778.6 1634.42  36
   0  -1  11 13352.0 1540.18  42
   0  -1  11 14310.9 1540.90  36
   0   1  11 16382.0 1599.98  13
   0   1  11 14845.1 1550.24  11
   0   1  11 13124.9 1408.97   9
   0  -1  11 14302.0 1534.72  23
   0   1 -11 15777.3 1554.91  19
   0  -1 -11 15212.9 1584.60  19
   0   1  12 47126.3 3341.55  32
   0  -1 -12 48130.0 3390.59  34
   0   1 -12 47292.3 3347.23  34
   0  -1  12 49815.9 3401.36  32
   0  -1  12 50358.4 3394.19  36
   0   1  12 49313.5 3352.79  36
   0  -1  12 45446.7 3317.01  42
   0  -1 -12 47462.4 3340.83  19
   0   1 -12 48924.2 3274.60  19
   0  -1  12 46130.5 3271.12  23
   0   1  12 42699.7 3204.38  11
   0   1  12 43128.7 3163.96  13
   0   1  12 34106.9 2864.53   9
   0   1  13 8229.99 1237.10  13
   0   1  13 8437.06 1272.78  11
   0   1  13 9228.68 1345.03  36
   0  -1 -13 9474.01 1395.29  34
   0   1 -13 8321.97 1282.49  34
   0  -1  13 8806.95 1330.80  36
   0   1  13 7772.22 1264.65  32
   0  -1  13 11222.9 1522.33  32
   0  -1  13 8737.26 1327.95  42
   0  -1  13 10686.9 1197.51  46
   0  -1 -13 8393.40 1294.36  19
   0  -1  13 9747.15 1332.14  23
   0   1 -13 7872.75 1185.73  19
   0  -1  13 7794.33 1195.67  26
   0   1  14 20190.7 2205.09  11
   0   1  14 19432.8 2148.76  13
   0  -1  14 24096.2 2414.60  42
   0   1  14 27548.2 2484.52  36
   0  -1  14 26257.0 2474.57  36
   0   1  14 27716.6 2585.54  32
   0  -1  14 28058.0 2571.99  32
   0  -1 -14 25210.1 2505.65  34
   0   1 -14 28825.4 2622.01  34
   0  -1  14 28931.4 2250.41  46
   0   1  14 27245.8 2176.89  46
   0  -1  14 22826.5 2324.33  26
   0   1  14 25186.5 2471.13  26
   0  -1 -14 27815.1 2589.30  19
   0   1 -14 24021.5 2349.68  19
   0  -1  14 22298.3 2274.61  23
   0   1  15 10458.2 1541.52  13
   0  -1  15 15868.0 1924.06  36
   0  -1  15 15327.2 1865.39  42
   0   1  15 16426.6 1977.05  36
   0   1 -15 13485.2 1791.54  34
   0  -1 -15 15040.8 1918.64  34
   0   1  15 15918.6 1963.61  32
   0  -1 -15 15969.2 1585.24  58
   0  -1  15 13104.3 1490.55  57
   0   1 -15 14482.5 1527.46  58
   0   1  15 16751.9 1656.83  46
   0  -1  15 17580.6 1698.17  46
   0  -1  15 14349.4 1828.56  26
   0  -1 -15 13663.6 1855.60  19
   0   1 -15 12863.5 1714.55  19
   0   1  15 14345.0 1864.84  26
   0  -1  16 19539.0 2201.41  36
   0   1  16 18755.8 2157.75  36
   0  -1  16 20525.5 2178.56  42
   0   1  16 21474.4 2319.39  32
   0  -1 -16 18557.9 2192.21  34
   0   1 -16 18304.6 2154.86  34
   0  -1  16 17587.7 1771.73  57
   0   1 -16 20517.0 1894.28  58
   0  -1 -16 18096.2 1789.04  58
   0  -1  16 22702.3 1974.48  46
   0   1  16 23177.8 1975.21  46
   0  -1 -16 13968.1 1945.63  19
   0   1  16 19808.0 2257.15  26
   0  -1  16 16215.3 2010.56  26
   0  -1  17 796.414 453.721  42
   0   1  17 528.946 423.155  36
   0  -1  17-205.468 483.655  36
   0   1 -17-145.603 299.454  58
   0  -1  17-41.3297 297.707  57
   0  -1 -17 628.691 487.946  58
   0   1 -17 35.1613 264.024  34
   0   1  17-368.125 321.108  46
   0  -1  17 538.403 383.258  46
   0   1  17-207.263 296.315  26
   0  -1  17-78.7468 361.041  26
   0  -1  18 31097.5 2328.82  57
   0   1 -18 32712.2 2432.88  58
   0  -1 -18 37305.7 2562.24  58
   0   1 -18 22757.4 2564.43  34
   0  -1  18 34911.8 2521.20  49
   0  -1  18 28787.0 2699.10  36
   0   1  18 26066.3 2681.56  43
   0   1  18 28236.1 2678.66  36
   0  -1  18 32622.0 2447.53  46
   0   1  18 33818.4 2483.81  46
   0   1 -19 2336.47 513.926  58
   0  -1 -19 2622.55 589.044  58
   0  -1  19 1885.15 464.699  57
   0  -1  19 2562.11 625.548  49
   0  -1  19 1660.50 477.393  46
   0   1  19 2632.41 604.397  46
   0  -1 -20 110.728 267.399  54
   0   1 -20-196.458 226.085  58
   0  -1  20-272.747 212.205  57
   0   1  20-443.084 270.599  46
   0  -1  20 20.9239 316.597  49
   0  -1  20-259.577 198.065  46
   0   1  20-145.361 237.864  49
   0  -1 -21 337.987 241.725  54
   0  -1  21-55.5313 140.768  57
   0   1 -21-146.253 245.750  58
   0   1  21-266.192 214.618  49
   0  -1  21 218.521 213.598  49
   0   1  22 905.119 244.162  49
   0   1  22 907.143 246.470  69
   0   2   0 935058. 41051.4   4
   0   2   0 999999. 41061.1   7
   0   2   0 899596. 39815.1   9
   0  -2   0 933985. 41043.5   7
   0   2   1 169573. 7822.29  11
   0   2  -1 183592. 9041.80   4
   0   2   1 187979. 8905.69   4
   0  -2   1 174001. 8898.36   7
   0   2  -1 186975. 9003.40   7
   0   2   1 206976. 9069.60   7
   0  -2  -1 184181. 9041.09   3
   0   2   1 186086. 7878.28   9
   0  -2   2 191434. 9468.29  18
   0   2   2 217900. 10293.0   4
   0  -2  -2 222280. 10419.7   3
   0   2   2 215653. 9411.75  11
   0   2  -2 223829. 10702.8   4
   0   2   2 222363. 9439.79   9
   0   2   2 216057. 10633.9   2
   0   2  -2 230404. 9478.56  10
   0  -2   3 379628. 17519.4  18
   0   2   3 419994. 17522.0  11
   0   2  -3 416924. 18918.9   4
   0   2   3 410971. 17586.6   1
   0   2   3 418690. 17527.3   9
   0   2   3 395917. 18803.7   2
   0  -2  -3 382153. 18266.8   3
   0   2  -3 421451. 17515.6  10
   0  -2   4 51953.6 2953.54  23
   0  -2  -4 55720.7 2967.67  19
   0  -2   4 53390.2 2883.63  18
   0   2   4 56498.4 2700.19   6
   0   2  -4 56597.8 3982.51   4
   0   2   4 59757.1 2935.40  11
   0   2   4 58370.5 2918.46   9
   0  -2   5 69274.6 3572.14  23
   0  -2   5 68007.3 3425.79  18
   0  -2  -5 73317.3 3577.77  19
   0   2  -5 65368.8 3428.23  28
   0   2  -5 73313.9 4791.75   4
   0   2   5 69254.6 3760.97   4
   0   2   5 76020.0 3556.00  11
   0   2   5 57062.5 3119.81  12
   0  -2  -5 58465.3 4630.90   2
   0   2   5 75477.1 3526.27   9
   0  -2  -6 49656.9 2686.11  19
   0  -2   6 48895.6 2700.26  23
   0  -2   6 37920.1 2409.16  18
   0   2   6 41495.5 2450.51  29
   0  -2  -6 40450.1 3754.57   2
   0   2   6 51678.8 2693.70  11
   0   2   6 44652.0 3669.53   5
   0   2   6 52369.0 2649.85   9
   0   2  -6 44602.1 3715.36   4
   0   2   6 37349.2 2199.30  12
   0  -2   7 47470.6 2798.34  23
   0  -2  -7 46104.4 2733.24  19
   0  -2   7 37909.1 2410.12  18
   0   2   7 39677.0 2527.87  29
   0   2  -7 40019.3 2683.77  33
   0   2   7 47083.1 2692.79   9
   0   2   7 50926.3 2778.40  11
   0  -2   8 46060.6 3055.39  32
   0   2  -8 53491.1 3177.28  27
   0   2   8 51644.1 3134.94  29
   0  -2  -8 51879.4 3257.84  34
   0   2  -8 54024.5 3323.34  33
   0   2  -8 49255.3 3190.75  34
   0   2   8 61384.9 3335.60  11
   0   2   8 58854.8 3266.01   9
   0  -2   8 51384.8 3183.40  36
   0  -2   8 48092.9 3231.90  42
   0  -2  -8 60373.9 3337.09  19
   0  -2   8 58225.8 3380.09  23
   0   2  -9 15297.7 1464.88  27
   0   2   9 16002.2 1507.92  32
   0   2  -9 17103.7 1617.56  33
   0   2   9 14982.7 1475.71  29
   0   2  -9 15250.6 1510.95  34
   0  -2   9 14710.0 1471.33  32
   0  -2  -9 15757.8 1568.86  34
   0   2   9 19512.4 1672.64  11
   0   2   9 16996.2 1536.75  13
   0   2   9 17301.5 1553.44   9
   0  -2   9 16990.8 1630.90  42
   0   2   9 16086.4 1484.77  36
   0  -2   9 16469.2 1557.36  36
   0  -2  -9 17966.2 1637.77  19
   0  -2   9 17128.2 1631.79  23
   0   2 -10 25495.9 2277.32  33
   0   2  10 28907.3 2230.50  29
   0   2  10 28270.2 2251.17  32
   0  -2 -10 24359.4 2216.92  34
   0  -2  10 25906.9 2190.27  32
   0   2 -10 26821.9 2219.40  34
   0   2 -10 27787.1 2183.16  27
   0   2  10 30676.0 2289.80  13
   0   2  10 29189.6 2302.88  11
   0   2  10 27864.2 2211.83   9
   0  -2  10 34437.2 2456.20  36
   0  -2  10 28126.3 2312.89  42
   0   2  10 28660.5 2191.22  36
   0  -2  10 27289.0 2292.03  23
   0  -2 -10 30025.1 2320.91  19
   0  -2  11 10537.1 1334.06  36
   0   2  11 11425.0 1325.66  36
   0  -2  11 9299.25 1319.60  42
   0   2 -11 11261.3 1403.07  34
   0   2  11 10648.5 1391.02  32
   0   2 -11 9767.10 1255.21  27
   0  -2 -11 9326.20 1302.94  34
   0  -2  11 10810.0 1310.07  32
   0   2  11 10946.9 1352.06  11
   0   2  11 9659.76 1245.44   9
   0   2  11 9781.97 1314.99  13
   0  -2  11 10314.7 1146.32  46
   0  -2 -11 10227.5 1323.97  19
   0  -2  11 9505.65 1199.57  26
   0   2 -11 12162.1 1333.29  19
   0  -2  11 9355.18 1317.12  23
   0  -2  12 38458.0 2923.31  42
   0   2  12 32653.3 2598.33  36
   0  -2  12 33902.3 2701.01  36
   0  -2 -12 32493.1 2726.83  34
   0   2  12 32328.9 2684.72  32
   0  -2  12 32682.5 2657.53  32
   0   2 -12 27970.8 2462.06  27
   0   2 -12 32799.6 2709.86  34
   0   2  12 30096.9 2637.51  11
   0   2  12 28753.5 2525.48   9
   0   2  12 32637.5 2657.13  13
   0  -2  12 28879.8 2266.76  46
   0  -2 -12 32366.3 2721.22  19
   0   2 -12 34162.3 2622.80  19
   0  -2  12 28024.7 2423.78  26
   0  -2  12 33303.9 2754.68  23
   0  -2  13 677.403 356.173  42
   0   2  13 52.4472 311.711  13
   0   2  13-455.102 519.371  11
   0   2  13-0.86417 411.101  36
   0  -2  13 602.292 535.153  36
   0   2 -13 105.141 328.567  34
   0   2  13-266.240 378.007  32
   0  -2  13 180.186 363.802  46
   0   2 -13-454.034 417.770  19
   0  -2 -13-122.184 308.921  19
   0  -2  13-430.754 370.709  26
   0   2  13-26.5529 286.959  26
   0   2 -14 3715.66 817.837  19
   0  -2 -14 2615.70 726.222  19
   0   2  14 3425.71 855.135  26
   0  -2 -14 2866.46 637.544  64
   0   2 -14 3555.55 759.790  59
   0  -2  14 2707.95 703.362  57
   0  -2 -14 3328.96 708.266  58
   0   2  14 1602.72 548.989  11
   0   2  14 3533.08 861.480  13
   0   2  14 3018.90 763.772  32
   0  -2  14 3768.68 911.714  36
   0   2  14 4614.83 938.355  36
   0   2 -14 3466.50 923.831  34
   0  -2  14 3217.71 679.581  46
   0   2  14 3730.60 707.010  46
   0  -2  14 3755.88 904.346  42
   0  -2 -15 4846.76 1056.94  19
   0   2  15 3554.80 887.352  26
   0  -2 -15 2732.67 600.441  64
   0  -2 -15 4262.11 832.632  58
   0  -2  15 5078.56 915.025  57
   0  -2  15 5017.21 1050.02  42
   0  -2  15 5544.31 1137.62  36
   0   2 -15 4824.35 1053.79  34
   0   2  15 3563.95 908.181  32
   0   2  15 4597.28 1001.84  36
   0  -2  15 4661.49 875.202  46
   0   2  15 3381.23 712.720  46
   0   2  15 2986.41 776.107  13
   0  -2  16 627.986 396.848  36
   0   2  16 540.626 262.161  36
   0  -2  16 878.753 533.397  42
   0   2 -16 797.590 453.497  34
   0  -2  16 351.635 282.122  57
   0  -2 -16 1272.54 462.412  58
   0   2 -16 837.784 419.259  58
   0   2  16 1560.91 484.951  46
   0  -2  16 301.773 267.700  46
   0   2  16 189.958 344.391  26
   0  -2 -17-143.329 246.772  58
   0   2 -17 223.594 331.712  58
   0  -2  17-229.453 255.046  57
   0   2 -17 88.7963 259.117  34
   0  -2  17-152.958 369.008  46
   0   2  17-538.770 391.956  46
   0  -2  17-162.967 299.863  49
   0  -2  17-260.603 221.733  42
   0   2  17 251.980 335.327  36
   0  -2  17 248.409 298.618  36
   0  -2  18 553.329 328.915  57
   0   2 -18 358.493 370.324  58
   0   2 -18-97.3927 254.545  34
   0  -2 -18 123.815 329.563  54
   0   2  18-142.030 312.818  46
   0  -2  18 286.512 257.941  46
   0  -2  18 1161.66 509.843  49
   0   2  18 157.581 395.295  36
   0   2  18-455.891 552.060  43
   0  -2  18-67.5102 358.476  36
   0  -2  18 435.571 451.121  42
   0   2  19 3111.33 610.229  46
   0   2  19 3385.42 678.969  49
   0  -2  19 3059.50 606.294  46
   0  -2  19 3955.52 697.937  49
   0  -2 -19 4372.91 765.410  54
   0   2 -19 2964.98 605.878  58
   0  -2  19 3858.82 661.304  57
   0   2  20 3331.20 585.562  49
   0  -2  20 3452.61 594.355  49
   0  -2  20 2844.62 531.911  46
   0  -2 -20 5090.74 776.783  54
   0   2 -20 4743.37 687.171  58
   0  -2  20 3900.33 622.987  57
   0  -2  21 108.826 128.454  49
   0   2  21 44.0430 165.401  49
   0   2 -21 360.891 229.289  58
   0  -2  21 127.098 163.227  57
   0   3   0-11.2327 182.749  15
   0   3   0 262.841 208.763  17
   0  -3   0 152.553 259.348   3
   0   3   0 494.984 430.501   7
   0   3   0-107.824 361.905   4
   0  -3   0 65.7345 185.507  18
   0  -3   0 147.077 194.003  19
   0   3   1 68609.4 3333.59  11
   0  -3   1 66819.6 3290.45  14
   0  -3   1 70696.0 5107.02   3
   0   3   1 71199.1 3518.24  17
   0  -3  -1 70287.8 4907.12   3
   0   3   1 59403.0 3252.24  13
   0   3   1 73349.7 4840.84   4
   0   3   1 71885.2 3430.00   9
   0   3  -1 74026.2 4996.58   4
   0   3   1 79119.9 4912.15   7
   0   3   1 80736.9 3670.28  15
   0   3  -1 77046.7 3700.46  15
   0  -3  -1 71556.4 3671.47  19
   0   3  -1 73614.4 3692.97  25
   0  -3  -1 73607.6 3618.73  18
   0  -3   1 78350.5 3677.06  18
   0   3   2 9174.08 1574.17   2
   0   3  -2 8191.16 1441.09   4
   0   3   2 9409.47 772.337  11
   0   3  -2 10056.2 872.709  10
   0  -3  -2 8768.50 1399.05   3
   0   3   2 11711.7 1622.87   7
   0   3   2 10409.3 1446.74   4
   0   3   2 9303.50 861.730  17
   0   3   2 10069.6 824.617   9
   0   3   2 8585.48 720.894  13
   0  -3   2 9737.85 910.167  18
   0   3  -2 8225.66 873.213  25
   0  -3  -2 10048.0 875.208  18
   0  -3  -2 8536.08 879.181  19
   0  -3  -3 265.283 452.399   3
   0   3   3 188.159 254.932   4
   0   3   3 144.272 141.432  13
   0   3   3 101.133 205.142   9
   0  -3  -3 308.976 199.418  18
   0  -3   3-94.8152 190.143  18
   0   3   3 295.129 210.410  11
   0   3   3 724.584 494.466   7
   0   3  -3 257.293 183.860  10
   0   3   3 59.9586 378.386   2
   0  -3  -3 122.574 194.261  19
   0   3  -3 91.6466 192.587  25
   0   3   4 14309.6 1123.58  13
   0   3   4 14031.2 1155.30   9
   0  -3  -4 9623.15 1448.64   3
   0   3   4 14750.0 1152.92  11
   0   3  -4 14957.2 1135.09  10
   0   3   4 13154.3 1633.16   4
   0   3  -4 15572.7 1213.42  28
   0  -3  -4 12465.5 1019.61  18
   0  -3  -4 13352.4 1202.87  19
   0  -3   4 12916.4 1154.16  18
   0   3  -4 12321.9 1168.78  25
   0   3   5 48.2551 233.392  11
   0   3   5-69.2126 242.839  13
   0  -3  -5-96.3916 113.357  18
   0   3   5 188.571 217.783   9
   0   3  -5-136.951 251.615  33
   0   3  -5 116.192 187.230  28
   0  -3   5-221.859 230.606  18
   0  -3   5-291.150 309.403  23
   0  -3  -5-233.142 273.695  19
   0   3  -5 121.051 183.386  25
   0   3   6 604.243 301.744  13
   0   3   6 732.980 338.862  11
   0   3   6 1135.99 409.641   9
   0   3  -6 1078.02 398.034  33
   0   3  -6 352.085 221.696  28
   0   3  -6 669.390 291.582  34
   0  -3  -6 770.982 312.742  19
   0  -3   6 1017.22 424.947  18
   0  -3   6 564.579 215.344  23
   0   3  -7-48.5047 332.148  34
   0   3   7 33.0560 165.128  32
   0   3  -7 171.346 214.624  33
   0   3  -7-179.434 270.407  28
   0  -3   7 195.744 307.691  42
   0   3   7-158.327 304.295  13
   0   3   7 137.628 314.633  11
   0   3   7 46.5687 372.829   9
   0  -3   7-248.018 266.835  18
   0  -3   7-274.212 227.112  23
   0  -3  -7 12.4195 209.194  19
   0   3   8 4836.46 765.815  32
   0  -3   8 3999.26 687.056  36
   0   3  -8 4653.17 825.945  34
   0   3  -8 5124.80 842.643  33
   0  -3   8 4222.74 800.242  42
   0   3   8 4476.13 735.976   9
   0   3   8 5396.28 852.248  13
   0   3   8 6450.75 978.019  11
   0  -3   8 4027.07 681.876  18
   0  -3   8 6138.51 930.924  23
   0  -3  -8 4929.53 830.386  19
   0   3  -9 26777.5 2259.83  33
   0   3   9 26324.9 2090.21  32
   0   3  -9 27039.2 2222.08  34
   0  -3   9 28907.5 2337.36  42
   0  -3   9 22837.7 1993.81  36
   0  -3   9 29106.3 2351.86  23
   0  -3  -9 26994.5 2267.36  19
   0   3   9 29670.9 2276.60  13
   0   3   9 25933.4 2177.40   9
   0   3   9 30565.2 2331.33  11
   0   3  10 65498.2 4027.64  11
   0   3  10 66268.3 3982.57  13
   0   3  10 58311.9 3861.17   9
   0   3  10 60458.1 3789.79  32
   0   3 -10 65218.0 4085.05  33
   0   3 -10 60431.0 3776.01  27
   0   3 -10 63814.7 3962.85  34
   0  -3  10 62842.4 4021.45  42
   0  -3  10 55194.7 3681.46  36
   0  -3  10 46941.4 3296.06  46
   0  -3 -10 65143.7 4054.92  19
   0   3  11 74496.6 4691.94  11
   0   3  11 79624.4 4681.79  13
   0   3  11 65505.5 4489.55   9
   0   3  11 74402.4 4524.81  32
   0   3 -11 73852.0 4691.25  33
   0   3 -11 67966.9 4366.79  27
   0   3 -11 74107.9 4606.63  34
   0  -3  11 80402.0 4796.93  42
   0  -3  11 67776.4 4375.14  36
   0  -3  11 63827.3 4008.00  46
   0   3  11 77238.5 4614.45  26
   0  -3 -11 75414.9 4721.52  19
   0   3  12 8596.48 1357.63  11
   0   3  12 7259.59 1224.17  13
   0  -3  12 7632.42 1229.43  36
   0  -3  12 8976.90 1394.43  42
   0   3  12 9691.76 1351.86  32
   0   3 -12 8423.72 1293.75  34
   0  -3  12 8247.57 1083.79  46
   0   3  12 9835.14 1435.00  26
   0  -3 -12 9424.03 1422.16  19
   0   3 -13 21121.0 2069.19  19
   0   3  13 21825.3 2252.61  26
   0  -3 -13 17397.2 2092.85  19
   0   3  13 19111.7 2122.02  13
   0   3  13 21491.8 2306.84  11
   0  -3 -13 17943.9 1765.56  64
   0  -3 -13 18536.7 1744.29  58
   0  -3  13 19763.2 1859.33  57
   0   3 -13 19715.8 1872.37  59
   0   3  13 22989.7 2234.79  32
   0   3 -13 20212.9 2203.34  34
   0  -3 -13 21926.4 1936.26  54
   0  -3  13 20886.8 1845.68  46
   0  -3  13 18776.8 2023.89  36
   0  -3  13 23498.0 2365.38  42
   0   3  14 9323.58 1488.18  26
   0  -3 -14 8434.09 1497.89  19
   0   3  14 8471.25 1420.78  13
   0  -3 -14 8503.75 1169.55  64
   0   3 -14 10074.7 1294.84  59
   0  -3  14 9783.80 1256.11  57
   0   3  14 9896.67 1498.42  32
   0   3 -14 9051.51 1435.59  34
   0  -3 -14 10942.8 1306.05  54
   0  -3  14 10304.7 1295.22  46
   0  -3  14 9738.41 1428.34  36
   0  -3  14 8623.95 1412.54  42
   0  -3 -15 6230.13 1279.08  19
   0   3  15 8631.80 1436.34  26
   0  -3 -15 8617.00 1157.45  64
   0   3 -15 7773.15 1195.88  59
   0  -3  15 8934.11 1233.78  57
   0   3 -15 7728.82 1327.83  34
   0   3  15 7126.99 1283.38  32
   0  -3 -15 9039.19 1227.37  54
   0  -3  15 8990.64 1151.70  46
   0  -3  15 9266.51 1504.09  42
   0  -3  15 8069.51 1317.93  36
   0   3  16-256.820 385.478  26
   0  -3 -16 109.650 234.575  64
   0  -3  16 283.376 364.279  57
   0   3 -16 545.874 420.082  34
   0  -3 -16-75.1561 386.838  54
   0  -3  16-426.592 462.620  49
   0  -3  16-273.953 383.674  46
   0  -3  16-529.641 446.024  42
   0  -3  16-228.935 351.078  36
   0  -3 -17 556.429 367.077  64
   0   3 -17-242.407 428.364  58
   0  -3  17 269.451 306.091  57
   0   3 -17 118.357 306.231  34
   0  -3 -17 1040.29 561.283  54
   0  -3  17 6.40142 229.684  46
   0  -3  17 274.512 195.227  49
   0  -3  17 160.089 283.542  42
   0   3  17 564.592 605.684  43
   0  -3 -18 18988.0 1680.02  64
   0   3 -18 22189.8 1819.40  58
   0  -3  18 23549.0 1875.27  57
   0  -3  18 18763.7 1687.85  46
   0  -3  18 18549.7 2049.38  42
   0   3  18 20897.9 2274.69  43
   0  -3 -18 24686.9 1960.16  54
   0  -3  18 20191.4 1688.79  49
   0   3  19 7946.01 955.924  49
   0  -3 -19 8577.26 1021.59  54
   0   3 -19 8031.86 968.331  58
   0  -3  19 7714.98 934.654  57
   0  -3  19 5724.99 789.501  46
   0  -3  19 5902.48 766.057  49
   0  -3 -20 3100.22 591.967  54
   0  -3  20 3184.45 536.753  57
   0   3 -20 3966.72 601.502  58
   0   3  20 3505.68 552.609  49
   0  -3 -21 3799.03 529.962  54
   0   3 -21 3191.44 478.745  58
   0  -3  21 2492.78 377.986  57
   0   4   0 102338. 5061.26  25
   0  -4   0 101411. 5004.62  18
   0   4   0 85322.9 6404.55   7
   0   4   0 98675.8 4974.66  15
   0   4   0 87956.7 4867.87  30
   0  -4  -1 2008.12 455.943  19
   0   4  -1 2469.34 527.613  25
   0  -4  -1 2677.60 486.633  18
   0   4   1 1645.77 740.769   7
   0   4   1 2077.92 454.117  17
   0  -4   1 3105.45 622.105  18
   0   4  -1 2520.41 619.761  15
   0   4   1 2559.55 550.093  15
   0   4   1 2347.69 506.666  30
   0   4  -1 2252.15 505.767  30
   0   4  -1 2382.79 541.716  33
   0   4  -2 24604.9 1894.88  25
   0  -4  -2 27675.6 1962.54  19
   0  -4   2 25567.4 1887.86  18
   0  -4  -2 25005.2 1828.42  18
   0   4   2 20856.4 2681.15   7
   0   4  -2 27616.6 1807.37  10
   0   4   2 26374.2 1875.52  15
   0   4   2 24268.1 1744.09  17
   0   4  -2 23143.7 1899.59  33
   0  -4  -3 22058.6 1774.38  19
   0  -4   3 21624.4 1701.42  18
   0   4  -3 18926.5 1664.33  25
   0  -4  -3 19545.1 1564.12  18
   0   4   3 19159.8 1408.03  13
   0   4   3 19442.9 1449.42  11
   0   4  -3 23231.3 1641.21  10
   0   4   3 21240.6 1592.39  17
   0   4   3 19211.4 2626.61   7
   0  -4   3 22118.1 1418.36  14
   0   4  -3 21834.5 1796.29  33
   0   4  -4 15154.0 1500.01  39
   0   4  -4 16708.9 1528.19  25
   0  -4  -4 18473.2 1605.53  19
   0  -4   4 18103.8 1543.71  18
   0  -4  -4 15815.4 1336.33  18
   0   4   4 15770.5 1394.86  17
   0   4   4 15756.2 1264.04  13
   0   4  -4 15932.1 1373.33  10
   0   4   4 13383.6 2224.02   7
   0   4   4 14754.5 1368.38   9
   0   4   4 13897.2 1253.07  11
   0   4  -4 17602.4 1487.97  28
   0   4  -4 15155.2 1500.13  33
   0   4  -5 14179.1 1483.43  39
   0  -4   5 12948.0 1335.17  42
   0  -4  -5 12356.1 1185.33  18
   0  -4  -5 15194.7 1499.84  19
   0   4  -5 14549.0 1451.68  25
   0  -4   5 13717.1 1386.41  18
   0   4   5 15322.7 1335.61  11
   0   4   5 16560.8 1431.07   9
   0   4   5 14592.5 1264.95  13
   0   4  -5 14709.2 1357.36  28
   0   4  -5 13845.8 1431.81  33
   0  -4   6 1378.14 532.732  42
   0   4  -6 1823.49 524.035  39
   0  -4  -6 309.611 267.063  19
   0   4  -6 1485.33 490.668  25
   0  -4   6 1322.97 391.473  18
   0   4   6 1133.47 376.416  13
   0   4   6 633.283 254.032   9
   0   4   6 1085.75 399.607  11
   0   4  -6 1659.25 508.873  34
   0   4  -6 1060.99 423.877  28
   0   4  -6 762.504 448.777  33
   0   4  -7 7263.90 1080.62  39
   0  -4   7 5876.70 907.007  42
   0  -4   7 6723.88 934.955  18
   0  -4  -7 6699.88 1068.64  19
   0   4   7 6048.43 903.212  13
   0   4   7 7277.42 1002.03  11
   0   4   7 6418.31 912.120   9
   0   4  -7 5797.70 962.266  33
   0   4  -7 6794.55 1012.82  34
   0   4  -7 6302.63 903.124  28
   0  -4   8 631.881 408.190  42
   0  -4  -8 469.140 416.407  19
   0  -4   8 441.306 378.891  18
   0   4   8 554.553 346.028  11
   0   4   8 285.267 362.048  13
   0   4   8 478.585 419.695   9
   0   4  -8 315.194 229.607  33
   0   4  -8 427.644 232.776  34
   0  -4   9 26645.2 2369.56  42
   0  -4  -9 27915.3 2462.74  19
   0   4   9 25533.8 2275.59   9
   0   4   9 25943.8 2251.51  13
   0   4   9 26740.6 2337.01  11
   0   4  -9 26581.0 2335.44  34
   0   4  -9 22950.2 2244.17  33
   0  -4  10-320.180 394.779  42
   0  -4 -10 637.834 407.999  19
   0   4  10-65.0110 259.585  13
   0   4  10 727.502 453.277  11
   0   4 -10 228.565 276.973  33
   0   4 -10-256.242 349.832  34
   0  -4  11 472.794 392.182  42
   0   4 -11 1195.40 552.944  27
   0   4 -11 1546.59 686.267  33
   0   4 -11 852.557 551.423  34
   0  -4 -11 475.379 352.368  19
   0   4  11 609.543 409.164  26
   0   4  11 1199.99 578.292  13
   0   4  11 360.918 420.057  11
   0   4  12 23825.5 2407.30  13
   0   4  12 23678.7 2478.72  11
   0  -4 -12 21007.1 1999.60  64
   0   4 -12 23120.0 2059.45  59
   0  -4  12 23455.2 2055.40  57
   0  -4  12 22456.5 2002.53  56
   0   4 -12 25112.2 2503.77  33
   0   4 -12 26821.4 2513.05  34
   0  -4 -12 23707.5 2039.96  54
   0  -4 -12 22840.3 2012.38  50
   0   4  12 25616.3 2393.35  26
   0  -4 -12 28036.8 2715.65  19
   0  -4  12 28813.2 2590.74  42
   0   4  13 38271.4 3333.23  13
   0  -4 -13 39631.0 2897.93  64
   0   4 -13 39277.1 2915.81  59
   0  -4  13 42952.1 2957.21  57
   0  -4  13 36361.4 2749.22  56
   0   4 -13 44117.3 3441.62  34
   0  -4 -13 43721.1 2946.04  54
   0  -4 -13 37240.4 2778.99  50
   0   4  13 36686.3 3175.62  26
   0  -4 -13 35563.8 3368.00  19
   0  -4  13 45952.0 3543.70  42
   0  -4 -14 36452.9 2750.59  64
   0  -4  14 33905.4 2583.05  56
   0  -4  14 34676.7 2668.83  57
   0   4 -14 38057.7 2794.25  59
   0   4 -14 37112.2 3180.88  34
   0  -4 -14 38582.4 2759.19  54
   0   4  14 31580.5 2987.18  26
   0  -4  14 39145.9 3290.38  42
   0   4 -15 953.767 456.347  59
   0  -4  15 754.253 370.974  56
   0  -4  15 419.886 454.516  57
   0   4 -15 972.136 513.538  34
   0  -4 -15 393.022 336.780  54
   0  -4 -15 1575.61 823.864  64
   0  -4  15 242.864 313.950  42
   0   4 -16 13051.9 1484.79  59
   0  -4  16 13447.2 1401.79  57
   0   4 -16 8620.66 1411.85  34
   0  -4 -16 14638.8 1526.29  64
   0  -4  16 11164.8 1579.60  42
   0   4  16 12302.9 1807.94  43
   0  -4 -16 13693.2 1437.68  54
   0  -4  17 13535.9 1401.36  57
   0   4 -17 12608.2 1318.11  58
   0  -4 -17 14132.7 1440.41  64
   0   4  17 12830.8 1779.43  43
   0  -4 -17 13153.4 1413.84  54
   0  -4 -18 835.682 418.445  54
   0   4 -18 243.002 278.381  58
   0  -4  18 1051.21 382.423  57
   0  -4 -19 19546.8 1542.07  54
   0   4 -19 18153.7 1461.93  58
   0  -4  19 17071.9 1406.14  57
   0  -4 -20 2809.69 462.639  54
   0   4 -20 2890.76 447.407  58
   0  -4  20 2328.35 401.332  57
   0   5   0 26.9070 261.100  15
   0  -5   0-74.3200 234.941  18
   0   5   0 335.769 318.233  30
   0   5  -1 1462.87 435.187  25
   0   5   1 966.830 493.654  25
   0  -5   1 1608.12 598.038  18
   0  -5  -1 1162.97 392.919  18
   0   5  -1 1186.90 454.722  10
   0   5   1 1249.34 448.148  15
   0   5   1 1039.75 396.496  30
   0   5  -1 373.108 231.570  30
   0   5  -1 1130.03 474.303  33
   0   5  -2 37216.6 2718.60  25
   0  -5   2 40076.0 2728.92  18
   0  -5  -2 36199.9 2584.98  18
   0   5   2 38714.9 2656.94  15
   0   5   2 33455.0 2418.85  17
   0   5  -2 35995.6 2502.50  10
   0   5  -2 35956.1 2674.76  33
   0   5   2 33171.7 2522.43  30
   0   5  -3 1972.31 580.982  25
   0  -5  -3 2502.01 670.348  19
   0   5   3 1622.88 480.842  15
   0   5   3 1677.53 472.645  17
   0  -5   3 2837.28 643.391  18
   0  -5  -3 1947.14 515.190  18
   0   5  -3 2377.50 525.236  10
   0   5  -3 1424.06 455.443  33
   0   5  -4 5969.38 1048.51  39
   0   5  -4 5100.25 901.861  25
   0  -5   4 4976.32 906.980  18
   0  -5  -4 7361.07 1101.80  19
   0   5   4 5814.61 911.202  15
   0  -5  -4 4886.02 828.235  18
   0   5   4 4189.24 711.192  17
   0   5  -4 4409.65 731.614  10
   0   5  -4 6110.20 984.870  33
   0   5  -4 4818.76 804.690  28
   0   5  -5 4036.54 813.382  39
   0   5  -5 3574.99 756.305  25
   0  -5  -5 3872.92 843.297  19
   0  -5   5 2692.19 725.934  18
   0  -5  -5 2929.35 607.315  18
   0   5   5 3952.29 679.382  17
   0   5  -5 3011.42 701.120  33
   0   5  -5 3685.86 717.521  28
   0   5  -6 7968.26 1221.20  39
   0  -5   6 8131.98 1131.96  42
   0  -5   6 8532.03 1202.88  18
   0  -5  -6 8748.52 1259.15  19
   0   5  -6 9835.21 1472.74  25
   0   5   6 6964.85 1061.10  17
   0   5  -6 7652.57 1148.81  33
   0   5  -6 7972.56 1116.70  28
   0   5  -6 8880.61 1258.62  34
   0  -5   7 871.541 382.519  42
   0   5  -7 914.304 519.935  39
   0  -5   7 517.134 279.646  18
   0  -5  -7 291.123 330.724  19
   0   5   7-62.1262 370.300  17
   0   5   7 92.3127 312.118  13
   0   5  -7 1222.04 487.358  28
   0   5  -7 251.260 248.964  34
   0   5  -7 298.572 422.109  33
   0  -5   8 6759.93 1110.63  42
   0  -5   8 5305.34 951.272  18
   0  -5  -8 6465.95 1164.53  19
   0   5   8 5197.25 957.970  17
   0   5   8 5019.91 919.192  13
   0   5  -8 5331.14 1014.66  33
   0   5  -8 5786.70 954.102  28
   0   5  -8 5723.52 1005.56  34
   0  -5   9 70107.9 4506.79  42
   0   5  -9 67662.1 4526.14  33
   0   5  -9 70804.9 4567.14  34
   0  -5  -9 71602.3 4787.96  19
   0   5   9 66306.8 4365.63  17
   0   5   9 60419.1 4183.87  13
   0   5  10 1262.22 583.332  13
   0   5  10 1844.50 602.426  17
   0  -5 -10 1459.67 538.703  64
   0  -5  10 1111.02 401.513  56
   0   5 -10 926.774 387.163  59
   0  -5  10 1071.59 444.246  57
   0  -5 -10 1464.24 797.144  60
   0   5 -10 1259.94 601.246  33
   0   5 -10 1967.37 680.775  34
   0  -5 -10 1039.49 426.861  54
   0  -5 -10 2221.31 804.022  19
   0  -5  10 1613.59 586.526  42
   0   5  11 4556.64 1046.02  17
   0   5  11 6256.39 1152.42  13
   0  -5 -11 7414.25 1103.76  64
   0  -5 -11 4744.46 841.034  60
   0  -5  11 6231.73 964.034  57
   0  -5  11 7407.71 1039.26  56
   0   5 -11 5465.05 916.678  59
   0   5 -11 6628.91 1232.35  34
   0   5 -11 6891.40 1239.46  33
   0  -5 -11 4814.85 868.098  54
   0  -5 -11 5906.01 1212.77  19
   0  -5  11 7404.31 1240.05  42
   0   5  12 6217.20 1218.69  17
   0  -5 -12 8242.76 1151.32  64
   0   5 -12 7679.93 1091.09  59
   0  -5  12 8480.45 1112.24  57
   0  -5  12 7163.52 1059.54  56
   0  -5 -12 6223.98 975.450  60
   0   5 -12 6782.19 1267.59  33
   0   5 -12 6823.22 1262.86  34
   0  -5 -12 6978.49 1018.19  54
   0  -5 -12 6721.56 1374.76  19
   0  -5  12 9616.16 1500.69  42
   0  -5  13-216.726 392.354  56
   0  -5  13 269.439 293.219  57
   0   5 -13 434.590 418.253  59
   0   5 -13-220.546 374.239  34
   0  -5 -13-462.685 430.324  54
   0  -5 -13 662.994 479.841  64
   0   5  13 29.2950 450.628  43
   0  -5  13 63.8200 392.522  42
   0  -5  14 7357.40 1043.91  57
   0  -5  14 8107.75 1102.68  56
   0   5 -14 8224.98 1171.86  59
   0   5 -14 6355.75 1192.61  34
   0  -5 -14 6962.86 1054.88  54
   0  -5 -14 9551.72 1281.43  64
   0   5  14 8488.86 1481.62  43
   0  -5  15 1711.11 523.824  57
   0  -5  15 2022.43 495.754  56
   0   5 -15 2020.08 592.156  59
   0   5 -15 1186.38 456.514  34
   0  -5 -15 2292.40 646.029  64
   0   5  15 1441.61 767.526  43
   0  -5 -15 2208.18 612.170  54
   0  -5  16 697.764 287.165  56
   0   5 -16 969.655 424.978  59
   0  -5  16 1055.40 395.161  57
   0  -5 -16 934.086 515.183  64
   0   5  16 1201.71 644.499  43
   0  -5 -16 700.477 388.362  54
   0  -5 -17 344.842 299.533  54
   0  -5  17 286.546 220.596  57
   0  -5 -18 117.878 218.066  54
   0  -5  18 467.245 247.450  57
   0   5 -18-109.659 203.620  58
   0  -5 -19 922.301 267.393  54
   0  -5  19 801.032 229.352  57
   0   5 -19 446.240 201.718  58
   0   6   0 42331.7 3197.40  10
   0  -6   0 48952.2 3501.50  18
   0   6   0 51318.6 3555.84  25
   0   6   0 49923.4 3548.89  33
   0  -6  -1 2225.11 694.580  18
   0  -6   1 3213.42 803.011  18
   0   6   1 3001.48 764.468  15
   0   6  -1 2918.91 642.334  10
   0   6   1 2367.51 628.485  25
   0   6  -1 3282.11 783.633  25
   0   6  -1 3182.49 759.505  33
   0   6   1 2271.60 653.342  33
   0   6  -2 16740.3 1728.82  10
   0   6   2 16737.4 1849.27  15
   0   6  -2 14942.0 1784.71  25
   0   6   2 18815.1 1966.43  25
   0  -6  -2 15983.1 1763.69  18
   0  -6   2 17710.4 1910.63  18
   0   6   2 16326.7 1746.06  30
   0   6  -2 16999.2 1883.34  33
   0   6  -3 2545.71 673.851  39
   0   6  -3 3605.24 769.483  10
   0  -6  -3 2031.29 601.813  18
   0   6   3 3971.38 895.533  15
   0   6   3 2629.20 709.059  25
   0   6  -3 3301.49 805.362  25
   0  -6   3 2545.22 771.845  18
   0   6  -3 2691.43 709.667  33
   0   6   3 3434.65 756.599  30
   0   6  -3 2358.27 680.188  28
   0   6  -4 1645.20 655.135  39
   0   6  -4 1201.63 515.229  10
   0   6   4 1059.52 504.088  17
   0   6   4 1411.28 534.591  15
   0  -6  -4 188.900 254.439  18
   0  -6   4 1130.21 569.759  18
   0   6  -4 827.008 480.205  25
   0   6   4 1086.36 463.880  30
   0   6  -4 2423.66 734.266  28
   0   6  -4 980.756 420.350  33
   0   6  -5 5403.20 1084.40  39
   0   6   5 4845.10 977.840  15
   0   6   5 3149.15 771.628  17
   0   6  -5 3555.77 894.019  25
   0  -6  -5 3383.65 913.762  19
   0  -6   5 5052.81 1029.85  18
   0   6  -5 4595.12 961.544  33
   0   6  -5 4083.56 827.429  28
   0   6  -6 520.097 342.859  39
   0   6  -6 399.844 376.387  28
   0   6  -6 540.942 393.941  33
   0   6  -6 386.976 518.707  34
   0   6   6 1330.18 681.178  15
   0   6   6 432.185 371.107  17
   0  -6  -6 842.329 512.458  19
   0  -6   6 848.589 543.407  18
   0   6  -6 820.387 426.384  25
   0   6  -7 14487.4 1794.44  39
   0  -6   7 12442.1 1368.59  56
   0   6  -7 16041.4 1855.79  34
   0   6  -7 13430.5 1704.35  33
   0   6  -7 13196.7 1594.19  28
   0  -6  -7 12362.5 1351.39  54
   0  -6  -7 15418.8 1942.90  19
   0  -6   7 12205.4 1637.53  18
   0   6   7 12533.2 1635.84  15
   0   6   7 9801.90 1410.96  17
   0   6   8 1669.92 649.598  17
   0   6   8 1889.01 552.730  15
   0  -6  -8 1549.98 480.890  64
   0  -6   8 1348.27 504.531  56
   0   6  -8 1538.25 553.280  33
   0   6  -8 1665.99 638.812  34
   0   6  -8 1413.58 571.972  28
   0  -6  -8 998.552 449.968  54
   0  -6   8 1009.36 359.526  48
   0  -6   8 1325.32 562.954  18
   0  -6  -8 1588.26 683.294  19
   0   6   9 200.560 454.427  17
   0  -6  -9 685.389 343.963  64
   0   6  -9 227.408 278.415  59
   0  -6   9 155.390 354.199  56
   0   6  -9 162.227 251.677  33
   0   6  -9-99.7570 262.959  34
   0  -6  -9-233.564 285.150  54
   0  -6   9 133.468 285.008  48
   0  -6  -9 1179.13 609.476  19
   0  -6 -10 17139.6 1764.29  64
   0   6 -10 16949.7 1708.78  59
   0  -6  10 19557.4 1797.85  56
   0   6 -10 15530.9 1918.64  33
   0   6 -10 18563.7 2097.70  34
   0  -6 -10 17168.5 1693.07  54
   0   6  10 13547.5 1798.12  17
   0  -6 -10 15046.8 2088.17  19
   0  -6 -11 57769.9 3605.71  54
   0   6 -11 47407.0 3887.96  33
   0   6 -11 51155.2 3968.73  34
   0  -6  11 62933.4 3714.32  56
   0  -6  11 47513.3 3303.01  57
   0   6 -11 55087.3 3580.15  59
   0  -6 -11 62424.2 3801.82  64
   0  -6 -12 524.571 366.784  54
   0   6 -12 1248.08 553.079  34
   0  -6  12 1011.48 385.789  56
   0  -6  12 1362.92 457.239  57
   0   6 -12 1328.57 481.897  59
   0  -6 -12 1869.25 605.668  64
   0  -6 -13 1520.78 550.448  54
   0   6 -13 924.947 547.741  34
   0  -6 -13 1103.05 464.064  64
   0   6 -13 876.678 343.634  68
   0  -6  13 815.135 305.582  57
   0   6 -13 1411.82 472.999  59
   0  -6  13 1494.74 532.652  56
   0  -6 -14 5777.17 906.402  54
   0   6 -14 5689.59 930.909  59
   0  -6  14 6991.79 951.240  56
   0  -6  14 6461.27 892.610  57
   0  -6 -15 285.357 326.316  54
   0  -6  15 654.349 273.174  56
   0  -6  15 831.025 389.839  57
   0   6 -15 733.850 377.391  59
   0  -6 -16 5523.41 779.661  54
   0  -6  16 4417.92 654.294  57
   0  -6  16 5914.44 752.885  56
   0   6 -16 6318.81 856.742  59
   0  -6 -17-335.658 282.161  54
   0  -6  17 11.7651 124.969  56
   0  -6  17-98.1353 188.038  57
   0  -6 -18 439.664 281.107  54
   0   6 -18 126.156 157.982  58
   0   7   0-267.093 282.340  33
   0   7   0-179.090 448.222  25
   0  -7   0 161.970 227.003  18
   0  -7   0 498.307 328.742  54
   0  -7   0-100.904 248.724  48
   0   7   0-324.234 343.567  10
   0   7   1 1576.95 578.426  33
   0   7  -1 1814.83 659.444  33
   0   7  -1 1184.83 552.768  25
   0  -7   1 2300.43 853.910  18
   0  -7  -1 1528.23 624.255  18
   0   7   1 2123.69 840.195  25
   0  -7   1 1213.68 409.397  54
   0  -7  -1 1236.13 489.237  54
   0  -7  -1 1978.17 634.266  48
   0  -7   1 1755.28 494.929  48
   0   7   1 553.144 309.258  10
   0   7  -1 2000.61 684.648  10
   0   7   2-123.200 221.316  10
   0   7  -2 686.423 427.460  10
   0   7  -2 677.904 523.897  39
   0   7   2 476.730 368.351  33
   0   7  -2 284.853 526.271  33
   0   7  -2 329.803 352.351  28
   0  -7  -2 609.530 422.772  54
   0  -7  -2 744.320 353.808  48
   0  -7   2 141.315 212.887  48
   0  -7  -2 264.558 279.499  18
   0   7  -2 119.110 312.800  25
   0  -7   2 847.852 713.241  18
   0   7   2 282.781 455.850  25
   0   7   3 771.026 512.526  10
   0   7   3-252.419 406.311  15
   0   7  -3 418.699 275.825  10
   0   7  -3 1153.14 609.674  39
   0  -7   3 873.139 347.671  56
   0   7  -3 452.329 362.117  28
   0   7   3-39.2970 288.342  33
   0   7  -3 926.294 484.975  33
   0  -7  -3 105.369 339.002  54
   0  -7   3 464.070 307.248  48
   0  -7  -3 582.216 436.698  48
   0  -7  -3 1192.20 563.972  18
   0   7   3 773.343 614.290  25
   0   7  -3 323.391 242.130  25
   0  -7   3 200.077 417.490  18
   0   7   4 16276.1 1937.86  15
   0   7  -4 16833.0 2026.39  39
   0  -7   4 13883.3 1483.22  56
   0   7  -4 16023.8 1927.80  33
   0   7  -4 14745.8 1794.12  28
   0  -7  -4 15204.6 1598.55  54
   0  -7  -4 15992.9 1633.43  48
   0  -7   4 13424.7 1499.81  48
   0   7  -4 14094.7 1892.73  25
   0   7   4 18389.2 2062.96  25
   0  -7  -4 12014.4 1673.88  18
   0  -7   4 16379.1 2068.79  18
   0   7   5 13708.2 1809.16  15
   0   7  -5 17283.8 2045.66  39
   0  -7   5 13594.9 1454.52  56
   0   7  -5 16831.7 2026.03  34
   0   7  -5 14443.0 1770.91  28
   0   7  -5 13320.8 1774.46  33
   0  -7  -5 13465.5 1515.10  54
   0  -7  -5 14797.0 1581.74  48
   0  -7   5 13286.6 1492.55  48
   0   7   5 14685.1 1874.85  25
   0   7  -5 13360.4 1802.39  25
   0  -7   5 13454.8 1846.70  18
   0   7   6 8791.76 1451.80  15
   0   7  -6 13191.6 1783.94  39
   0  -7   6 13505.0 1443.92  56
   0   7  -6 13316.1 1744.19  33
   0   7  -6 13281.1 1795.01  34
   0   7  -6 12770.9 1648.22  28
   0  -7  -6 12458.8 1388.88  54
   0  -7   6 11670.9 1361.62  48
   0  -7  -6 11170.1 1356.38  48
   0   7   6 13751.1 1773.46  25
   0  -7   6 12419.6 1782.68  18
   0  -7   7 89.7129 387.042  18
   0   7   7-309.283 342.485  25
   0  -7   7 420.251 386.244  56
   0   7  -7 422.956 246.856  28
   0   7  -7 29.2657 346.711  34
   0  -7  -7-55.7863 280.128  54
   0  -7   7-143.755 217.365  48
   0  -7  -7 160.470 222.427  48
   0   7   7-191.272 342.997  15
   0  -7  -8 12304.2 1401.64  54
   0   7  -8 13204.2 1787.21  34
   0   7   8 11003.6 1583.40  30
   0  -7   8 11561.4 1325.81  48
   0  -7  -8 10221.8 1249.51  48
   0  -7   8 15116.0 1522.91  56
   0  -7  -9 7456.28 1069.23  54
   0   7  -9 9521.00 1470.78  34
   0   7   9 6093.83 1199.86  30
   0  -7   9 8202.93 1041.54  48
   0   7  -9 8191.87 1113.19  59
   0  -7   9 10229.4 1227.10  56
   0  -7  10 552.334 361.328  56
   0   7 -10 733.660 415.027  59
   0   7 -10 67.6215 224.311  34
   0  -7 -10 365.373 251.044  54
   0   7 -11 2974.10 654.452  59
   0  -7  11 3283.59 740.390  56
   0   7 -11 1966.28 640.202  34
   0  -7 -11 3842.69 775.813  54
   0  -7 -12 4592.00 795.679  54
   0   7 -12 5156.29 725.249  68
   0   7 -12 4939.23 836.233  59
   0  -7  12 4693.74 790.965  56
   0  -7 -13 125.783 267.102  54
   0   7 -13 869.093 313.037  68
   0   7 -13-161.849 296.777  59
   0  -7  13 494.237 320.000  56
   0  -7 -14 2412.39 512.979  54
   0   7 -14 1694.97 426.760  59
   0  -7  14 2646.94 550.718  56
   0  -7 -15 853.866 353.516  54
   0   7 -15 681.160 305.360  59
   0  -7  15 1140.79 407.923  56
   0  -7 -16-30.6369 241.202  54
   0  -7  16 63.2935 105.360  56
   0   8   0 4249.98 1014.80  39
   0   8   0 4276.71 957.129  28
   0  -8   0 4064.09 807.665  48
   0   8   0 3985.68 994.364  25
   0   8  -1 38606.1 3326.48  39
   0  -8  -1 33957.2 2581.21  54
   0   8  -1 34803.4 3055.35  28
   0   8   1 31776.1 3070.23  33
   0  -8  -1 38674.5 2786.40  48
   0  -8   1 37199.6 2745.33  48
   0   8   1 30760.6 3041.90  25
   0   8  -1 31641.8 3055.79  25
   0   8  -2 4629.35 1117.48  39
   0  -8  -2 3027.48 794.684  54
   0   8  -2 1930.90 651.342  28
   0   8   2 2583.54 779.588  33
   0  -8   2 3102.24 756.006  48
   0  -8  -2 3036.30 770.100  48
   0   8   2 2602.85 820.124  25
   0   8  -2 2992.89 886.101  25
   0   8  -3 26319.9 2599.50  39
   0   8  -3 18385.8 2117.46  28
   0   8   3 17981.4 2193.42  33
   0  -8  -3 22000.0 1956.00  54
   0  -8  -3 25267.0 2116.89  48
   0  -8   3 21267.3 1920.45  48
   0   8   3 17701.4 2193.98  25
   0   8  -3 17032.6 2120.52  25
   0   8  -4 357.184 403.039  39
   0  -8   4 101.261 227.459  56
   0   8  -4-202.666 345.064  28
   0   8  -4 250.246 291.099  34
   0   8   4 125.885 397.634  33
   0  -8  -4-6.77333 264.773  54
   0  -8   4 78.0531 301.033  48
   0  -8  -4 894.951 505.275  48
   0   8  -4 84.4948 292.076  25
   0   8   4 267.244 368.216  25
   0  -8   5 3248.60 702.795  56
   0   8   5 3584.07 977.152  33
   0   8  -5 5287.53 1122.65  34
   0  -8  -5 3491.20 768.835  54
   0  -8  -5 4161.21 814.021  48
   0  -8   5 3586.54 761.442  48
   0   8  -5 4624.36 1052.55  39
   0  -8  -6 10593.9 1285.78  54
   0   8  -6 9356.35 1472.82  34
   0   8   6 7824.14 1390.58  33
   0  -8   6 9463.75 1225.31  48
   0  -8  -6 9598.16 1232.95  48
   0  -8   6 9485.28 1161.85  56
   0  -8  -7 1836.76 542.932  54
   0   8  -7 2744.12 772.647  34
   0   8   7 2401.72 794.671  33
   0  -8   7 1595.96 451.276  48
   0  -8  -7 2182.07 544.014  48
   0  -8   7 2340.70 572.221  56
   0  -8  -8 261.548 368.773  54
   0   8  -8-25.1346 227.220  34
   0  -8   8 261.888 257.027  56
   0   8  -8 52.3319 217.341  59
   0  -8  -8 201.233 249.137  48
   0  -8  -9 139.452 353.224  54
   0  -8   9-193.771 270.737  56
   0   8  -9 79.6470 247.000  59
   0  -8   9 176.400 198.070  48
   0  -8 -10 4024.98 762.384  54
   0   8 -10 4534.50 755.291  59
   0  -8  10 3817.81 698.511  56
   0  -8 -11 702.077 310.626  54
   0   8 -11-141.817 199.798  59
   0  -8  11 614.146 437.277  56
   0  -8 -12 3904.17 641.749  54
   0   8 -12 2830.67 473.045  68
   0   8 -12 4532.73 675.492  59
   0  -8  12 4478.11 658.603  56
   0  -8 -13 691.686 309.150  54
   0   8 -13 258.730 161.195  68
   0  -8  13 391.057 195.691  56
   0   8 -13 388.348 261.396  59
   0  -8 -14 100.007 163.746  54
   0   8 -14 423.773 239.233  59
   0  -8  14 696.252 207.875  56
   0   9   0-398.456 304.636  39
   0  -9   0 16.6203 335.491  48
   0   9  -1 645.094 437.094  39
   0   9   1 1502.08 558.927  39
   0  -9  -1 1328.00 379.323  48
   0  -9   1 1212.21 496.616  48
   0   9  -2-219.955 372.804  39
   0   9   2-301.898 377.508  39
   0  -9   2-445.569 502.835  48
   0  -9  -2 162.601 276.297  48
   0   9  -3 1731.69 612.630  39
   0  -9  -3 1254.74 401.598  48
   0  -9   3 2193.63 569.530  48
   0  -9  -4 592.278 372.674  48
   0  -9   4 346.329 365.677  48
   0  -9  -4 400.378 375.685  54
   0  -9  -5 6467.16 870.500  48
   0  -9   5 6920.42 958.923  48
   0  -9  -5 5635.74 859.513  54
   0  -9   5 6098.32 796.852  56
   0  -9  -6 726.692 355.736  48
   0  -9   6 245.570 228.178  48
   0  -9  -6 838.348 455.174  54
   0   9  -6 469.442 295.757  59
   0  -9   6 572.002 310.520  56
   0  -9  -7 837.805 336.876  48
   0  -9   7 963.847 346.491  48
   0  -9  -7 1033.12 339.355  54
   0  -9   7 742.835 259.572  56
   0   9  -7 1140.93 370.414  59
   0  -9   8 3501.19 566.491  48
   0  -9  -8 4238.27 672.068  54
   0   9  -8 3850.20 641.908  59
   0  -9   8 4020.32 607.493  56
   0  -9   9 2959.60 483.490  48
   0  -9  -9 2900.99 537.952  54
   0  -9   9 2996.60 527.557  56
   0   9  -9 2876.56 488.376  59
   0  -9 -10 447.517 237.584  54
   0   9 -10 458.523 236.380  59
   0  -9  10 246.433 187.462  56
   0   9 -10 292.303 161.294  68
   0   9 -11 1940.09 384.990  59
   0  -9  11 2163.30 378.312  56
   0  -9 -11 1546.40 349.632  54
   0 -10   0 14426.3 1279.63  48
   0 -10   1 3298.52 590.800  48
   0 -10  -1 3381.30 576.315  48
   0 -10   2 19228.2 1494.23  48
   0 -10  -2 18492.6 1472.63  48
   0  10  -3 1335.62 308.896  59
   0 -10  -3 1013.97 317.897  48
   0 -10   3 965.303 290.569  48
   0  10  -4 2195.82 417.239  59
   0 -10   4 1666.85 411.050  48
   0 -10  -4 2331.65 463.382  48
   0 -10   5 306.050 168.046  48
   0 -10  -5 702.967 208.473  48
   0  10  -6 1718.04 346.313  59
   0 -10   6 1954.52 368.278  48
   1   0   0 96.3790 122.051   2
  -1   0   0 90.2386 167.142   5
  -1   0   0 203.971 143.428   7
  -1   0   0 169.577 168.087   1
  -1   0   1 96272.4 4644.73   5
   1   0   1 92155.6 4248.36   7
  -1   0   1 95818.2 4790.04   1
   1   0  -1 89184.7 4794.31   1
  -1   0  -1 94429.1 4985.26   1
  -1   0  -2 141478. 7311.37   1
  -1   0   2 144359. 7058.24   5
   1   0  -2 148210. 7037.87   1
   1   0   2 140246. 7418.49   6
   1   0  -2 145655. 7148.93   5
   1   0  -3-262.067 241.893   5
   1   0  -3 446.399 208.570   3
   1   0  -3 301.236 223.906   1
   1   0   3 149.036 300.025   6
  -1   0  -3 137.534 126.590   5
  -1   0   4 117318. 6613.02   5
   1   0  -4 125580. 5803.62   3
   1   0   4 112152. 6778.77   6
  -1   0  -4 129060. 7003.49   6
  -1   0  -4 119983. 5870.63   5
  -1   0   5 12488.7 1004.53  26
   1   0  -5 11836.6 983.840  27
   1   0   5 13874.4 1025.17  12
  -1   0   5 12746.5 963.861  13
  -1   0  -5 14088.8 1338.73   5
   1   0  -5 13595.2 1746.09   5
   1   0  -5 11848.5 942.408   4
  -1   0  -5 10702.9 951.333  14
  -1   0  -5 13973.0 1829.03   6
   1   0   5 11961.4 1650.66   6
  -1   0   5 11367.6 1552.13   5
  -1   0  -6 193704. 8136.89  19
   1   0  -6 156454. 7837.20  19
   1   0   6 182615. 8163.62  24
  -1   0   6 180021. 8143.32  26
   1   0  -6 172626. 8139.20  27
  -1   0   6 174070. 9673.16   5
   1   0  -6 171606. 9774.10   5
   1   0   6 184094. 8099.82  12
   1   0  -6 177888. 7819.45   4
  -1   0  -6 182017. 9908.22   6
  -1   0  -6 162804. 8748.68   5
  -1   0   6 181188. 8032.78  13
  -1   0   7 11598.0 1085.24  26
  -1   0  -7 12706.5 1087.63  19
   1   0   7 11709.3 1091.86  24
   1   0  -7 10443.1 934.083  19
   1   0  -7 11756.3 1119.43  27
  -1   0   7 11359.3 1091.63  32
   1   0   7 10317.3 1529.31   4
  -1   0   7 12422.7 1060.23  13
  -1   0  -7 10732.9 1802.74   6
  -1   0  -7 9397.23 1395.21   5
   1   0   8 14897.7 1379.79  29
   1   0  -8 14872.8 1390.68  34
  -1   0   8 16546.9 1425.27  32
  -1   0   8 16306.0 1349.01  13
  -1   0  -8 12822.5 2167.00   6
  -1   0   8 17015.6 1415.53  36
   1   0   8 16580.9 1386.33  24
   1   0  -8 14661.3 1237.78  19
  -1   0   8 16401.7 1405.63  26
  -1   0  -8 18663.2 1450.83  19
   1   0  -9 32477.1 2403.17  34
   1   0   9 38626.4 2529.91  29
  -1   0   9 32387.6 2377.27  32
  -1   0   9 33635.9 2304.08  13
   1   0   9 33695.7 2439.84  42
  -1   0   9 32199.1 2363.59  36
  -1   0  -9 39353.7 2479.98  19
  -1   0   9 37555.7 2476.12  26
   1   0   9 35328.4 2423.48  24
   1   0  -9 32874.7 2230.65  19
   1   0  10 93031.8 4910.00  29
  -1   0  10 91552.8 4845.77  32
   1   0 -10 85299.1 4829.38  34
  -1   0  10 82048.0 4570.62  13
   1   0  10 84869.3 4820.39  42
  -1   0  10 65071.7 4407.88  42
   1   0  10 73667.3 4601.84  38
  -1   0  10 89586.2 4795.99  36
   1   0 -10 80819.8 4511.70  19
  -1   0 -10 97887.9 4881.45  19
  -1   0  10 94532.5 4887.49  26
  -1   0  11 32683.1 2451.13  36
   1   0  11 26357.1 2262.90  38
   1   0  11 27963.0 2365.94  42
   1   0 -11 30229.7 2462.21  34
   1   0  11 31497.5 2485.20  29
  -1   0  11 27010.2 2200.04  13
   1   0  11 25196.9 2055.78   9
  -1   0  11 30780.9 2155.82  46
  -1   0 -11 34675.6 2521.73  19
  -1   0  11 31234.9 2452.85  26
  -1   0  12 12943.8 1552.31  36
   1   0  12 13152.9 1567.55  42
   1   0 -12 16129.0 1769.86  34
   1   0  12 14218.5 1667.54  29
   1   0  12 16083.1 1754.52  32
   1   0  12 12494.9 1438.69  11
  -1   0  12 11961.0 1291.45  46
  -1   0 -12 15403.9 1685.11  19
   1   0  12 11270.3 1436.66  23
  -1   0  12 13337.5 1587.06  26
   1   0  13 770.813 538.414  42
  -1   0  13 380.544 364.316  36
  -1   0  13 835.901 570.541  43
   1   0  13-73.8702 316.159  11
   1   0  13 707.147 493.395  36
   1   0  13 13.9880 346.792  32
   1   0 -13 1127.87 645.888  34
  -1   0  13 467.191 314.530  46
  -1   0  13 860.598 557.701  26
  -1   0 -13 174.324 309.441  19
   1   0  13 694.422 474.965  23
  -1   0  14 971.472 665.312  43
   1   0  14 693.329 487.817  42
  -1   0  14 864.274 485.060  36
   1   0 -14 485.590 300.692  58
   1   0  14 395.579 396.029  13
   1   0  14 422.660 321.741  11
   1   0  14 783.894 356.198  36
   1   0  14 1152.25 490.483  32
   1   0 -14 793.071 645.917  34
  -1   0  14 552.074 406.818  46
  -1   0 -14 624.725 472.962  19
   1   0  14 491.297 445.434  23
  -1   0  14 797.994 554.257  26
  -1   0 -15 13589.6 1838.69  19
  -1   0  15 14025.2 1828.23  26
   1   0 -15 11260.7 1331.74  68
   1   0 -15 10631.1 1335.09  58
   1   0  15 15483.7 1887.73  32
   1   0 -15 15210.1 1998.10  34
  -1   0  15 15578.0 1593.25  46
   1   0  15 13875.1 1745.65  42
   1   0  15 17464.3 2000.46  36
  -1   0  15 10114.4 1560.97  43
  -1   0  15 13983.1 1777.46  36
   1   0  16 20987.7 2255.90  36
  -1   0  16 19076.1 2183.63  43
  -1   0  16 20431.2 2235.57  36
   1   0  16 19111.9 2120.04  42
  -1   0 -16 18642.7 1756.70  58
   1   0 -16 21827.4 1956.66  58
   1   0  16 21851.4 2323.62  32
   1   0 -16 24584.9 2558.14  34
  -1   0  16 21694.8 2021.43  49
  -1   0  16 22223.2 1975.88  46
   1   0  16 18844.5 2192.84  26
  -1   0  16 17086.5 2117.23  26
   1   0  17 4913.05 1024.53  42
  -1   0 -17 3779.57 714.415  58
   1   0  17 6474.76 967.414  57
   1   0 -17 7090.46 1033.78  58
   1   0  17 4793.25 842.990  46
  -1   0  17 5036.97 878.599  49
  -1   0  17 5382.82 933.985  46
   1   0  17 4548.21 1031.28  26
  -1   0  17 3690.27 909.140  26
   1   0 -17 5873.25 1248.37  34
   1   0  17 4831.04 1039.16  36
   1   0  17 5025.17 1126.30  32
   1   0  18 1949.08 616.673  36
   1   0 -18 1179.43 436.831  34
  -1   0  18 3397.42 715.860  46
   1   0  18 1912.83 545.815  46
  -1   0  18 2525.61 646.430  49
  -1   0 -18 3009.87 665.303  58
   1   0 -18 2839.24 654.010  58
   1   0  18 2503.91 596.271  57
   1   0  19 2698.05 597.810  46
  -1   0  19 2815.94 654.487  49
  -1   0  19 2991.54 653.333  46
   1   0 -19 2908.47 651.175  58
   1   0  19 2675.96 563.871  57
  -1   0  20 1422.09 372.816  49
   1   0  20 1419.33 433.987  46
  -1   0  20 2293.93 479.629  46
   1   0 -20 2113.82 490.764  58
   1   0  20 1259.31 340.292  57
  -1   0  20 1784.38 433.657  53
  -1   0 -20 2765.37 544.422  54
   1   0 -21 3479.78 571.688  58
   1   0  21 2892.13 445.068  57
  -1   0  21 4340.77 606.748  49
   1   0  21 3863.96 590.033  49
  -1   0  21 3556.28 534.489  69
  -1   0 -21 1773.55 412.412  54
   1   0 -21 4030.34 619.602  54
   1  -1  21 2767.75 443.134  57
   1   1 -21 4504.80 623.856  58
  -1   1  21 3428.71 537.640  49
   1  -1  21 3027.59 497.362  49
  -1   1  21 3522.54 523.461  69
  -1  -1 -21 1899.65 373.739  54
  -1   1  21 2486.53 431.744  53
  -1  -1 -20 892.809 347.062  54
   1   1 -20 856.926 332.646  58
   1  -1  20 440.919 283.952  57
  -1   1  20 750.346 309.397  46
   1  -1  20 645.545 226.892  49
  -1   1  20 1123.09 388.468  49
   1  -1  20 419.232 228.836  46
  -1  -1 -19 1971.60 538.361  54
  -1   1  19 978.111 388.823  49
   1  -1  19 1470.69 441.987  46
  -1   1  19 1624.22 442.581  46
   1  -1  19 1755.39 511.232  57
   1   1 -19 2037.38 567.895  58
   1  -1  18 16509.8 1686.08  57
   1   1 -18 15381.7 1522.06  58
   1   1 -18 12044.0 1735.14  34
  -1   1  18 14301.8 1497.66  49
  -1   1  18 11433.4 1311.41  46
   1  -1  18 13254.5 1415.11  46
  -1   1  18 10120.8 1540.16  43
   1  -1  18 9009.46 1392.54  42
   1  -1  18 11525.0 1572.92  36
   1  -1  17 6454.86 1008.43  57
   1   1 -17 6577.51 1021.03  58
   1   1 -17 6824.95 1333.44  34
   1  -1  17 5926.09 1128.07  36
   1  -1  17 5591.01 1098.47  32
  -1   1  17 7681.53 1112.03  49
   1  -1  17 5861.04 959.208  46
  -1   1  17 6945.49 1005.27  46
   1  -1  17 5011.21 1010.91  42
  -1   1  17 4646.96 1058.29  43
  -1   1  16 10099.1 1639.85  26
   1  -1  16 10100.8 1515.28  26
   1  -1  16 10478.4 1564.40  23
   1   1 -16 11592.5 1322.84  68
   1  -1  16 14033.2 1478.05  57
   1   1 -16 13453.8 1473.68  58
   1   1 -16 15327.9 1975.16  34
   1  -1  16 12606.6 1717.69  32
  -1  -1 -16 10631.5 1323.89  50
   1  -1  16 15869.1 1596.23  46
  -1   1  16 15038.6 1536.78  46
  -1   1  16 13156.3 1812.53  43
   1  -1  16 12046.3 1682.94  42
  -1   1  16 16122.0 1905.33  36
   1  -1  16 13796.3 1797.90  36
   1  -1  15 24801.4 2482.62  23
  -1  -1 -15 23148.4 2537.35  19
  -1   1  15 21034.3 2362.55  26
   1   1 -15 22858.1 2002.41  68
   1   1 -15 22062.9 2005.06  58
   1  -1  15 25304.5 2517.98  32
   1   1 -15 28294.5 2773.44  34
  -1  -1 -15 18514.0 1894.68  50
  -1   1  15 26914.9 2143.35  46
  -1   1  15 24825.8 2569.26  43
  -1   1  15 26904.1 2512.84  36
   1  -1  15 29174.4 2624.11  36
   1  -1  15 29930.5 2703.42  42
  -1  -1 -14 563.538 360.669  19
  -1   1  14 749.966 418.383  26
   1  -1  14 899.480 433.824  23
   1   1 -14 408.349 330.437  58
   1   1 -14 840.050 445.891  34
   1  -1  14 1644.26 711.933  32
   1  -1  14 908.270 494.073  36
   1   1 -14 252.947 221.795  68
  -1   1  14 1087.55 372.622  46
  -1   1  14 1017.86 629.389  43
   1  -1  14 1203.50 616.070  42
  -1   1  14 1551.18 509.420  36
   1   1 -13 25834.4 2458.30  34
   1  -1  13 23806.3 2295.68  32
   1  -1  13 29587.3 2562.41  42
   1  -1  13 25792.7 2391.82  36
  -1   1  13 26404.2 2401.76  36
  -1   1  13 24031.3 2015.73  46
   1  -1  13 24112.9 2367.34  23
  -1   1  13 21713.1 2256.69  26
  -1  -1 -13 24935.2 2433.04  19
  -1   1  12 21155.0 2105.13  13
   1  -1  12 26861.0 2377.95  32
   1   1 -12 30596.2 2557.70  34
   1  -1  12 27379.2 2428.01  42
  -1   1  12 26095.4 2311.15  36
  -1   1  12 27367.2 2071.46  46
  -1   1  12 25702.8 2342.69  26
  -1  -1 -12 27819.4 2436.47  19
   1  -1  12 27717.8 2432.12  23
  -1   1  11 16761.4 1678.70  13
   1   1 -11 20086.3 1920.43  27
   1  -1  11 21100.3 1978.75  29
  -1   1  11 17266.2 1750.98  32
   1  -1  11 16124.2 1692.08  32
   1   1 -11 18847.8 1872.46  34
  -1   1  11 16217.5 1668.71  36
   1  -1  11 17042.5 1793.22  42
  -1   1  11 16695.5 1488.06  46
  -1   1  11 18067.4 1806.42  26
   1  -1  11 18984.6 1872.48  23
  -1  -1 -11 19023.2 1830.79  19
  -1   1  10 16250.8 1561.68  32
   1   1 -10 14265.7 1514.69  34
   1  -1  10 14778.4 1541.78  29
   1   1 -10 15185.1 1570.29  27
   1  -1  10 13728.1 1490.65  38
   1  -1  10 15169.4 1583.75  42
  -1   1  10 12910.4 1387.01  36
  -1   1  10 14026.5 1442.94  13
  -1   1  10 15593.1 1596.00  26
  -1  -1 -10 16266.7 1570.42  19
   1  -1   9 428.437 281.258  29
   1   1  -9 510.839 195.693  34
  -1   1   9 1345.72 417.654  36
   1   1  -9 1082.68 451.608  27
  -1   1   9 801.870 335.370  32
   1  -1   9 1152.99 407.389  38
   1  -1   9 358.823 246.834  42
  -1   1   9 673.722 395.416  13
  -1   1   9 754.318 325.875  26
  -1  -1  -9 671.424 200.538  19
   1   1  -9 602.927 236.801  19
  -1   1   8 2332.07 509.171  11
  -1   1   8 1797.82 491.246  13
  -1   1   8 1868.09 440.016  36
  -1   1   8 1995.99 508.192  32
   1   1  -8 1562.86 437.852  27
   1   1  -8 1411.69 415.792  34
   1  -1   8 1869.12 578.308  29
   1   1  -8 1355.10 343.271  19
  -1   1   8 1436.69 452.559  26
  -1  -1  -8 1399.70 403.211  19
  -1   1   7 41239.4 2448.55  13
   1  -1   7 34886.7 3358.56   4
  -1   1   7 44471.8 2507.02  11
  -1  -1  -7 31151.6 2966.86   2
   1  -1   7 42956.0 2530.15  29
   1   1  -7 39660.6 2480.68  27
  -1   1   7 37222.1 2384.64  32
   1   1  -7 35973.2 2179.76  19
  -1   1   7 40531.5 2448.22  26
  -1  -1  -7 40030.3 2413.10  19
   1   1  -6 18875.6 1831.50   4
  -1  -1  -6 18807.0 2010.15   1
  -1  -1  -6 19860.6 1984.52   2
  -1  -1  -6 18323.5 1438.54  14
  -1   1   6 21959.6 1486.09  13
   1  -1   6 22409.1 2392.82   4
   1  -1   6 22167.8 1526.76  29
   1   1  -6 21765.5 1532.54  27
  -1  -1  -6 21834.6 1488.63  19
  -1   1   6 19227.9 1456.83  26
   1  -1   6 20478.4 1520.83  24
   1   1  -6 17690.1 1312.60  22
  -1   1   5 233471. 11618.3   5
   1   1  -5 230756. 11737.6   5
  -1   1   5 239514. 10049.0  13
   1  -1   5 240206. 11660.2   4
  -1  -1  -5 217153. 10723.5   2
  -1  -1  -5 205765. 10006.3  14
  -1  -1  -5 245358. 11212.9   1
   1   1  -5 199290. 10709.8   4
  -1  -1  -5 230980. 10055.1  19
  -1   1   5 220383. 10043.7  26
   1  -1   5 224733. 10099.1  24
  -1   1   4 41249.7 3171.53   5
  -1  -1  -4 38026.0 2148.84  14
   1  -1   4 41958.5 3213.16   4
   1   1  -4 42907.4 3203.41   5
  -1  -1  -4 37939.0 2485.26   2
  -1  -1  -4 41048.4 2878.40   1
  -1  -1  -4 35985.1 2096.21  19
  -1  -1  -3 11054.0 1245.32   1
   1   1  -3 12115.6 1283.45   3
   1   1  -3 11071.3 1359.49   5
   1  -1   3 11781.9 1461.88   4
  -1   1   3 11591.0 1379.93   5
  -1  -1  -3 9178.55 773.613  14
  -1  -1  -3 9008.95 755.965  19
   1   1  -2 685619. 29838.7   3
   1   1  -2 641196. 28709.4   8
  -1  -1  -2 716401. 29806.6   1
  -1   1   2 684355. 29221.4   1
  -1  -1  -1 234293. 10136.7   1
  -1   1   1 218114. 9851.00   1
   1  -1   1 199998. 10305.7   6
   1   1  -1 200858. 10079.9   3
  -1   1   1 223782. 10185.6   2
   1   1  -1 205100. 9084.90   8
  -1  -1   0 135364. 6784.38   7
  -1   1   0 152302. 7196.65   6
  -1   1   0 146310. 6120.05   7
   1   1   0 131611. 6978.77   3
  -1   1   0 136490. 6894.38   2
   1   1   0 135654. 6808.05   7
   1  -1   0 136049. 7057.02   6
   1   1   0 132705. 6077.11  10
   1  -1  -1 195502. 9889.28   2
  -1  -1   1 200735. 9879.86   7
  -1   1  -1 218168. 10347.7   6
   1   1   1 216343. 9742.31   7
   1  -1  -1 203985. 9794.16   6
   1   1   1 218139. 9979.66   1
   1   1   2 628122. 29144.7   1
   1  -1  -2 642646. 29468.8   2
   1   1   2 664523. 28219.0   8
   1   1   2 723234. 29152.0   7
   1  -1  -2 654102. 28841.6   6
   1   1   2 681012. 28401.1   2
  -1   1  -2 666204. 29817.7   6
   1   1   3 10672.4 741.645   8
   1  -1  -3 11195.5 984.213   6
   1  -1  -3 11087.5 926.840   4
  -1   1  -3 10754.7 1559.76   6
   1   1   3 11554.9 904.190   5
  -1  -1   3 8888.24 790.680  18
   1  -1  -4 39604.8 2075.95   4
   1   1   4 43441.0 2490.48   5
   1   1   4 44348.8 2109.58   8
   1   1   4 40071.3 3069.88   6
  -1  -1   4 36683.2 2882.67   3
  -1   1  -4 40351.7 3459.44   6
   1  -1  -5 204482. 9595.07   1
   1   1   5 242047. 10358.3   5
  -1   1  -5 219503. 11790.0   6
   1   1   5 238370. 9496.09   8
   1   1   5 211649. 10922.4   6
   1   1   5 235571. 9693.37  12
   1   1   5 194400. 9455.71  16
   1  -1  -5 218539. 11559.4   2
  -1  -1   5 219678. 10697.9   3
   1  -1  -5 212569. 9751.36  21
   1  -1  -5 212748. 9621.39  19
  -1   1  -6 17256.7 2407.30   6
   1   1   6 16278.0 1178.64  16
  -1   1  -6 20219.8 2079.07   5
   1   1   6 23661.1 1441.14  12
   1   1   6 18604.5 2077.26   6
   1   1   6 20598.5 1185.66   8
   1   1   6 20335.5 1846.78   5
  -1  -1   6 16853.9 1829.86   3
   1  -1  -6 20070.3 1433.12  21
  -1  -1   6 19098.9 1403.69  26
   1  -1  -6 19703.2 1366.43  19
   1   1   7 41205.5 2333.45  12
   1   1   7 38160.6 1994.97   8
  -1   1  -7 32823.9 3100.87   5
  -1   1  -7 38517.2 2504.04  33
   1   1   7 40598.8 2357.80  24
   1  -1  -7 38974.2 2310.73  19
  -1  -1   7 37290.2 2349.01  26
   1  -1  -7 35053.4 2287.18  21
   1   1   8 1204.11 372.303  12
  -1   1  -8 2200.76 567.681  33
  -1  -1   8 2174.46 543.706  36
   1  -1  -8 1189.85 389.430  34
   1   1   8 918.378 340.756  24
   1  -1  -8 1655.32 413.470  21
  -1  -1   8 2248.90 499.514  26
   1  -1  -8 1998.03 443.440  19
  -1   1  -9 765.832 299.366  33
  -1   1  -9 502.846 194.997  34
   1  -1  -9 483.629 264.869  34
   1   1   9 1325.32 499.368  29
  -1  -1   9 741.020 359.327  42
  -1  -1   9 1101.50 472.963  36
  -1  -1   9 650.616 244.949  26
   1  -1  -9 948.188 317.224  21
   1  -1  -9 750.903 410.769  19
   1   1   9 625.132 259.097  24
   1   1  10 16749.0 1588.76  29
   1  -1 -10 14983.0 1546.90  34
  -1  -1  10 11912.7 1380.46  42
  -1  -1  10 13710.9 1455.65  36
   1   1  10 14094.3 1450.18  42
  -1   1 -10 16844.1 1540.88  19
  -1  -1  10 14695.2 1476.55  26
   1  -1 -10 13270.9 1378.77  19
   1   1  10 14082.1 1401.44  24
   1   1  11 14276.7 1549.34   9
   1  -1 -11 17212.6 1795.07  34
   1   1  11 18221.7 1777.25  29
  -1  -1  11 16845.0 1674.57  36
   1   1  11 18209.8 1756.15  42
  -1  -1  11 16359.1 1669.54  42
  -1  -1  11 17087.4 1516.84  46
  -1  -1  11 16101.9 1668.83  26
  -1   1 -11 20075.0 1811.61  19
   1  -1 -11 16362.1 1616.69  19
   1   1  12 21416.5 2038.36   9
   1   1  12 27697.2 2356.45  11
   1   1  12 27835.0 2407.48  29
   1  -1 -12 28081.5 2472.45  34
  -1  -1  12 28194.5 2378.37  36
  -1  -1  12 25383.8 2246.05  42
   1   1  12 25489.0 2266.97  42
  -1  -1  12 27112.3 2049.52  46
  -1   1 -12 29529.1 2448.67  19
  -1  -1  12 22828.3 2186.62  26
   1   1  13 22508.1 2184.38  11
   1   1  13 16136.6 1850.71   9
   1   1  13 19790.2 2033.41  42
  -1  -1  13 25668.5 2319.09  36
  -1  -1  13 22332.3 2155.74  42
   1   1  13 26024.4 2336.41  36
   1   1  13 22696.5 2186.40  32
   1  -1 -13 25743.5 2446.25  34
   1   1  13 24546.4 2346.52  29
  -1  -1  13 23445.1 1948.51  46
  -1  -1  13 21002.9 2166.79  26
  -1   1 -13 25667.2 2371.70  19
   1   1  14 343.123 243.862  11
   1   1  14 1401.96 526.999  13
  -1  -1  14 1230.57 522.403  42
  -1  -1  14 227.015 550.668  36
   1   1  14 1063.20 452.111  42
   1  -1 -14 623.724 311.448  58
   1  -1 -14 1234.92 571.088  34
   1   1  14 1488.27 674.293  32
   1   1  14 611.420 335.936  36
  -1  -1  14 603.606 334.926  46
  -1  -1  14 1166.84 564.849  26
  -1   1 -14 905.811 418.635  19
  -1  -1  15 23985.9 2461.12  26
  -1   1 -15 25843.0 2571.25  19
   1   1  15 18215.1 2124.61  13
  -1   1 -15 25645.9 2204.21  63
  -1   1 -15 20734.7 1911.12  58
  -1  -1  15 20739.6 1916.52  57
   1  -1 -15 23908.0 2100.06  58
   1  -1 -15 26954.8 2717.15  34
  -1  -1  15 25250.7 2192.90  49
  -1  -1  15 28786.4 2257.08  46
  -1  -1  15 22935.9 2367.70  36
   1   1  15 25625.8 2493.12  36
  -1  -1  15 24262.8 2339.95  42
  -1   1 -16 11144.8 1322.88  58
  -1  -1  16 12754.6 1412.76  57
   1  -1 -16 13330.2 1494.74  58
   1  -1 -16 14179.7 1909.59  34
   1   1  16 12788.2 1722.47  36
   1   1  16 14070.7 1836.57  32
  -1  -1  16 15432.4 1636.15  49
  -1  -1  16 14515.7 1554.22  46
  -1  -1  16 10264.2 1553.53  26
   1   1  16 11523.1 1687.17  26
   1   1  17 5005.13 1024.00  36
   1   1  17 5375.63 1141.35  32
   1   1  17 6761.87 1064.73  46
  -1  -1  17 6536.64 1001.60  46
  -1  -1  17 7485.56 1126.17  49
   1   1  17 6098.80 929.663  57
  -1   1 -17 6496.94 983.439  58
  -1  -1  17 5718.09 881.109  57
   1  -1 -17 7094.22 1079.58  58
  -1   1 -18 13165.7 1357.64  58
   1   1  18 11711.6 1239.15  57
  -1  -1  18 10109.8 1153.54  57
   1  -1 -18 13736.5 1451.53  58
   1   1  18 9344.34 1436.09  32
  -1  -1  18 14259.6 1534.24  49
   1   1  18 11482.1 1579.43  36
   1   1  18 11751.9 1330.33  46
  -1  -1  18 13950.6 1435.35  46
  -1  -1  19 1108.06 349.616  46
  -1  -1  19 1287.30 416.574  49
   1   1  19 582.153 312.860  46
  -1   1 -19 1501.18 460.483  58
   1  -1 -19 2036.53 543.178  58
  -1  -1  20 511.884 212.521  49
   1   1  20 333.367 163.886  46
  -1  -1  20 352.290 166.734  46
  -1  -1  20 601.609 291.651  69
   1  -1 -20 718.400 321.938  54
  -1  -1  21 3792.15 550.180  49
   1   1  21 3210.80 548.195  49
  -1  -1  21 2582.04 439.713  69
   1  -1 -21 4058.43 606.181  54
  -1   1 -21 2508.76 475.174  54
   1  -2  21 2731.68 420.576  57
   1   2 -21 3037.48 477.119  58
  -1   2  21 2338.85 403.486  49
  -1   2  21 2899.04 451.866  69
  -1  -2 -21 1988.79 387.670  54
  -1   2  21 2686.40 457.830  53
  -1  -2 -20 4223.19 668.761  54
   1  -2  20 4998.13 697.956  57
   1   2 -20 6446.81 817.966  58
  -1   2  20 4778.95 697.295  49
   1  -2  20 4648.84 621.498  49
  -1  -2 -19-203.870 264.902  54
   1  -2  19 337.431 247.100  49
  -1   2  19 616.514 336.111  49
   1  -2  19 364.624 324.865  46
   1   2 -19 873.399 426.215  58
   1  -2  19 244.932 210.396  57
   1   2 -18 11567.6 1304.60  58
   1  -2  18 12833.7 1343.04  57
   1   2 -18 9721.79 1520.73  34
  -1  -2 -18 10931.7 1292.95  54
  -1   2  18 12020.5 1339.41  49
  -1   2  18 9699.36 1147.01  46
   1  -2  18 11274.8 1254.39  46
   1  -2  18 8681.54 1315.54  36
  -1   2  18 11179.2 1633.04  43
   1  -2  18 9312.76 1388.15  42
  -1  -2 -17 2078.37 547.132  64
   1   2 -17 2391.02 627.919  58
   1  -2  17 2095.87 610.704  57
   1  -2  17 1706.45 649.751  36
   1   2 -17 1066.18 475.943  34
  -1  -2 -17 2034.74 504.040  50
  -1  -2 -17 2820.38 698.183  54
   1  -2  17 2055.48 588.941  46
  -1   2  17 2180.85 573.901  46
  -1   2  17 2262.87 572.292  49
  -1   2  17 1338.26 615.253  43
   1  -2  17 1049.11 526.707  42
  -1   2  16 16261.0 2102.57  26
   1   2 -16 20977.3 1843.34  68
  -1  -2 -16 16193.8 1688.09  64
   1  -2  16 20573.4 1926.31  57
   1   2 -16 17544.6 1742.62  58
   1   2 -16 22994.7 2488.16  34
  -1  -2 -16 19500.4 1822.74  50
  -1  -2 -16 21796.4 1958.08  54
  -1   2  16 18826.8 1768.85  46
   1  -2  16 22285.5 1953.93  46
   1  -2  16 17778.1 2141.01  42
   1  -2  16 18246.1 2118.69  36
  -1   2  16 23400.2 2534.46  43
  -1   2  15 9863.01 1543.46  26
  -1  -2 -15 10846.1 1669.00  19
   1  -2  15 10957.6 1624.65  23
   1   2 -15 10246.0 1255.39  68
   1   2 -15 11777.6 1340.08  58
   1  -2  15 13298.8 1451.06  57
   1   2 -15 9702.27 1539.12  34
   1  -2  15 9576.66 1424.59  32
   1  -2  15 11926.6 1615.43  36
  -1  -2 -15 9084.13 1261.71  50
  -1   2  15 11892.2 1315.88  46
   1  -2  15 12089.4 1406.46  46
  -1   2  15 12075.1 1564.44  36
  -1   2  15 9964.82 1581.72  43
   1  -2  15 9601.50 1529.68  42
  -1  -2 -14 3152.24 854.983  19
  -1   2  14 2681.12 865.578  26
   1  -2  14 2171.83 688.193  23
   1   2 -14 1729.56 461.868  68
   1  -2  14 1957.58 488.557  57
  -1  -2 -14 1762.83 509.499  50
  -1   2  14 3079.12 658.622  46
   1  -2  14 2737.42 748.586  32
   1  -2  14 2145.54 591.104  36
   1   2 -14 3030.80 890.532  34
  -1   2  14 3089.23 950.618  43
  -1   2  14 2828.44 761.957  36
   1  -2  14 2126.87 749.106  42
   1   2 -13 24223.8 2388.86  34
   1  -2  13 21022.5 2151.51  32
   1  -2  13 25556.7 2388.05  36
  -1   2  13 21937.6 2167.48  36
   1  -2  13 24442.4 2407.18  42
  -1   2  13 23333.9 1924.71  46
   1  -2  13 23756.3 2417.87  23
  -1   2  13 23156.0 2328.59  26
  -1  -2 -13 23981.9 2434.62  19
  -1   2  12 38214.3 3031.92  13
   1   2 -12 43887.3 3235.37  34
   1  -2  12 37868.6 2947.70  32
   1   2 -12 39479.8 3142.48  27
   1  -2  12 39620.9 3131.44  42
   1  -2  12 39178.5 3034.21  36
  -1   2  12 37676.7 2890.33  36
  -1   2  12 34285.4 2508.45  46
   1  -2  12 36206.3 3041.41  23
  -1   2  12 41344.0 3139.13  26
  -1  -2 -12 37842.1 3070.09  19
  -1   2  11 32623.1 2650.56  13
   1  -2  11 33282.5 2621.63  32
   1   2 -11 36569.4 2824.58  27
   1   2 -11 35118.6 2808.88  34
  -1   2  11 36929.3 2748.50  32
   1  -2  11 39057.2 2800.24  36
  -1   2  11 33438.3 2553.49  36
   1  -2  11 34834.3 2819.54  42
  -1   2  11 30066.5 2241.43  46
  -1   2  11 36612.5 2778.23  26
   1  -2  11 35574.1 2846.27  23
  -1  -2 -11 36517.3 2816.78  19
   1   2 -10 1345.60 509.468  27
   1   2 -10 1237.58 476.648  34
   1  -2  10 1047.11 509.456  32
  -1   2  10 1279.79 468.471  32
   1  -2  10 1143.58 465.434  42
  -1   2  10 1022.50 299.078  36
  -1   2  10 505.107 294.396  13
   1  -2  10 309.101 311.319  23
  -1   2  10 1540.42 555.502  26
  -1  -2 -10 1528.49 499.647  19
   1  -2   9 16856.4 1596.28  32
   1   2  -9 21002.9 1849.43  27
   1  -2   9 19888.7 1803.28  29
  -1   2   9 18865.1 1679.43  32
   1   2  -9 18628.8 1726.68  34
  -1   2   9 17809.9 1575.35  36
   1  -2   9 18130.0 1763.29  42
  -1   2   9 19672.5 1743.44  13
   1  -2   9 18278.9 1758.65  23
  -1   2   9 19428.8 1729.40  26
  -1  -2  -9 20736.0 1792.63  19
  -1   2   8 9165.98 1043.14  32
   1   2  -8 10091.6 1134.26  34
   1  -2   8 9368.43 1103.93  29
   1   2  -8 10677.1 1177.16  27
   1  -2   8 10020.1 1181.67  42
  -1   2   8 8251.78 939.829  36
  -1   2   8 8695.24 1049.57  13
   1  -2   8 8814.40 1094.74  23
  -1  -2  -8 10703.5 1160.94  19
  -1   2   8 10056.4 1118.41  26
   1   2  -8 9428.18 951.658  22
  -1   2   7 76381.1 3951.75  13
  -1  -2  -7 65503.3 3788.99  14
   1  -2   7 69470.6 3882.28  29
  -1   2   7 63990.3 3755.07  32
   1   2  -7 68292.8 3953.88  34
   1   2  -7 68646.4 3683.62  22
  -1   2   7 76324.0 3934.01  26
  -1  -2  -7 80544.2 4029.20  19
  -1   2   6 14665.3 1207.48  13
   1   2  -6 11148.5 1697.72   4
  -1  -2  -6 11983.1 1077.14  14
   1  -2   6 10906.5 1065.95  29
   1  -2   6 10729.5 916.298  18
   1   2  -6 12361.0 1029.92  22
  -1   2   6 12582.9 1125.98  26
  -1  -2  -6 13366.1 1183.90  19
  -1   2   5 48549.2 2588.13  13
  -1  -2  -5 43031.0 2531.19  14
   1   2  -5 40322.3 3462.13   4
   1   2  -5 46010.2 2615.84  28
   1  -2   5 40388.6 2466.37  29
  -1   2   5 43924.9 2518.04  26
   1  -2   5 40914.6 2361.85  18
  -1  -2  -5 50317.3 2684.13  19
   1   2  -5 47131.8 2495.99  22
   1   2  -4 15952.4 989.783   8
   1   2  -4 17941.1 1978.03   4
   1  -2   4 15208.1 2031.20   4
  -1   2   4 16592.0 1185.27  13
  -1  -2  -4 15272.2 1163.15  14
   1   2  -4 14422.0 1187.48  28
  -1  -2  -4 18934.3 1310.82  19
   1  -2   4 15562.0 1090.95  18
  -1   2   3 277898. 12007.0   1
   1  -2   3 261889. 13602.1   4
   1   2  -3 288059. 11734.5   8
   1  -2   3 242759. 12544.1   7
  -1  -2  -3 259738. 11872.1  14
  -1   2   3 267384. 11949.4  17
   1   2  -3 268095. 11966.4  28
   1  -2   3 269148. 11822.6  18
  -1  -2  -3 278128. 11985.3  19
   1  -2   2 381614. 17200.6   7
  -1   2   2 417662. 17478.9   6
  -1   2   2 419118. 18544.3   2
  -1  -2  -2 381862. 16627.6  14
  -1   2   2 394294. 16726.5  17
   1   2  -2 413557. 16744.5  10
   1   2  -2 428024. 16582.8   8
   1  -2   2 385667. 18307.0   4
  -1  -2  -2 344109. 16574.1  18
   1  -2   2 404630. 16686.5  18
  -1  -2  -2 376620. 16694.9  19
   1   2  -1 19360.8 2061.68   3
   1  -2   1 19469.2 2030.89   4
  -1   2   1 20895.7 1633.86   7
  -1   2   1 18627.1 2053.31   2
  -1   2   1 17467.5 1204.42  15
   1   2  -1 19685.6 1227.56  10
  -1  -2  -1 17001.7 1113.46  14
  -1   2   1 19730.6 1844.97   6
  -1  -2  -1 17551.4 1191.15  18
  -1  -2  -1 15834.6 1143.47  19
   1  -2   1 20050.3 1236.03  18
   1  -2   0 317092. 15068.3   4
   1   2   0 320100. 15075.8   7
  -1   2   0 318152. 13842.2  15
   1   2   0 318160. 15249.1   3
  -1   2   0 324426. 15150.6   6
   1   2   0 327634. 13766.5  10
  -1   2   0 327221. 14282.8   7
  -1  -2   0 309684. 13675.5  14
  -1  -2   0 310967. 13833.6  18
   1   2   1 18701.9 1997.01   3
  -1   2  -1 16837.7 1975.63   6
   1   2   1 17977.5 1847.01   7
  -1   2  -1 17923.1 1273.61  15
   1  -2  -1 17276.4 1775.27   4
  -1  -2   1 19805.2 1149.37  14
   1   2   1 19755.5 1890.43   1
   1  -2  -1 17058.0 1195.20  19
   1   2   2 388463. 18298.1   3
   1   2   2 388342. 17895.5   1
  -1   2  -2 380648. 18690.7   6
  -1  -2   2 427229. 16805.8  14
   1   2   2 432510. 18324.1   7
   1  -2  -2 370758. 17740.5   4
  -1  -2   2 370324. 18460.2   3
   1  -2  -2 356518. 16847.4  19
  -1  -2   3 251082. 13077.0   3
  -1   2  -3 258953. 13542.5   6
   1  -2  -3 264606. 12120.6   4
   1   2   3 254529. 12394.7   1
   1   2   3 315048. 13216.9   7
  -1   2  -3 246574. 11206.3  10
   1   2   3 262217. 12212.2   2
   1   2   3 270098. 12942.0   3
  -1  -2   3 279501. 11634.6  18
  -1   2  -3 262917. 11641.4  25
   1  -2  -3 255445. 11567.1  21
   1  -2  -3 260237. 11504.7  19
  -1   2  -4 13838.9 2065.31   6
   1  -2  -4 14090.3 2030.25   2
  -1  -2   4 16290.0 2028.99   3
   1   2   4 13543.1 1734.13   3
   1  -2  -4 16378.6 1263.48  21
  -1   2  -4 16941.6 1311.40  25
  -1  -2   4 17387.9 1288.10  18
   1  -2  -4 17012.9 1231.19  19
   1   2   5 42481.4 3286.73   6
   1   2   5 44716.1 3183.42   5
  -1  -2   5 39567.0 3601.56   3
   1   2   5 38861.5 3366.18   3
  -1   2  -5 43184.9 2658.75  25
  -1  -2   5 49698.7 2701.61  18
   1  -2  -5 48416.9 2625.72  19
   1  -2  -5 45197.6 2628.72  21
   1   2   6 10347.6 1428.45   5
  -1  -2   6 10271.6 1703.98   3
   1   2   6 13263.4 1048.93  12
   1   2   6 10015.5 1550.92   3
  -1   2  -6 12394.3 1230.18  33
   1  -2  -6 13611.0 1165.16  21
  -1  -2   6 13821.3 1176.07  18
  -1  -2   6 10133.5 965.657  26
   1  -2  -6 13765.7 1163.19  19
   1  -2  -7 69758.6 3917.50  34
  -1   2  -7 73486.6 4040.50  33
  -1  -2   7 63709.7 3743.55  36
   1   2   7 70880.3 3477.62   8
   1   2   7 70939.7 3637.52  12
   1  -2  -7 75552.1 3858.35  19
   1  -2  -7 67719.4 3758.13  21
  -1  -2   7 60109.3 3588.24  26
  -1   2  -8 8658.08 1068.57  33
   1  -2  -8 10075.0 1170.32  34
  -1   2  -8 7145.73 932.227  34
  -1  -2   8 9484.72 1104.10  42
  -1   2  -8 7851.09 1022.48  37
  -1  -2   8 9307.22 1036.53  36
   1   2   8 9527.74 953.337  12
   1  -2  -8 8930.42 984.239  21
  -1  -2   8 8755.67 977.696  26
   1   2   8 8167.91 899.913  24
   1  -2  -8 10350.0 1104.41  19
  -1   2  -9 14254.9 1439.11  34
   1  -2  -9 17492.1 1684.50  34
   1   2   9 19633.3 1703.73  29
  -1   2  -9 18554.4 1781.89  33
  -1  -2   9 18838.6 1666.88  36
  -1  -2   9 17629.3 1655.40  42
   1  -2  -9 15048.3 1437.60  21
  -1  -2   9 17422.5 1539.06  26
   1  -2  -9 18359.0 1614.92  19
   1   2   9 15548.5 1393.86  12
   1   2  10 847.303 414.878   9
  -1   2 -10 807.214 387.414  33
   1  -2 -10 1144.74 534.171  34
  -1   2 -10 878.983 302.681  34
   1   2  10 992.682 427.286  29
  -1  -2  10 623.355 393.360  42
  -1  -2  10 519.846 262.098  36
  -1  -2  10 1303.35 417.496  46
  -1  -2  10 781.345 417.096  26
   1  -2 -10 624.758 366.551  19
   1   2  11 32108.3 2603.98   9
  -1   2 -11 35069.0 2833.39  33
  -1   2 -11 32184.9 2510.42  34
   1  -2 -11 37260.1 2878.90  34
   1   2  11 34178.7 2664.93  29
  -1  -2  11 34182.3 2633.63  36
  -1  -2  11 31623.1 2616.85  42
  -1  -2  11 35590.4 2388.84  46
  -1  -2  11 29225.5 2447.81  26
   1  -2 -11 32223.6 2598.73  19
   1   2  12 35702.2 2948.51  11
   1   2  12 28651.7 2653.48   9
   1   2  12 35740.7 2890.28  29
   1  -2 -12 37775.7 3020.28  34
  -1  -2  12 41141.7 3034.82  36
  -1  -2  12 37800.8 3000.71  42
  -1  -2  12 36046.2 2573.60  46
  -1  -2  12 34112.0 2742.40  26
   1  -2 -12 34568.4 2826.37  19
  -1   2 -12 46780.3 3159.81  19
   1   2  13 20438.0 2218.25  11
   1   2  13 19279.0 2133.71  13
  -1  -2  13 21558.5 2216.67  42
  -1  -2  13 23926.3 2310.75  36
   1   2  13 23683.8 2233.56  36
   1   2  13 22919.3 2267.16  32
   1  -2 -13 23340.4 2349.75  34
   1   2  13 22879.6 2286.12  29
  -1  -2  13 27259.2 2088.13  46
  -1   2 -13 23810.9 2332.91  19
  -1  -2  13 18636.1 2020.60  26
   1   2  14 3181.17 848.795  13
   1   2  14 1807.73 564.367  11
  -1  -2  14 2837.00 779.990  36
  -1  -2  14 1252.04 528.601  42
  -1  -2  14 2615.66 617.918  57
   1  -2 -14 2358.33 553.728  58
   1  -2 -14 2670.92 643.127  60
  -1   2 -14 1346.25 482.786  59
   1   2  14 2924.72 786.723  36
   1   2  14 3538.17 932.310  32
  -1  -2  14 3053.74 716.432  46
  -1  -2  14 3440.09 769.686  49
  -1   2 -14 3298.51 877.738  19
  -1  -2  15 12357.5 1640.13  42
   1  -2 -15 10195.4 1245.37  60
   1  -2 -15 11830.6 1361.23  58
  -1  -2  15 10862.8 1349.36  57
   1   2  15 9982.80 1473.73  36
   1   2  15 13117.7 1730.66  32
  -1  -2  15 11505.9 1406.63  49
  -1  -2  15 11307.6 1341.23  46
  -1   2 -15 11800.7 1675.57  19
  -1  -2  16 16456.6 2002.83  42
   1   2  16 18487.0 2089.09  36
   1  -2 -16 23553.5 2023.03  58
  -1  -2  16 19947.9 1847.78  57
  -1   2 -16 19957.8 1788.82  58
   1   2  16 17419.0 2133.43  32
  -1  -2  16 19183.3 1882.37  49
  -1  -2  16 20808.9 1907.70  46
   1   2  16 17769.3 2179.86  26
   1   2  17 1528.46 618.288  36
   1   2  17 2078.07 696.735  32
   1   2  17 2212.11 575.657  46
  -1  -2  17 2279.72 663.567  49
  -1  -2  17 2179.73 612.551  46
  -1  -2  17 2419.63 587.529  57
  -1   2 -17 2020.75 518.698  58
   1  -2 -17 2855.09 710.320  58
   1   2  18 10478.2 1241.73  46
  -1  -2  18 11338.5 1302.21  46
   1  -2 -18 13031.9 1407.87  54
  -1  -2  18 12549.9 1343.35  49
  -1   2 -18 10724.8 1204.78  58
  -1  -2  18 11470.0 1227.89  57
  -1  -2  19-28.5067 235.252  49
  -1  -2  19-117.112 300.267  46
   1   2  19 1302.37 419.149  46
   1  -2 -19 1250.01 438.565  54
  -1   2 -19 531.206 250.672  58
  -1  -2  19 20.7468 260.226  57
  -1  -2  20 4774.19 695.747  49
   1  -2 -20 5772.44 812.962  54
  -1  -2  20 4042.39 575.115  57
  -1   2 -20 4577.96 637.747  58
  -1  -2  21 2982.80 464.621  49
   1   2  21 2561.70 471.145  49
   1  -2 -21 3371.50 540.071  54
  -1   3  21 251.101 122.596  53
   1   3 -21 531.856 184.810  58
   1  -3  21 643.076 218.570  57
  -1  -3 -20 806.400 322.824  54
   1   3 -20 746.972 203.616  58
   1  -3  20 585.582 257.126  57
  -1   3  20 551.801 231.407  69
  -1  -3 -19 4879.67 725.568  54
   1   3 -19 5249.12 770.630  58
   1  -3  19 5098.47 760.619  57
  -1  -3 -19 3639.29 596.763  64
  -1  -3 -18 1084.46 382.794  64
   1  -3  18 802.126 402.054  57
   1   3 -18 180.049 254.385  58
  -1  -3 -18 618.992 294.249  54
  -1   3  18 425.821 299.752  49
   1  -3  18 180.012 164.497  46
  -1   3  18-252.524 458.601  43
   1  -3  18 224.310 248.992  42
  -1  -3 -17 3309.31 689.313  64
   1   3 -17 3577.32 666.576  68
   1  -3  17 3485.34 692.890  57
   1   3 -17 5779.02 932.255  58
   1   3 -17 2936.17 806.573  34
  -1  -3 -17 3518.36 690.344  50
  -1  -3 -17 3942.83 733.339  54
  -1   3  17 4612.20 776.798  49
   1  -3  17 3741.60 698.249  46
  -1   3  17 2670.59 902.816  43
   1  -3  17 3836.89 920.160  42
   1  -3  17 2522.26 719.055  36
  -1  -3 -16 12376.4 1439.60  64
   1   3 -16 10245.1 1254.57  68
   1   3 -16 16713.2 1572.84  58
   1  -3  16 13103.5 1430.03  57
   1   3 -16 14348.5 1907.15  34
  -1  -3 -16 13792.0 1468.06  50
  -1  -3 -16 13601.3 1505.16  54
   1  -3  16 13041.0 1387.01  46
   1  -3  16 12080.4 1717.24  42
  -1   3  16 17077.8 2123.19  43
   1  -3  16 10195.5 1505.47  36
  -1   3  15 497.375 396.589  26
   1   3 -15 292.105 252.423  68
  -1  -3 -15 190.031 319.213  64
   1  -3  15 609.523 313.537  56
   1  -3  15 708.133 470.887  57
   1  -3  15 366.244 381.852  36
   1   3 -15 8.14102 484.192  34
  -1  -3 -15 269.184 267.570  54
  -1  -3 -15 694.569 448.711  50
   1  -3  15 625.925 428.255  46
  -1   3  15 159.036 588.446  43
   1  -3  15 945.746 522.075  42
  -1   3  14 17757.6 2104.45  26
   1  -3  14 17724.7 2146.77  23
  -1  -3 -14 16921.5 2123.75  19
   1   3 -14 17325.8 1687.14  68
   1   3 -14 18543.6 1852.76  59
   1  -3  14 15140.9 1600.81  56
   1  -3  14 18498.1 1811.44  57
   1   3 -14 19323.9 2202.22  34
  -1  -3 -14 18618.3 1779.51  54
  -1  -3 -14 17506.5 1748.43  50
   1  -3  14 18039.8 1736.23  46
   1  -3  14 19171.9 2164.49  42
   1  -3  14 18610.6 2012.75  36
  -1   3  14 23221.5 2439.75  43
  -1  -3 -13 58857.4 4345.07  19
   1  -3  13 66898.4 4507.13  23
  -1   3  13 60647.4 4255.37  26
   1   3 -13 51340.8 3490.95  68
   1  -3  13 47742.0 3474.52  56
   1   3 -13 55346.6 3692.44  59
   1  -3  13 57356.6 3729.52  57
  -1  -3 -13 52771.0 3593.07  50
  -1  -3 -13 55920.9 3682.07  54
   1  -3  13 59804.3 3651.63  46
   1   3 -13 68814.4 4456.02  34
   1   3 -13 60503.0 4276.22  27
  -1   3  13 71109.6 4637.91  43
   1  -3  13 66252.4 4405.66  42
   1  -3  13 58418.9 4047.58  36
   1  -3  12 9039.38 1292.20  36
   1   3 -12 11541.3 1493.88  34
   1   3 -12 9420.73 1439.48  27
   1  -3  12 9738.02 1524.51  42
  -1   3  12 12333.1 1701.58  43
  -1  -3 -12 9875.79 1496.39  19
  -1   3  12 10263.4 1435.69  26
   1  -3  12 9158.94 1435.90  23
   1   3 -11 23605.6 2278.18  27
   1   3 -11 26685.8 2385.38  34
   1  -3  11 21974.9 2091.51  36
   1  -3  11 25431.7 2360.54  42
  -1   3  11 21697.1 2133.91  13
  -1   3  11 22687.5 2156.53  26
  -1  -3 -11 22488.2 2259.19  19
   1  -3  11 25044.6 2382.46  23
   1   3 -10 5009.79 943.796  27
   1  -3  10 5347.30 858.322  36
   1   3 -10 5429.32 950.198  34
   1  -3  10 5445.83 1007.70  42
  -1   3  10 5302.97 950.399  13
   1  -3  10 8010.46 1234.07  23
  -1   3  10 5004.43 875.885  26
  -1  -3 -10 5521.02 1007.37  19
   1   3  -9 17541.4 1756.57  33
   1   3  -9 20633.4 1922.55  34
   1  -3   9 19107.2 1751.24  36
   1  -3   9 22038.2 2047.35  42
  -1   3   9 21881.0 1917.20  13
  -1   3   9 20847.9 1837.37  26
   1  -3   9 21835.4 2043.89  23
  -1  -3  -9 23295.0 2045.13  19
   1   3  -8 49427.3 3248.06  34
   1   3  -8 39740.8 2975.96  33
   1  -3   8 51886.9 3360.42  42
  -1   3   8 54421.0 3275.67  13
  -1   3   8 50032.1 3121.23  26
   1  -3   8 52845.7 3380.88  23
   1   3  -8 46926.1 2897.77  22
  -1  -3  -8 52548.9 3327.30  19
   1   3  -7 3753.12 660.903  33
   1   3  -7 3320.06 670.036  34
   1  -3   7 3959.05 757.259  42
  -1   3   7 4632.17 721.446  13
  -1  -3  -7 3155.06 556.053  14
   1   3  -7 3575.37 600.704  22
  -1   3   7 4059.51 655.344  26
   1  -3   7 3595.10 729.975  23
  -1  -3  -7 4666.51 714.453  19
  -1   3   6 64331.1 3443.65  13
  -1  -3  -6 52523.2 3246.32  14
   1   3  -6 63585.4 3493.50  28
   1   3  -6 60472.6 3535.55  34
   1   3  -6 44335.8 3168.98  33
   1   3  -6 64232.0 3319.16  22
  -1   3   6 55261.7 3248.95  26
   1  -3   6 59761.4 3274.38  18
  -1  -3  -6 69419.5 3670.45  19
   1  -3   6 66845.3 3634.22  23
  -1   3   5 81920.5 4117.56  13
  -1   3   5 85011.8 4210.41  17
  -1  -3  -5 70362.6 3986.90  14
   1   3  -5 82096.7 4203.66  28
   1   3  -5 80803.9 4308.94  34
  -1   3   5 67246.1 3906.53  26
   1  -3   5 78435.7 4032.35  18
   1  -3   5 79318.9 4264.53  23
  -1  -3  -5 80969.8 4272.02  19
  -1   3   4 111238. 5070.88  17
  -1  -3  -4 100081. 4877.95  14
   1   3  -4 103414. 4655.21   8
   1   3  -4 111636. 5086.80  28
   1   3  -4 92612.9 4890.65  25
  -1   3   4 79883.0 4656.86  26
  -1  -3  -4 87760.1 4709.35  18
  -1  -3  -4 112799. 5156.30  19
   1  -3   4 103024. 5060.41  23
   1  -3   4 103751. 4923.92  18
  -1  -3  -3 32618.6 1991.64  14
  -1   3   3 35140.5 2148.09  17
  -1   3   3 34482.3 3008.39   7
   1   3  -3 37379.2 2160.35  10
   1   3  -3 36427.3 2178.04  28
   1  -3   3 36787.1 2095.12  18
   1  -3   3 31188.6 2056.74  23
  -1  -3  -3 35475.3 2185.96  19
  -1  -3  -3 31154.7 1976.20  18
   1   3  -3 27349.3 1973.69  25
  -1   3   2 8061.61 855.478  17
  -1   3   2 7283.96 1221.82   7
   1   3  -2 7654.11 810.747  10
  -1  -3  -2 6821.90 686.047  14
  -1   3   2 6818.74 1126.38   6
   1   3  -2 7468.28 792.358  28
   1  -3   2 7867.10 817.112  18
  -1  -3  -2 7530.23 755.402  18
  -1  -3  -2 7853.52 826.509  19
  -1   3   1 8422.78 880.065  15
   1   3  -1 8353.98 835.832  10
   1   3  -1 7406.27 736.533  15
  -1   3   1 8145.41 858.934  17
  -1   3   1 8831.80 1254.97   7
   1  -3   1 6036.85 1266.34   4
  -1  -3  -1 7310.02 709.358  14
  -1   3   1 8397.58 1388.95   6
  -1  -3  -1 7907.12 830.811  18
   1  -3   1 8855.61 836.410  18
  -1  -3  -1 7368.66 802.527  19
  -1  -3   0 576.843 195.934  14
   1  -3   0 584.599 437.120   4
   1  -3   0 1031.08 330.493  18
  -1   3   0 188.911 242.582   7
   1   3   0 389.459 395.031   7
  -1   3   0 515.721 285.390  15
   1   3   0 318.868 170.501  15
  -1   3   0 96.9841 366.652   6
   1   3   0 408.439 208.053  10
  -1   3   0 539.715 252.777  30
  -1  -3   0 282.625 210.798  19
  -1   3   0 422.352 281.642  25
  -1  -3   0 159.190 197.899  18
  -1   3  -1 8254.32 1586.63   6
  -1   3  -1 6888.22 827.718  15
   1   3   1 6741.19 1300.28   7
   1   3   1 7415.46 1246.04   1
  -1  -3   1 7913.23 723.166  14
  -1   3  -1 8601.60 930.517  30
  -1   3  -1 7521.05 819.157  25
  -1  -3   1 7168.22 824.905  18
   1  -3  -1 8922.64 850.716  18
   1   3   2 6474.12 1289.31   7
   1   3   2 6105.14 1127.39   1
  -1   3  -2 6927.82 1529.63   6
  -1  -3   2 8135.60 729.857  14
  -1   3  -2 6954.10 843.948  30
  -1  -3   2 7058.47 832.761  18
   1  -3  -2 7059.60 805.690  19
  -1   3  -2 7451.28 848.254  25
   1  -3  -2 8567.67 831.364  18
   1   3   3 32206.8 3244.54   3
   1   3   3 26380.2 2746.68   2
  -1   3  -3 32424.2 1951.50  10
   1   3   3 36349.2 3339.97   7
  -1  -3   3 38301.6 2061.85  14
   1   3   3 28787.5 2692.75   1
  -1   3  -3 36396.4 2381.03  33
  -1  -3   3 36332.1 2258.13  18
  -1   3  -3 34902.0 2269.07  25
   1  -3  -3 40371.9 2204.61  18
   1  -3  -3 32381.1 2163.90  19
   1   3   4 102635. 6846.78   7
   1   3   4 87864.8 6512.90   3
  -1   3  -4 100416. 4909.52  10
   1   3   4 85063.7 6073.15   2
  -1   3  -4 103459. 5431.09  33
  -1   3  -4 96502.8 5012.70  28
  -1  -3   4 111466. 5364.68  18
  -1   3  -4 109282. 5387.15  25
   1  -3  -4 107888. 5288.55  19
   1  -3  -4 121359. 5227.83  18
   1   3   5 76800.3 5838.46   7
  -1   3  -5 79695.9 4450.79  33
  -1   3  -5 66533.8 3949.80  28
  -1  -3   5 86029.3 4379.31  18
  -1   3  -5 82221.9 4393.18  25
   1  -3  -5 77275.7 4231.59  21
   1  -3  -5 86831.9 4378.88  19
   1  -3  -5 87238.9 4175.58  18
  -1   3  -6 59438.1 3675.61  33
  -1   3  -6 51464.8 3389.91  34
  -1  -3   6 58306.1 3510.80  42
  -1   3  -6 57414.6 3620.53  39
   1   3   6 55039.4 4978.92   7
   1  -3  -6 61217.1 3483.06  21
  -1   3  -6 61619.2 3610.63  25
   1  -3  -6 62373.6 3558.86  19
   1  -3  -6 64734.0 3338.29  18
  -1  -3   6 64068.5 3582.03  18
  -1   3  -7 4354.34 798.239  33
  -1   3  -7 3594.33 626.442  34
  -1   3  -7 2330.01 515.723  37
   1  -3  -7 2662.22 583.949  40
  -1   3  -7 4442.18 825.302  39
  -1  -3   7 3865.54 722.066  42
   1   3   7 4031.27 570.297  12
  -1  -3   7 4458.16 739.087  18
   1  -3  -7 3543.10 673.373  19
   1  -3  -7 3724.51 638.088  21
  -1   3  -8 44614.8 3002.54  34
  -1   3  -8 49602.1 3328.27  33
   1  -3  -8 43527.3 3029.89  40
  -1  -3   8 52585.7 3246.43  42
  -1   3  -8 37692.8 2938.20  37
   1   3   8 52729.9 3218.32   9
   1  -3  -8 52941.3 3267.81  19
  -1  -3   8 48212.2 3087.11  18
   1   3   9 21601.9 1852.77  29
  -1   3  -9 20273.3 1952.79  33
  -1   3  -9 16909.0 1685.96  34
  -1  -3   9 21157.1 1939.58  42
  -1   3  -9 16852.1 1709.24  37
   1  -3  -9 22110.4 1937.47  19
   1   3   9 20121.8 1860.16   9
   1   3  10 5825.51 1063.95   9
  -1   3 -10 4254.36 896.561  33
   1   3  10 6347.11 1021.35  29
  -1   3 -10 4409.24 832.952  34
  -1  -3  10 4898.09 895.052  36
  -1  -3  10 4978.02 945.094  42
  -1  -3  10 4111.94 678.102  46
   1  -3 -10 5103.08 973.894  19
   1   3  11 24065.9 2326.91  11
   1   3  11 23579.4 2251.59   9
  -1   3 -11 21327.0 2047.43  34
   1   3  11 22186.9 2089.97  29
  -1   3 -11 26376.4 2424.47  33
  -1  -3  11 26163.3 2330.32  42
  -1  -3  11 22568.0 1874.96  46
   1  -3 -11 20548.6 2126.79  19
   1   3  12 9748.57 1471.63  13
   1   3  12 9046.52 1402.67  11
  -1  -3  12 11817.3 1545.49  42
  -1   3 -12 9811.79 1481.69  33
  -1   3 -12 9305.42 1299.44  34
   1   3  12 9905.22 1437.52  32
   1   3  12 8400.97 1267.72  29
  -1  -3  12 10442.1 1224.58  46
   1  -3 -12 8108.55 1301.95  19
  -1   3 -13 60210.2 4081.16  19
   1   3  13 56775.9 4112.45  13
   1   3  13 52467.1 4022.75  11
   1  -3 -13 48803.3 3388.88  64
   1  -3 -13 57454.0 3555.77  58
   1  -3 -13 46059.9 3291.24  60
  -1  -3  13 58279.0 3597.22  57
  -1   3 -13 48795.1 3460.74  59
   1   3  13 61998.6 4137.47  32
   1   3  13 52841.6 3919.09  29
  -1  -3  13 49617.2 3448.28  49
   1  -3 -13 60988.6 3683.55  54
  -1  -3  13 60532.0 3608.00  46
  -1  -3  13 57387.9 4082.93  42
  -1   3 -14 18272.7 2066.09  19
   1  -3 -14 17375.1 1682.92  64
  -1  -3  14 17461.6 1729.87  57
   1  -3 -14 16557.2 1617.45  60
  -1   3 -14 16929.2 1741.22  59
   1   3  14 18159.3 2052.02  32
   1  -3 -14 17770.8 1750.76  54
  -1  -3  14 15482.5 1639.57  49
  -1  -3  14 17730.7 1722.86  46
  -1  -3  14 17448.1 2058.21  42
   1   3  15-37.9993 507.710  26
   1  -3 -15 401.632 253.044  64
  -1   3 -15 415.910 225.076  59
  -1  -3  15-20.1651 313.529  57
   1  -3 -15 375.601 279.882  60
   1   3  15 498.055 417.762  32
   1  -3 -15 958.368 451.325  54
  -1  -3  15 981.500 484.315  46
  -1  -3  15 1144.79 559.615  49
  -1  -3  15 735.190 395.856  42
  -1  -3  16 11461.6 1359.58  49
   1  -3 -16 13746.9 1471.91  54
   1   3  16 10250.3 1523.46  32
  -1  -3  16 13962.6 1460.22  46
  -1  -3  16 13233.9 1397.94  57
   1  -3 -16 12224.7 1320.00  60
  -1  -3  17 3760.97 700.017  46
  -1  -3  17 4773.28 768.555  49
   1  -3 -17 4988.07 833.894  54
  -1  -3  17 4275.29 768.981  57
  -1   3 -17 4883.44 809.282  58
  -1  -3  18 250.014 217.828  49
  -1  -3  18 448.795 261.816  46
   1  -3 -18 635.486 398.455  54
  -1  -3  18 428.431 488.239  57
  -1   3 -18 525.254 261.531  58
  -1  -3  19 4568.90 671.831  49
   1  -3 -19 6150.78 891.056  54
  -1   3 -19 4299.49 651.889  58
  -1  -3  19 4206.12 658.593  57
  -1  -3  20 463.013 208.437  49
   1   3  20 302.327 242.422  49
  -1   3 -20 668.240 242.413  58
  -1  -3  20 543.135 247.655  57
   1  -3 -20 419.756 287.112  54
   1   4 -20 2291.85 415.452  58
   1  -4  20 2259.18 378.674  57
  -1   4  20 2355.39 435.292  53
  -1   4  19-102.025 165.349  69
   1   4 -19-222.347 193.928  58
   1  -4  19-167.171 188.201  57
  -1  -4 -19-37.0704 239.853  54
  -1  -4 -18 2761.09 627.786  64
  -1   4  18 2432.70 465.725  69
   1  -4  18 2938.49 557.529  57
   1   4 -18 2885.35 592.204  58
  -1  -4 -18 2655.34 538.426  54
   1  -4  17 1613.86 443.836  56
   1   4 -17 3302.60 664.283  58
   1  -4  17 2644.79 622.275  57
  -1  -4 -17 1362.20 386.361  54
   1   4 -17 1720.58 454.981  68
  -1  -4 -17 2002.67 524.192  64
  -1   4  17 1108.36 541.950  43
   1  -4  17 1018.20 418.456  42
   1  -4  16 579.711 422.853  57
   1  -4  16 302.759 336.031  56
   1   4 -16-395.310 406.912  34
  -1  -4 -16 241.237 236.856  50
  -1  -4 -16 267.610 253.839  54
  -1  -4 -16-616.481 576.722  64
   1   4 -16 304.617 296.961  68
   1  -4  16-373.356 338.590  42
   1  -4  15 4785.02 883.034  57
   1  -4  15 4672.85 844.703  56
   1   4 -15 4817.22 861.447  59
   1   4 -15 4465.02 1061.81  34
  -1  -4 -15 5962.23 953.290  50
  -1  -4 -15 5308.81 899.390  54
   1   4 -15 5398.69 863.956  68
  -1  -4 -15 4965.27 900.001  64
   1  -4  15 4647.08 1083.54  42
  -1   4  15 3822.29 982.471  43
   1   4 -14 5549.73 866.600  68
  -1  -4 -14 3983.38 854.855  64
   1  -4  14 4824.67 871.045  57
   1  -4  14 4581.01 808.521  56
   1   4 -14 4917.33 902.412  59
   1   4 -14 4043.23 964.647  27
   1   4 -14 3971.58 941.444  34
  -1  -4 -14 5397.05 952.142  50
  -1  -4 -14 4796.97 885.244  54
  -1   4  14 3160.56 832.160  26
  -1   4  14 5682.82 1189.81  43
   1  -4  14 4900.50 996.940  42
  -1   4  13 24484.3 2516.99  17
   1   4 -13 26407.4 2138.28  68
  -1  -4 -13 28351.4 2311.15  64
   1  -4  13 25117.3 2181.44  57
   1   4 -13 22671.5 2010.29  61
   1  -4  13 26747.1 2225.78  56
   1   4 -13 27159.2 2271.70  59
   1   4 -13 26710.5 2628.31  27
   1   4 -13 27817.8 2684.45  34
  -1  -4 -13 27191.0 2246.78  50
  -1  -4 -13 28107.7 2264.53  54
  -1   4  13 22339.6 2364.06  26
  -1  -4 -13 25326.6 2706.07  19
   1  -4  13 31779.6 2868.79  42
  -1   4  13 36313.3 3189.57  43
  -1   4  12 6390.86 1179.71  17
   1   4 -12 5650.86 887.341  68
   1  -4  12 5033.57 888.796  56
   1  -4  12 5155.63 860.637  57
   1   4 -12 5788.83 880.348  61
   1   4 -12 6177.01 971.818  59
  -1  -4 -12 7312.87 1059.09  54
  -1  -4 -12 5795.33 960.019  50
  -1   4  12 6405.39 1086.72  26
  -1  -4 -12 6940.64 1315.47  19
  -1   4  12 7032.54 1290.99  43
   1  -4  12 5495.80 1101.51  42
   1   4 -12 6157.91 1153.47  34
   1   4 -12 6624.56 1213.01  27
  -1   4  11 29058.5 2689.34  43
   1  -4  11 28682.7 2576.62  42
  -1   4  11 22070.1 2169.57  26
  -1  -4 -11 24404.1 2485.46  19
   1  -4  11 26569.9 2560.86  23
  -1   4  11 24739.4 2415.72  17
   1   4 -11 25317.9 2437.36  34
   1   4 -11 21318.5 2274.06  27
  -1   4  10 25961.3 2451.14  43
   1  -4  10 27319.5 2457.84  42
  -1  -4 -10 22705.0 2336.50  19
   1  -4  10 27538.4 2502.70  23
  -1   4  10 24571.7 2280.08  17
   1   4 -10 23762.3 2324.96  27
   1   4 -10 25377.6 2379.67  34
  -1   4   9 1020.39 477.777  43
   1  -4   9 892.830 444.340  42
   1  -4   9 713.435 309.448  23
  -1  -4  -9 1341.26 598.796  19
  -1   4   9 463.665 278.190  17
   1   4  -9 1497.40 531.528  34
   1  -4   8 7573.24 1133.78  42
  -1   4   8 8121.68 1196.34  43
   1   4  -8 6473.47 904.260  22
  -1  -4  -8 7514.32 1138.56  19
   1  -4   8 6367.97 1038.61  23
  -1   4   8 6426.46 1072.01  17
   1   4  -8 6963.02 1048.14  34
  -1   4   7 2174.96 608.296  43
   1  -4   7 2573.31 587.386  42
   1   4  -7 2170.86 506.378  22
  -1  -4  -7 2042.16 578.500  19
   1  -4   7 1690.11 484.879  18
   1  -4   7 1837.99 535.081  23
  -1   4   7 2161.34 644.463  17
   1   4  -7 1700.98 522.607  28
   1   4  -7 1992.28 524.897  34
  -1   4   6 5600.02 878.117  43
   1   4  -6 5697.59 877.696  39
   1  -4   6 4822.09 793.854  42
  -1  -4  -6 6896.16 1020.76  19
   1  -4   6 6256.93 908.775  23
   1  -4   6 4656.40 795.383  18
  -1   4   6 5896.67 929.264  17
   1   4  -6 5401.09 880.144  28
   1   4  -6 6362.75 943.503  34
   1   4  -5 34062.1 2550.91  39
  -1   4   5 30878.1 2428.41  43
   1   4  -5 34224.3 2478.86  25
   1  -4   5 42195.1 2610.46  18
  -1  -4  -5 42220.1 2768.93  19
   1  -4   5 37275.5 2560.82  23
  -1   4   5 29685.5 3517.73   7
  -1   4   5 40473.8 2628.43  17
   1   4  -5 38707.2 2618.81  28
   1   4  -5 43180.6 2796.33  34
   1   4  -4 53516.0 3587.65  39
  -1  -4  -4 59617.6 3456.94  18
   1   4  -4 56502.4 3541.12  25
  -1  -4  -4 72324.3 3889.29  19
   1  -4   4 69272.7 3724.77  18
   1  -4   4 64019.7 3621.39  23
  -1   4   4 63032.3 3666.76  17
  -1   4   4 53105.3 4817.16   7
   1   4  -4 71005.8 3767.35  28
   1   4  -3 79036.0 4519.40  25
  -1  -4  -3 88805.1 4738.14  19
   1  -4   3 92168.1 4662.17  18
  -1  -4  -3 81466.6 4492.75  18
  -1   4   3 91592.4 4705.43  15
  -1   4   3 84009.0 4600.82  17
   1   4  -3 91932.0 4641.86  10
   1   4  -3 91189.2 4655.50  28
   1   4  -2 57861.7 3615.44  25
  -1  -4  -2 69476.3 3852.81  19
   1  -4   2 76262.0 3856.51  18
  -1  -4  -2 68733.2 3766.95  18
  -1   4   2 65611.4 3765.61  17
  -1   4   2 75333.9 3905.42  15
  -1   4   2 52416.7 4652.92   7
   1   4  -2 77852.4 3847.62  10
  -1  -4  -2 59947.0 3457.30  14
  -1  -4  -1 3264.40 589.531  19
  -1  -4  -1 3873.24 616.986  18
   1   4  -1 3756.02 628.441  25
   1  -4   1 4049.86 664.902  18
  -1  -4  -1 3389.59 516.201  14
  -1   4   1 2459.57 820.047   7
  -1   4   1 2999.85 622.002  15
   1   4  -1 4288.64 652.172  10
  -1   4   1 4591.54 742.987  30
   1  -4   0 21680.8 1606.47  18
  -1  -4   0 18800.3 1625.52  18
   1   4   0 17345.4 1473.28  25
  -1   4   0 19603.9 1635.19  25
   1   4   0 20447.7 1540.21  10
  -1   4   0 19733.2 1629.44  15
   1   4   0 17284.2 1409.29  15
   1   4   0 15945.1 2526.72   7
  -1  -4   0 18046.6 1343.47  14
  -1   4   0 14579.1 2120.25   7
  -1   4   0 20437.4 1676.38  30
   1  -4  -1 3265.37 637.229  40
  -1   4  -1 4141.62 723.047  25
  -1  -4   1 3503.73 637.274  18
   1   4   1 2940.16 449.609   9
  -1  -4   1 3360.44 504.384  14
   1   4   1 3496.69 1105.26   7
   1   4   1 3041.44 537.264  15
   1  -4  -1 3868.55 648.443  18
  -1   4  -1 3161.32 630.598  30
  -1   4  -1 3781.21 736.226  33
   1  -4  -2 64738.4 3899.07  40
   1  -4  -2 76285.7 3875.53  18
  -1  -4   2 72350.9 3954.57  18
  -1   4  -2 68613.2 3928.97  25
   1   4   2 66572.3 3524.93   9
   1   4   2 59880.5 3485.74  17
   1   4   2 60205.7 5376.08   7
   1   4   2 70349.9 3713.15  15
  -1  -4   2 70783.7 3581.14  14
  -1   4  -2 69198.1 4037.13  33
   1  -4  -3 82629.8 4739.64  40
  -1  -4   3 93910.5 4827.72  18
   1  -4  -3 96373.1 4679.28  18
  -1   4  -3 85811.5 4783.34  25
   1  -4  -3 90372.3 4823.24  19
   1   4   3 82153.8 4392.29   9
  -1   4  -3 81022.2 4386.83  10
  -1  -4   3 93180.1 4436.42  14
  -1   4  -3 83466.9 4854.01  33
  -1   4  -4 72125.2 4194.35  39
   1  -4  -4 67370.5 4043.13  40
  -1  -4   4 70262.7 4065.73  18
   1  -4  -4 70264.0 3852.65  18
   1  -4  -4 70936.8 4084.09  19
  -1   4  -4 70101.8 4094.75  25
   1   4   4 66110.5 3754.24   9
  -1  -4   4 74728.6 3752.50  14
  -1   4  -4 63264.9 3636.53  10
  -1   4  -4 67385.7 4133.95  33
  -1   4  -5 40913.7 2901.83  39
  -1   4  -5 30874.0 2559.78  37
   1  -4  -5 43053.1 2884.15  40
  -1  -4   5 42440.8 2843.44  18
   1  -4  -5 39922.7 2562.08  18
  -1   4  -5 41348.1 2831.01  25
   1  -4  -5 42925.7 2880.57  19
   1   4   5 38490.4 2598.24   9
  -1  -4   5 46581.9 2602.41  14
  -1   4  -5 41237.3 2927.66  33
  -1   4  -5 37130.3 2526.42  28
   1  -4  -6 5576.43 876.165  40
  -1   4  -6 4520.71 801.298  37
  -1   4  -6 6755.21 1031.16  39
  -1  -4   6 6342.25 947.499  18
   1  -4  -6 6558.89 833.767  18
   1  -4  -6 6159.41 985.551  19
  -1   4  -6 7053.45 1022.37  25
   1   4   6 5596.88 864.373   9
   1   4   6 5837.21 857.494  11
  -1   4  -6 5362.47 884.982  34
  -1   4  -6 5877.83 985.578  33
  -1   4  -6 4999.77 761.381  28
  -1   4  -7 2433.61 631.882  39
  -1   4  -7 1992.13 522.517  37
   1  -4  -7 2464.38 624.522  40
   1  -4  -7 2681.57 651.570  19
  -1  -4   7 2967.97 698.484  18
   1   4   7 1283.99 423.393   9
   1   4   7 2032.73 543.396  11
  -1   4  -7 2049.30 572.268  33
  -1   4  -7 2453.26 557.145  34
  -1  -4   8 8429.06 1185.92  42
   1  -4  -8 7292.55 1060.50  40
  -1  -4   8 8298.06 1174.90  18
   1  -4  -8 8607.01 1244.53  19
   1   4   8 6785.86 1038.95   9
   1   4   8 7323.89 1052.74  11
  -1   4  -8 7080.30 1135.31  33
  -1   4  -8 7727.61 1098.19  34
  -1  -4   9 614.542 358.737  42
   1  -4  -9 562.782 315.806  40
   1  -4  -9 1500.66 555.543  19
  -1  -4   9 436.813 293.487  18
   1   4   9 993.585 420.577   9
   1   4   9 1512.38 572.545  11
  -1   4  -9 1653.95 598.967  33
  -1   4  -9 931.913 422.790  34
  -1  -4  10 23600.6 2250.68  42
   1  -4 -10 23330.5 2339.19  19
   1   4  10 22963.4 2212.12  13
   1   4  10 24110.8 2327.20  11
   1   4  10 22067.4 2249.64   9
  -1   4 -10 22372.1 2123.01  34
  -1   4 -10 26398.6 2445.21  33
  -1  -4  11 23695.8 2339.75  42
  -1   4 -11 22467.2 2194.32  34
  -1   4 -11 27295.0 2598.08  33
   1   4  11 25402.5 2437.22  13
   1   4  11 21511.0 2329.35  11
   1  -4 -11 23029.0 2375.52  19
   1  -4 -12 6447.14 988.610  64
   1  -4 -12 5390.77 862.252  60
  -1   4 -12 5188.93 918.996  59
  -1  -4  12 4410.92 781.840  56
  -1  -4  12 5867.95 907.084  57
  -1   4 -12 6619.13 1236.57  33
  -1   4 -12 5532.42 1017.80  34
   1  -4 -12 5750.81 891.528  54
   1   4  12 5382.24 1144.06  13
   1   4  12 5882.03 1155.81  11
   1  -4 -12 4369.17 1029.11  19
   1  -4 -13 28425.3 2240.74  54
  -1  -4  13 21206.6 1957.29  56
   1  -4 -13 25269.8 2076.95  60
  -1  -4  13 26599.3 2206.49  57
  -1   4 -13 28375.4 2311.60  59
   1  -4 -13 27825.2 2288.20  64
   1   4  13 26263.8 2537.22  26
   1  -4 -14 4035.55 786.041  64
   1  -4 -14 3641.29 809.205  54
  -1  -4  14 4664.88 856.729  57
   1  -4 -14 4465.64 782.986  60
  -1   4 -14 4460.97 847.839  59
  -1  -4  14 4403.69 777.565  46
   1   4  14 2993.30 856.616  26
  -1  -4  15 4926.47 830.327  46
   1  -4 -15 5267.23 845.759  60
  -1  -4  15 4993.28 849.656  57
  -1   4 -15 5007.03 905.767  59
   1  -4 -15 5685.19 978.532  54
   1  -4 -16 152.517 282.913  60
  -1  -4  16 372.690 355.543  57
  -1   4 -16 237.536 309.297  59
   1  -4 -16 527.197 321.494  54
  -1   4 -17 2543.73 577.314  58
  -1  -4  17 2198.17 545.266  57
   1  -4 -17 3425.40 784.077  54
  -1  -4  18 3381.70 657.611  57
  -1   4 -18 3754.99 641.571  58
   1  -4 -18 2184.36 493.107  54
  -1  -4  19 325.474 262.342  57
  -1   4 -19-76.6543 150.425  58
   1  -4 -19-112.318 211.973  54
  -1  -4  20 2686.49 431.352  57
   1  -4 -20 2444.90 443.631  54
   1   5 -19 1417.13 352.452  58
   1  -5  19 976.973 261.758  57
   1   5 -18 7214.16 802.791  58
   1  -5  18 6343.49 705.105  56
   1  -5  18 7399.79 797.345  57
  -1  -5 -18 6371.61 766.154  54
  -1   5  18 7812.99 864.745  53
  -1  -5 -17 10053.1 1079.55  54
   1   5 -17 10833.1 1091.27  58
   1  -5  17 9428.70 1020.21  57
   1  -5  17 10914.8 1078.53  56
  -1  -5 -17 12404.6 1234.43  64
   1   5 -17 9904.37 997.573  68
  -1  -5 -16 16160.2 1524.81  54
  -1  -5 -16 19435.0 1668.12  64
   1   5 -16 17005.4 1470.16  68
   1  -5  16 15975.6 1472.99  57
   1  -5  16 15085.9 1426.76  56
   1  -5  15 8913.11 1080.90  57
   1  -5  15 10661.8 1202.98  56
   1   5 -15 8538.57 1183.56  59
   1   5 -15 8893.62 1396.19  34
  -1  -5 -15 9902.63 1201.90  54
   1   5 -15 9455.15 1075.13  68
  -1  -5 -15 9802.64 1235.19  64
   1  -5  15 8365.98 1385.09  42
  -1   5  15 9824.32 1558.24  43
   1  -5  14 11936.4 1339.80  56
   1   5 -14 11342.9 1362.22  59
   1  -5  14 10060.4 1179.64  57
   1   5 -14 10679.5 1583.93  34
  -1  -5 -14 10200.0 1258.50  54
  -1  -5 -14 11776.6 1419.92  64
   1   5 -14 10588.9 1214.73  68
  -1   5  14 12929.2 1819.59  43
   1  -5  14 8081.32 1374.26  42
   1  -5  13 14275.6 1493.35  57
   1   5 -13 13023.0 1419.84  61
   1  -5  13 17000.9 1663.70  56
   1   5 -13 17578.0 1703.78  59
   1   5 -13 12974.7 1788.77  27
   1   5 -13 15226.9 1920.59  34
  -1  -5 -13 16712.4 1667.59  54
  -1  -5 -13 16363.6 1709.68  64
   1   5 -13 13634.5 1441.22  68
   1  -5  13 14084.8 1839.90  42
  -1   5  13 18089.5 2147.75  43
  -1   5  12 7193.52 1311.22  17
   1   5 -12 10171.9 1189.22  68
  -1  -5 -12 9926.75 1284.33  64
   1  -5  12 8532.21 1118.31  57
   1   5 -12 9385.30 1154.80  61
   1  -5  12 9606.33 1239.23  56
   1   5 -12 9399.94 1212.07  59
   1   5 -12 10540.5 1569.14  34
   1   5 -12 8763.73 1414.31  27
  -1  -5 -12 9063.04 1239.83  54
  -1  -5 -12 9295.35 1563.59  19
  -1   5  12 11499.5 1685.85  43
   1  -5  12 10157.8 1526.20  42
  -1   5  11 38977.2 3274.03  17
  -1  -5 -11 40409.1 2916.80  64
   1   5 -11 35967.9 2735.12  59
   1  -5  11 32444.1 2575.06  57
   1  -5  11 41150.5 2891.82  56
   1   5 -11 34150.4 3134.52  27
   1   5 -11 43966.3 3418.99  34
  -1  -5 -11 38722.0 2825.68  54
  -1  -5 -11 40128.1 3438.18  19
   1  -5  11 41333.5 3293.79  42
  -1   5  11 43422.2 3438.03  43
  -1   5  10 8810.00 1385.54  17
  -1  -5 -10 8658.72 1179.65  64
   1  -5  10 8654.86 1138.05  56
   1   5 -10 7202.96 1078.71  59
  -1  -5 -10 7487.14 1064.83  54
  -1  -5 -10 9480.42 1193.42  50
  -1   5  10 8362.10 1385.53  43
   1  -5  10 9568.32 1361.99  42
  -1  -5 -10 8302.51 1419.46  19
   1   5 -10 8754.61 1388.91  34
  -1   5   9 7260.79 1253.86  43
   1  -5   9 6717.11 1111.92  42
  -1   5   9 6738.20 1151.92  17
  -1  -5  -9 7841.12 1332.80  19
   1   5  -9 6613.48 1191.45  34
  -1   5   8 2036.64 607.352  43
   1  -5   8 2205.91 611.358  42
  -1   5   8 2183.92 656.877  17
  -1  -5  -8 3501.80 915.284  19
   1   5  -8 2833.00 742.694  34
  -1   5   7 15469.1 1719.56  17
   1   5  -7 15641.4 1546.08  22
  -1  -5  -7 15994.7 1844.67  19
   1  -5   7 15494.0 1658.62  18
   1   5  -7 15660.0 1677.09  28
   1   5  -7 16483.9 1788.60  34
   1   5  -6 29563.9 2505.03  39
  -1   5   6 28163.4 2450.73  17
  -1  -5  -6 32442.8 2725.31  19
   1  -5   6 30467.0 2495.23  18
   1   5  -6 30664.7 2451.12  28
   1   5  -6 33165.8 2627.88  34
   1   5  -5 604.201 305.916  39
   1  -5   5 604.834 362.845  18
  -1   5   5 1335.88 477.922  17
  -1   5   5 535.528 379.084  15
  -1  -5  -5 1257.36 485.194  19
   1   5  -5 805.043 421.236  25
   1   5  -5 891.490 487.275  28
   1   5  -5 1749.59 592.218  34
   1   5  -4 1918.35 555.949  39
   1  -5   4 3453.06 751.855  18
  -1   5   4 3390.05 647.813  17
  -1   5   4 3630.64 805.297  15
  -1  -5  -4 2745.32 697.447  19
  -1  -5  -4 2673.86 577.473  18
   1   5  -4 3644.31 741.744  25
   1   5  -4 3427.34 697.669  28
   1   5  -3 8372.82 1148.56  39
  -1   5   3 9911.48 1219.95  15
   1   5  -3 9582.93 1162.18  10
  -1   5   3 8316.80 1128.61  17
  -1  -5  -3 8259.65 1075.79  18
   1  -5   3 8876.51 1151.94  18
  -1  -5  -3 9555.56 1222.78  19
   1   5  -3 7293.35 1045.37  25
  -1   5   3 12699.4 1474.49  30
   1   5  -3 9801.11 1188.98  28
   1   5  -2 12865.2 1424.74  39
  -1   5   2 14429.9 1556.64  37
  -1   5   2 12911.1 1455.09  15
   1   5  -2 13808.2 1413.51  10
  -1  -5  -2 12411.1 1389.19  18
   1   5  -2 12344.8 1377.62  25
   1  -5   2 14658.9 1522.94  18
  -1  -5  -2 11448.2 1387.94  19
  -1   5   2 14440.3 1523.88  25
  -1   5   2 13229.1 1479.62  30
   1   5  -2 14052.8 1453.20  28
  -1   5   1 28017.4 2297.33  37
  -1   5   1 24897.5 2179.04  15
   1   5  -1 24862.4 2051.37  10
   1   5  -1 24248.1 2055.33  25
  -1  -5  -1 26465.1 2178.41  18
  -1   5   1 28713.2 2276.56  25
   1  -5   1 26800.5 2142.76  18
  -1   5   1 31592.6 2380.74  30
  -1   5   0 1887.67 557.335  37
   1  -5   0 2151.62 609.208  18
   1   5   0 1206.92 360.117  15
  -1   5   0 2092.19 676.439  15
   1   5   0 2153.91 585.117  10
  -1  -5   0 1997.29 546.537  18
   1   5   0 1821.44 481.780  25
  -1   5   0 2124.77 595.160  25
  -1   5   0 2108.38 578.172  30
  -1   5  -1 23415.0 2127.17  37
   1   5   1 23539.5 1979.94  15
   1   5   1 28815.2 2154.92  10
  -1  -5   1 26886.8 2221.35  18
   1   5   1 25451.1 2071.54  25
   1  -5  -1 31127.8 2285.97  18
  -1   5  -1 27669.9 2260.35  25
  -1   5  -1 27720.1 2268.09  30
  -1   5  -1 29150.6 2406.04  33
  -1   5  -2 14171.6 1547.47  37
   1   5   2 12941.4 1334.87  15
  -1   5  -2 11840.7 1252.40  10
   1   5   2 12833.2 1395.97  25
  -1  -5   2 12382.0 1455.04  18
  -1   5  -2 12789.1 1534.55  25
   1  -5  -2 13469.6 1409.00  18
  -1   5  -2 13671.8 1579.60  33
  -1   5  -3 6034.80 980.952  37
   1   5   3 9121.27 1098.86  15
  -1   5  -3 7614.58 974.733  10
  -1  -5   3 8248.29 917.582  14
  -1  -5   3 10006.0 1260.30  18
  -1   5  -3 9845.76 1299.74  25
   1  -5  -3 8070.67 1080.84  18
  -1   5  -3 9274.03 1283.28  33
  -1   5  -4 2702.86 622.451  37
  -1   5  -4 3975.05 874.889  39
   1   5   4 3170.17 612.477   9
  -1  -5   4 2760.95 509.362  14
   1  -5  -4 3164.00 660.566  18
   1   5   4 3681.34 698.366  15
  -1   5  -4 2966.41 766.906  25
  -1  -5   4 2794.98 654.610  18
  -1   5  -4 3608.44 873.903  33
  -1   5  -4 3048.64 648.745  28
  -1   5  -5 673.976 468.167  39
   1   5   5 1076.56 454.856   9
  -1  -5   5 927.193 323.541  14
   1  -5  -5 1137.65 382.838  18
   1   5   5 908.119 389.395  17
   1  -5  -5 1251.00 476.125  19
  -1   5  -5 761.921 387.402  25
  -1  -5   5 740.682 347.920  18
  -1   5  -5 421.526 427.694  33
  -1   5  -5 891.223 328.540  28
  -1   5  -6 33921.8 2788.46  39
  -1  -5   6 34246.6 2332.54  14
   1   5   6 27740.0 2356.47   9
  -1  -5   6 36836.7 2792.05  18
   1  -5  -6 33038.2 2759.26  19
   1  -5  -6 29924.2 2362.28  18
  -1   5  -6 29345.2 2579.89  25
  -1   5  -6 34678.7 2815.80  33
  -1   5  -6 28606.5 2304.83  28
  -1   5  -7 18271.4 1947.61  39
  -1  -5   7 14740.4 1458.19  14
   1   5   7 12248.2 1537.81   9
   1  -5  -7 15880.8 1860.95  19
  -1  -5   7 16529.0 1802.29  18
  -1   5  -7 17040.9 1868.33  33
  -1   5  -7 15518.8 1708.64  34
  -1   5  -8 3545.09 866.489  39
  -1   5  -8 3035.85 802.158  33
  -1   5  -8 3103.99 742.417  34
   1   5   8 2476.07 704.168   9
  -1  -5   8 2775.85 635.391  14
   1   5   8 1776.89 534.642  13
   1   5   8 3085.34 762.923  11
  -1  -5   8 2123.45 666.930  18
   1  -5  -8 2585.37 789.685  19
  -1   5  -9 7410.31 1343.64  33
  -1   5  -9 7711.92 1190.99  34
   1  -5  -9 7942.00 1398.14  19
  -1  -5   9 6462.07 1151.42  18
   1   5   9 6335.15 1088.45  13
  -1  -5   9 7264.91 1053.91  14
   1   5   9 5380.45 1049.23  11
   1   5  10 8214.80 1267.03  13
   1   5  10 5156.93 1074.46  11
  -1  -5  10 9174.82 1220.65  14
   1  -5 -10 7822.56 1140.22  64
  -1  -5  10 6699.51 1012.85  56
   1  -5 -10 7629.89 1075.57  60
  -1  -5  10 7429.51 1024.91  57
  -1   5 -10 8488.22 1111.16  59
  -1   5 -10 7233.83 1297.41  33
  -1   5 -10 8351.16 1288.13  34
   1  -5 -10 7033.90 985.610  54
  -1  -5  10 5409.43 886.709  48
   1  -5 -10 8226.00 1399.66  19
   1   5  11 30367.6 2898.44  13
  -1  -5  11 35389.2 2815.51  14
   1  -5 -11 39871.6 2848.44  64
  -1   5 -11 39844.1 2805.64  59
  -1  -5  11 35832.3 2691.26  56
   1  -5 -11 38648.7 2683.76  60
  -1  -5  11 39816.4 2783.74  57
  -1   5 -11 35407.8 2973.56  34
  -1   5 -11 41201.2 3429.63  33
   1  -5 -11 36422.0 2676.37  54
  -1  -5  11 31964.0 2532.15  48
   1  -5 -11 35128.2 3286.60  19
   1  -5 -12 7980.06 1430.32  19
   1  -5 -12 7526.61 1052.08  60
  -1  -5  12 10213.5 1278.45  57
  -1   5 -12 8360.38 1169.68  59
  -1  -5  12 10398.9 1240.76  56
  -1   5 -12 10170.6 1595.16  33
  -1   5 -12 7699.30 1246.35  34
   1  -5 -12 10175.1 1266.58  54
  -1  -5  12 8189.79 1108.81  48
  -1  -5  12 8763.45 1276.93  14
   1  -5 -13 14716.3 1567.68  54
  -1   5 -13 15023.2 2001.34  33
  -1  -5  13 17627.9 1700.03  57
  -1  -5  13 15268.0 1563.26  56
  -1   5 -13 14969.2 1573.06  59
   1  -5 -13 15467.4 1530.36  60
  -1  -5  14 10073.3 1259.51  57
   1  -5 -14 10994.7 1263.32  60
  -1  -5  14 12744.1 1336.95  56
  -1   5 -14 11011.7 1320.78  59
   1  -5 -14 9983.84 1246.66  54
  -1  -5  15 9430.26 1104.10  56
  -1  -5  15 9452.05 1154.67  57
   1  -5 -15 8642.50 1048.66  60
  -1   5 -15 10350.3 1249.72  59
   1  -5 -15 10193.3 1223.21  54
  -1  -5  16 16418.2 1540.14  57
   1  -5 -16 16458.2 1440.18  60
  -1   5 -16 18454.2 1655.31  59
   1  -5 -16 16775.3 1564.74  54
  -1  -5  17 11946.3 1157.69  57
   1  -5 -17 9360.25 973.654  60
   1  -5 -17 11272.5 1167.09  54
  -1   5 -18 6194.74 752.514  58
  -1  -5  18 8026.91 846.080  57
   1  -5 -18 7306.35 837.765  54
  -1  -5  19 952.793 261.399  57
   1  -5 -19 1297.21 331.720  54
   1  -6  17 2494.21 423.166  56
   1   6 -17 2958.51 480.154  58
   1  -6  17 2002.89 364.919  57
  -1  -6 -17 2493.85 434.697  54
  -1  -6 -16 1538.24 431.737  54
   1  -6  16 2521.69 511.686  56
   1  -6  16 1611.89 381.854  57
  -1  -6 -16 1555.54 506.280  64
   1   6 -16 1706.36 382.206  68
  -1  -6 -15 1628.44 533.506  54
   1  -6  15 1497.50 401.218  56
   1   6 -15 1574.09 501.150  59
   1  -6  15 1593.78 418.179  57
  -1  -6 -15 1785.36 479.975  64
   1   6 -15 993.384 301.318  68
  -1  -6 -14 5468.68 850.712  54
   1   6 -14 5839.12 827.607  68
  -1  -6 -14 6859.74 1040.72  64
   1   6 -14 6497.74 931.988  59
   1  -6  14 5623.10 786.643  57
   1  -6  14 6163.26 918.303  56
  -1  -6 -13 3559.82 694.716  54
   1   6 -13 3924.18 948.316  34
   1   6 -13 3611.18 662.900  68
  -1  -6 -13 3848.39 856.001  64
   1   6 -13 3746.53 688.449  61
   1  -6  13 3327.13 691.486  56
   1   6 -13 4752.84 848.760  59
  -1  -6 -12 5746.59 994.047  54
   1   6 -12 4937.20 1095.80  34
   1   6 -12 5512.38 836.302  68
  -1  -6 -12 6766.96 1030.82  64
   1  -6  12 7013.56 995.069  56
   1   6 -12 6158.22 887.171  61
   1   6 -12 5244.54 902.055  59
   1  -6  11 4287.89 811.758  56
   1   6 -11 5585.13 891.788  59
   1   6 -11 4241.13 1010.20  27
   1   6 -11 6365.97 1241.35  34
  -1  -6 -11 5698.58 914.966  54
  -1  -6 -11 5694.70 912.343  64
   1  -6  11 4054.70 947.982  42
  -1  -6 -10 1917.94 518.967  54
   1   6 -10 2083.92 695.484  34
   1   6 -10 1275.47 470.523  59
   1  -6  10 1698.89 548.214  56
  -1  -6  -9-348.662 315.791  64
   1  -6   9 834.627 390.563  56
   1   6  -9 546.564 339.865  59
   1   6  -9 745.294 406.649  34
  -1  -6  -9 1012.45 486.536  54
  -1  -6  -9-262.063 585.815  19
  -1   6   9 808.472 589.069  17
  -1   6   9 124.611 350.869  15
  -1  -6  -8 3600.50 733.148  64
   1  -6   8 6807.69 1005.38  56
   1   6  -8 7847.07 1103.72  59
   1   6  -8 6194.53 1180.27  34
  -1  -6  -8 4571.96 871.169  54
  -1   6   8 5046.15 1053.58  17
  -1   6   8 5140.01 1029.67  15
  -1  -6  -8 6002.76 1223.40  19
   1  -6   7 19705.3 1775.12  56
  -1  -6  -7 17493.9 1731.38  54
  -1   6   7 16592.9 1945.02  17
  -1   6   7 18431.8 2051.26  15
   1  -6   7 18476.4 2035.32  18
  -1  -6  -7 20685.9 2299.36  19
   1   6  -7 16858.1 1750.46  22
   1   6  -7 19679.2 2039.19  28
   1   6  -7 21439.7 2211.51  34
   1   6  -6 25948.7 2433.70  39
  -1   6   6 23327.7 2359.59  17
  -1   6   6 26591.7 2491.22  15
   1  -6   6 22875.1 2375.28  18
  -1  -6  -6 27091.5 2654.68  19
   1   6  -6 28425.6 2502.44  28
  -1   6   6 30476.3 2689.30  30
   1   6  -6 28471.0 2596.58  34
   1   6  -5 15960.5 1821.11  39
  -1   6   5 16462.4 1844.24  17
  -1   6   5 17403.9 1925.45  15
   1  -6   5 16419.1 1907.20  18
   1   6  -5 14251.9 1683.36  25
  -1  -6  -5 19689.0 2147.02  19
   1   6  -5 16698.6 1847.35  28
  -1   6   5 17875.4 1976.99  30
   1   6  -5 20029.0 2039.02  34
  -1   6   4 8635.30 1333.04  37
   1   6  -4 9606.17 1364.16  39
   1  -6   4 9276.49 1369.43  18
  -1   6   4 9030.14 1368.86  15
  -1  -6  -4 9919.60 1490.26  19
  -1   6   4 9628.78 1406.25  25
   1   6  -4 7697.76 1192.42  25
  -1   6   4 12078.9 1608.88  30
   1   6  -4 6635.16 1129.92  28
   1   6  -3 20043.2 2037.72  39
  -1   6   3 21407.0 2158.97  37
  -1   6   3 19132.8 2062.81  15
   1   6  -3 21198.4 2023.32  10
  -1   6   3 19716.8 2065.58  25
   1   6  -3 19827.3 2002.90  25
  -1  -6  -3 18440.8 1948.16  18
   1  -6   3 21395.5 2130.37  18
  -1   6   3 19935.7 2097.76  30
   1   6  -3 22873.0 2097.61  28
   1   6  -2 12897.8 1567.68  39
  -1   6   2 12572.2 1569.60  37
  -1   6   2 13868.1 1670.17  15
   1   6  -2 13086.9 1537.87  10
  -1  -6  -2 11540.2 1507.93  18
   1  -6   2 12451.3 1626.81  18
   1   6  -2 12573.2 1533.72  25
  -1   6   2 13545.5 1629.08  25
  -1   6   2 13588.0 1644.23  30
   1   6  -2 14449.1 1617.99  28
  -1   6   1 30257.2 2592.70  37
   1   6  -1 29108.2 2551.93  39
   1   6  -1 30759.8 2496.91  10
  -1  -6  -1 27461.1 2511.40  18
   1   6  -1 28119.9 2474.57  25
  -1   6   1 33312.6 2705.79  25
   1  -6   1 28747.5 2560.25  18
  -1   6   1 30127.9 2626.19  30
  -1   6   1 32934.6 2856.37  33
   1   6  -1 34783.1 2670.35  28
  -1   6   0 981.751 519.940  37
   1  -6   0 118.134 237.049  18
   1   6   0 328.510 213.011  10
  -1  -6   0 375.365 307.336  18
   1   6   0-314.044 346.231  25
  -1   6   0 377.804 460.185  25
  -1   6   0 631.548 576.446  33
  -1   6   0 734.154 303.208  30
  -1   6  -1 28198.8 2491.11  37
   1   6   1 29152.1 2451.18  10
  -1   6  -1 25044.4 2230.15  10
  -1   6  -1 29380.4 2620.22  25
  -1  -6   1 30447.1 2653.36  18
   1   6   1 27890.2 2453.73  25
   1  -6  -1 33460.6 2634.25  18
  -1   6  -1 30272.8 2756.45  33
  -1   6  -2 11406.1 1364.72  10
   1   6   2 13854.1 1573.85  10
  -1  -6   2 12019.2 1603.80  18
  -1   6  -2 15187.4 1743.95  25
   1   6   2 14389.2 1620.51  25
   1  -6  -2 15598.9 1724.91  18
  -1   6  -2 14643.4 1782.62  33
   1   6   3 19478.8 1961.89  10
  -1  -6   3 20973.3 2143.33  18
  -1   6  -3 20014.4 2129.49  25
   1   6   3 20609.1 2064.25  25
   1  -6  -3 22004.4 2126.21  18
  -1   6  -3 23397.3 2311.09  33
  -1   6  -4 10007.5 1474.85  39
   1  -6  -4 8505.17 1217.12  18
   1   6   4 7918.70 1179.73  15
  -1  -6   4 10377.6 1515.55  18
   1   6   4 8255.42 1233.67  25
  -1   6  -4 9236.01 1401.76  25
  -1   6  -4 7881.74 1186.75  28
  -1   6  -4 10258.6 1539.74  33
  -1   6  -5 21771.0 2223.00  39
   1   6   5 16959.7 1824.32  15
  -1  -6   5 18000.3 2049.44  18
  -1   6  -5 16457.5 1959.13  25
   1  -6  -5 15897.1 1773.04  18
  -1   6  -5 19442.4 2156.19  33
  -1   6  -5 17655.4 1795.14  28
  -1   6  -6 33633.9 2854.71  39
  -1   6  -6 30109.7 2770.62  33
  -1   6  -6 28277.2 2541.00  34
  -1  -6   6 28056.8 2661.32  18
  -1   6  -6 25538.6 2564.63  25
   1   6   6 21693.2 2231.15  15
  -1  -6   7 17756.2 2060.55  18
   1   6   7 16923.7 1898.63  15
   1  -6  -7 15626.7 1572.57  67
   1  -6  -7 20524.0 1784.95  60
  -1  -6   7 20070.4 1787.08  56
  -1   6  -7 21037.3 2259.97  33
  -1   6  -7 22670.8 2177.41  34
   1  -6  -7 16879.6 1667.88  54
  -1  -6   7 16709.3 1669.17  48
  -1   6  -7 22444.1 2274.48  39
  -1  -6   8 4912.60 1035.44  18
   1  -6  -8 6986.75 1376.83  19
   1   6   8 4214.68 905.397  15
   1  -6  -8 4961.58 799.238  67
   1  -6  -8 5052.25 854.127  60
  -1  -6   8 6125.45 950.166  56
  -1  -6   8 4229.34 776.079  57
  -1   6  -8 7491.37 1313.09  33
  -1   6  -8 6104.03 1105.80  34
   1  -6  -8 5515.03 918.364  54
  -1  -6   8 5073.04 870.584  48
  -1   6  -8 6045.87 1214.14  39
   1  -6  -9 686.822 607.431  19
  -1  -6   9 32.6220 311.194  18
  -1   6  -9 159.670 336.351  59
  -1  -6   9 238.878 308.262  56
   1  -6  -9 283.025 309.686  60
  -1  -6   9-80.2606 211.690  57
  -1   6  -9 146.054 382.931  33
  -1   6  -9 408.218 475.716  34
   1  -6  -9 555.530 405.395  54
  -1  -6   9-6.74455 272.877  48
   1   6   9 288.086 374.868  17
   1  -6 -10 1850.35 561.255  54
  -1   6 -10 1055.93 436.887  33
  -1   6 -10 1813.40 627.269  34
  -1  -6  10 1672.33 533.515  48
  -1  -6  10 870.613 447.625  56
   1  -6 -10 2029.50 575.489  60
  -1  -6  10 1867.64 589.465  57
  -1   6 -10 1880.21 561.196  59
   1  -6 -11 5181.94 889.767  54
  -1   6 -11 4906.84 1113.67  33
  -1   6 -11 4350.22 909.771  34
  -1  -6  11 4616.01 827.533  48
  -1  -6  11 7068.00 1040.26  56
   1  -6 -11 5782.05 899.592  60
  -1  -6  11 4926.95 844.857  57
  -1   6 -11 5475.78 887.043  59
   1  -6 -12 6470.13 996.467  54
  -1   6 -12 4282.95 1062.07  33
  -1  -6  12 5627.67 863.697  48
   1  -6 -12 4680.23 853.606  60
  -1  -6  12 5396.35 918.322  56
  -1  -6  12 5921.01 912.214  57
  -1   6 -12 5962.28 964.910  59
  -1  -6  13 4059.07 768.790  56
   1  -6 -13 3989.94 699.193  60
  -1  -6  13 4464.55 800.922  57
  -1   6 -13 4518.70 856.805  59
   1  -6 -13 3383.02 716.169  54
  -1  -6  14 5039.80 813.368  56
  -1   6 -14 7058.88 968.915  59
  -1  -6  14 5663.82 860.330  57
   1  -6 -14 5952.01 876.862  54
  -1  -6  15 1292.02 415.357  57
  -1   6 -15 1741.59 495.514  59
  -1  -6  15 1354.29 428.378  56
   1  -6 -15 2784.37 579.358  54
  -1  -6  16 1875.23 409.563  56
  -1  -6  16 2459.30 510.439  57
  -1   6 -16 1566.88 404.379  59
   1  -6 -16 2330.05 548.248  54
  -1  -6  17 2922.58 463.966  57
  -1   6 -17 2115.20 381.832  58
   1  -6 -17 3142.24 565.511  54
   1  -7  16 233.350 130.674  56
   1   7 -16 448.838 243.732  58
  -1  -7 -16 391.753 218.611  54
   1   7 -15 517.786 215.838  68
   1  -7  15 532.860 256.587  56
  -1  -7 -15 659.929 290.762  54
   1   7 -14 2598.20 464.981  68
   1  -7  14 2717.08 521.002  56
   1   7 -14 3107.47 595.571  59
  -1  -7 -14 3425.59 600.337  54
   1   7 -13 2258.32 478.668  68
   1  -7  13 1764.52 484.661  56
   1   7 -13 2319.64 529.168  59
  -1  -7 -13 2200.43 508.702  54
   1  -7  12 2444.31 577.984  56
   1   7 -12 1490.82 434.734  61
   1   7 -12 2230.03 561.499  59
  -1  -7 -12 1960.17 549.194  54
  -1  -7 -12 615.877 303.691  64
   1   7 -12 1894.20 503.890  68
  -1   7  12 902.653 429.825  37
   1   7 -11 1399.98 379.525  59
   1  -7  11 1724.56 567.424  56
   1   7 -11 2164.69 487.198  61
   1   7 -11 1446.69 589.921  34
  -1  -7 -11 2108.58 584.347  54
  -1  -7 -11 1576.64 479.743  64
  -1   7  11 2239.32 785.736  37
   1  -7  10 23185.5 1949.90  56
   1   7 -10 21811.9 1914.99  59
   1   7 -10 18765.0 2173.82  34
  -1  -7 -10 21732.8 1909.44  54
  -1  -7 -10 20551.6 1843.11  64
  -1   7  10 21602.7 2359.53  37
  -1  -7  -9 24047.8 2043.99  54
  -1   7   9 19331.3 2284.23  30
   1   7  -9 22834.7 2382.79  34
  -1   7   9 23402.8 2481.53  37
   1  -7   9 22038.5 1932.93  56
   1   7  -9 21215.9 1913.00  59
   1   7  -8 1935.53 542.841  59
   1  -7   8 2079.36 573.386  56
  -1   7   8 1623.48 706.635  30
   1   7  -8 1909.77 688.669  34
  -1  -7  -8 2041.92 553.429  54
  -1   7   8 3723.61 1068.75  37
  -1   7   8 1715.62 682.319  25
   1   7  -7 915.391 468.518  59
   1  -7   7 906.371 436.309  56
  -1   7   7 77.6128 312.531  30
   1   7  -7 657.383 391.251  28
   1   7  -7 416.293 308.285  34
  -1  -7  -7 658.511 356.069  54
  -1   7   7 190.767 366.383  37
  -1   7   7 549.747 418.530  25
  -1   7   6 9253.15 1507.80  15
  -1   7   6 9001.28 1431.27  37
   1  -7   6 8943.26 1168.47  56
   1   7  -6 10859.3 1597.47  34
  -1   7   6 10269.0 1582.76  30
   1   7  -6 8744.30 1352.09  28
  -1  -7  -6 8988.28 1217.35  54
   1  -7   6 7352.63 1023.50  48
   1   7  -6 10035.1 1340.05  22
   1  -7   6 7884.81 1394.65  18
  -1   7   6 9535.13 1523.08  25
  -1   7   5 1475.69 577.901  15
  -1   7   5 2647.18 892.210  37
   1   7  -5 1523.72 564.537  39
   1  -7   5 1533.25 460.754  56
  -1  -7  -5 2264.83 676.462  54
   1  -7   5 1330.43 579.392  18
  -1   7   5 1539.77 721.178  25
   1  -7   5 1477.99 477.358  48
   1   7  -5 1965.78 646.459  28
  -1   7   5 1630.21 687.953  30
   1   7  -5 1843.90 674.630  34
  -1   7   4 58.7554 307.541  15
  -1   7   4 1052.08 497.054  30
   1   7  -4 336.131 353.841  28
   1   7  -4 1080.81 567.648  34
   1   7  -4 307.089 227.054  39
  -1   7   4 1274.21 694.226  37
  -1  -7  -4 394.524 344.881  54
   1  -7   4 357.492 287.739  48
  -1  -7  -4 447.926 224.834  48
  -1   7   4 1701.44 647.408  25
   1  -7   4 692.682 467.045  18
  -1   7   3 8770.80 1435.05  30
  -1   7   3 8666.60 1470.96  33
   1   7  -3 9150.77 1379.29  28
  -1   7   3 8013.77 1403.27  37
   1   7  -3 7051.81 1172.21  39
  -1  -7  -3 6061.35 1004.15  54
   1  -7   3 7507.09 1087.80  48
  -1  -7  -3 5688.69 962.302  48
   1  -7   3 8510.26 1413.64  18
  -1   7   3 7572.63 1359.74  25
   1  -7   2 4666.79 1067.84  18
  -1   7   2 6555.43 1313.04  33
   1   7  -2 5239.53 1058.46  28
  -1   7   2 4489.15 1020.82  30
  -1   7   2 4202.12 953.096  37
   1   7  -2 3635.75 852.177  39
  -1  -7  -2 6527.79 1002.78  54
   1  -7   2 4681.49 861.574  48
  -1  -7  -2 4734.11 860.808  48
  -1   7   2 5301.11 1127.23  25
  -1  -7  -2 5226.45 1098.87  18
  -1   7   1 580.296 645.105  25
  -1  -7  -1 682.127 485.960  18
  -1  -7  -1-284.115 335.391  54
   1  -7   1 456.981 470.901  54
  -1   7   1 623.583 584.096  33
   1   7  -1 159.168 291.620  28
   1  -7   1-439.211 370.847  48
  -1  -7  -1-431.052 317.911  48
   1  -7   1 868.969 570.011  18
   1   7  -1-428.414 342.078  10
  -1   7   1 31.5290 195.594  10
  -1  -7   0 12072.3 1676.32  18
   1  -7   0 11646.4 1692.98  18
  -1   7   0 13794.8 1806.16  25
   1   7   0 12499.1 1669.45  28
  -1   7   0 12567.7 1763.67  33
  -1  -7   0 12195.7 1368.19  54
   1  -7   0 10940.2 1282.31  54
   1  -7   0 11678.2 1389.27  48
  -1  -7   0 10701.3 1390.46  48
   1   7   0 10734.5 1537.47  10
  -1   7   0 9020.42 1346.52  10
  -1   7  -1 778.859 707.583  25
  -1  -7   1 170.708 308.645  18
  -1  -7   1 228.160 309.427  56
  -1   7  -1 430.017 487.598  33
  -1  -7   1 599.738 441.733  54
   1  -7  -1-47.7756 257.397  54
  -1  -7   1 158.349 214.903  48
   1  -7  -1-275.066 324.601  48
   1  -7  -1 232.848 672.128  18
   1   7   1 153.872 268.194  10
   1  -7  -2 4518.92 991.722  18
  -1   7  -2 6075.97 1167.74  39
  -1  -7   2 4086.08 754.555  56
  -1   7  -2 5439.54 1035.46  28
  -1   7  -2 6346.38 1325.93  33
   1  -7  -2 3243.97 629.657  54
  -1  -7   2 4195.63 809.180  48
   1  -7  -2 4495.58 770.659  48
  -1   7  -2 4639.81 1088.38  25
   1   7   2 5829.60 1140.10  25
  -1  -7   2 4990.20 1051.33  18
   1  -7  -3 7698.48 1268.88  18
  -1   7  -3 9601.87 1505.18  39
  -1  -7   3 7729.12 1095.29  56
  -1   7  -3 8800.18 1496.68  33
  -1   7  -3 8396.70 1296.07  28
   1  -7  -3 5988.60 958.206  54
  -1  -7   3 7905.92 1098.92  48
   1  -7  -3 9074.18 1195.51  48
  -1   7  -3 8553.22 1463.21  25
   1   7   3 6736.81 1238.26  25
  -1  -7   3 8659.54 1446.63  18
   1  -7  -4 476.986 233.811  18
  -1   7  -4 769.456 648.073  39
  -1  -7   4 698.858 327.734  56
  -1   7  -4-197.678 477.552  33
  -1   7  -4 744.257 531.514  28
   1  -7  -4 634.050 306.178  54
  -1  -7   4 599.356 246.780  48
   1  -7  -4 259.403 243.509  48
  -1   7  -4 354.286 356.914  25
  -1  -7   4 707.234 622.549  18
   1   7   4 305.782 389.716  25
   1  -7  -5 1023.53 503.050  18
  -1   7  -5 2126.65 778.801  39
  -1  -7   5 1330.41 461.564  56
  -1   7  -5 893.462 603.980  33
   1  -7  -5 1213.34 444.545  54
  -1  -7   5 1932.55 544.878  48
   1  -7  -5 1378.04 408.592  48
  -1  -7   5 1631.70 602.251  18
  -1   7  -5 2775.46 764.978  25
   1   7   5 1474.34 553.693  25
  -1   7  -6 10570.7 1615.12  39
  -1  -7   6 11341.1 1336.85  56
  -1   7  -6 11145.6 1672.57  33
  -1   7  -6 10138.6 1531.43  34
   1  -7  -6 13051.7 1765.15  54
   1  -7  -6 10356.4 1263.22  48
  -1  -7   6 8988.71 1192.21  48
  -1  -7   6 8353.19 1438.49  18
  -1   7  -6 9597.29 1564.02  25
   1   7   6 8766.96 1443.26  25
  -1   7  -7 828.215 409.176  39
  -1  -7   7 1237.91 465.508  56
  -1   7  -7 104.601 397.196  33
  -1   7  -7 846.588 566.105  34
   1  -7  -7-195.956 387.662  54
  -1  -7   7 1207.01 398.567  48
   1  -7  -7 533.183 382.602  48
   1   7   7 310.504 390.844  25
  -1  -7   8 1832.64 533.442  56
  -1   7  -8 2123.89 739.772  33
  -1   7  -8 2086.64 656.375  34
   1  -7  -8 2817.70 670.340  54
  -1  -7   8 1401.64 411.185  48
   1  -7  -8 2563.37 608.797  48
   1   7   8 2068.12 754.540  25
   1  -7  -9 19876.9 1865.22  54
  -1   7  -9 19662.7 2152.82  34
  -1   7  -9 21578.2 2368.96  33
  -1  -7   9 20422.9 1863.66  48
   1  -7  -9 20713.4 1860.89  48
  -1  -7   9 25102.9 2023.59  56
  -1   7  -9 23346.3 2000.19  59
   1  -7 -10 20052.1 1815.65  54
  -1   7 -10 14872.5 1826.27  34
  -1   7 -10 16289.2 2059.02  33
   1  -7 -10 19800.5 1779.68  48
  -1  -7  10 19286.8 1745.51  48
  -1   7 -10 22700.0 1939.24  59
  -1  -7  10 25521.3 1980.85  56
  -1  -7  10 18263.4 1623.66  57
  -1  -7  11 1023.86 327.986  48
   1  -7 -11 1930.05 475.351  48
  -1  -7  11 2552.47 628.516  56
  -1  -7  11 1260.85 376.227  57
  -1   7 -11 2663.47 665.175  59
   1  -7 -11 1930.51 494.410  54
  -1  -7  12 1265.46 423.882  48
  -1  -7  12 1122.25 341.526  56
  -1  -7  12 1645.47 427.423  57
  -1   7 -12 833.455 428.759  59
   1  -7 -12 1698.36 548.856  54
  -1  -7  13 1653.14 406.706  57
  -1   7 -13 2577.56 557.914  59
  -1  -7  13 3207.00 655.931  56
   1  -7 -13 2804.91 540.941  54
  -1  -7  14 3327.06 562.571  57
  -1   7 -14 3170.07 596.196  59
  -1  -7  14 3586.80 598.408  56
   1  -7 -14 2882.71 600.348  54
  -1  -7  15 303.730 173.326  57
  -1  -7  15 450.517 212.365  56
  -1   7 -15 610.092 253.741  59
   1  -7 -15 386.018 352.097  54
   1  -7 -16 168.161 150.207  54
   1  -8  14 2087.89 378.824  56
  -1  -8 -13 3886.37 577.997  54
   1  -8  13 3455.76 528.826  56
   1   8 -13 3941.69 580.979  59
   1   8 -13 3644.13 514.942  68
  -1  -8 -12 745.086 299.152  54
   1  -8  12 1160.20 359.058  56
   1   8 -12 1311.05 364.411  59
   1   8 -12 1243.03 334.297  68
  -1  -8 -11 4819.75 731.574  54
   1   8 -11 3269.44 571.221  61
   1  -8  11 4513.20 682.147  56
   1   8 -11 4207.83 673.559  59
   1   8 -11 3958.31 625.674  68
   1  -8  10 5665.22 800.975  56
   1   8 -10 4764.51 729.312  59
  -1  -8 -10 4121.74 730.735  54
   1   8  -9 14119.8 1405.36  59
   1  -8   9 15265.0 1442.23  56
  -1  -8  -9 15559.1 1513.38  54
  -1  -8  -8 2557.38 623.513  54
   1   8  -8 1938.67 656.547  34
   1  -8   8 2289.44 487.091  56
   1   8  -8 2213.02 519.892  59
  -1   8   8 2029.52 603.069  37
   1   8  -7 5466.59 863.692  59
   1  -8   7 5538.87 835.451  56
  -1  -8  -7 5749.45 826.605  62
   1   8  -7 5994.38 1112.68  34
  -1  -8  -7 6040.60 935.069  54
   1  -8   7 4378.85 745.211  48
  -1   8   7 4415.99 990.895  37
   1   8  -6 362.239 334.047  59
   1  -8   6 243.197 219.355  56
  -1  -8  -6 30.8363 383.985  54
  -1   8   6 475.049 508.522  33
   1   8  -6 145.625 428.168  34
   1  -8   6 113.164 196.481  48
  -1   8   6-196.372 361.357  37
  -1  -8  -5 4097.57 781.625  48
   1  -8   5 3648.91 697.464  48
  -1  -8  -5 4158.43 815.457  54
  -1   8   5 2432.34 797.324  30
  -1   8   5 3769.47 958.304  33
   1   8  -5 5296.21 1129.38  34
  -1  -8  -4 14053.2 1522.07  48
   1  -8   4 13105.3 1433.36  48
  -1  -8  -4 15632.6 1612.82  54
  -1   8   4 12620.5 1861.34  33
   1   8  -4 17672.2 2069.63  34
  -1  -8  -3 14875.1 1610.30  54
  -1   8   3 16172.1 2092.55  33
   1   8  -3 18430.4 2077.59  34
   1   8  -3 13664.1 1787.01  28
   1  -8   3 15865.9 1611.93  48
  -1  -8  -3 17289.2 1726.00  48
  -1   8   3 12993.6 1879.06  25
  -1  -8  -2 11570.1 1340.69  54
  -1   8   2 9264.26 1585.80  33
   1   8  -2 10087.1 1495.68  28
  -1  -8  -2 10390.3 1304.33  48
   1  -8   2 11527.2 1329.29  48
  -1   8   2 10502.5 1636.92  25
  -1  -8  -1 3241.73 839.880  54
  -1   8   1 2826.95 781.191  33
   1   8  -1 1980.01 670.522  28
  -1   8   1 2486.07 797.018  25
  -1  -8  -1 2619.99 690.089  48
   1  -8   1 2025.65 511.659  48
  -1   8   0 7754.27 1421.11  33
   1   8   0 7207.94 1299.31  28
   1  -8   0 5964.05 1021.17  48
  -1  -8   0 6602.03 1017.51  48
  -1   8   0 5389.70 1185.34  25
  -1   8  -1 2666.96 835.213  39
   1  -8  -1 2051.00 615.274  54
  -1   8  -1 1030.48 495.107  33
   1   8   1 2757.55 755.653  28
  -1   8  -1 2554.90 706.502  28
   1  -8  -1 2706.64 684.331  48
  -1  -8   1 2029.37 588.705  48
  -1   8  -1 2301.87 764.581  25
  -1   8  -2 14034.5 1909.92  39
  -1   8  -2 10208.7 1670.63  33
   1   8   2 13024.6 1733.62  28
  -1   8  -2 9301.60 1406.27  28
   1  -8  -2 10593.8 1255.97  54
  -1  -8   2 11432.0 1379.68  48
   1  -8  -2 13470.2 1504.05  48
  -1   8  -2 10418.6 1648.84  25
  -1   8  -3 18573.4 2202.24  39
  -1  -8   3 17812.9 1637.18  56
  -1   8  -3 16191.5 2113.70  33
  -1   8  -3 10002.0 1493.52  28
   1   8   3 13856.4 1818.86  28
   1  -8  -3 16536.5 1594.84  54
  -1  -8   3 18673.0 1793.73  48
   1  -8  -3 17578.5 1721.56  48
  -1   8  -3 12317.4 1822.62  25
  -1  -8   4 15697.4 1553.75  56
  -1   8  -4 11966.8 1781.35  33
  -1   8  -4 15362.0 1941.97  34
   1  -8  -4 16634.3 1599.01  54
  -1  -8   4 15336.8 1585.09  48
   1  -8  -4 14737.7 1577.90  48
  -1   8  -4 15915.2 1996.51  39
  -1  -8   5 4249.09 815.341  56
  -1   8  -5 3664.95 944.674  33
  -1   8  -5 5366.86 1132.53  34
   1  -8  -5 3970.68 778.423  54
   1  -8  -5 4761.17 828.723  48
  -1  -8   5 3741.57 809.029  48
  -1   8  -5 3831.33 991.287  39
  -1  -8   6 346.649 283.785  56
  -1   8  -6 233.863 389.517  33
  -1   8  -6 197.790 354.322  34
   1  -8  -6 460.749 286.935  54
  -1  -8   6 780.387 419.409  48
   1  -8  -6 28.2133 249.401  48
  -1   8  -6 223.964 237.172  39
   1  -8  -7 4807.93 849.072  54
  -1   8  -7 4578.05 971.564  34
  -1  -8   7 5400.56 855.284  56
  -1  -8   7 4587.42 846.263  48
   1  -8  -7 6028.05 894.101  48
   1  -8  -8 2989.45 587.373  54
  -1   8  -8 3322.50 650.883  59
  -1  -8   8 2482.72 563.441  56
  -1  -8   8 3149.30 634.050  48
   1  -8  -8 2454.68 576.399  48
   1  -8  -9 15196.7 1459.11  54
  -1   8  -9 14476.4 1454.33  59
  -1  -8   9 16143.7 1488.71  56
  -1  -8   9 13753.1 1367.50  48
   1  -8  -9 13474.8 1363.97  48
   1  -8 -10 4887.46 800.365  54
  -1  -8  10 5513.77 804.850  56
  -1   8 -10 5640.75 826.842  59
   1  -8 -10 4831.98 752.563  48
  -1  -8  10 4955.11 766.426  48
   1  -8 -11 3835.86 643.153  54
  -1  -8  11 4675.70 715.004  56
  -1   8 -11 4150.64 653.946  59
  -1  -8  11 3977.71 624.718  48
   1  -8 -11 3600.27 575.029  48
   1  -8 -12 972.176 312.981  54
  -1  -8  12 811.274 335.134  56
  -1   8 -12 1025.39 314.387  59
  -1  -8  12 819.756 269.150  48
   1  -8 -13 3642.05 536.789  54
  -1  -8  13 4350.90 605.589  56
  -1   8 -13 3970.09 575.551  59
  -1   8 -14 1574.37 329.255  59
  -1  -9 -11 260.182 187.885  54
   1   9 -11 165.880 112.817  68
  -1  -9 -10 763.101 293.011  54
   1   9 -10 955.399 259.109  68
   1   9 -10 248.029 136.234  61
   1   9 -10 935.087 266.813  59
   1  -9  10 893.053 230.417  56
   1   9  -9 378.369 246.537  59
   1  -9   9-138.605 115.329  56
   1   9  -9 313.696 217.801  61
  -1  -9  -8 1701.10 459.261  54
   1  -9   8 1593.48 335.373  56
   1   9  -8 2169.69 448.613  59
  -1  -9  -7 1199.99 412.468  54
   1   9  -7 1350.06 382.899  59
   1  -9   6 12062.0 1160.86  48
  -1  -9  -6 13103.9 1300.68  54
  -1  -9  -6 13570.0 1238.10  62
   1   9  -6 13896.8 1256.17  59
  -1  -9  -5 3630.94 612.634  48
   1  -9   5 5388.09 777.660  48
  -1  -9  -5 5814.42 884.952  54
   1   9  -5 5368.39 755.611  59
  -1  -9  -5 5486.03 785.454  62
   1   9  -4 3285.32 580.446  59
  -1  -9  -4 3237.31 637.211  48
   1  -9   4 3363.68 641.705  48
   1  -9   3 20538.3 1760.27  48
  -1  -9  -3 22207.6 1836.61  48
  -1   9   2 5438.46 1114.69  39
   1  -9   2 7886.67 1011.08  48
  -1  -9  -2 4969.65 833.234  48
  -1   9   1 1442.61 644.379  39
  -1  -9  -1 1488.71 525.736  48
   1  -9   1 1312.46 461.232  48
  -1   9   0 8266.74 1351.74  39
  -1  -9   0 11036.3 1239.27  48
   1  -9   0 10059.4 1147.31  48
  -1   9  -1 1281.35 571.945  39
  -1  -9   1 2058.63 587.107  48
   1  -9  -1 1509.77 434.087  48
  -1   9  -2 6294.55 1145.29  39
   1  -9  -2 5055.61 821.315  48
  -1  -9   2 4893.00 809.178  48
  -1  -9   3 23693.4 1946.95  48
   1  -9  -3 27198.1 2055.91  48
  -1  -9   4 3941.70 723.198  48
   1  -9  -4 4452.45 729.358  48
  -1  -9   5 4725.42 763.557  48
   1  -9  -5 5449.95 842.510  48
   1  -9  -5 3661.40 679.682  54
  -1  -9   6 15770.6 1444.48  48
   1  -9  -6 14059.9 1356.38  48
   1  -9  -6 13229.3 1305.95  54
   1  -9  -7 1762.06 472.875  48
  -1  -9   7 1751.54 468.180  48
  -1   9  -7 809.311 285.453  59
   1  -9  -7 1985.24 487.769  54
   1  -9  -8 1941.11 455.271  48
  -1  -9   8 2031.52 449.860  48
  -1   9  -8 2561.80 544.012  59
   1  -9  -8 1577.50 420.280  54
  -1  -9   9 537.610 282.873  48
   1  -9  -9 353.807 198.541  48
  -1   9  -9 284.116 227.603  59
   1  -9  -9 473.968 248.924  54
   1  -9 -10 1771.28 347.457  48
  -1  -9  10 463.897 203.357  48
  -1   9 -10 1203.35 319.688  59
   1  -9 -10 1422.89 351.694  54
  -1   9 -11 732.170 254.450  59
  -1 -10  -4 3475.69 493.821  62
  -1 -10  -4 2712.37 431.765  48
   1 -10   4 3093.13 468.021  48
  -1 -10  -3 6974.69 755.066  62
   1 -10   3 5137.56 647.789  48
  -1 -10  -3 5602.42 671.574  48
  -1 -10  -2 91.0144 168.414  62
   1 -10   2-201.044 255.176  48
  -1 -10  -2 208.945 210.123  48
  -1 -10  -1 705.580 288.987  48
   1 -10   1 267.278 171.213  48
   1 -10   0 290.781 212.487  48
  -1 -10   0 243.395 214.593  48
  -1 -10   1 29.4126 219.674  48
   1 -10  -1 870.679 357.771  48
  -1 -10   2 892.369 371.755  48
   1 -10  -2 289.662 304.777  48
  -1 -10   3 6561.04 778.261  48
   1 -10  -3 6015.18 721.012  48
  -1  10  -4 4080.34 568.855  59
  -1 -10   4 3768.47 574.166  48
   1 -10  -4 3914.29 577.372  48
  -1  10  -5 11981.6 1003.88  59
  -1 -10   5 10793.1 981.254  48
   1 -10  -5 10161.4 935.695  48
  -1  10  -6 1808.06 360.176  59
  -1 -10   6 1122.63 278.177  48
   1 -10  -6 1198.62 280.147  48
  -2   0   0 16602.2 1276.74   7
  -2   0   0 17752.6 1406.23   5
  -2   0   0 21685.5 2175.28   1
   2   0   0 18115.2 1215.89  16
   2   0   0 17746.7 1460.55   2
  -2   0   0 16548.6 1119.64  14
  -2   0  -1 1462.97 304.078  14
  -2   0   1 2018.79 327.197  14
   2   0  -1 1733.87 326.314  16
  -2   0   1 1899.27 473.363   5
  -2   0  -1 1903.17 329.703   5
  -2   0   1 2475.43 708.565   1
  -2   0   1 1849.51 435.165   7
  -2   0  -1 1822.80 671.467   1
   2   0   1 1469.63 332.078  16
   2   0  -1 1598.39 647.869   1
   2   0   1 1388.00 647.529   6
   2   0  -1 1981.76 484.550   2
  -2   0  -2 1337.85 337.545  14
  -2   0   2 1465.41 261.054  14
  -2   0   2 1183.49 443.226   5
   2   0  -2 1627.25 318.373  16
   2   0   2 842.172 275.786  16
   2   0  -2 631.546 326.948   1
   2   0   2 1081.94 582.858   6
  -2   0  -2 2357.37 774.361   1
  -2   0   3 50913.1 3680.89   5
  -2   0  -3 51306.9 4174.10   1
   2   0   3 51623.9 2704.27  16
   2   0   3 49037.7 2796.51   7
   2   0  -3 48825.3 2556.96  16
  -2   0  -3 49346.3 2717.73  14
   2   0  -3 45566.7 3668.28   1
   2   0   3 43090.8 3990.25   6
  -2   0   3 48813.8 2494.20  14
   2   0  -4 4234.60 970.913   1
   2   0  -4 5414.53 1006.16   3
   2   0   4 6652.03 709.395  12
   2   0   4 5648.99 694.753  16
   2   0  -4 5011.41 543.282  16
   2   0   4 5481.43 767.665   7
  -2   0  -4 3718.24 980.422   1
  -2   0   4 5855.18 559.164  14
  -2   0   4 6252.35 1210.85   5
  -2   0  -4 5802.82 723.141  14
   2   0  -4 5441.76 674.523  27
  -2   0  -4 5409.02 631.105  19
  -2   0   4 4988.98 644.827  26
   2   0   5 34039.9 2049.49  12
  -2   0  -5 30775.9 2071.24  14
   2   0  -5 25079.5 2658.46   1
  -2   0   5 33635.6 1857.87  14
   2   0  -5 30566.0 2051.99  27
  -2   0   5 29902.4 2013.71  26
  -2   0  -5 32840.2 2004.26  19
   2   0   6 20461.6 1527.12  12
  -2   0  -6 18106.5 1534.94  14
   2   0  -6 19998.7 1602.25  27
  -2   0   6 18322.6 1519.80  26
  -2   0  -6 21113.4 1525.45  19
   2   0   6 19682.2 1557.75  24
  -2   0  -7 21130.9 1748.42  14
   2   0   7 23711.9 1747.58  12
   2   0  -7 19203.6 1689.61  34
  -2   0  -7 22605.8 1703.65  19
  -2   0   7 20936.5 1720.11  26
   2   0   7 23181.4 1757.81  24
   2   0   8 14105.1 1404.77  35
   2   0  -8 18705.5 1676.06  34
  -2   0   8 21101.4 1813.76  43
   2   0   8 20525.4 1641.11  12
  -2   0  -8 21266.6 1670.68  19
   2   0   8 19780.4 1671.25  24
  -2   0   8 18807.2 1674.71  26
  -2   0   9 4142.03 782.136  43
   2   0   9 4080.73 763.794  38
  -2   0   9 4320.55 831.652  26
   2   0   9 4563.68 777.275  24
  -2   0  -9 4252.98 777.469  19
   2   0  -9 5066.10 865.403  34
   2   0  10 12416.1 1484.73  38
  -2   0  10 11470.0 1420.05  43
  -2   0  10 12477.2 1205.72  46
  -2   0 -10 14241.5 1527.94  19
   2   0 -10 13246.7 1439.54  21
   2   0  10 11960.7 1405.04  24
  -2   0  10 11667.1 1373.24  26
   2   0  10 12243.5 1386.31  29
   2   0 -10 11245.5 1441.59  34
  -2   0  11 1057.68 450.796  43
   2   0  11 1180.39 553.566  38
   2   0  11 489.319 354.764  42
  -2   0  11 1120.20 393.779  46
  -2   0  11 894.655 475.447  26
   2   0 -11 847.621 383.842  21
   2   0  11 1033.49 384.745  24
  -2   0 -11 1686.04 938.147  19
   2   0 -11 976.585 389.276  34
   2   0  11 305.141 403.542  29
  -2   0  12 2816.27 751.974  43
   2   0  12 3146.60 837.797  38
   2   0  12 1843.84 542.394  42
  -2   0  12 2617.78 556.559  46
  -2   0 -12 5012.46 1006.41  19
  -2   0  12 3131.99 769.858  26
   2   0 -12 3822.04 918.005  34
   2   0  12 3784.66 851.060  29
  -2   0  13 4742.10 1098.32  43
   2   0  13 6634.11 1147.26  38
   2   0  13 9208.43 1392.22  42
   2   0 -13 8805.59 1406.33  34
   2   0  13 7177.22 1267.58  29
  -2   0  13 7446.96 989.512  46
  -2   0  13 5143.44 1064.17  26
  -2   0 -13 7513.35 1305.87  19
  -2   0 -14 9879.73 1563.47  19
  -2   0  14 9935.62 1506.67  26
   2   0  14 9744.13 1456.81  23
  -2   0 -14 11720.1 1408.69  63
   2   0 -14 9806.25 1251.55  68
   2   0 -14 9350.61 1214.33  58
   2   0 -14 12225.2 1756.43  34
   2   0  14 8832.78 1420.59  32
   2   0  14 8573.86 1387.09  29
  -2   0  14 11345.5 1350.91  49
  -2   0  14 9378.62 1198.35  46
   2   0  14 9577.22 1425.12  42
  -2   0  14 11171.1 1642.49  43
  -2   0  15 8730.77 1483.19  26
  -2   0 -15 10351.0 1623.13  19
   2   0  15 9417.40 1490.84  23
   2   0 -15 12263.6 1426.12  68
  -2   0 -15 14122.3 1582.74  63
   2   0 -15 12944.1 1414.00  58
   2   0  15 10983.3 1547.05  36
   2   0 -15 12714.1 1828.06  34
   2   0  15 10313.5 1549.17  32
  -2   0  15 11660.1 1413.79  49
  -2   0  15 12034.3 1388.37  46
   2   0  15 10784.0 1585.21  42
  -2   0  15 11223.7 1617.23  43
   2   0  16 29799.7 2709.15  36
   2   0  16 27497.3 2650.57  42
   2   0 -16 33230.0 2492.52  58
   2   0 -16 30425.4 2383.17  60
   2   0 -16 30480.7 2960.87  34
   2   0  16 26043.0 2605.59  32
  -2   0  16 30255.9 2373.27  49
  -2   0  16 31597.3 2387.98  46
  -2   0  16 25931.3 2670.02  26
   2   0 -17 19476.8 1779.04  58
   2   0 -17 17429.9 1663.15  60
   2   0 -17 19101.4 2300.21  34
   2   0  17 14175.9 1828.04  32
  -2   0 -17 17028.5 1648.05  50
  -2   0  17 19376.5 1808.97  49
  -2   0  17 16797.6 1652.41  53
  -2   0  17 17032.1 1673.61  46
   2   0  17 15066.2 1858.68  36
   2   0  17 15416.9 1859.72  42
  -2   0  18 5037.94 858.140  69
  -2   0 -18 6030.07 874.197  50
  -2   0  18 6657.92 947.584  53
   2   0 -18 6311.96 937.405  58
   2   0 -18 5626.67 857.323  60
   2   0  18 6812.17 923.509  57
   2   0  18 6428.52 926.459  46
  -2   0  18 5366.54 911.131  49
   2   0  18 4453.04 937.240  42
  -2   0  19 6983.49 849.266  53
  -2   0 -19 5619.01 797.172  50
   2   0 -19 7153.27 947.879  58
   2   0  19 6893.37 874.401  57
   2   0 -19 6318.74 821.707  60
  -2   0  19 6215.16 847.961  49
   2   0  19 5631.09 811.491  46
  -2   0  19 5677.50 828.569  69
  -2   0  20 2933.16 478.277  53
   2   0 -20 3832.65 609.060  54
   2   0 -20 3475.53 601.247  58
   2   0  20 3111.15 520.458  57
  -2   0  20 3415.39 579.734  49
  -2   0  20 2598.81 520.955  69
   2   0 -21 1663.58 338.027  54
   2   0  21 1129.89 262.183  57
   2   0  21 1379.64 340.388  49
  -2   0  21 1167.63 270.680  49
  -2   0  21 1140.63 252.538  69
   2   1 -21 99.9862 156.474  54
   2  -1  21 202.283 167.334  57
  -2   1  21-118.065 134.833  49
  -2   1  21 127.972 159.655  69
  -2  -1 -20 2138.94 429.152  50
  -2   1  20 1881.09 421.311  53
   2  -1  20 1960.57 382.576  57
   2   1 -20 2765.96 521.591  58
   2  -1  20 1932.98 408.250  49
  -2   1  20 2283.67 454.203  49
  -2   1  20 2267.27 456.737  69
  -2  -1 -19 2569.44 477.064  50
  -2   1  19 4546.61 677.398  53
   2   1 -19 3862.12 725.087  58
   2  -1  19 2704.11 570.895  57
   2   1 -19 2551.26 488.638  60
   2  -1  19 3403.80 588.994  46
  -2   1  19 3116.66 605.293  49
  -2   1  19 2831.02 642.825  69
  -2   1  18 10326.0 1215.43  69
   2   1 -18 12278.8 1316.16  58
   2   1 -18 10121.7 1128.97  60
   2  -1  18 9287.50 1141.01  57
  -2  -1 -18 11237.9 1234.07  50
  -2   1  18 10216.9 1172.28  53
  -2   1  18 10526.6 1193.48  49
   2  -1  18 9868.63 1164.51  46
   2  -1  18 8457.17 1302.86  42
  -2   1  18 7162.96 1231.62  43
   2   1 -17 8075.31 1110.44  68
   2  -1  17 7313.45 1047.00  57
   2   1 -17 8901.70 1110.15  58
   2  -1  17 6217.95 1141.26  36
   2  -1  17 5215.78 1019.26  32
   2   1 -17 6921.38 1333.31  34
  -2  -1 -17 8739.49 1144.08  50
  -2   1  17 7022.57 997.666  46
  -2   1  17 7664.30 1036.66  49
  -2   1  17 7769.91 1315.46  43
   2  -1  17 6147.78 1129.80  42
  -2   1  16 15249.2 2043.72  26
   2  -1  16 15014.6 1996.12  23
   2   1 -16 22674.1 1982.42  68
   2   1 -16 23107.5 1982.84  58
   2  -1  16 19706.6 2164.41  32
   2   1 -16 25572.6 2686.12  34
  -2  -1 -16 20953.8 1948.34  50
  -2   1  16 24690.8 2070.51  49
  -2   1  16 23945.2 1977.48  46
   2  -1  16 22477.5 2376.25  42
  -2   1  16 19255.2 2239.59  43
   2  -1  16 21717.3 2275.43  36
  -2  -1 -15 10459.7 1652.16  19
   2  -1  15 8775.71 1470.40  23
  -2   1  15 8433.20 1442.56  26
  -2  -1 -15 9794.94 1254.66  66
   2   1 -15 11880.9 1352.78  68
   2   1 -15 9390.79 1212.10  58
   2  -1  15 10991.3 1555.41  36
   2   1 -15 12016.2 1806.92  34
   2  -1  15 10195.9 1497.15  32
  -2   1  15 11250.1 1359.10  49
  -2   1  15 12009.1 1349.07  46
  -2   1  15 11266.1 1686.35  43
   2  -1  15 10294.6 1552.92  42
  -2   1  14 11981.4 1665.50  26
  -2  -1 -14 11538.5 1685.74  19
   2  -1  14 9894.81 1563.83  23
  -2  -1 -14 10696.5 1315.30  66
   2   1 -14 12234.2 1400.04  68
  -2  -1 -14 14191.8 1589.04  63
   2   1 -14 11855.7 1387.67  58
   2  -1  14 8861.54 1170.07  56
  -2   1  14 11515.5 1383.78  49
  -2   1  14 13428.7 1408.18  46
   2   1 -14 15356.7 1969.36  34
   2  -1  14 13564.3 1707.56  32
  -2   1  14 13127.3 1810.34  43
   2  -1  14 15750.3 1898.42  42
  -2   1  13 11133.1 1558.66  26
   2  -1  13 12582.9 1712.14  23
  -2  -1 -13 14825.3 1851.76  19
   2  -1  13 12915.1 1754.96  29
   2   1 -13 15106.9 1850.75  34
   2  -1  13 10773.2 1492.20  32
  -2  -1 -13 13829.6 1585.80  63
   2   1 -13 12489.3 1420.13  68
  -2   1  13 13427.1 1404.75  46
   2  -1  13 13351.4 1695.00  42
  -2   1  13 15654.6 1853.63  43
   2  -1  12 10489.9 1418.98  29
   2   1 -12 10760.1 1497.78  34
   2  -1  12 9388.00 1396.80  38
   2  -1  12 9488.89 1430.06  42
  -2   1  12 11245.6 1592.43  43
  -2   1  12 8925.12 1078.12  46
  -2   1  12 8937.22 1354.65  26
  -2  -1 -12 9658.55 1446.84  19
   2   1 -11 16328.3 1829.89  34
   2  -1  11 14785.8 1747.79  29
   2  -1  11 15289.8 1720.18  42
   2  -1  11 14816.2 1739.63  38
  -2   1  11 19260.4 2002.82  43
  -2   1  11 15732.5 1436.83  46
  -2   1  11 14554.8 1664.87  26
  -2  -1 -11 17666.3 1851.94  19
   2   1 -10 26496.0 2329.32  27
   2   1 -10 24417.0 2222.60  34
   2  -1  10 25742.5 2194.25  29
   2  -1  10 22356.5 2122.49  38
   2  -1  10 22803.0 2104.33  42
  -2   1  10 27230.1 2355.92  43
  -2   1  10 22768.5 1785.60  46
  -2   1  10 25364.9 2159.40  26
  -2  -1 -10 25875.5 2217.71  19
   2   1  -9 15139.5 1588.98  34
   2  -1   9 16690.4 1618.13  29
   2   1  -9 16687.1 1688.50  27
  -2   1   9 17255.4 1714.22  43
   2  -1   9 16377.4 1667.62  42
   2  -1   9 15469.6 1598.84  38
  -2  -1  -9 17215.7 1629.58  19
  -2   1   9 14654.3 1550.55  26
   2  -1   9 15585.6 1578.72  24
   2   1  -8 19108.8 1778.46  27
   2   1  -8 20773.1 1794.66  34
   2  -1   8 20132.5 1739.65  29
   2  -1   8 16774.9 1611.42  35
   2   1  -8 17625.7 1620.58  41
   2  -1   8 19428.8 1782.54  38
  -2   1   8 22460.9 1913.63  43
  -2   1   8 19495.9 1562.41  17
  -2  -1  -8 19415.2 1745.15  14
  -2  -1  -8 21481.0 1770.86  19
  -2   1   8 24398.9 1878.12  26
   2  -1   8 20420.7 1770.20  24
   2   1  -7 55925.1 3327.82  27
   2   1  -7 50267.6 3187.22  34
   2  -1   7 47960.5 3107.44  35
  -2   1   7 52586.8 3317.69  43
   2  -1   7 53872.3 3309.14  38
  -2   1   7 50182.7 2975.69  17
  -2  -1  -7 52001.3 3218.65  14
  -2  -1  -7 56536.4 3216.70  19
   2  -1   7 52933.0 3210.31  24
  -2   1   7 54240.1 3198.85  26
  -2   1   6 2428.66 441.381  17
  -2  -1  -6 3078.30 609.190  14
   2  -1   6 2292.06 472.694  35
   2   1  -6 2609.85 502.122  27
  -2   1   6 2534.80 510.085  26
   2   1  -6 3196.01 497.928  20
  -2  -1  -6 3277.32 555.605  19
   2  -1   6 2701.62 569.487  24
  -2  -1  -5 6349.83 805.327  14
   2   1  -5 5347.28 1135.87   3
  -2   1   5 4802.09 631.928  17
   2  -1   5 6112.83 745.674  12
  -2   1   5 5537.24 533.640  14
   2   1  -5 5712.55 760.967  27
  -2  -1  -5 5046.84 662.770  19
  -2   1   5 5417.16 734.406  26
   2   1  -5 6131.23 681.514  20
   2  -1   5 6583.83 788.247  24
   2   1  -4 26152.4 2789.09   5
   2   1  -4 25360.6 2657.36   3
  -2   1   4 28450.5 2938.50   5
  -2  -1  -4 29989.2 3042.36   1
  -2   1   4 27182.6 1731.57  17
   2  -1   4 31405.9 1859.77  12
   2   1  -4 26002.2 2814.16   1
  -2  -1  -4 27567.3 1850.65  14
  -2   1   4 24088.5 1468.42  14
   2   1  -4 27854.4 1868.86  27
  -2   1   4 29397.8 1871.89  26
  -2  -1  -4 27029.0 1766.60  19
   2   1  -4 30552.7 1797.55  20
   2  -1   4 31248.3 1933.92  24
   2   1  -4 29175.8 1840.61  22
  -2   1   3 31470.7 2888.24   5
   2   1  -3 27273.2 2618.69   5
  -2   1   3 30633.3 2493.89   1
  -2   1   3 27153.5 1728.13  17
   2  -1   3 29478.9 1784.19  12
   2   1  -3 28470.0 2867.91   1
  -2  -1  -3 29963.1 2974.25   1
  -2  -1  -3 29400.7 1835.99  14
   2   1  -3 24776.7 2657.97   3
  -2  -1  -3 26784.5 1684.88  19
   2   1  -3 28972.7 1761.60  20
   2   1  -3 28424.0 1785.54  22
   2   1  -2 37146.2 2844.74   5
   2   1  -2 37800.8 3258.25   1
   2  -1   2 38875.2 2017.20  12
  -2   1   2 37024.1 2913.99   1
  -2   1   2 29924.1 1841.25  15
   2  -1   2 28390.2 3137.63   6
  -2  -1  -2 36182.3 2053.44  14
  -2  -1  -2 40033.8 3360.47   1
   2   1  -2 34262.2 3126.01   3
  -2   1   2 42298.4 3183.46   5
   2   1  -2 38584.9 2060.32  20
   2   1  -2 34875.5 2007.50  22
  -2  -1  -2 29091.9 1846.34  19
   2   1  -1 130936. 6367.09   5
  -2  -1  -1 128605. 7260.38   1
   2  -1   1 124879. 5485.38  12
  -2   1   1 98598.1 5392.76  15
   2  -1   1 111002. 7256.03   6
   2   1  -1 122203. 7186.33   1
  -2  -1  -1 126149. 5581.30  14
  -2   1   1 140557. 7175.68   1
   2   1  -1 127584. 5596.99  20
   2   1  -1 113768. 5535.77  22
   2  -1   0 73604.9 5340.90   6
  -2   1   0 91839.6 5548.31   1
   2  -1   0 75205.0 3777.31  12
   2   1   0 79293.4 5361.64   1
  -2  -1   0 82826.4 3927.35  14
   2   1   0 84336.8 4311.22   5
   2   1   0 84402.0 3965.64  20
  -2   1  -1 135369. 7551.24   1
   2   1   1 115978. 7146.13   1
  -2   1  -1 101613. 5449.95  14
   2  -1  -1 117792. 7116.70   6
  -2   1  -1 143314. 6682.27   2
  -2  -1   1 129052. 5584.03  14
   2  -1  -1 122521. 5707.00  21
   2   1   1 126810. 5625.49  20
   2   1   2 35837.6 3247.99   1
  -2   1  -2 36829.7 3469.98   1
   2  -1  -2 33530.2 3020.96   2
  -2   1  -2 38369.3 2684.60   2
  -2   1  -2 33142.7 2025.32  14
   2   1   2 37071.7 2704.82   7
   2  -1  -2 36360.8 3132.50   6
  -2  -1   2 37878.5 2035.19  14
   2   1   2 40188.7 2094.81  20
   2   1   3 34860.4 1871.72  16
   2  -1  -3 27490.6 2838.98   2
  -2   1  -3 26277.2 1719.91  14
  -2   1  -3 29321.0 2219.07   2
   2   1   3 23859.0 1435.38  10
   2  -1  -3 26969.4 2549.77   6
   2   1   3 25910.3 2880.65   6
  -2  -1   3 32854.8 1726.78  14
   2   1   3 27355.9 2278.43   7
   2   1   3 27396.5 1654.73  20
   2   1   4 30756.3 1834.53  16
   2   1   4 28226.2 2435.84   7
  -2   1  -4 24587.0 1777.33  14
   2  -1  -4 24361.4 2436.40   6
  -2  -1   4 33117.9 1784.35  14
   2   1   4 26784.3 1653.61  20
   2   1   5 6190.97 701.981  16
   2   1   5 5310.62 1018.43   7
  -2  -1   5 7410.13 727.394  14
  -2   1  -5 5065.34 696.746  14
  -2  -1   5 5646.08 727.464  26
   2   1   5 4932.22 560.618  20
   2  -1  -5 7562.65 859.170  21
   2   1   6 3645.14 538.521  16
   2   1   6 2723.47 534.531  12
  -2   1  -6 2368.98 495.867  33
  -2  -1   6 2616.96 516.657  26
   2  -1  -6 2568.89 511.998  21
   2  -1  -7 49448.4 3180.10  34
  -2   1  -7 50682.0 3216.77  33
  -2   1  -7 48932.8 3268.62  37
   2   1   7 53553.1 3081.84  12
   2   1   7 52302.1 2953.04  16
  -2  -1   7 52919.5 3157.85  26
   2  -1  -7 55350.6 3242.53  21
   2  -1  -8 19463.2 1764.54  34
  -2   1  -8 20334.0 1811.01  33
  -2  -1   8 16379.4 1591.61  43
   2  -1  -8 20574.1 1747.54  21
  -2  -1   8 18213.1 1647.72  26
   2   1   8 21707.4 1726.31  24
   2   1   8 20998.2 1705.26  12
   2  -1  -9 15924.0 1637.67  34
  -2   1  -9 16252.1 1669.68  33
  -2   1  -9 18923.9 1661.62  19
   2  -1  -9 15063.7 1530.64  21
   2   1   9 14456.5 1475.68  24
  -2  -1   9 16365.2 1622.00  26
   2   1   9 16197.0 1524.26  12
   2   1  10 22068.9 2009.14  38
  -2  -1  10 23686.6 1839.38  46
  -2   1 -10 29241.9 2267.22  19
   2  -1 -10 22681.4 2032.30  21
   2   1  10 23860.5 2051.77  24
  -2  -1  10 23690.2 2088.29  26
   2  -1 -10 26101.3 2274.47  34
   2   1  11 15220.5 1600.80  38
  -2  -1  11 14519.2 1370.62  46
  -2   1 -11 15952.8 1683.28  19
   2  -1 -11 12155.7 1447.50  21
  -2  -1  11 12352.1 1560.85  26
   2   1  11 14651.1 1582.24  24
   2  -1 -11 16001.7 1786.76  34
   2   1  11 16585.0 1743.49  29
   2   1  12 10812.7 1455.36  42
   2   1  12 9784.41 1332.62  38
   2   1  12 10888.5 1505.48  29
   2  -1 -12 10066.6 1457.89  34
  -2  -1  12 11275.2 1233.64  46
  -2   1 -12 11524.9 1486.72  19
  -2  -1  12 7646.90 1248.57  26
  -2   1 -13 15041.5 1801.56  19
  -2  -1  13 11257.4 1538.85  26
  -2   1 -13 11254.4 1411.83  63
   2  -1 -13 12355.5 1383.51  58
   2  -1 -13 14944.7 1900.06  34
   2   1  13 11659.4 1605.83  29
  -2  -1  13 13945.3 1494.07  49
  -2  -1  13 11848.9 1312.52  46
   2   1  13 12539.3 1615.62  42
  -2  -1  14 10090.1 1529.14  26
  -2   1 -14 11378.1 1667.73  19
  -2   1 -14 11505.5 1428.96  63
   2  -1 -14 12574.0 1431.56  58
   2  -1 -14 11668.0 1376.50  60
   2  -1 -14 14820.2 1928.70  34
   2   1  14 14045.3 1813.36  29
   2   1  14 11888.0 1620.79  32
  -2  -1  14 12413.9 1433.40  49
  -2  -1  14 12710.2 1406.05  46
   2   1  14 9659.69 1447.42  42
  -2  -1  15 9140.06 1471.36  26
  -2   1 -15 9086.11 1481.69  19
  -2   1 -15 11485.1 1442.83  63
   2  -1 -15 10833.2 1319.68  58
   2  -1 -15 9375.92 1237.46  60
   2   1  15 11360.4 1661.30  36
   2  -1 -15 11451.9 1727.87  34
   2   1  15 9815.61 1519.45  32
   2   1  15 10335.5 1628.95  29
  -2  -1  15 12421.5 1423.19  49
  -2  -1  15 10722.7 1279.77  46
   2   1  15 9565.20 1450.74  42
  -2   1 -16 25364.7 2170.92  63
   2  -1 -16 27502.5 2198.40  58
   2  -1 -16 21386.1 1961.34  60
  -2  -1  16 14785.9 1979.21  26
   2  -1 -16 22600.8 2528.76  34
   2   1  16 20967.9 2260.94  32
  -2  -1  16 23692.6 2021.82  49
  -2  -1  16 23929.7 2027.23  46
   2   1  16 17296.3 2039.01  42
   2   1  16 20076.1 2195.62  36
   2  -1 -17 8012.78 1060.72  58
   2  -1 -17 8977.02 1148.62  60
   2   1  17 7561.84 1275.18  36
   2   1  17 5826.49 1124.39  32
  -2  -1  17 8210.60 1089.48  46
  -2  -1  17 7798.51 1104.17  49
  -2  -1  17 7506.44 1066.90  69
   2  -1 -18 11706.5 1301.37  58
   2   1  18 10001.8 1149.69  57
   2  -1 -18 10177.5 1152.30  60
   2   1  18 10627.5 1214.08  46
  -2  -1  18 8845.83 1104.27  69
  -2  -1  18 10611.4 1218.85  49
   2   1  19 2556.78 508.278  57
   2  -1 -19 3006.84 558.191  60
  -2  -1  19 3280.50 606.185  49
   2   1  19 3319.96 592.904  46
  -2  -1  19 3172.70 578.266  69
  -2   1 -19 2690.88 529.260  50
   2  -1 -19 4360.26 725.421  54
   2   1  20 1752.70 354.354  57
  -2  -1  20 1807.85 435.316  49
  -2  -1  20 996.617 288.111  69
  -2  -1  21-77.1729 117.182  49
   2  -2  20 1024.36 378.572  57
   2   2 -20 806.961 283.978  58
  -2   2  20 540.354 225.126  49
  -2   2  20 797.673 307.997  69
  -2  -2 -20 1025.53 287.458  50
  -2   2  20 927.618 254.456  53
   2  -2  19 5983.52 800.331  57
   2   2 -19 4954.23 730.984  58
   2  -2  19 3665.13 614.485  46
  -2   2  19 5281.65 703.645  49
  -2   2  19 5686.08 822.137  69
  -2  -2 -19 6286.61 791.329  50
  -2   2  19 5632.35 826.382  53
   2  -2  18 1135.43 410.510  57
   2   2 -18 628.803 225.269  58
   2   2 -18 987.679 327.474  60
  -2   2  18 789.632 409.200  53
  -2  -2 -18 1349.05 403.963  50
  -2   2  18 1264.73 368.450  49
   2  -2  18 986.121 355.622  46
  -2   2  18 613.837 331.602  69
   2   2 -18 614.520 285.575  68
  -2  -2 -18 582.726 378.983  64
   2   2 -17 10648.9 1238.29  68
   2  -2  17 9634.52 1163.41  57
   2   2 -17 9032.01 1081.30  58
   2  -2  17 6527.12 1134.19  36
   2   2 -17 8055.84 1381.80  34
  -2  -2 -17 9256.85 1155.28  50
   2  -2  17 8667.15 1089.08  46
  -2   2  17 9022.64 1086.68  49
  -2   2  17 7674.46 1401.03  43
   2  -2  17 8545.07 1357.02  42
   2   2 -16 252.475 259.968  68
   2  -2  16 463.973 336.627  57
   2  -2  16 485.172 360.824  56
   2   2 -16 450.546 326.740  58
   2  -2  16-45.7500 241.791  36
   2   2 -16 656.174 519.050  34
  -2  -2 -16 421.640 222.837  50
  -2   2  16 658.592 438.824  49
  -2   2  16 977.026 673.929  43
   2  -2  16 469.166 602.845  42
  -2   2  15 532.103 549.991  26
   2  -2  15 301.401 407.747  23
   2   2 -15 528.524 305.379  68
   2   2 -15 737.851 430.163  58
   2  -2  15 335.000 279.117  56
   2  -2  15 972.232 526.887  36
   2   2 -15-251.401 614.024  34
  -2  -2 -15 578.800 615.175  50
  -2   2  15 149.906 315.179  49
  -2   2  15 304.361 198.729  46
  -2   2  15 223.739 473.665  43
   2  -2  15 347.025 340.773  42
  -2   2  14 5948.36 1168.80  26
  -2  -2 -14 4333.18 1050.37  19
   2  -2  14 4605.39 1098.93  23
   2   2 -14 6141.64 953.521  68
  -2  -2 -14 4528.08 892.999  66
   2   2 -14 5852.54 899.480  58
   2  -2  14 4241.07 781.550  56
   2  -2  14 5417.52 1065.40  36
   2  -2  14 3402.66 812.865  32
   2   2 -14 5356.05 1197.44  34
  -2  -2 -14 5296.77 896.785  50
  -2   2  14 6419.18 913.884  46
  -2   2  14 4784.15 838.186  49
  -2   2  14 5205.89 1230.50  43
   2  -2  14 5294.55 1101.16  42
  -2   2  13 8376.48 1381.24  26
  -2  -2 -13 9603.44 1495.45  19
   2  -2  13 9886.37 1521.37  23
  -2  -2 -13 8564.48 1164.08  66
   2   2 -13 7924.40 1103.47  68
   2   2 -13 9001.57 1134.93  58
   2   2 -13 6853.80 1061.31  61
   2  -2  13 8731.98 1131.52  56
  -2  -2 -13 7393.87 1078.44  50
  -2   2  13 9170.12 1084.83  46
  -2   2  13 7412.22 1081.98  49
   2  -2  13 7683.01 1241.31  32
   2   2 -13 8919.24 1434.50  34
  -2   2  13 11572.2 1712.28  43
   2  -2  13 10008.3 1527.76  42
   2   2 -12 9900.03 1532.27  27
   2  -2  12 9110.31 1310.30  32
   2   2 -12 11285.4 1595.37  34
   2  -2  12 11329.9 1599.37  42
  -2   2  12 11998.4 1661.79  43
  -2   2  12 9432.99 1436.12  26
   2  -2  12 11702.0 1624.67  23
  -2  -2 -12 11382.9 1577.69  19
   2   2 -11 23502.3 2348.87  27
   2  -2  11 22509.4 2199.76  29
   2   2 -11 26755.4 2436.04  34
  -2   2  11 22507.5 2118.90  17
  -2   2  11 28431.2 2545.23  43
   2  -2  11 25907.3 2389.55  42
  -2   2  11 22929.3 2246.74  26
   2  -2  11 24389.7 2323.39  23
  -2  -2 -11 23769.4 2310.95  19
  -2   2  10 9694.12 1377.14  43
   2  -2  10 8186.17 1235.08  38
   2  -2  10 9630.95 1320.31  42
   2   2 -10 9041.81 1273.24  27
   2   2 -10 9742.73 1296.75  34
   2  -2  10 8449.57 1218.25  29
  -2   2  10 7082.18 1093.41  17
   2  -2  10 5980.69 846.614  45
  -2   2  10 8967.18 1214.02  26
  -2  -2 -10 10070.2 1302.76  19
   2   2  -9 4168.55 864.491  34
   2  -2   9 2828.60 630.551  29
   2   2  -9 3850.53 869.633  27
  -2   2   9 3650.22 738.162  17
  -2  -2  -9 2787.85 670.790  14
   2   2  -9 2861.75 622.657  41
  -2   2   9 3914.98 799.338  43
   2  -2   9 4028.23 852.791  38
   2  -2   9 3175.47 722.416  42
  -2   2   9 3449.81 767.144  26
  -2  -2  -9 4024.99 796.275  19
   2   2  -8 84552.6 5000.41  34
   2  -2   8 95419.1 4989.42  29
   2   2  -8 99286.9 5224.78  27
  -2   2   8 82482.1 4783.00  17
  -2  -2  -8 80611.4 4926.54  14
   2   2  -8 80065.0 4773.34  41
   2  -2   8 91960.7 5134.11  42
  -2   2   8 95177.4 5189.27  43
   2  -2   8 95421.2 5216.59  38
  -2   2   8 87522.1 4959.04  26
  -2  -2  -8 95146.1 5066.18  19
   2   2  -7 94173.8 5350.70  34
   2  -2   7 102403. 5302.50  29
   2   2  -7 110608. 5576.07  27
  -2   2   7 96273.3 5214.67  17
  -2  -2  -7 95579.6 5356.05  14
   2   2  -7 96274.0 5264.03  41
  -2   2   7 101079. 5500.66  43
   2  -2   7 103648. 5539.60  38
   2  -2   7 101033. 5480.09  42
  -2   2   7 98237.7 5322.63  26
   2   2  -7 103673. 5287.17  22
  -2  -2  -7 104538. 5419.13  19
   2   2  -6 92509.8 5226.64  34
   2  -2   6 97710.7 5134.99  29
  -2   2   6 97882.9 5163.74  17
  -2  -2  -6 105334. 5356.41  14
   2   2  -6 98843.0 5224.19  41
  -2   2   6 104160. 5427.64  43
   2  -2   6 101268. 5417.81  38
  -2   2   6 100047. 5211.62  26
   2  -2   6 103271. 5335.54  24
   2   2  -6 101147. 5030.78  20
  -2  -2  -6 105069. 5281.81  19
   2   2  -6 101282. 5190.37  22
   2   2  -5 1316.45 364.217  22
  -2   2   5 751.813 299.585  26
   2   2  -5 1660.22 401.226  20
  -2  -2  -5 1992.44 471.695  19
   2  -2   5 1257.66 410.783  24
   2  -2   5 1319.70 402.928  35
  -2  -2  -5 1326.66 312.366  14
  -2   2   5 797.452 247.989  17
   2  -2   5 1367.90 307.680  18
   2  -2   4 16114.3 1200.18  18
   2   2  -4 16968.1 1299.26  20
   2  -2   4 15807.6 1322.53  24
  -2  -2  -4 16428.0 1325.69  19
   2   2  -4 17026.3 1356.99  22
   2  -2   4 15469.9 1402.33  35
  -2   2   4 16315.4 1320.39  26
  -2   2   4 15889.5 1320.09  17
  -2  -2  -4 17038.0 1395.14  14
   2  -2   3 30295.8 1974.84  24
  -2  -2  -3 30820.4 1960.46  19
   2   2  -3 36355.0 2101.42  22
   2   2  -3 30694.8 2020.47  28
   2   2  -3 28579.8 2924.35   5
  -2   2   3 28252.5 2482.80   1
  -2   2   3 30100.6 2039.21  17
  -2   2   3 32809.8 1988.39  15
  -2  -2  -3 33731.4 2086.52  14
   2  -2   2 45166.1 2680.43  24
  -2  -2  -2 49018.3 2692.47  19
   2   2  -2 53850.8 2828.92  22
   2   2  -2 49457.4 2794.42  28
  -2   2   2 53442.2 2936.26  30
   2   2  -2 46711.8 3719.03   5
  -2   2   2 50382.0 2780.38  15
  -2   2   2 47580.2 3675.06   1
  -2  -2  -2 55519.8 2859.72  14
   2   2  -1 3160.33 498.429  22
   2  -2   1 1790.95 330.647  21
  -2  -2  -1 1793.31 315.398  19
  -2   2   1 1787.52 338.042  25
   2   2  -1 2453.05 426.105  28
  -2   2   1 2555.42 515.587  30
  -2   2   1 2963.13 895.614   2
   2   2  -1 1630.23 572.013   5
  -2  -2  -1 2348.96 388.334  14
   2   2  -1 2714.72 450.536   8
  -2   2   1 2445.97 754.417   1
  -2   2   1 3249.17 509.172  15
   2  -2   1 1521.11 697.266   6
   2  -2   0 3652.83 534.642  21
  -2   2   0 2883.12 483.544  25
  -2   2   0 3790.86 567.737  30
  -2  -2   0 3744.93 502.254  14
   2   2   0 3035.95 469.707   8
   2  -2   0 3284.52 905.129   4
   2  -2   0 2180.94 819.119   6
  -2   2   0 2572.17 827.159   2
   2  -2  -1 1982.69 407.797  21
  -2   2  -1 1697.79 382.510  25
  -2   2  -1 2240.85 490.577  30
  -2  -2   1 3349.68 456.481  14
   2   2   1 2848.29 802.588   7
   2   2   1 2447.15 421.863   8
   2  -2  -1 1829.99 737.812   4
   2   2   1 2514.35 400.992  10
   2  -2  -1 2819.44 810.660   6
  -2   2  -1 2726.58 782.377   2
   2  -2  -2 49928.9 2886.10  21
  -2   2  -2 46688.4 2814.54  25
   2   2   2 52979.7 2806.04   8
   2   2   2 54744.3 3976.28   7
  -2   2  -2 49105.8 3949.87   2
   2  -2  -2 44062.4 3691.17   4
   2  -2  -2 43173.9 3680.97   6
   2   2   2 51366.5 2670.41  10
  -2  -2   2 56274.4 2785.68  14
   2  -2  -3 33134.3 2099.63  21
  -2   2  -3 30002.4 2014.34  25
   2   2   3 32622.3 1969.71   8
   2   2   3 29670.9 2836.88   7
   2  -2  -3 26448.7 2601.59   4
   2  -2  -3 22999.0 2454.05   6
   2   2   3 30308.0 1785.14  10
  -2  -2   3 35824.4 1954.48  14
   2  -2  -4 16116.1 1359.24  21
  -2   2  -4 14454.7 1283.55  25
   2   2   4 17129.6 1200.36  20
   2  -2  -4 14475.1 1172.93  19
  -2   2  -4 13684.5 1356.38  33
   2   2   4 16292.8 1256.85   8
   2   2   4 14910.1 1942.78   7
   2   2   4 14556.6 1074.68  10
  -2  -2   4 19029.1 1293.74  14
   2  -2  -5 1512.10 425.879  21
   2   2   5 1209.25 296.519  20
  -2   2  -5 1665.75 429.305  33
  -2  -2   5 1634.68 393.966  14
   2   2   5 1914.59 380.273   8
   2   2   5 1235.00 316.227  16
   2   2   5 1687.33 796.020   7
  -2   2  -6 100666. 5484.57  33
   2  -2  -6 96615.9 5344.04  34
   2   2   6 97937.1 5050.36   8
   2   2   6 100569. 5088.30  16
   2   2   6 88686.0 6590.94   7
  -2   2  -6 98687.7 5508.34  37
   2  -2  -6 101893. 5379.76  21
  -2  -2   7 89670.9 4943.65  26
   2  -2  -7 99137.9 5252.24  34
  -2   2  -7 95487.7 5294.73  33
   2   2   7 87503.1 4720.10   8
   2   2   7 81518.7 6480.65   7
   2   2   7 104709. 5029.63  12
   2   2   7 94863.2 4802.61  16
  -2   2  -7 94028.6 5315.17  37
   2  -2  -7 102840. 5224.71  21
   2  -2  -8 94184.6 5094.22  34
  -2  -2   8 78967.2 4676.48  26
  -2   2  -8 89489.0 5093.49  33
   2   2   8 85352.9 4697.97  12
  -2   2  -8 88107.1 5100.09  37
   2  -2  -8 89580.4 4949.04  21
  -2   2  -9 3183.18 721.706  37
  -2   2  -9 4012.96 807.632  33
   2  -2  -9 3310.34 745.651  34
   2   2   9 3816.52 729.225  12
  -2  -2   9 4043.23 677.159  46
   2  -2  -9 3358.11 726.345  21
  -2  -2   9 4068.91 748.871  26
   2   2   9 3524.17 684.843  24
  -2   2 -10 8864.24 1312.89  33
   2  -2 -10 9586.06 1309.81  34
   2   2  10 7140.60 1009.53  12
  -2  -2  10 7270.93 933.349  46
   2  -2 -10 7409.03 1119.12  21
  -2  -2  10 7120.78 1049.30  26
   2   2  10 7765.17 1063.68  24
  -2  -2  11 25393.1 1963.70  46
   2  -2 -11 20170.3 1998.11  21
  -2   2 -11 29435.1 2416.49  19
  -2  -2  11 18702.6 1942.93  26
   2   2  11 19751.7 1922.07  24
   2  -2 -11 27606.4 2490.52  34
   2   2  11 23883.2 2229.61  29
  -2   2 -11 26232.6 2429.34  33
   2   2  12 9991.04 1369.01  42
   2  -2 -12 12568.7 1670.42  34
   2   2  12 11422.4 1517.81  29
  -2  -2  12 10124.5 1223.25  46
  -2  -2  12 10662.2 1422.59  26
  -2   2 -12 11352.3 1478.98  19
  -2  -2  13 8123.04 1258.80  26
  -2   2 -13 10181.0 1468.95  19
   2  -2 -13 9831.72 1229.15  58
   2  -2 -13 8489.00 1129.20  60
  -2  -2  13 8054.39 1073.66  57
  -2   2 -13 8918.01 1204.49  63
   2   2  13 7574.52 1340.14  29
  -2  -2  13 10579.2 1233.59  46
  -2  -2  13 7245.20 1096.12  49
   2   2  13 8180.41 1257.65  42
  -2   2 -14 4938.48 894.265  63
   2   2  14 4584.77 986.991  32
   2   2  14 6488.59 1281.78  29
   2  -2 -14 5291.74 903.175  58
  -2  -2  14 5130.85 835.920  57
   2  -2 -14 4568.11 899.248  60
  -2  -2  14 7132.87 1075.16  49
  -2  -2  14 6916.21 1037.11  46
  -2   2 -14 6741.73 1237.53  19
   2  -2 -15 1295.79 607.633  58
   2  -2 -15 872.570 396.634  60
  -2  -2  15 482.304 370.227  57
   2   2  15 565.697 262.080  36
   2   2  15 519.964 458.461  32
   2   2  15 1093.59 557.141  29
  -2  -2  15 718.100 367.841  49
  -2  -2  15-136.074 301.965  46
  -2   2 -15 584.520 500.030  63
   2  -2 -16 815.702 508.152  58
   2  -2 -16 642.491 260.915  60
  -2  -2  16-385.793 395.065  57
   2   2  16 46.8021 294.376  36
   2   2  16-19.0760 383.510  32
   2  -2 -16 476.484 315.050  54
  -2  -2  16 1067.02 547.400  49
  -2  -2  16 391.738 308.493  46
  -2   2 -16 752.761 437.744  63
  -2  -2  17 9335.30 1210.14  49
   2  -2 -17 12502.2 1342.59  54
   2   2  17 7876.28 1273.30  36
   2  -2 -17 9487.09 1151.29  60
  -2  -2  17 7565.37 1025.82  57
  -2   2 -17 9022.45 1165.57  63
  -2  -2  18 1450.42 440.407  49
   2   2  18 902.734 337.441  46
   2  -2 -18 1543.93 523.826  54
   2  -2 -18 731.187 318.149  60
  -2  -2  18 1005.12 349.215  57
  -2  -2  19 6635.38 836.102  49
   2   2  19 4025.73 644.035  46
   2  -2 -19 5492.41 739.618  54
   2  -2 -19 4622.96 653.326  60
  -2  -2  20 944.661 316.459  49
   2  -2 -20 788.403 268.184  54
  -2   3  20 2092.96 414.418  53
   2  -3  20 1947.34 372.418  57
   2   3 -20 1726.77 378.023  58
  -2   3  20 1428.41 335.042  69
  -2   3  19 261.765 275.951  53
   2  -3  19 291.765 239.405  57
   2   3 -19-393.370 234.249  58
  -2  -3 -19-56.7159 227.872  64
  -2   3  19 215.540 220.690  69
  -2   3  18 433.074 325.127  53
  -2  -3 -18 851.991 278.298  50
   2  -3  18 947.763 381.406  57
   2   3 -18 543.818 251.305  58
  -2   3  18 366.297 286.177  69
  -2  -3 -18 679.799 321.186  64
   2   3 -18 777.052 308.871  68
  -2   3  17 7214.10 996.011  69
  -2  -3 -17 4957.92 860.062  64
   2   3 -17 5944.00 873.979  68
   2   3 -17 7431.82 1025.98  58
   2  -3  17 5345.59 835.288  57
   2  -3  17 4198.41 688.566  56
  -2  -3 -17 5749.74 927.131  50
   2  -3  17 3534.42 638.134  46
  -2   3  17 3794.71 912.767  43
   2  -3  17 3340.50 843.504  42
  -2   3  16 15130.5 1520.49  69
   2   3 -16 15054.8 1505.48  68
   2   3 -16 15737.5 1536.55  58
   2  -3  16 13346.0 1389.61  56
   2  -3  16 14470.1 1524.49  57
   2   3 -16 12519.6 1817.52  34
  -2  -3 -16 16811.4 1633.20  50
   2  -3  16 12592.5 1351.54  46
   2  -3  16 12377.9 1716.99  42
  -2   3  16 15131.9 1981.27  43
   2  -3  15 12987.1 1843.17  23
   2   3 -15 17978.5 1694.67  68
   2   3 -15 17297.9 1623.74  58
   2  -3  15 17578.8 1696.70  57
   2  -3  15 15847.7 1595.22  56
  -2   3  15 12526.9 1789.22  26
   2   3 -15 19678.7 2238.11  34
  -2  -3 -15 16812.7 1675.89  50
   2  -3  15 15813.6 1552.95  46
   2  -3  15 18079.8 2072.40  42
  -2   3  15 18750.3 2253.70  43
   2  -3  15 13711.1 1728.85  36
   2   3 -14 35797.0 2644.36  68
   2  -3  14 38633.0 2739.51  57
   2  -3  14 34035.3 2579.11  56
   2   3 -14 35971.3 2657.71  61
   2   3 -14 38160.9 3310.07  34
  -2  -3 -14 36960.6 2730.79  50
  -2   3  14 30859.2 2978.91  26
   2  -3  14 29306.9 2959.88  23
   2  -3  14 28999.6 2718.40  36
   2  -3  14 36385.8 3188.38  42
  -2   3  14 39267.2 3375.24  43
  -2   3  13 9705.85 1498.82  17
   2   3 -13 14921.6 1528.27  68
  -2  -3 -13 13065.0 1530.94  66
   2   3 -13 15215.7 1591.00  61
   2  -3  13 13978.6 1513.91  57
   2  -3  13 13854.0 1508.69  56
   2   3 -13 15589.3 2023.08  27
   2   3 -13 14598.4 1867.78  34
  -2  -3 -13 13550.4 1488.58  50
  -2   3  13 13852.3 1771.72  26
   2  -3  13 14500.0 1881.38  23
  -2  -3 -13 16199.4 2020.89  19
   2  -3  13 15719.3 1945.26  42
   2  -3  13 12913.7 1643.64  36
  -2   3  13 18919.5 2218.71  43
  -2   3  12 12590.3 1639.08  17
  -2  -3 -12 12486.6 1463.38  66
   2   3 -12 13556.8 1447.73  68
   2   3 -12 13509.5 1477.86  61
   2  -3  12 14077.9 1511.97  56
   2   3 -12 13298.2 1482.66  59
  -2  -3 -12 12927.1 1437.78  50
   2   3 -12 12802.3 1784.86  27
   2   3 -12 15538.9 1899.51  34
  -2   3  12 16536.9 2027.01  43
   2  -3  12 15893.7 1888.16  42
   2  -3  12 13799.3 1618.02  36
  -2   3  12 14481.6 1802.79  26
   2  -3  12 14837.2 1886.12  23
  -2  -3 -12 13755.0 1844.78  19
   2   3 -11 7500.21 1265.98  34
   2   3 -11 7154.42 1289.87  27
  -2   3  11 7294.84 1302.09  43
   2  -3  11 8122.95 1365.74  42
  -2   3  11 4566.93 948.803  17
  -2  -3 -11 7114.41 1288.49  19
  -2   3  11 5619.16 1044.41  26
   2  -3  11 5807.41 1172.22  23
   2   3 -10 9113.25 1347.01  27
   2   3 -10 9723.35 1405.70  34
   2  -3  10 8037.20 1239.37  42
  -2   3  10 11496.2 1556.39  43
  -2   3  10 7579.94 1159.60  17
  -2   3  10 9340.74 1312.06  26
  -2  -3 -10 8413.11 1283.49  19
   2  -3  10 8544.20 1316.90  23
   2   3  -9 8724.97 1289.72  27
   2   3  -9 9091.60 1306.84  34
  -2   3   9 9880.52 1428.44  43
   2  -3   9 7480.03 1170.23  42
  -2   3   9 7996.45 1150.64  26
  -2  -3  -9 8358.98 1192.51  19
   2  -3   9 10802.0 1429.97  23
  -2   3   9 8192.26 1173.81  17
  -2  -3  -9 7874.11 1165.09  14
  -2   3   8 1091.84 457.797  17
  -2  -3  -8 575.681 314.637  14
   2   3  -8 1466.68 550.975  27
   2   3  -8 703.859 409.342  34
   2   3  -8 1003.96 420.617  41
  -2   3   8 926.933 458.830  43
   2  -3   8 555.978 317.586  42
   2  -3   8 1303.32 417.916  45
   2   3  -8 1597.85 495.409  22
  -2  -3  -8 526.370 481.134  19
  -2   3   8 1361.53 503.941  26
   2  -3   8 646.276 369.920  23
   2   3  -7 11058.9 1298.41  34
   2   3  -7 11678.7 1279.70  41
  -2   3   7 12768.0 1385.92  43
   2  -3   7 10892.6 1315.84  42
  -2   3   7 12238.7 1350.64  17
  -2  -3  -7 11939.2 1349.18  14
  -2   3   7 11949.7 1286.14  26
   2   3  -7 10036.9 1074.47  20
  -2  -3  -7 11981.5 1374.63  19
   2  -3   7 12798.5 1435.10  23
   2   3  -7 11237.1 1240.84  22
   2   3  -6 2797.02 620.315  34
  -2   3   6 4347.42 1058.43  43
   2  -3   6 2496.48 596.818  38
   2  -3   6 2190.43 581.211  42
  -2  -3  -6 2054.35 549.206  14
  -2   3   6 3337.72 677.311  17
   2   3  -6 3083.10 647.310  22
  -2   3   6 1877.99 425.637  26
  -2  -3  -6 3201.92 689.779  19
   2   3  -5 100118. 5509.64  34
   2  -3   5 97462.0 5543.92  38
  -2   3   5 100990. 5572.53  43
  -2   3   5 107426. 5553.97  17
  -2  -3  -5 105151. 5512.47  14
  -2  -3  -5 111936. 5595.20  19
   2   3  -5 114677. 5508.03  22
   2  -3   5 102952. 5234.61  18
   2   3  -4 102725. 5338.45   8
  -2   3   4 114342. 5734.66  17
  -2   3   4 119496. 5729.76  15
  -2  -3  -4 112945. 5695.91  14
   2   3  -4 111585. 5682.88  28
   2   3  -4 98182.1 5607.70  34
   2  -3   4 115487. 5523.21  18
  -2  -3  -4 109057. 5660.81  19
   2   3  -4 118529. 5659.96  22
   2   3  -3 16164.5 1289.81   8
  -2   3   3 16464.8 1486.36  17
  -2   3   3 17039.1 1467.46  15
  -2  -3  -3 17691.4 1444.96  14
   2   3  -3 17689.1 1444.72  28
   2   3  -3 18022.2 1442.79  22
   2  -3   3 18932.4 1439.21  18
  -2  -3  -3 17666.5 1442.95  19
  -2  -3  -3 13506.5 1235.76  18
   2   3  -2 8819.41 882.242   8
  -2   3   2 9564.33 1009.81  15
  -2  -3  -2 8884.32 958.191  14
   2   3  -2 8814.40 960.907  28
  -2   3   2 8099.16 999.098  30
   2  -3   2 11799.9 1032.10  18
  -2  -3  -2 7939.03 885.010  19
  -2  -3  -2 9647.30 973.221  18
   2   3  -1 38634.1 2325.33   8
  -2   3   1 39604.5 2489.60  15
   2   3  -1 40638.6 2446.86  10
  -2  -3  -1 40992.6 2411.69  14
   2   3  -1 38424.8 2390.28  28
  -2   3   1 40750.1 2601.68  30
  -2   3   1 37817.5 2416.59  25
  -2  -3  -1 31463.4 2201.10  19
   2  -3   1 49056.4 2572.59  18
  -2  -3  -1 36948.8 2404.85  18
  -2  -3   0 107.637 170.918  14
   2   3   0 63.0863 152.143   8
  -2   3   0 180.106 250.480  15
   2   3   0-126.882 239.392  10
  -2   3   0 189.587 249.372  30
   2   3   0 207.477 181.500  28
  -2  -3   0 175.993 191.500  18
   2  -3   0 155.572 155.770  21
  -2   3   0 969.885 412.857  25
   2   3   1 38749.1 2328.16   8
   2   3   1 34005.5 3631.15   7
   2   3   1 40581.4 2368.62  10
  -2  -3   1 41065.6 2344.52  14
  -2   3  -1 37731.6 2562.64  30
  -2   3  -1 40513.2 2632.01  33
  -2   3  -1 35710.6 2438.81  25
   2  -3  -1 34950.5 2388.01  21
  -2  -3   1 38217.2 2491.07  18
   2   3   2 7862.54 879.604   8
   2   3   2 7125.75 1497.80   7
   2   3   2 9283.13 904.959  10
  -2  -3   2 10148.9 934.885  14
  -2   3  -2 8001.51 1018.73  33
   2  -3  -2 8801.72 991.598  21
  -2   3  -2 7953.34 961.066  25
  -2  -3   2 9601.68 1040.83  18
  -2   3  -3 16682.3 1560.30  33
  -2   3  -3 15338.4 1521.11  37
   2   3   3 16593.9 1351.28   8
   2   3   3 14707.1 2249.34   7
   2   3   3 16462.1 1290.19  10
  -2  -3   3 17674.8 1356.77  14
   2  -3  -3 17030.0 1471.89  21
  -2   3  -3 15395.2 1446.50  25
  -2  -3   3 16201.8 1479.37  18
  -2   3  -4 114828. 6031.62  33
  -2   3  -4 113130. 5989.22  37
   2   3   4 112301. 5602.16   8
   2   3   4 106619. 5437.57  10
  -2  -3   4 125182. 5649.25  14
   2  -3  -4 108079. 5753.83  21
  -2   3  -4 111262. 5837.73  25
  -2  -3   4 118279. 5916.04  18
  -2   3  -5 110457. 5830.72  33
  -2   3  -5 106129. 5769.56  37
  -2   3  -5 94184.5 5556.99  39
   2   3   5 106319. 5351.90   8
   2   3   5 81369.9 6880.29   7
  -2  -3   5 130217. 5516.10  14
   2  -3  -5 107109. 5578.34  21
  -2   3  -5 99528.9 5578.18  25
   2  -3  -5 101274. 5422.16  19
  -2   3  -6 1898.49 581.305  33
  -2   3  -6 1619.34 414.801  39
  -2   3  -6 1898.41 534.576  37
  -2  -3   6 3352.77 566.402  14
   2   3   6 2626.25 543.550   8
   2  -3  -6 2780.83 663.592  21
  -2   3  -7 12844.0 1490.27  33
  -2   3  -7 11591.2 1412.66  37
  -2   3  -7 10860.6 1312.10  39
   2   3   7 10112.6 1101.71   8
   2   3   7 11528.6 1197.40  12
  -2  -3   7 14831.0 1320.15  14
   2  -3  -7 11360.0 1322.79  21
  -2   3  -8 1006.68 528.360  33
  -2   3  -8 599.191 307.094  37
   2  -3  -8 1063.12 461.233  40
   2  -3  -8 120.658 343.922  21
  -2  -3   8 1008.80 336.395  14
   2   3   8 799.321 316.644   8
   2   3   8 1100.97 410.710  12
   2   3   9 5642.73 893.878  12
  -2  -3   9 9337.76 1115.95  14
  -2   3  -9 8343.69 1274.86  33
   2  -3  -9 8681.53 1248.90  40
  -2   3  -9 7094.36 1182.04  37
  -2  -3   9 8000.94 934.746  46
   2  -3  -9 6269.60 1041.57  21
   2   3   9 7089.16 974.855  24
  -2  -3  10 9753.46 1243.87  14
   2   3  10 6758.88 971.508  12
   2  -3 -10 9161.53 1284.78  40
  -2   3 -10 7806.65 1267.41  33
   2  -3 -10 8169.31 1188.35  21
  -2  -3  10 7796.08 1023.53  46
  -2   3 -11 6145.24 1202.78  33
   2   3  11 5978.15 1059.76  29
  -2  -3  11 7091.38 973.265  46
   2  -3 -11 6451.81 1086.22  21
  -2   3 -12 12689.4 1438.31  63
   2  -3 -12 14182.5 1460.34  60
  -2  -3  12 13819.4 1462.46  57
   2   3  12 15398.0 1867.38  29
  -2   3 -12 14176.3 1879.74  33
   2  -3 -12 12053.1 1391.80  54
  -2  -3  12 12339.1 1432.46  49
  -2  -3  12 12940.1 1475.76  48
  -2  -3  12 16493.2 1563.07  46
  -2  -3  12 16754.4 1753.31  14
  -2  -3  13 13688.9 1635.12  14
  -2   3 -13 13873.4 1520.71  63
  -2  -3  13 12535.3 1390.77  57
   2  -3 -13 13334.5 1455.50  60
   2   3  13 14410.3 1805.32  29
   2  -3 -13 13977.3 1509.26  54
  -2  -3  13 14229.7 1537.64  49
  -2  -3  13 17209.7 1622.34  46
  -2   3 -13 13152.3 1733.13  19
   2  -3 -14 34502.5 2576.71  60
  -2  -3  14 32262.2 2507.29  57
   2   3  14 31295.5 2914.51  29
   2   3  14 33800.1 3025.08  32
   2  -3 -14 33931.4 2575.06  54
  -2  -3  14 35992.4 2638.08  49
  -2   3 -14 33270.4 2578.82  63
   2   3  14 32447.5 2890.12  36
  -2  -3  15 17694.3 1704.12  49
   2  -3 -15 18674.3 1786.93  54
   2   3  15 14564.9 1932.91  32
   2  -3 -15 19991.7 1800.72  60
  -2  -3  15 16239.5 1639.20  57
  -2   3 -15 17207.2 1711.01  63
  -2  -3  16 14396.3 1484.42  49
   2  -3 -16 14120.4 1484.99  54
   2   3  16 12192.5 1702.67  32
  -2  -3  16 12595.6 1388.63  57
   2  -3 -16 14784.4 1497.49  60
  -2   3 -16 15007.7 1521.50  63
   2  -3 -17 6441.13 902.131  54
   2  -3 -17 5725.83 871.574  60
  -2  -3  17 4035.91 730.931  57
  -2  -3  17 6682.00 967.660  49
   2   3  17 5306.28 826.359  46
  -2   3 -17 5659.05 838.734  63
  -2  -3  18 650.564 298.370  49
   2  -3 -18 579.751 279.754  54
  -2  -3  18 614.778 313.574  57
   2  -3 -18 176.506 207.398  60
  -2  -3  19 306.064 232.069  49
   2  -3 -19-159.714 188.757  54
   2  -3 -19-203.053 212.662  60
  -2  -3  19-124.695 160.901  57
  -2  -3  20 1459.25 304.863  49
   2  -3 -20 2077.62 365.753  54
  -2  -4 -19 3678.57 541.561  64
   2   4 -19 3533.68 493.600  58
   2  -4  19 3158.35 469.277  57
  -2   4  19 3510.32 541.607  53
   2   4 -18 2506.51 501.376  68
  -2  -4 -18 2160.33 456.491  64
  -2   4  18 1716.71 377.990  69
   2  -4  18 1188.45 335.055  57
   2   4 -18 1683.51 381.298  58
   2  -4  18 1916.13 395.005  56
  -2   4  18 2004.49 504.472  53
  -2   4  17 5294.18 787.176  69
   2   4 -17 6099.56 832.930  68
  -2  -4 -17 6594.84 930.012  64
   2  -4  17 6105.24 838.006  57
   2   4 -17 5602.69 768.489  58
   2  -4  17 5675.58 783.336  56
  -2  -4 -17 6495.16 871.355  50
  -2   4  17 6642.38 913.452  53
   2  -4  16 166.019 284.033  57
   2  -4  16 37.9054 266.276  56
   2   4 -16 243.260 245.815  58
  -2  -4 -16-295.227 384.709  50
  -2   4  16 322.713 342.494  53
  -2  -4 -16 80.2328 373.718  64
  -2   4  16-94.6238 278.172  69
   2   4 -16 451.800 240.557  68
  -2   4  16 190.578 295.888  43
   2  -4  16 748.577 664.340  42
   2  -4  15 4071.10 733.699  56
   2  -4  15 4631.79 789.654  57
   2   4 -15 4836.29 844.712  61
   2   4 -15 5196.02 808.502  58
   2   4 -15 4900.65 1061.46  34
  -2  -4 -15 5576.77 947.016  50
  -2   4  15 5110.74 817.814  69
  -2  -4 -15 5971.25 965.385  64
   2   4 -15 6663.15 926.079  68
  -2   4  15 6075.63 1207.72  43
   2  -4  15 3712.68 938.191  42
   2  -4  14 25007.7 2065.07  56
   2  -4  14 22957.6 1985.94  57
   2   4 -14 21247.6 1930.46  61
   2   4 -14 18489.4 2271.46  27
   2   4 -14 21504.1 2430.00  34
  -2  -4 -14 27464.2 2186.09  50
   2   4 -14 23086.1 1963.45  68
  -2   4  14 22524.8 1915.58  69
  -2   4  14 25029.0 2613.66  43
   2  -4  14 20933.0 2326.93  42
   2   4 -13 15780.5 1585.71  68
   2  -4  13 17629.3 1715.32  57
   2  -4  13 17629.1 1711.96  56
   2   4 -13 17908.7 1737.26  61
   2   4 -13 16121.1 1676.43  59
   2   4 -13 18077.2 2188.08  34
   2   4 -13 14944.2 1986.59  27
  -2  -4 -13 19189.3 1810.17  50
   2  -4  13 15582.3 2027.48  23
  -2   4  13 19019.6 2254.21  43
   2  -4  13 19596.3 2174.87  42
  -2   4  12 5549.35 1131.36  17
   2   4 -12 6289.35 952.388  68
   2  -4  12 5925.19 988.139  57
   2  -4  12 7464.42 1053.61  56
   2   4 -12 7639.33 1047.98  61
   2   4 -12 6907.52 1013.36  59
   2   4 -12 8350.74 1387.74  34
   2   4 -12 7705.32 1372.77  27
  -2  -4 -12 7343.20 1037.80  50
  -2   4  12 5966.46 1075.44  26
  -2  -4 -12 5184.39 1217.53  19
   2  -4  12 6008.67 1202.16  23
  -2   4  12 8410.46 1468.01  43
   2  -4  12 9274.15 1460.62  42
  -2   4  11 15803.2 1925.14  17
   2   4 -11 19709.3 1740.60  68
  -2  -4 -11 19656.4 1900.61  66
  -2  -4 -11 12640.4 1444.92  62
   2   4 -11 15873.5 1646.42  59
   2   4 -11 19109.9 1753.22  61
   2  -4  11 17861.3 1734.41  56
  -2  -4 -11 18945.7 1748.82  50
   2  -4  11 20209.4 2159.58  42
  -2   4  11 23017.0 2361.43  43
  -2  -4 -11 18235.7 2158.19  19
   2  -4  11 19660.2 2148.91  23
   2   4 -11 21546.5 2198.68  34
   2   4 -11 22084.6 2328.28  27
  -2   4  10 24866.3 2460.02  43
   2  -4  10 22684.4 2257.73  42
  -2   4  10 18380.6 2060.42  17
  -2  -4 -10 18885.6 2181.72  19
   2  -4  10 22908.7 2318.17  23
   2   4 -10 22872.2 2306.89  34
   2   4 -10 20570.3 2197.42  27
  -2   4   9 12360.5 1594.50  43
   2  -4   9 9836.31 1385.34  42
  -2   4   9 10731.8 1457.30  17
  -2  -4  -9 11807.2 1571.80  19
   2  -4   9 10289.7 1458.02  23
   2   4  -9 10191.3 1293.30  22
   2   4  -9 12298.5 1552.76  34
   2   4  -9 10493.5 1486.54  27
   2   4  -8 5788.97 946.530  41
  -2   4   8 9497.96 1406.48  43
   2  -4   8 5965.48 1005.79  42
  -2   4   8 6887.75 1109.21  17
  -2  -4  -8 5403.42 964.362  14
   2   4  -8 6329.24 988.992  22
  -2  -4  -8 7145.54 1203.09  19
   2  -4   8 6760.33 1133.36  23
   2   4  -8 8059.21 1211.63  34
  -2   4   7 3025.75 667.946  43
   2  -4   7 2362.77 584.923  42
  -2   4   7 2611.52 617.942  17
  -2  -4  -7 2177.93 570.506  14
   2   4  -7 2494.59 530.169  22
  -2  -4  -7 3211.54 731.234  19
   2  -4   7 2587.94 596.912  23
   2   4  -7 2964.76 750.127  34
  -2   4   6 53815.5 3562.36  43
  -2   4   6 56077.0 3601.72  17
  -2   4   6 58407.6 3604.14  15
  -2  -4  -6 47316.7 3354.34  14
   2  -4   6 50267.6 3253.29  18
  -2  -4  -6 55269.8 3638.76  19
   2  -4   6 52063.5 3478.59  23
   2   4  -6 56259.7 3435.34  22
   2   4  -6 55374.6 3598.88  34
  -2   4   5 3099.42 625.522  43
  -2  -4  -5 3712.29 698.117  14
   2  -4   5 3449.24 634.949  18
  -2   4   5 3177.94 725.344  17
  -2   4   5 2702.35 570.944  15
   2   4  -5 2873.52 580.749  22
  -2  -4  -5 3177.08 694.938  19
   2  -4   5 3659.10 722.975  23
   2   4  -5 3014.28 697.920  28
   2   4  -5 3317.21 688.787  34
  -2   4   4 81917.4 5021.42  43
   2   4  -4 77531.6 4689.82   8
  -2   4   4 92507.2 5236.13  17
  -2   4   4 103545. 5310.88  15
  -2  -4  -4 95093.4 5136.25  14
   2   4  -4 108224. 5191.56  22
  -2  -4  -4 99503.9 5269.63  19
   2  -4   4 101421. 5120.60  18
   2   4  -4 99205.0 5211.11  28
   2   4  -4 94465.8 5211.86  34
  -2   4   3 22130.5 1967.51  37
   2   4  -3 16793.5 1452.04   8
  -2   4   3 20982.2 1819.00  15
  -2  -4  -3 21218.7 1735.46  14
   2  -4   3 21394.4 1707.86  18
  -2  -4  -3 19773.6 1723.05  19
  -2  -4  -3 15449.9 1486.85  18
   2   4  -3 20607.2 1737.60  28
  -2   4   3 20674.6 1863.67  30
   2   4  -3 18043.8 1687.12  34
  -2   4   2 29340.4 2307.46  37
   2  -4   2 24426.1 2009.23  40
   2   4  -2 22763.2 1811.61   8
  -2   4   2 29520.3 2186.09  15
  -2  -4  -2 28650.4 2052.89  14
   2  -4   2 28711.5 2098.36  18
  -2   4   2 28662.1 2146.13  25
  -2  -4  -2 25454.5 2006.08  19
  -2  -4  -2 24514.6 1971.20  18
  -2   4   2 28925.9 2278.46  30
   2   4  -2 28521.0 2086.72  28
   2  -4   1 89658.6 5293.89  40
  -2   4   1 102648. 5629.59  37
   2   4  -1 90742.2 5071.45   8
  -2   4   1 111214. 5549.69  15
   2   4  -1 104232. 5325.36  10
  -2  -4  -1 104877. 5245.40  14
   2  -4   1 116425. 5451.29  18
  -2   4   1 104768. 5473.78  25
  -2  -4  -1 85993.1 5118.09  19
  -2  -4  -1 97043.5 5318.04  18
  -2   4   1 102947. 5581.29  30
   2   4  -1 107233. 5330.41  28
   2  -4   0 10189.1 1183.01  40
  -2   4   0 9946.62 1248.97  37
   2   4   0 8641.63 995.747   8
   2   4   0 8783.05 1048.11  10
  -2  -4   0 9476.88 1029.14  14
   2  -4   0 10592.6 1144.21  18
  -2   4   0 9132.68 1117.53  25
  -2  -4   0 9195.97 1121.16  18
  -2   4   0 11161.2 1286.92  30
  -2   4   0 10696.5 1274.07  33
   2   4   0 9984.40 1088.35  28
   2  -4  -1 101996. 5596.03  40
  -2   4  -1 102333. 5698.61  37
   2   4   1 90552.7 5187.22   8
   2   4   1 105142. 5380.92  10
  -2  -4   1 107428. 5331.34  14
  -2   4  -1 103968. 5591.98  25
   2  -4  -1 117840. 5566.65  18
  -2  -4   1 102158. 5535.42  18
  -2   4  -1 98636.5 5616.72  30
  -2   4  -1 103715. 5748.50  33
   2  -4  -2 24485.8 2119.52  40
  -2   4  -2 26088.1 2243.10  37
   2   4   2 25779.8 1958.62   8
   2   4   2 27266.4 2007.99  10
  -2  -4   2 31807.8 2076.40  14
  -2   4  -2 25758.2 2130.74  25
   2  -4  -2 32076.7 2168.11  18
  -2  -4   2 27010.9 2175.43  18
  -2   4  -2 26393.8 2273.29  33
   2  -4  -3 20688.6 1907.52  40
  -2   4  -3 21103.8 1948.09  37
   2   4   3 18719.6 1639.03   8
   2   4   3 19063.7 1630.73  10
  -2  -4   3 21616.8 1677.82  14
  -2   4  -3 22227.0 1927.56  25
   2  -4  -3 23415.1 1849.75  18
  -2  -4   3 22566.5 1940.97  18
  -2   4  -3 23525.4 2049.66  33
  -2   4  -4 105119. 5789.06  39
  -2   4  -4 98905.6 5739.88  37
   2  -4  -4 104636. 5733.01  40
   2   4   4 94494.6 5303.90   8
   2   4   4 92153.3 5229.83  10
  -2  -4   4 109721. 5392.35  14
  -2   4  -4 99990.8 5650.60  25
   2  -4  -4 113974. 5568.79  18
  -2  -4   4 102662. 5670.60  18
  -2   4  -4 108185. 5901.59  33
   2  -4  -5 3473.57 769.657  40
  -2   4  -5 3027.63 732.360  39
  -2   4  -5 4449.69 874.352  37
  -2  -4   5 2848.74 588.302  14
   2  -4  -5 4300.27 755.349  18
   2   4   5 2897.87 602.560   8
  -2   4  -5 2809.09 704.417  25
  -2  -4   5 2871.40 589.657  18
  -2   4  -5 3550.51 790.595  33
   2  -4  -6 57287.1 3762.54  40
  -2   4  -6 50626.1 3645.03  37
  -2   4  -6 55681.4 3706.83  39
   2   4   6 47092.8 3245.69   8
  -2  -4   6 62131.7 3470.88  14
  -2   4  -6 50610.3 3595.88  25
   2  -4  -6 53302.9 3563.31  19
   2  -4  -6 56495.2 3454.07  18
  -2   4  -6 57241.9 3845.95  33
  -2   4  -7 2865.72 661.726  39
   2  -4  -7 2835.84 750.846  40
  -2   4  -7 2157.48 641.633  37
  -2  -4   7 2831.35 584.279  14
   2  -4  -7 2292.16 583.298  18
   2   4   7 2369.61 557.935   8
   2  -4  -7 2922.53 688.649  19
  -2   4  -7 3218.31 823.228  33
  -2   4  -8 7623.19 1235.98  33
   2   4   8 6629.47 1066.59   9
  -2  -4   8 7430.63 1032.62  14
   2  -4  -8 6407.69 943.734  18
   2   4   8 5782.86 892.542   8
  -2   4  -8 7332.79 1132.24  37
   2  -4  -8 5933.22 1073.80  40
  -2   4  -9 11411.1 1581.52  33
   2   4   9 7911.09 1278.39   9
  -2  -4   9 13038.0 1444.09  14
  -2   4  -9 10991.9 1506.88  37
   2  -4  -9 12019.5 1533.71  40
   2   4  10 19943.9 2032.24  29
  -2   4 -10 21623.7 2303.34  33
  -2   4 -10 18189.8 2046.10  37
   2  -4 -10 20753.6 2122.07  40
  -2  -4  10 22401.6 2028.81  14
   2   4  11 19006.1 2162.58  11
  -2  -4  11 19902.7 1948.07  14
  -2   4 -11 16154.2 1634.19  63
   2  -4 -11 19342.5 1726.08  60
  -2  -4  11 17556.2 1696.88  57
  -2   4 -11 21665.3 2314.13  33
   2  -4 -11 15321.4 1601.62  54
  -2  -4  11 19080.2 1832.62  48
   2  -4 -11 16371.2 1876.95  40
  -2   4 -12 6470.26 950.887  63
   2  -4 -12 6368.54 944.921  60
  -2  -4  12 7103.58 1015.66  57
  -2   4 -12 7259.56 1305.24  33
   2  -4 -12 6445.19 1010.26  54
  -2  -4  12 6809.74 1022.50  48
  -2  -4  12 7402.08 1186.10  14
  -2  -4  13 15699.5 1614.36  57
   2  -4 -13 17516.0 1653.09  60
   2   4  13 15088.8 1905.48  32
  -2   4 -13 17718.7 2153.22  33
  -2  -4  13 14868.6 1539.71  49
   2  -4 -13 15441.5 1594.48  54
  -2  -4  13 17358.7 1720.63  48
  -2   4 -13 15721.6 1599.14  63
   2  -4 -14 22691.2 1945.60  54
  -2  -4  14 21607.9 1878.03  49
   2   4  14 19122.7 2183.53  32
   2  -4 -14 23299.6 1949.15  60
  -2  -4  14 23473.6 1961.02  57
  -2   4 -14 19224.6 1809.11  63
  -2  -4  15 4347.01 760.771  49
   2  -4 -15 4858.40 842.110  54
   2  -4 -15 6060.74 895.264  60
  -2  -4  15 6389.09 910.624  57
  -2  -4  16 492.517 289.671  49
   2  -4 -16 622.169 428.479  54
   2  -4 -16 495.689 389.543  60
  -2  -4  16-115.927 240.931  57
  -2  -4  17 4612.31 698.153  49
   2  -4 -17 6273.12 852.052  54
   2  -4 -17 6288.26 836.386  60
  -2  -4  17 5252.79 772.847  57
  -2  -4  18 1395.33 311.349  49
   2  -4 -18 2618.12 480.798  60
  -2  -4  18 2887.98 569.160  57
   2  -4 -18 2066.71 454.550  54
   2  -4 -19 2498.61 402.372  60
  -2  -4  19 3495.58 482.307  57
   2  -4 -19 2663.68 441.740  54
  -2  -5 -18 6468.85 730.514  64
   2   5 -18 5313.38 607.619  68
   2   5 -18 5408.63 609.440  58
   2  -5  18 4757.11 560.792  56
   2  -5  18 4810.92 552.733  57
  -2   5  18 5169.41 632.645  53
  -2  -5 -17 1664.62 441.631  64
   2   5 -17 1512.83 349.555  68
   2   5 -17 1424.41 366.442  58
   2  -5  17 1420.28 357.418  56
   2  -5  17 1083.47 329.543  57
  -2   5  17 1377.42 328.918  53
   2   5 -16 27580.8 1945.15  68
  -2  -5 -16 27560.3 2063.51  64
   2   5 -16 24309.3 1823.03  58
   2  -5  16 23025.8 1753.38  57
   2  -5  16 24817.6 1871.60  56
  -2   5  16 28563.5 2018.32  53
   2   5 -15 13071.7 1250.22  58
   2   5 -15 11549.3 1233.51  61
   2  -5  15 12077.1 1218.84  57
   2  -5  15 12712.3 1307.24  56
  -2   5  15 15312.2 1433.64  53
  -2  -5 -15 10481.4 1165.15  54
   2   5 -15 14983.6 1383.95  68
  -2  -5 -15 12707.9 1392.57  64
  -2   5  15 12139.6 1671.23  43
   2  -5  15 9414.78 1391.61  42
   2  -5  14 1298.01 464.772  57
   2   5 -14 1376.14 511.495  61
   2  -5  14 1110.68 393.191  56
   2   5 -14 1361.06 620.126  34
  -2   5  14 645.911 318.036  53
  -2  -5 -14 727.460 324.587  54
   2   5 -14 1573.47 493.734  68
  -2  -5 -14 1173.20 548.536  64
  -2   5  14 480.794 433.456  43
   2  -5  14 408.184 249.766  42
   2  -5  13 17799.8 1713.11  56
   2   5 -13 19116.4 1742.10  61
   2   5 -13 18854.8 1742.84  59
   2   5 -13 16928.8 2073.84  34
  -2   5  13 19288.3 1755.30  53
  -2  -5 -13 20689.2 1846.06  50
  -2  -5 -13 15302.4 1588.41  54
  -2  -5 -13 18237.3 1819.54  64
   2   5 -13 17685.8 1683.53  68
   2  -5  13 16641.6 1977.30  42
  -2   5  13 20134.9 2267.90  43
   2  -5  12 7206.71 1019.91  56
   2   5 -12 7248.72 1047.82  61
   2   5 -12 4695.03 817.045  59
   2   5 -12 6063.59 1236.26  27
   2   5 -12 5610.50 1154.79  34
  -2  -5 -12 5658.27 935.197  54
  -2  -5 -12 6939.38 1027.88  50
   2   5 -12 6875.15 987.720  68
  -2   5  12 6835.80 1315.87  43
   2  -5  12 7287.05 1266.84  42
  -2   5  11 2491.47 748.008  17
  -2   5  11 4013.80 933.859  15
   2   5 -11 4507.14 788.182  68
   2  -5  11 6831.21 1040.83  56
   2   5 -11 5733.14 926.328  61
  -2  -5 -11 5750.95 884.596  62
   2   5 -11 4764.38 812.719  59
   2   5 -11 4940.38 1060.84  27
   2   5 -11 6388.56 1188.10  34
  -2  -5 -11 5834.90 882.838  50
  -2  -5 -11 4120.35 795.644  54
  -2   5  11 6486.66 1280.25  43
   2  -5  11 4869.04 977.913  42
  -2  -5 -11 3607.57 996.734  19
   2  -5  10 19871.5 2061.47  42
  -2   5  10 22142.4 2270.82  43
   2   5 -10 16687.1 1659.35  59
   2  -5  10 20669.2 1867.04  56
  -2  -5 -10 18864.4 1724.42  62
   2   5 -10 22146.3 2254.60  34
   2   5 -10 24826.0 2439.23  27
  -2  -5 -10 19838.5 1866.96  50
  -2  -5 -10 15142.5 1631.48  54
  -2   5  10 16466.7 2038.36  17
  -2   5  10 19928.1 2165.90  15
  -2  -5 -10 18380.4 2199.92  19
  -2   5   9 915.075 475.379  43
  -2  -5  -9 2175.29 526.309  62
   2  -5   9 1811.21 520.631  56
   2   5  -9 1361.24 477.109  34
  -2  -5  -9 1584.79 469.063  50
  -2  -5  -9 710.505 319.754  54
  -2   5   9 1700.40 718.539  17
  -2   5   9 2071.11 695.308  15
   2   5  -9 1767.56 568.122  22
  -2  -5  -9 1793.35 545.494  19
  -2   5   8 13698.5 1640.98  43
  -2  -5  -8 11453.2 1278.39  62
   2  -5   8 9970.54 1259.03  56
  -2  -5  -8 13446.2 1431.40  50
  -2  -5  -8 12038.5 1680.69  19
   2  -5   8 13464.2 1645.83  23
   2   5  -8 11964.4 1433.37  22
  -2   5   8 13036.3 1673.80  17
  -2   5   8 12191.2 1584.05  15
   2   5  -8 15077.1 1759.12  34
   2   5  -7 2700.28 625.410  22
  -2  -5  -7 2408.65 678.133  19
  -2   5   7 2020.06 752.570  17
  -2   5   7 2211.00 654.298  15
   2   5  -7 2051.14 656.926  34
   2  -5   6 27309.0 2346.80  18
  -2  -5  -6 23897.9 2430.58  19
   2   5  -6 27627.6 2320.32  22
  -2   5   6 30558.2 2609.75  17
  -2   5   6 31597.7 2622.51  15
  -2   5   6 33554.9 2803.07  30
   2   5  -6 32070.6 2606.40  34
   2   5  -6 28584.8 2433.23  28
  -2   5   5 36322.1 2865.50  15
  -2   5   5 40122.5 3073.27  37
   2  -5   5 32084.1 2639.65  18
  -2  -5  -5 28483.6 2660.88  19
   2   5  -5 36294.7 2675.02  22
   2   5  -5 35446.2 2758.52  28
  -2   5   5 40845.2 3088.10  30
   2   5  -5 37919.1 2862.94  34
  -2   5   4 13711.8 1646.69  15
  -2   5   4 13784.4 1683.09  37
  -2  -5  -4 12248.5 1522.49  19
   2  -5   4 13275.3 1503.52  18
   2   5  -4 12948.6 1485.10  28
  -2   5   4 14277.2 1641.10  30
   2   5  -4 13099.2 1528.01  34
   2   5  -3 1582.40 428.577   8
   2  -5   3 2868.94 673.129  18
  -2   5   3 2441.10 686.353  15
  -2   5   3 3197.94 824.246  37
  -2  -5  -3 2473.53 681.565  19
  -2   5   3 2082.10 593.609  25
  -2   5   3 2522.18 746.416  30
   2   5  -3 2260.93 583.997  28
   2   5  -3 2154.93 605.369  34
   2   5  -2 9593.42 1138.76   8
  -2   5   2 11043.9 1455.72  15
  -2  -5  -2 11737.6 1317.38  14
  -2   5   2 12515.8 1595.82  37
  -2   5   2 12470.6 1471.02  25
  -2  -5  -2 10347.5 1329.49  19
   2  -5   2 13491.7 1478.60  18
  -2  -5  -2 10360.3 1298.19  18
  -2   5   2 12291.4 1516.00  30
   2   5  -2 12646.6 1391.35  28
  -2  -5  -1 734.251 332.296  14
   2  -5   1 1409.97 503.652  18
   2   5  -1 602.968 309.256   8
   2   5  -1 1244.26 489.113  10
  -2   5   1 1757.43 605.656  37
  -2  -5  -1 1084.72 436.459  18
  -2   5   1 1146.05 538.225  25
  -2   5   1 747.528 351.294  30
   2   5  -1 875.391 442.965  28
  -2  -5   0 4341.07 733.759  14
   2  -5   0 4326.82 800.910  18
   2   5   0 3694.72 675.642   8
   2   5   0 3731.65 722.822  10
  -2   5   0 5768.78 1032.24  37
  -2  -5   0 4045.93 827.814  18
  -2   5   0 4540.90 905.364  25
  -2   5   0 4500.48 932.093  30
  -2   5   0 5182.88 1015.94  33
   2   5   0 3800.35 723.892  28
  -2  -5   1 881.111 338.706  14
   2  -5  -1 1046.29 420.871  18
   2   5   1 604.355 297.137   8
   2   5   1 1007.18 443.014  10
  -2   5  -1 865.703 570.725  37
  -2  -5   1 1209.11 556.809  18
  -2   5  -1 783.623 398.307  25
   2   5   1 846.069 413.101  28
  -2   5  -1 1050.23 516.268  33
   2   5   2 10058.6 1185.59   8
   2   5   2 10530.6 1272.49  10
  -2  -5   2 10718.9 1187.79  14
   2  -5  -2 11134.1 1437.28  40
  -2   5  -2 11990.6 1508.43  37
   2  -5  -2 13058.2 1426.17  18
  -2   5  -2 9365.35 1341.69  25
  -2  -5   2 11034.5 1389.02  18
  -2   5  -2 11781.4 1554.47  33
  -2  -5   3 2602.16 567.162  14
   2  -5  -3 3702.99 728.442  18
   2   5   3 2681.74 614.814   8
   2   5   3 2108.24 562.635  10
  -2   5  -3 2688.02 724.751  37
   2  -5  -3 3072.90 686.777  40
  -2  -5   3 2571.02 665.857  18
  -2   5  -3 2324.34 684.267  25
  -2   5  -3 4055.31 875.952  33
   2   5   4 9815.37 1239.92   8
   2   5   4 12477.1 1394.33  10
  -2  -5   4 10688.7 1257.38  14
   2  -5  -4 12147.9 1512.13  40
  -2   5  -4 12571.1 1549.77  37
  -2   5  -4 14026.3 1669.81  39
   2  -5  -4 12655.5 1425.57  18
  -2   5  -4 13229.0 1569.74  25
  -2  -5   4 11424.8 1504.62  18
  -2   5  -4 13614.7 1670.87  33
   2   5   5 27547.6 2399.06   8
   2   5   5 30647.4 2469.61  10
  -2  -5   5 35642.6 2530.06  14
  -2   5  -5 37357.1 2947.21  37
   2  -5  -5 36511.5 2875.98  40
  -2   5  -5 38427.5 3026.17  39
   2  -5  -5 35313.7 2656.32  18
  -2   5  -5 33683.6 2813.05  25
  -2  -5   5 32243.4 2767.53  18
  -2   5  -5 37342.3 3021.64  33
   2   5   6 22447.7 2172.24   9
   2   5   6 24599.5 2179.43  10
  -2  -5   6 28933.9 2292.93  14
  -2   5  -6 32106.1 2686.69  37
   2  -5  -6 31524.4 2647.45  40
  -2   5  -6 28794.8 2610.55  39
   2  -5  -6 28066.2 2324.54  18
  -2   5  -6 28725.8 2590.03  25
  -2  -5   6 27408.0 2511.87  18
  -2   5  -6 29400.7 2665.31  33
  -2   5  -7 1017.14 475.966  33
   2  -5  -7 1596.69 555.054  40
  -2   5  -7 2014.58 621.558  39
  -2   5  -7 2324.63 664.637  37
   2   5   7 1831.56 583.940   9
  -2  -5   7 2164.30 630.099  14
   2  -5  -7 1450.75 494.067  18
  -2  -5   8 13705.3 1515.86  14
   2  -5  -8 10480.4 1210.20  67
   2  -5  -8 11494.4 1271.90  60
  -2  -5   8 12557.1 1364.80  57
  -2   5  -8 11316.9 1647.23  33
  -2  -5   8 10391.1 1266.57  48
  -2   5  -8 12079.2 1616.00  37
   2  -5  -8 14397.2 1763.52  40
  -2   5  -8 12952.3 1706.37  39
  -2  -5   9 2255.03 621.412  14
  -2   5  -9 1769.28 498.036  63
   2  -5  -9 1057.09 342.500  67
  -2   5  -9 1004.69 376.119  59
  -2  -5   9 1894.96 658.635  56
   2  -5  -9 1853.98 520.944  60
  -2  -5   9 1373.65 421.619  57
  -2   5  -9 1865.65 600.110  33
   2  -5  -9 1221.96 438.516  54
  -2  -5   9 1866.65 569.597  48
   2  -5  -9 2319.30 737.546  40
  -2   5  -9 2530.54 726.755  37
   2   5  10 17260.1 1992.12  13
  -2  -5  10 19552.1 1970.93  14
  -2   5 -10 17848.3 1722.40  63
   2  -5 -10 17150.0 1613.53  67
  -2  -5  10 20610.0 1829.58  56
  -2  -5  10 21522.3 1860.25  57
   2  -5 -10 19495.5 1728.35  60
  -2   5 -10 17682.9 1718.24  59
  -2   5 -10 24187.0 2482.57  33
   2  -5 -10 17081.3 1676.45  54
  -2  -5  10 18141.3 1780.83  48
  -2   5 -10 17780.9 2009.98  37
   2  -5 -11 5192.84 796.115  67
  -2  -5  11 4796.46 818.400  56
   2  -5 -11 3774.07 747.322  60
  -2  -5  11 4995.00 876.599  57
  -2   5 -11 4236.11 780.376  59
  -2   5 -11 5041.16 1173.32  33
   2  -5 -11 5296.44 883.909  54
  -2  -5  11 5630.00 961.983  48
  -2  -5  11 5340.03 967.904  14
   2  -5 -12 7043.07 1013.60  54
  -2   5 -12 5881.20 1239.28  33
  -2  -5  12 7049.31 1065.59  48
   2  -5 -12 4596.08 790.792  60
  -2  -5  12 7897.97 1077.52  57
  -2   5 -12 6102.31 933.740  59
  -2  -5  12 6985.13 994.976  56
   2  -5 -13 17431.3 1681.06  54
  -2   5 -13 17381.7 2149.23  33
  -2  -5  13 21060.0 1856.15  48
  -2  -5  13 19213.2 1738.08  57
   2  -5 -13 18868.6 1692.61  60
  -2  -5  13 17155.5 1604.59  56
  -2   5 -13 15338.0 1573.46  59
   2  -5 -14 1581.92 537.063  54
   2  -5 -14 1105.08 530.509  60
  -2  -5  14 520.557 270.471  57
  -2   5 -14 973.870 398.943  59
   2  -5 -15 13989.4 1361.56  54
  -2  -5  15 12455.5 1273.66  57
   2  -5 -15 13418.5 1339.15  60
  -2   5 -15 12026.5 1252.44  59
   2  -5 -16 24815.4 1874.22  54
  -2  -5  16 26405.9 1926.51  57
   2  -5 -16 24548.5 1856.89  60
   2  -5 -17 1359.78 369.242  54
  -2  -5  17 1455.63 359.600  57
   2  -5 -17 1076.05 342.225  60
   2  -5 -18 4253.80 564.292  54
  -2  -5  18 5805.00 646.200  57
   2   6 -17 6060.19 620.894  68
   2  -6  17 5784.97 619.049  56
   2   6 -16 8347.27 829.805  58
   2  -6  16 8121.53 868.781  56
  -2   6  16 9762.88 986.739  47
  -2  -6 -16 11140.1 1061.95  64
   2   6 -16 9888.12 926.561  68
  -2  -6 -15 1502.66 481.836  64
   2   6 -15 1460.24 414.324  68
   2  -6  15 1452.41 410.401  56
   2   6 -15 1535.18 418.616  58
   2   6 -15 922.909 378.160  61
  -2  -6 -15 863.185 283.164  54
  -2  -6 -14 5405.06 819.833  64
   2   6 -14 3441.62 627.026  68
   2  -6  14 5111.80 800.223  56
   2   6 -14 5291.01 768.496  61
  -2  -6 -14 3584.76 611.819  54
   2   6 -13 5350.50 797.455  61
   2  -6  13 4934.05 816.339  56
   2   6 -13 4502.96 719.070  59
  -2  -6 -13 5317.54 820.583  54
  -2  -6 -13 5545.25 874.899  64
   2   6 -13 6182.24 860.635  68
  -2   6  13 6882.03 1325.73  37
   2   6 -12 7377.75 990.736  61
   2  -6  12 8729.04 1122.75  56
   2   6 -12 6717.66 955.019  59
   2   6 -12 7210.18 1240.90  34
  -2  -6 -12 5613.95 874.510  54
   2   6 -12 7698.65 1007.86  68
  -2  -6 -12 8899.75 1124.71  64
  -2   6  12 8905.78 1515.40  37
  -2  -6 -11 10628.1 1220.19  62
   2   6 -11 12707.0 1373.92  61
   2  -6  11 12723.1 1369.83  56
   2   6 -11 10518.8 1229.67  59
  -2   6  11 10851.6 1664.75  30
   2   6 -11 13692.2 1768.54  34
  -2  -6 -11 11008.9 1327.15  54
   2   6 -11 13072.9 1321.35  68
  -2  -6 -11 11444.2 1318.34  64
  -2   6  11 11653.7 1728.36  37
  -2  -6 -10 8555.66 1107.51  62
   2  -6  10 10692.2 1274.36  56
   2   6 -10 8509.80 1093.63  59
  -2   6  10 10543.1 1632.49  30
   2   6 -10 9241.67 1475.96  27
   2   6 -10 10848.3 1554.82  34
  -2  -6 -10 9437.98 1227.33  54
  -2  -6 -10 8026.53 1121.13  64
  -2   6  10 11908.8 1750.17  37
  -2  -6  -9 3204.04 707.080  62
   2  -6   9 3803.87 775.323  56
  -2   6   9 2249.40 745.510  30
   2   6  -9 3999.14 996.651  34
  -2  -6  -9 3219.21 734.546  54
  -2  -6  -9 2965.90 688.228  64
  -2   6   9 5225.95 1173.52  37
  -2   6   8 33289.6 2950.05  37
  -2  -6  -8 26216.5 2133.94  62
   2  -6   8 28977.9 2249.44  56
  -2   6   8 26279.3 2687.14  30
   2   6  -8 26999.7 2583.18  34
  -2  -6  -8 25667.2 2173.48  54
  -2   6   8 25011.9 2564.18  15
  -2  -6  -8 24479.6 2673.10  19
   2   6  -8 22258.5 2222.93  22
  -2   6   7 14746.4 1921.78  37
  -2  -6  -7 13072.8 1388.23  62
   2  -6   7 11556.0 1351.88  56
   2   6  -7 13948.5 1758.57  34
  -2   6   7 12049.8 1741.09  30
  -2  -6  -7 12393.7 1424.95  54
  -2   6   7 11456.7 1690.22  15
  -2  -6  -7 11948.7 1749.46  19
   2   6  -7 10140.1 1362.51  22
  -2   6   6 13662.4 1861.42  37
   2  -6   6 10604.6 1231.81  56
  -2   6   6 14622.5 1878.12  30
   2   6  -6 11733.4 1575.93  34
   2   6  -6 12014.0 1550.11  28
  -2  -6  -6 11796.4 1376.79  54
  -2   6   6 10031.5 1543.37  15
  -2  -6  -6 10463.7 1607.21  19
   2  -6   6 10241.2 1487.37  18
  -2   6   6 10847.5 1564.68  25
   2   6  -6 13342.8 1540.89  22
  -2   6   5 15508.9 1917.52  37
   2  -6   5 11439.0 1311.35  55
  -2  -6  -5 16556.2 1678.66  51
  -2  -6  -5 9562.36 1273.16  54
  -2   6   5 13933.0 1778.44  15
   2  -6   5 12298.0 1613.34  18
  -2   6   5 14127.9 1819.35  25
  -2  -6  -5 13491.1 1776.76  19
   2   6  -5 13577.6 1565.07  22
   2   6  -5 15592.1 1789.90  28
  -2   6   5 13148.0 1783.52  30
   2   6  -5 13713.1 1695.39  34
  -2   6   4 12464.3 1727.44  37
   2  -6   4 9334.20 1442.08  18
  -2   6   4 9930.29 1467.79  15
   2   6  -4 11873.4 1439.35  22
  -2  -6  -4 9316.76 1448.98  19
  -2   6   4 10389.3 1524.99  25
   2   6  -4 11315.1 1490.14  28
  -2   6   4 10212.8 1588.34  30
   2   6  -4 11977.3 1544.92  34
  -2   6   3 15792.5 1920.28  37
  -2   6   3 12932.7 1723.49  15
  -2   6   3 14338.3 1782.68  25
   2  -6   3 10629.9 1519.10  18
  -2   6   3 15188.4 1863.95  30
   2   6  -3 13860.8 1636.92  28
   2   6  -3 13826.5 1643.75  34
  -2   6   2 2149.09 800.649  37
   2  -6   2 3872.33 895.977  18
  -2  -6  -2 2462.29 671.903  18
  -2   6   2 4978.63 1061.41  25
  -2   6   2 3080.28 869.549  30
  -2   6   2 4802.71 1069.06  33
   2   6  -2 3590.95 809.261  28
  -2   6   1 26098.0 2477.53  37
  -2   6   1 17024.8 2059.23  25
   2  -6   1 22673.2 2204.00  18
  -2  -6  -1 15378.5 1871.34  18
  -2   6   1 21264.6 2248.20  30
  -2   6   1 23474.4 2417.53  33
   2   6  -1 24003.2 2187.75  28
  -2   6   0 214.616 324.062  37
   2  -6   0 696.207 411.504  18
   2   6   0 1093.93 507.478  10
  -2  -6   0 272.322 342.795  18
  -2   6   0 186.685 426.860  25
  -2   6   0 1554.55 790.566  33
   2   6   0 781.215 462.087  28
  -2   6  -1 20885.6 2242.98  37
   2   6   1 19889.2 2019.57  10
  -2   6  -1 21233.9 2220.60  25
   2  -6  -1 22855.6 2187.70  18
  -2  -6   1 19455.2 2128.03  18
  -2   6  -1 22258.8 2291.27  33
   2   6   1 21437.1 2055.65  28
  -2   6  -2 3434.78 899.698  37
   2  -6  -2 2957.88 742.792  18
   2   6   2 3630.23 844.887  10
  -2  -6   2 3438.69 887.164  18
  -2   6  -2 3019.43 740.374  25
   2   6   2 4520.21 945.459  28
  -2   6  -2 4762.91 1116.13  33
  -2   6  -3 15213.7 1872.69  39
  -2   6  -3 12390.4 1652.86  37
  -2   6  -3 16647.4 1978.76  33
  -2   6  -3 13153.1 1734.64  25
   2  -6  -3 16550.3 1828.12  18
  -2  -6   3 12414.2 1720.42  18
   2   6   3 14368.5 1662.47  10
  -2   6  -4 11252.2 1561.36  25
   2  -6  -4 10405.4 1433.97  18
  -2  -6   4 10511.7 1551.74  18
  -2  -6   4 8689.84 1185.31  14
   2   6   4 8084.79 1237.65  10
   2  -6  -4 10823.3 1197.77  67
  -2  -6   4 12363.2 1349.32  56
  -2   6  -4 12228.1 1718.19  33
   2  -6  -4 7862.37 1082.17  55
  -2  -6   4 8926.66 1184.71  48
  -2   6  -4 11420.1 1575.28  37
  -2   6  -4 10583.1 1548.60  39
  -2   6  -5 13118.5 1735.00  25
  -2  -6   5 13869.5 1791.40  18
   2  -6  -5 13491.8 1639.36  18
   2   6   5 11790.2 1526.29  10
  -2  -6   5 12273.4 1435.35  14
  -2   6  -5 9383.75 1253.29  63
   2  -6  -5 12690.4 1327.13  67
  -2  -6   5 12281.0 1335.81  57
  -2  -6   5 14177.5 1457.52  56
   2  -6  -5 12748.5 1335.47  60
  -2   6  -5 14539.7 1863.18  33
   2  -6  -5 11075.7 1287.37  55
  -2  -6   5 10408.3 1329.42  48
  -2   6  -5 13812.1 1734.63  37
  -2   6  -5 13216.6 1703.85  39
  -2   6  -6 12640.0 1736.06  25
   2  -6  -6 13102.4 1589.47  18
  -2  -6   6 10573.8 1572.76  18
   2   6   6 8839.60 1340.27  10
  -2  -6   6 11327.0 1385.23  14
  -2  -6   6 14632.5 1465.87  56
  -2  -6   6 10641.3 1238.13  57
   2  -6  -6 10915.5 1268.58  60
   2  -6  -6 9500.72 1182.81  55
  -2   6  -6 9116.08 1212.04  63
   2  -6  -6 12304.0 1323.73  67
  -2   6  -6 13949.2 1850.08  33
  -2  -6   6 12286.8 1382.77  48
  -2   6  -6 11875.5 1585.11  37
  -2   6  -6 15184.9 1870.48  39
  -2  -6   7 9709.49 1335.50  14
  -2   6  -7 8804.38 1173.21  63
   2  -6  -7 13258.7 1369.14  67
  -2  -6   7 11737.5 1340.13  57
  -2  -6   7 11833.6 1350.78  56
   2  -6  -7 11837.1 1280.18  60
  -2   6  -7 12599.2 1786.79  33
  -2  -6   7 12843.8 1431.02  48
  -2   6  -7 12676.5 1745.78  39
   2  -6  -8 26233.0 2088.54  67
  -2  -6   8 29737.3 2265.19  56
  -2  -6   8 28589.4 2200.83  57
   2  -6  -8 27520.6 2124.20  60
  -2   6  -8 26320.0 2684.02  33
   2  -6  -8 23183.6 2024.99  54
  -2  -6   8 26317.7 2206.88  48
  -2  -6   8 19741.8 2058.86  14
  -2   6  -9 3540.17 753.002  59
   2  -6  -9 4100.60 776.103  60
  -2  -6   9 3635.51 753.720  57
  -2  -6   9 3342.82 709.050  56
  -2   6  -9 3708.67 941.829  33
   2  -6  -9 3691.95 731.908  54
  -2  -6   9 3921.41 776.987  48
   2  -6  -9 4336.41 756.171  67
  -2  -6  10 11224.8 1335.65  56
  -2  -6  10 10585.5 1283.75  57
   2  -6 -10 11107.4 1241.37  60
  -2   6 -10 9698.34 1208.26  59
  -2   6 -10 8228.03 1427.45  33
   2  -6 -10 8291.05 1090.77  54
  -2  -6  10 10003.4 1246.99  48
   2  -6 -10 9432.78 1130.24  67
  -2  -6  11 10708.0 1280.71  57
  -2  -6  11 12493.7 1343.64  56
   2  -6 -11 11728.8 1316.88  60
  -2   6 -11 11179.1 1286.55  59
  -2   6 -11 10743.3 1640.18  33
   2  -6 -11 11063.8 1275.78  54
  -2  -6  11 12133.9 1393.46  48
   2  -6 -11 10642.4 1179.90  67
   2  -6 -12 6142.43 963.380  54
  -2   6 -12 6958.34 1322.24  33
  -2  -6  12 7897.34 1062.77  48
   2  -6 -12 8735.82 1093.18  60
  -2  -6  12 7775.59 1029.99  57
  -2  -6  12 8030.57 1030.29  56
  -2   6 -12 8187.37 1042.18  59
  -2  -6  13 6353.92 904.812  48
   2  -6 -13 5224.82 817.197  60
  -2  -6  13 5048.83 801.899  57
  -2  -6  13 6145.47 889.048  56
  -2   6 -13 5188.49 806.616  59
   2  -6 -13 5330.26 787.511  54
   2  -6 -14 6008.17 835.971  60
  -2  -6  14 5414.93 764.376  57
  -2  -6  14 4495.34 688.760  56
  -2   6 -14 4037.37 685.310  59
   2  -6 -14 3702.79 645.022  54
   2  -6 -15 731.535 301.646  60
  -2  -6  15 1447.94 424.108  57
  -2   6 -15 1310.80 338.651  59
   2  -6 -15 1048.95 335.469  54
  -2  -6  16 10865.9 998.770  57
   2  -6 -16 8341.15 870.361  54
  -2  -6  17 6403.29 669.109  57
   2   7 -15 1096.87 274.740  68
   2  -7  15 1468.64 325.766  56
   2   7 -14 247.260 151.254  68
  -2  -7 -14 647.062 353.741  64
   2   7 -14 259.542 167.814  58
   2  -7  14 318.486 176.024  56
   2   7 -14 342.364 162.936  61
  -2  -7 -14 376.507 207.565  54
   2   7 -13-175.090 201.455  68
  -2  -7 -13-411.477 313.406  64
   2   7 -13-17.5721 172.666  61
   2  -7  13 34.5859 210.711  56
   2   7 -13-138.465 192.177  59
  -2  -7 -13-170.473 269.604  54
  -2  -7 -12 1711.60 424.885  64
   2   7 -12 3018.57 560.858  68
   2  -7  12 2958.72 581.346  56
   2   7 -12 2284.98 536.744  61
   2   7 -12 1993.43 461.011  59
  -2  -7 -12 1742.67 426.800  54
   2  -7  11 9306.60 1064.42  56
   2   7 -11 8455.90 1003.30  61
   2   7 -11 7347.71 915.363  59
  -2  -7 -11 7409.60 969.603  54
  -2  -7 -11 7449.24 942.189  64
   2   7 -11 9729.56 1079.93  68
  -2   7  11 7530.10 1350.93  37
  -2  -7 -10 6062.54 901.377  54
   2   7 -10 4505.63 943.292  34
  -2   7  10 5053.04 1087.53  37
   2  -7  10 5502.26 859.945  56
  -2  -7 -10 5599.61 845.949  62
  -2  -7  -9 4798.33 881.064  54
   2   7  -9 6030.57 1160.32  34
  -2   7   9 5653.63 1189.48  37
  -2  -7  -9 5329.62 838.971  62
   2  -7   9 6114.09 912.122  56
  -2  -7  -8 32808.5 2445.30  54
  -2   7   8 28430.3 2878.30  30
   2   7  -8 30382.9 2792.47  34
   2   7  -8 25273.6 2395.32  41
  -2   7   8 33477.4 3094.01  37
  -2  -7  -8 33549.0 2413.84  62
   2  -7   8 33067.3 2377.29  56
   2  -7   7 897.152 341.978  56
  -2  -7  -7 1492.19 466.786  62
   2   7  -7 944.224 454.801  34
  -2   7   7 1636.82 715.246  30
  -2  -7  -7 1177.95 539.688  54
  -2   7   7 1174.00 695.850  37
   2   7  -7 872.115 398.835  22
  -2   7   7 469.346 349.682  25
  -2  -7  -6 16113.0 1591.42  62
  -2   7   6 16892.7 2074.78  30
   2   7  -6 15766.3 1907.38  34
  -2   7   6 20421.5 2300.56  37
  -2   7   6 13923.7 1884.03  25
   2   7  -6 11222.1 1527.07  22
  -2  -7  -6 14077.5 1523.89  54
  -2   7   5 9008.90 1494.11  33
   2   7  -5 5050.06 1056.80  28
  -2   7   5 8148.23 1473.36  30
   2   7  -5 7280.17 1233.86  34
  -2  -7  -5 5796.91 974.169  54
  -2   7   5 8157.60 1425.39  37
   2   7  -5 6630.91 1079.69  22
  -2   7   5 5430.90 1140.37  25
   2  -7   4 12868.2 1424.75  55
   2   7  -4 10755.8 1531.11  28
  -2   7   4 15907.7 2009.03  33
  -2   7   4 12881.9 1775.02  30
   2   7  -4 12983.1 1717.06  34
  -2  -7  -4 12320.6 1414.88  54
  -2   7   4 14326.3 1885.23  37
   2   7  -4 11316.8 1495.02  22
   2  -7   4 11586.4 1692.23  18
  -2   7   4 12359.5 1760.22  25
  -2   7   3 33383.6 3052.34  37
   2  -7   3 32966.6 2486.87  55
  -2   7   3 32263.5 3037.76  30
  -2   7   3 38961.3 3359.60  33
   2   7  -3 30262.7 2771.41  28
   2   7  -3 33107.8 2892.37  34
  -2  -7  -3 29447.7 2418.49  54
   2  -7   3 27921.9 2282.41  48
   2   7  -3 35100.7 2793.52  22
  -2   7   3 31369.0 2958.67  25
   2  -7   3 27628.6 2795.32  18
  -2   7   2 17565.1 2107.69  37
   2  -7   2 17975.4 1698.74  55
  -2  -7  -2 12377.8 1522.63  54
  -2   7   2 16540.4 2068.35  25
   2  -7   2 17551.9 2094.97  18
   2  -7   2 15189.5 1552.18  48
  -2   7   2 17713.1 2158.36  33
   2   7  -2 18209.1 1987.53  28
   2   7  -2 19220.3 2086.61  34
   2  -7   1 9021.17 1390.89  18
  -2   7   1 5980.66 1225.13  37
  -2   7   1 9972.79 1624.25  33
   2   7  -1 8313.66 1273.02  28
   2  -7   1 7627.67 1058.72  55
  -2  -7  -1 7706.89 1046.68  54
   2  -7   1 6311.25 981.713  48
  -2  -7  -1 6571.01 1025.00  48
  -2  -7  -1 7130.87 1265.17  18
  -2   7   1 7095.95 1357.42  25
  -2  -7   0 10486.5 1589.21  18
   2  -7   0 10514.7 1587.29  18
  -2   7   0 13768.8 1866.54  25
  -2   7   0 13727.2 1516.48  63
   2  -7   0 14260.6 1482.16  55
  -2   7   0 14792.6 1998.23  33
   2   7   0 13181.5 1674.54  28
  -2  -7   0 11148.3 1388.30  48
   2  -7   0 12783.0 1413.58  48
  -2   7   0 13601.1 1840.22  37
  -2  -7   1 6568.09 1283.54  18
  -2   7  -1 8415.08 1458.45  25
   2  -7  -1 7035.93 1280.58  18
  -2   7  -1 9505.34 1261.14  63
  -2   7  -1 8254.17 1405.10  33
   2   7   1 7728.47 1272.03  28
   2  -7  -1 7721.58 1058.34  55
  -2  -7   1 6623.48 1075.53  48
   2  -7  -1 8196.97 1133.69  48
  -2   7  -1 6707.91 1257.56  37
  -2   7  -2 15886.6 2037.24  25
   2  -7  -2 15714.2 1926.29  18
  -2  -7   2 16124.3 2044.52  18
   2  -7  -2 18815.9 1778.99  55
  -2   7  -2 16898.6 1710.87  63
  -2   7  -2 17861.6 2190.21  33
   2   7   2 15565.9 1869.10  28
   2  -7  -2 18227.8 1732.08  48
  -2  -7   2 17992.6 1801.08  48
  -2   7  -2 16688.1 2023.95  37
  -2   7  -2 22446.7 2416.28  39
  -2   7  -3 32280.9 2997.57  25
   2  -7  -3 29799.3 2808.19  18
  -2  -7   3 25911.9 2776.11  18
  -2   7  -3 29794.8 2429.35  63
   2  -7  -3 31715.1 2440.44  55
  -2   7  -3 36671.7 3251.95  33
   2   7   3 28317.8 2648.51  28
   2  -7  -3 32401.2 2471.97  48
  -2  -7   3 30826.7 2491.23  48
  -2   7  -3 40306.6 3315.72  39
  -2   7  -3 31315.8 2876.99  37
  -2   7  -4 11839.0 1693.17  25
  -2  -7   4 10810.5 1692.60  18
   2  -7  -4 8602.98 1423.71  18
  -2   7  -4 11130.1 1340.27  63
  -2  -7   4 14867.0 1537.02  56
   2  -7  -4 12413.7 1410.54  55
   2   7   4 9940.54 1448.85  28
  -2   7  -4 13510.8 1922.25  33
  -2  -7   4 13138.5 1482.66  48
   2  -7  -4 13243.5 1426.10  48
  -2   7  -4 13093.0 1784.14  39
  -2   7  -5 7679.34 1376.08  39
  -2  -7   5 7091.30 1063.09  56
  -2   7  -5 7400.19 1392.71  33
   2  -7  -5 7249.80 1037.73  55
  -2  -7   5 6758.27 1044.59  48
   2  -7  -5 7410.40 1101.05  48
  -2   7  -5 5660.96 1152.61  25
   2  -7  -6 17804.8 1611.87  67
  -2  -7   6 17408.3 1664.98  56
   2  -7  -6 13570.7 1469.50  55
  -2   7  -6 17193.6 2128.16  33
   2  -7  -6 16339.8 1630.03  48
  -2  -7   6 15076.7 1633.52  48
  -2   7  -6 15049.0 1987.29  39
   2  -7  -7 970.966 341.530  67
  -2  -7   7 874.056 340.765  57
  -2  -7   7 588.599 371.376  56
  -2   7  -7 957.260 371.378  33
   2  -7  -7 1401.41 258.559  54
  -2  -7   7 1295.33 414.399  48
  -2   7  -7 414.265 383.165  39
   2  -7  -8 30254.9 2354.14  54
  -2   7  -8 32724.5 3075.55  33
   2  -7  -8 35971.5 2586.41  48
  -2  -7   8 33712.5 2552.08  48
  -2  -7   8 30884.5 2343.99  57
  -2  -7   8 36820.3 2607.80  56
   2  -7  -9 4632.96 808.787  54
  -2   7  -9 5083.32 1133.68  33
  -2  -7   9 4950.57 874.952  48
   2  -7  -9 5746.22 877.038  48
  -2   7  -9 5529.33 857.652  59
  -2  -7   9 6007.94 876.694  57
  -2  -7   9 4783.37 828.434  56
  -2  -7  10 5137.37 852.753  48
   2  -7 -10 5984.68 918.640  48
   2  -7 -10 4741.26 766.372  54
  -2  -7  10 5365.42 824.774  57
  -2  -7  10 5836.54 906.317  56
  -2   7 -10 5390.62 840.325  59
  -2  -7  11 8041.73 1047.21  48
   2  -7 -11 8416.64 1052.77  48
   2  -7 -11 6990.09 935.596  54
  -2  -7  11 10797.8 1174.35  56
  -2  -7  11 9156.75 1051.67  57
  -2   7 -11 8538.78 1048.13  59
  -2  -7  12 2527.55 547.913  48
   2  -7 -12 2714.38 545.957  48
   2  -7 -12 2500.34 572.708  54
  -2  -7  12 1974.85 503.195  57
  -2  -7  12 3773.34 695.753  56
  -2   7 -12 2680.24 522.799  59
   2  -7 -13-136.208 189.632  48
  -2  -7  13 178.451 178.371  48
  -2  -7  13 258.329 253.593  57
  -2   7 -13-197.361 201.081  59
   2  -7 -13 261.038 270.488  54
  -2  -7  14 411.965 176.283  57
  -2   7 -14 521.589 217.221  59
   2  -7 -14 763.818 277.902  54
  -2  -7  15 1545.59 342.111  57
   2   8 -13 5266.99 586.919  68
   2  -8  13 5735.53 611.314  56
   2   8 -12 3151.97 502.420  68
   2  -8  12 2283.59 397.753  56
   2   8 -12 2409.53 539.433  61
  -2  -8 -12 2089.66 393.603  54
   2   8 -11 385.564 208.917  68
   2  -8  11 792.681 328.361  56
   2   8 -11 408.538 213.902  61
  -2  -8 -11 709.809 276.494  54
   2   8 -10 3981.56 611.017  68
  -2  -8 -10 2469.57 507.636  54
   2  -8  10 2309.77 451.129  56
   2   8 -10 4308.08 647.095  61
  -2  -8 -10 2822.76 507.632  62
  -2  -8  -9 2765.78 540.951  54
   2  -8   9 2993.56 533.856  56
  -2  -8  -9 3300.56 586.602  62
  -2  -8  -8 18048.4 1614.12  54
  -2  -8  -8 20867.5 1661.73  62
   2  -8   8 17666.7 1486.80  56
  -2  -8  -7 2214.62 590.701  54
  -2  -8  -7 3121.37 645.563  62
   2   8  -7 2121.70 573.747  41
  -2   8   7 1461.47 631.887  37
  -2  -8  -6 1451.81 514.786  54
   2   8  -6 536.302 335.536  34
  -2  -8  -6 997.576 347.382  62
  -2   8   6 1633.54 679.946  37
  -2  -8  -5 17081.2 1615.71  54
  -2   8   5 17309.7 2102.67  33
   2   8  -5 15641.2 1875.62  34
  -2  -8  -5 20046.9 1732.70  62
  -2   8   5 15936.9 1958.91  37
  -2  -8  -4 4122.45 800.528  54
  -2   8   4 3508.13 911.973  33
   2   8  -4 3123.83 856.825  34
   2  -8   4 3440.20 649.294  48
  -2   8   4 3590.96 924.504  37
  -2  -8  -3-117.684 306.897  54
   2  -8   3 263.722 273.346  48
  -2   8   3 712.251 389.581  37
  -2   8   3 450.482 368.099  33
   2   8  -3-367.637 396.236  34
  -2   8   2 10054.8 1241.60  63
  -2  -8  -2 7819.29 1040.81  48
   2  -8   2 9392.77 1172.08  48
  -2   8   2 6807.81 1252.93  37
  -2   8   2 10236.1 1636.33  33
   2   8  -2 8021.90 1323.41  34
  -2   8   1 1600.59 467.378  63
  -2  -8  -1 1453.15 505.591  48
   2  -8   1 1636.38 467.379  48
  -2   8   1 2208.43 720.728  37
  -2   8   1 2129.11 693.929  33
   2   8  -1 817.347 462.709  34
  -2   8   0 82.2276 242.595  63
   2  -8   0-316.019 241.667  48
  -2  -8   0-389.274 343.691  48
  -2   8   0 639.901 596.031  39
  -2   8   0-35.7169 285.023  33
   2   8   0 103.574 227.888  34
  -2   8  -1 1624.62 442.012  63
  -2   8  -1 2206.67 763.429  33
  -2   8  -1 1859.07 726.055  39
  -2  -8   1 2278.68 607.044  48
   2  -8  -1 2158.46 579.857  48
  -2   8  -2 8332.22 1446.32  33
  -2   8  -2 9265.72 1500.78  39
  -2  -8   2 9421.55 1225.57  48
   2  -8  -2 10413.4 1254.26  48
  -2   8  -3 437.787 510.937  33
  -2   8  -3-276.620 281.080  39
  -2  -8   3 1266.29 506.844  48
   2  -8  -3 565.643 339.894  48
  -2   8  -4 4334.77 1097.76  33
  -2  -8   4 4406.86 833.903  48
   2  -8  -4 2771.20 636.766  48
  -2   8  -4 4233.36 977.138  39
   2  -8  -5 18334.6 1739.30  48
  -2  -8   5 18883.6 1767.89  48
  -2   8  -5 18039.0 2118.16  39
   2  -8  -6 1296.71 503.722  48
  -2  -8   6 1190.92 476.820  48
  -2   8  -6 939.852 381.387  39
  -2  -8   7 2647.83 567.274  48
   2  -8  -7 2623.43 610.252  48
  -2  -8   8 21306.6 1775.27  48
   2  -8  -8 21565.0 1763.83  48
  -2   8  -8 22655.0 1793.85  59
   2  -8  -8 17276.2 1549.84  54
  -2  -8   9 2203.84 524.051  48
   2  -8  -9 3238.33 618.265  48
  -2   8  -9 3721.54 636.180  59
   2  -8  -9 2902.75 540.734  54
  -2  -8  10 3716.97 672.770  48
   2  -8 -10 3148.54 551.044  48
  -2   8 -10 2915.60 571.375  59
   2  -8 -10 2796.00 507.276  54
  -2   8 -11 609.219 291.178  59
  -2  -8  11 720.472 287.351  48
   2  -8 -11 588.156 250.572  48
  -2  -8  12 1625.76 340.623  57
  -2   8 -12 2369.24 417.154  59
  -2  -8  12 2227.01 434.020  48
   2  -8 -12 1526.81 347.065  48
   2   9 -10 1928.96 331.248  68
   2   9  -9 462.228 241.738  68
   2   9  -9 456.990 200.089  61
  -2   9   9 605.319 271.532  63
   2   9  -8 5473.27 649.327  68
  -2  -9  -8 3912.32 548.587  62
   2   9  -8 5175.58 660.543  61
  -2   9   8 4915.81 671.975  63
  -2   9   7 13281.7 1214.37  63
  -2  -9  -7 13462.1 1163.79  62
  -2   9   6 1517.06 404.546  63
  -2  -9  -6 1456.50 421.563  62
  -2   9   5 1244.66 380.544  63
  -2  -9  -5 2246.33 488.693  62
  -2  -9  -4 407.055 308.037  62
  -2   9   4 414.111 286.637  63
   2  -9   4 185.682 158.475  48
  -2   9   3 18466.1 1544.89  63
   2  -9   3 15945.4 1421.03  48
  -2   9   2 13686.3 1285.81  63
   2  -9   2 13697.7 1291.83  48
  -2  -9  -2 12827.0 1241.83  48
  -2  -9  -1 5977.16 822.914  48
   2  -9   1 7036.96 921.799  48
   2  -9   0 4525.19 736.029  48
  -2  -9   0 3627.94 673.892  48
  -2  -9   1 7042.68 959.428  48
   2  -9  -1 7889.23 982.814  48
  -2  -9   2 15043.7 1453.23  48
   2  -9  -2 15667.4 1448.82  48
   2  -9  -3 19964.6 1657.06  48
  -2  -9   3 17975.2 1615.05  48
   2  -9  -4 320.297 297.256  48
  -2  -9   4 789.680 264.829  48
  -2  -9   5 2311.30 553.396  48
   2  -9  -5 2347.21 517.079  48
  -2  -9   6 2568.07 535.195  48
   2  -9  -6 1832.78 467.072  48
  -2   9  -6 1668.15 442.134  59
  -2  -9   7 13766.6 1263.80  48
   2  -9  -7 13721.8 1230.86  48
  -2   9  -7 13924.3 1215.66  59
  -2  -9   8 6248.22 761.015  48
   2  -9  -8 4826.93 655.967  48
  -2   9  -8 5366.80 679.988  59
  -2  -9   9 9.08063 183.758  48
   2  -9  -9-3.68441 146.887  48
  -2   9  -9 233.124 126.871  59
  -2 -10  -3 1275.62 318.631  62
  -2 -10  -2 1195.89 309.437  62
   2 -10   1 188.699 132.248  48
  -2 -10  -1 96.1869 155.320  62
  -2 -10   0-35.3916 156.573  48
   2 -10   0 107.689 146.633  48
  -2 -10   0 76.0256 198.749  62
   2 -10  -1 59.1143 128.213  48
  -2 -10   1-98.2446 177.627  48
  -2 -10   1 300.609 198.152  62
  -2 -10   2 1143.21 300.343  48
   2 -10  -2 816.645 282.315  48
  -2 -10   2 589.528 215.925  62
  -2 -10   3 1123.22 275.081  48
   2 -10  -3 1316.03 319.799  48
  -2  10  -3 1346.77 306.648  59
  -2 -10   4 5533.41 633.776  48
   2 -10  -4 5261.81 606.194  48
  -2  10  -4 6001.84 622.033  59
   3   0   0 443.688 277.891  31
  -3   0   0 19.6416 170.830  14
   3   0   0-2.23381 243.485  16
   3   0   1 135181. 7097.92  31
   3   0  -1 148221. 7187.28  31
   3   0   1 164537. 7297.11  16
   3   0  -1 165447. 7255.63  16
  -3   0  -1 140082. 7023.74  14
  -3   0   1 143879. 6924.64  14
  -3   0  -2 22323.9 1899.26  43
   3   0   2 27021.3 1923.28  31
   3   0  -2 24694.2 1869.91  31
   3   0   2 28964.6 1981.17  16
   3   0  -2 28381.2 1902.26  16
  -3   0  -2 24549.2 1812.95  14
  -3   0   2 25520.5 1684.11  14
  -3   0   3 25997.8 1997.71  43
  -3   0  -3 21920.3 1889.92  43
   3   0   3 24689.9 1837.39  31
   3   0  -3 24630.2 1855.33  31
   3   0   3 26013.6 1937.82  16
   3   0  -3 21953.3 1715.46  16
   3   0   3 28604.8 1852.43  12
  -3   0  -3 25920.9 1868.46  14
  -3   0   3 23799.0 1629.30  14
   3   0   4 112302. 5741.35  31
   3   0  -4 115492. 5811.79  31
   3   0   4 129096. 5985.89  35
  -3   0   4 112547. 5957.95  43
  -3   0  -4 112443. 5987.71  43
   3   0   4 125270. 5825.25  12
   3   0  -4 110694. 5608.21  16
  -3   0  -4 120296. 5889.06  14
  -3   0   4 113617. 5476.33  14
   3   0   5 13555.5 1274.86  12
  -3   0  -5 11635.0 1280.23  14
  -3   0   5 11247.5 1039.58  14
   3   0   5 12233.8 1206.66  31
   3   0  -5 11756.8 1199.57  31
   3   0   5 13187.7 1295.19  35
  -3   0  -5 11472.1 1301.18  37
  -3   0   5 12539.2 1366.52  43
  -3   0  -5 11162.8 1317.17  43
   3   0  -5 11055.9 1020.56  44
  -3   0  -5 12580.7 1167.75  19
   3   0   6 59347.5 3482.43  12
  -3   0  -6 55520.8 3558.61  14
  -3   0   6 57769.3 3179.65  14
   3   0   6 58295.2 3547.50  35
   3   0  -6 53196.3 3335.72  31
  -3   0   6 62257.7 3726.66  43
   3   0  -6 54614.3 3140.87  44
  -3   0  -6 58526.2 3403.39  19
   3   0   7 7388.43 1012.83  12
  -3   0   7 6518.29 771.251  14
  -3   0  -7 6609.06 1007.55  14
   3   0   7 6808.68 975.001  35
   3   0  -7 5847.58 908.556  34
  -3   0   7 6904.11 1029.69  43
   3   0  -7 5988.44 751.337  44
  -3   0  -7 6834.28 948.460  19
   3   0   7 7413.62 1017.39  24
   3   0   8 57417.9 3515.77  12
  -3   0  -8 51259.1 3547.82  14
  -3   0   8 60548.2 3766.87  43
   3   0   8 49083.4 3061.91  45
   3   0  -8 46760.1 2971.58  44
  -3   0  -8 55725.0 3473.54  19
   3   0   8 57639.0 3576.39  24
   3   0  -8 55499.8 3587.23  34
   3   0   8 54684.7 3451.23  35
  -3   0   9-274.827 382.028  43
   3   0   9-92.7253 317.459  38
   3   0   9-10.7917 213.323  45
  -3   0  -9 138.902 334.990  19
   3   0   9-15.5943 255.944  24
   3   0   9-203.910 301.123  35
   3   0  -9-14.0018 260.866  34
  -3   0  10 1317.50 589.129  43
   3   0  10 2030.63 643.869  38
   3   0 -10 2250.72 666.245  21
  -3   0 -10 545.660 234.857  19
   3   0  10 1433.64 400.173  24
   3   0  10 1582.95 496.153  35
   3   0 -10 1250.30 425.502  34
  -3   0  11 478.748 405.186  43
   3   0  11 661.976 492.600  38
   3   0 -11 777.248 499.177  34
   3   0  11 287.819 295.185  29
  -3   0 -11 747.727 353.927  47
   3   0 -11 674.100 446.085  21
  -3   0 -11 906.987 385.021  19
   3   0  11 1098.77 663.191  24
   3   0 -12 1365.81 636.109  21
  -3   0 -12 587.283 391.839  19
  -3   0 -12 2345.40 905.837  63
   3   0 -12 820.798 334.518  68
  -3   0  12 139.289 457.631  69
   3   0 -12 941.761 1085.42  67
   3   0 -12 1192.86 398.187  58
   3   0 -12 1279.88 493.454  34
   3   0  12 856.319 611.900  29
  -3   0  12 974.980 457.952  53
  -3   0 -12 458.255 362.600  47
  -3   0  12 1075.96 460.392  49
  -3   0  12 1484.32 589.092  43
   3   0  12 1216.34 488.833  38
   3   0  12 1821.34 663.666  42
  -3   0  13 22566.1 2016.91  69
   3   0 -13 22362.4 2021.54  68
  -3   0 -13 21017.8 1929.64  66
   3   0 -13 20045.0 1923.11  67
  -3   0 -13 25244.8 2198.37  63
   3   0 -13 20165.8 1868.84  58
   3   0 -13 26903.7 2694.77  34
   3   0  13 25543.7 2464.12  29
  -3   0  13 23168.1 2081.31  53
  -3   0  13 21417.0 1962.82  49
  -3   0  13 22678.4 2388.38  43
   3   0  13 23311.3 2343.15  38
   3   0  13 25921.4 2467.62  42
  -3   0 -13 20289.3 2292.88  19
  -3   0 -14 2325.82 631.619  66
  -3   0 -14 3008.51 718.899  63
  -3   0  14 2602.67 642.542  69
   3   0 -14 2895.50 669.707  68
   3   0 -14 2615.02 556.867  58
   3   0 -14 3238.83 964.263  34
   3   0  14 1900.55 692.244  29
  -3   0  14 3578.65 802.304  53
  -3   0  14 2832.86 682.712  49
  -3   0  14 2190.60 726.364  43
   3   0  14 3307.04 922.583  38
   3   0  14 3223.86 895.199  42
  -3   0 -15-355.186 340.107  63
  -3   0  15-165.013 306.620  69
   3   0 -15-215.446 328.147  58
   3   0  15 78.5252 260.102  56
   3   0 -15 238.655 308.624  34
   3   0  15-534.072 511.657  32
   3   0  15 397.808 385.543  29
  -3   0  15 228.160 242.881  53
  -3   0  15 321.495 340.217  49
   3   0  15-9.21498 290.008  42
  -3   0 -16 391.159 275.093  63
  -3   0  16 306.165 374.120  69
   3   0 -16-113.615 317.833  58
   3   0 -16-229.453 460.151  60
   3   0  16 152.574 364.308  36
   3   0 -16 688.133 563.814  34
   3   0  16 93.7417 308.280  32
  -3   0  16 368.662 247.020  53
  -3   0  16-34.4864 267.401  49
   3   0  16 199.061 422.884  42
  -3   0  17 299.655 396.551  69
  -3   0  17 235.662 256.150  53
  -3   0 -17-56.7617 289.218  50
   3   0 -17 102.155 206.432  58
   3   0 -17-117.419 266.953  60
  -3   0  17 437.795 235.864  49
   3   0  17 75.5979 253.321  42
  -3   0  18 5153.14 750.037  53
  -3   0 -18 5805.23 851.754  50
   3   0 -18 6118.81 830.367  58
   3   0  18 6418.65 826.500  57
   3   0 -18 6148.98 853.836  60
  -3   0  18 5189.14 770.038  49
  -3   0  18 4867.31 742.084  69
  -3   0  19 11194.1 1080.59  49
  -3   0 -19 12114.9 1111.73  50
  -3   0  19 9048.30 925.949  53
   3   0 -19 11742.6 1093.80  60
   3   0  19 11027.4 1053.38  57
  -3   0  19 10097.2 1010.02  69
  -3   0 -20-137.117 130.211  50
   3   0  20 73.9198 115.804  57
   3   0 -20-180.042 169.891  60
  -3   0  20 253.639 156.366  69
  -3   0  20 71.5716 160.159  49
   3  -1  20 3032.81 440.423  57
  -3   1  20 3268.39 479.850  69
  -3   1  19 7942.95 849.836  49
  -3  -1 -19 9464.11 980.064  50
  -3   1  19 8676.29 905.340  53
   3   1 -19 8441.85 863.158  58
   3  -1  19 9037.06 930.552  57
   3   1 -19 9519.94 939.447  60
  -3   1  19 7693.65 877.949  69
  -3  -1 -18 9495.21 1077.53  50
  -3   1  18 9170.00 1036.33  53
  -3   1  18 8381.67 984.688  49
   3   1 -18 9450.81 1014.47  58
   3  -1  18 8496.12 951.635  57
   3   1 -18 9047.15 1023.36  60
   3  -1  18 6858.38 901.681  46
  -3   1  18 10659.9 1106.34  69
  -3   1  17 310.062 316.808  69
   3   1 -17 218.834 303.397  58
   3   1 -17 3.59435 380.995  60
  -3   1  17-194.365 368.073  53
  -3  -1 -17 238.358 318.602  50
  -3   1  17-11.1932 257.024  49
   3  -1  17 999.663 526.391  42
  -3   1  16 7519.36 1123.51  69
   3   1 -16 10186.4 1237.20  68
  -3  -1 -16 7302.00 1010.56  66
   3   1 -16 9256.87 1135.11  58
   3  -1  16 8267.16 978.122  56
   3  -1  16 5866.55 1085.21  36
   3   1 -16 7194.85 1395.74  34
  -3  -1 -16 8253.52 1108.82  50
  -3   1  16 8737.21 1135.98  53
  -3   1  16 7574.87 1036.70  49
  -3   1  16 6532.19 1196.25  43
   3  -1  16 7411.96 1217.09  42
   3   1 -15 3109.45 711.080  68
  -3  -1 -15 2364.98 612.045  66
  -3   1  15 2567.43 695.818  69
   3   1 -15 2914.53 659.952  58
   3  -1  15 1901.79 495.873  56
   3   1 -15 3170.31 865.640  34
   3  -1  15 1302.27 492.958  32
  -3   1  15 3125.84 666.518  53
  -3  -1 -15 2618.69 692.209  50
  -3   1  15 2868.56 653.819  49
  -3   1  15 2273.18 766.972  43
   3  -1  15 2718.16 815.451  42
  -3  -1 -14 15455.5 1596.69  66
  -3  -1 -14 17025.9 1769.33  63
   3   1 -14 15810.1 1606.67  68
  -3   1  14 15181.1 1575.46  69
   3   1 -14 13929.9 1447.58  58
   3  -1  14 12158.4 1376.38  56
   3   1 -14 14396.5 1982.39  34
   3  -1  14 11422.5 1577.31  32
   3  -1  14 11681.0 1684.62  29
  -3   1  14 15591.4 1637.90  53
  -3   1  14 14462.2 1506.78  49
  -3   1  14 13892.3 1868.55  43
   3  -1  14 14280.7 1801.85  42
   3  -1  14 11223.2 1679.71  23
  -3  -1 -13 5819.69 1181.02  19
  -3  -1 -13 5985.28 988.941  66
   3   1 -13 5527.07 889.855  67
   3   1 -13 5511.40 894.959  68
  -3   1  13 5619.13 925.723  69
  -3  -1 -13 5768.98 995.725  63
   3   1 -13 5344.79 847.067  58
  -3   1  13 5560.68 922.940  53
  -3   1  13 8184.36 1443.09  43
   3  -1  13 4926.26 1065.08  38
   3  -1  13 4724.52 1035.40  42
  -3   1  13 4970.92 852.693  49
   3   1 -13 5958.02 1240.49  34
   3  -1  13 6116.59 1194.82  29
   3   1 -12 67025.3 4620.29  34
   3  -1  12 56922.5 4196.18  29
  -3  -1 -12 65526.8 4084.78  63
  -3  -1 -12 60036.2 3908.00  66
   3   1 -12 61682.8 3889.53  68
  -3   1  12 60779.4 3850.53  69
   3   1 -12 58874.4 3840.55  67
  -3   1  12 64678.8 3988.91  53
  -3   1  12 56248.7 3743.66  49
  -3   1  12 73652.7 4744.91  43
   3  -1  12 67570.4 4490.06  38
   3  -1  12 67952.8 4479.96  42
   3   1 -12 65721.0 4455.53  21
  -3  -1 -12 58309.9 4335.69  19
   3   1 -11 19734.8 2145.47  34
   3  -1  11 20771.5 2072.98  29
  -3   1  11 20521.0 2233.44  43
   3  -1  11 19610.1 2087.71  38
   3  -1  11 21211.7 2170.27  42
  -3  -1 -11 17732.1 1754.90  47
  -3  -1 -11 18427.2 2049.68  19
   3   1 -10 15938.7 1847.71  34
   3  -1  10 16079.3 1753.41  29
  -3   1  10 18936.3 2044.16  43
   3  -1  10 17540.6 1886.16  38
   3  -1  10 17083.1 1874.42  42
   3  -1  10 13550.2 1370.39  45
   3  -1  10 15765.9 1785.93  24
  -3  -1 -10 15698.3 1779.08  19
  -3  -1  -9 582.776 356.830  14
   3  -1   9 919.902 373.441  35
   3   1  -9 1170.43 478.927  34
  -3   1   9 640.252 421.484  43
   3  -1   9 498.784 375.559  38
   3  -1   9 1278.25 383.840  45
  -3  -1  -9 1208.10 498.682  19
   3  -1   9 1248.97 592.680  24
  -3  -1  -8 4544.17 905.617  14
   3   1  -8 6277.74 1098.38  27
   3  -1   8 5101.19 934.831  35
   3   1  -8 6511.30 990.728  34
  -3   1   8 5812.07 1028.57  43
   3  -1   8 5442.74 964.091  38
   3  -1   8 5122.24 752.679  45
  -3  -1  -8 5097.52 836.566  19
   3  -1   8 5000.89 929.735  24
   3   1  -7 11312.5 1390.80  27
   3   1  -7 11244.6 1305.87  34
   3  -1   7 11106.7 1318.82  35
  -3   1   7 12772.0 1464.34  43
   3  -1   7 13726.3 1506.64  38
  -3  -1  -7 10827.9 1377.67  14
   3  -1   7 12827.4 1402.19  24
  -3  -1  -7 13141.6 1354.07  19
   3  -1   6 1113.29 440.398  35
   3   1  -6 1673.37 576.262  27
   3   1  -6 1252.54 483.134  41
  -3   1   6 1895.30 503.417  43
   3  -1   6 1140.66 402.366  12
  -3  -1  -6 1236.09 414.949  14
  -3  -1  -6 1563.54 456.353  19
   3  -1   6 1345.19 467.306  24
   3  -1   5 28615.7 2276.54  35
   3   1  -5 33037.6 2361.50  27
  -3   1   5 31656.6 2423.67  43
   3   1  -5 31658.3 2367.62  41
   3  -1   5 32192.9 2353.63  24
   3  -1   5 34751.9 2330.00  12
  -3  -1  -5 35059.4 2461.89  14
   3  -1   4 49409.8 3065.51  35
   3   1  -4 45239.5 2919.00  27
   3   1  -4 47159.3 3020.76  41
  -3   1   4 47155.3 3099.62  43
  -3  -1  -4 46301.2 3139.95  43
   3  -1   4 47947.6 2891.19  12
   3   1  -4 49658.1 2908.82  16
  -3  -1  -4 47427.3 3028.79  14
  -3  -1  -3 1289.20 433.551  14
   3  -1   3 1033.63 329.319  12
   3   1  -3 1278.49 373.831  16
   3  -1   3 1021.46 327.375  35
   3   1  -3 1142.62 346.142  27
   3   1  -3 698.446 266.953  41
  -3   1   3 1279.75 440.199  43
  -3  -1  -3 826.446 419.635  43
   3  -1   2 8545.99 1007.28  35
   3   1  -2 6552.19 853.421  41
  -3   1   2 5565.66 833.869  43
  -3  -1  -2 6018.24 915.484  43
   3   1  -2 7161.96 863.893  20
   3  -1   2 7169.57 813.897  12
   3   1  -2 8878.35 963.611  16
  -3  -1  -2 8229.52 926.051  14
   3  -1   1 68082.3 3924.06  35
   3  -1   1 62830.5 3674.14  21
   3   1  -1 74580.8 3879.54  20
  -3   1   1 65615.9 3959.74  43
   3  -1   1 67054.2 3630.94  12
   3   1  -1 84151.1 4024.61  16
  -3  -1  -1 75356.8 3864.56  14
   3  -1   0 6560.01 834.591  35
   3  -1   0 6741.58 854.982  31
  -3   1   0 4965.63 781.112  43
   3  -1   0 5936.90 771.116  21
   3   1   0 6963.56 832.559  20
   3  -1   0 5056.36 639.590  12
   3   1   0 7690.61 905.625  16
  -3   1   0 5535.36 667.157  14
  -3  -1   0 6586.80 791.368  14
   3  -1  -1 66234.2 3772.77  35
   3  -1  -1 71604.7 3869.13  31
   3  -1  -1 70278.5 3811.40  21
   3   1   1 70848.2 3772.42  20
  -3   1  -1 60190.8 3817.04  43
   3   1   1 80074.5 3951.42  16
  -3   1  -1 59388.1 3519.02  14
  -3  -1   1 74866.3 3728.13  14
   3  -1  -2 7791.79 944.220  31
   3   1   2 7340.60 888.226  31
  -3   1  -2 6858.71 948.366  43
   3   1   2 8273.22 979.100  16
  -3   1  -2 6343.53 782.038  14
  -3  -1   2 7267.57 815.954  14
   3  -1  -2 8290.82 978.078  21
   3   1   2 6936.20 829.799  20
   3   1   3 1000.89 396.593  31
   3  -1  -3 1197.53 398.308  31
  -3   1  -3 910.727 419.447  43
  -3   1  -3 1172.85 381.875  37
  -3  -1   3 421.527 288.671  43
   3  -1  -3 1008.94 332.655  21
  -3  -1   3 1119.20 306.462  14
   3   1   3 826.295 368.730  16
  -3   1  -3 1335.84 389.160  14
   3   1   4 55221.2 3079.59  16
  -3   1  -4 43870.2 2867.38  14
  -3  -1   4 51031.7 2827.63  14
   3   1   4 45911.1 2884.41  31
  -3   1  -4 47646.3 3163.18  37
  -3   1  -4 46529.9 3086.85  43
  -3  -1   4 41830.8 2966.75  43
   3  -1  -4 49699.7 3101.45  21
   3   1   5 35337.7 2332.01  16
   3   1   5 33867.0 2225.48  12
  -3   1  -5 26670.9 2113.56  14
  -3  -1   5 32835.7 2083.05  14
   3   1   5 28926.6 2073.96  31
   3  -1  -5 26031.3 1860.54  44
  -3  -1   5 25680.0 2166.18  43
  -3   1  -5 30035.7 2352.09  43
   3  -1  -5 34010.5 2403.62  21
  -3   1  -5 31094.7 2408.29  37
  -3  -1   6 1459.19 369.616  14
   3   1   6 1224.19 413.415  16
   3   1   6 953.539 318.990  12
  -3   1  -6 1126.90 405.602  14
  -3   1  -6 1087.53 446.553  43
  -3  -1   6 1422.87 485.241  43
  -3   1  -6 1292.72 510.201  37
   3  -1  -6 784.372 251.010  44
   3  -1  -6 1179.34 430.552  21
   3   1   7 11694.0 1258.64  12
  -3  -1   7 12443.8 1195.48  14
   3   1   7 13745.9 1369.04  35
   3  -1  -7 10642.0 1259.92  34
  -3   1  -7 12843.3 1520.74  37
  -3  -1   7 11653.9 1330.71  43
   3  -1  -7 9007.23 965.575  44
  -3   1  -7 12076.2 1272.07  19
   3  -1  -7 13080.6 1470.80  21
  -3   1  -8 5608.62 915.792  33
   3   1   8 4673.61 782.427  35
   3  -1  -8 5961.39 1000.33  34
  -3  -1   8 5498.06 914.157  43
  -3  -1   8 5094.29 771.626  14
   3   1   8 5656.60 910.766  12
   3  -1  -8 5504.94 972.834  21
   3   1   8 4739.66 856.068  24
  -3   1  -8 6480.75 995.648  19
   3  -1  -9 782.810 386.382  34
   3  -1  -9 997.303 432.066  21
   3   1   9 1680.92 570.358  24
  -3   1  -9 1237.86 520.558  19
  -3  -1   9 1685.09 470.431  14
   3   1   9 1423.59 502.845  12
   3  -1 -10 16315.8 1863.01  34
  -3   1 -10 15793.4 1747.34  19
   3  -1 -10 16527.8 1890.17  21
   3   1  10 15393.3 1699.19  24
  -3  -1  10 15589.7 1530.06  14
  -3  -1  11 16066.0 1640.50  14
   3   1  11 19342.6 1985.36  38
   3  -1 -11 21070.3 2189.42  34
  -3   1 -11 17306.4 1675.62  47
  -3   1 -11 19924.1 2069.68  19
   3  -1 -11 18476.3 2046.32  21
   3   1  11 17670.9 1888.48  24
  -3   1 -12 59554.3 4223.61  19
   3  -1 -12 60409.9 4215.96  21
   3   1  12 58714.5 4071.88  24
  -3  -1  12 53704.8 3684.45  14
  -3  -1  12 54398.9 3647.15  69
  -3   1 -12 61566.1 3874.98  63
   3  -1 -12 50560.3 3559.68  67
   3  -1 -12 53481.7 3592.77  58
   3  -1 -12 73331.4 4703.70  34
   3   1  12 63855.2 4243.21  29
  -3  -1  12 52461.3 3606.74  53
  -3  -1  12 58949.7 3713.63  49
  -3   1 -12 67603.7 3857.93  47
   3   1  12 64874.6 4189.94  38
  -3   1 -13 4696.32 1053.99  19
   3  -1 -13 5310.07 865.429  67
  -3  -1  13 5034.34 863.364  69
  -3   1 -13 6044.60 964.648  63
   3  -1 -13 5939.29 938.397  58
   3  -1 -13 7010.11 1105.86  60
   3  -1 -13 6503.79 1306.29  34
   3   1  13 4811.97 993.471  29
  -3  -1  13 4753.45 837.340  53
  -3  -1  13 6527.41 1025.50  49
   3   1  13 7524.42 1221.43  38
   3   1  13 5878.39 1103.02  42
   3  -1 -14 14448.7 1532.97  58
   3  -1 -14 14891.3 1596.58  60
   3  -1 -14 14142.4 1973.12  34
   3   1  14 12484.3 1729.75  29
  -3  -1  14 13095.9 1444.94  53
  -3  -1  14 14005.3 1540.94  49
  -3  -1  14 15221.0 1556.70  69
  -3   1 -14 15617.8 1697.14  63
   3   1  14 13407.7 1693.39  38
   3   1  14 14531.7 1831.48  42
  -3  -1  15 2215.28 569.292  69
  -3   1 -15 3068.16 735.955  63
   3   1  15 2544.33 787.473  32
   3  -1 -15 2998.05 699.527  58
   3  -1 -15 3213.97 714.930  60
  -3  -1  15 3369.22 741.829  49
   3   1  15 2650.78 763.283  42
  -3   1 -16 9300.96 1236.76  63
  -3  -1  16 7976.82 1068.81  69
   3   1  16 6884.57 1233.86  36
   3   1  16 6374.93 1167.36  32
  -3  -1  16 7974.72 1097.77  49
   3   1  16 6348.19 1157.08  42
   3  -1 -16 9705.55 1172.85  58
   3  -1 -16 8258.69 1130.59  60
   3  -1 -17-106.132 310.596  60
  -3  -1  17 233.549 292.362  49
  -3  -1  17-114.157 288.429  69
  -3   1 -17-175.920 289.118  63
   3  -1 -18 9628.88 1068.95  60
  -3  -1  18 7653.48 922.995  69
  -3   1 -18 8699.66 1011.24  50
  -3  -1  18 9173.21 1020.00  49
   3  -1 -19 7710.18 848.953  60
   3   1  19 8874.95 879.936  57
  -3  -1  19 7072.96 799.033  69
  -3  -1  19 8932.61 919.460  49
  -3   1 -19 8347.90 876.629  50
  -3  -1  20 3256.66 465.012  49
   3   2 -19 6308.15 694.511  58
   3  -2  19 6684.06 729.572  57
   3   2 -19 7143.07 764.849  60
  -3   2  19 5413.73 673.546  47
  -3  -2 -19 4234.37 579.729  64
  -3   2  19 6974.13 770.618  69
  -3   2  19 7572.84 834.081  53
  -3  -2 -19 8311.30 858.690  50
   3  -2  18 1496.18 355.659  56
   3   2 -18 1927.55 414.947  58
   3  -2  18 1651.90 460.601  57
   3   2 -18 2359.46 496.813  60
  -3   2  18 2099.90 481.138  47
  -3   2  18 2492.71 529.733  69
  -3  -2 -18 1349.64 378.297  64
  -3   2  18 1897.94 444.945  53
  -3  -2 -18 2745.40 591.721  50
   3   2 -17 2727.79 550.689  58
   3  -2  17 2377.71 515.298  57
   3  -2  17 2795.62 535.967  56
  -3  -2 -17 2786.71 625.610  50
  -3   2  17 3362.22 729.220  53
   3  -2  17 2730.60 539.648  46
   3   2 -17 3172.81 638.102  68
  -3   2  17 2468.36 541.483  69
   3   2 -16 5135.72 770.622  58
   3  -2  16 5377.84 815.617  57
   3  -2  16 4630.48 761.914  56
   3  -2  16 3627.27 802.579  36
   3   2 -16 3460.97 893.146  34
  -3   2  16 5612.62 913.538  53
  -3  -2 -16 5240.30 854.003  50
   3   2 -16 5921.58 917.227  68
  -3   2  16 5637.74 889.444  69
  -3   2  16 5511.81 1108.26  43
   3  -2  16 4051.66 938.234  42
   3   2 -15 2488.41 565.569  58
   3  -2  15 2728.94 680.039  56
   3  -2  15 2680.28 740.168  36
   3   2 -15 1907.41 579.286  34
  -3   2  15 2822.94 709.263  53
  -3  -2 -15 3889.87 820.897  50
   3   2 -15 3386.40 720.171  68
  -3  -2 -15 3186.75 818.467  66
  -3   2  15 1781.42 449.525  69
  -3   2  15 3054.79 947.013  43
   3  -2  15 2067.24 705.269  42
   3   2 -14 1221.39 568.871  68
  -3  -2 -14 800.215 410.051  66
  -3   2  14 412.528 420.848  69
   3   2 -14 533.350 281.089  58
   3  -2  14 20.4829 358.809  56
   3   2 -14 438.673 340.603  34
  -3   2  14 617.293 465.098  53
  -3  -2 -14-150.632 247.949  50
   3  -2  14 737.077 557.648  23
  -3   2  14 735.821 470.369  43
   3  -2  14 54.6661 316.391  42
  -3   2  13 3749.16 766.454  69
  -3  -2 -13 4119.07 847.324  66
   3   2 -13 4918.03 843.656  67
   3   2 -13 4335.07 822.849  68
   3  -2  13 4772.45 860.128  56
   3   2 -13 5134.76 1089.54  34
  -3   2  13 2938.39 734.357  53
  -3  -2 -13 6015.50 1006.72  50
  -3  -2 -13 4202.50 1013.83  19
   3  -2  13 3414.91 976.649  23
  -3   2  13 3989.68 1070.65  43
   3  -2  13 3283.66 830.388  42
  -3  -2 -12 11337.8 1366.58  66
  -3   2  12 9730.86 1284.07  69
  -3  -2 -12 11061.3 1384.45  63
   3   2 -12 10233.6 1302.58  68
   3   2 -12 9088.86 1226.21  67
   3  -2  12 11144.4 1295.10  56
   3   2 -12 13434.5 1478.29  61
   3   2 -12 12093.6 1692.95  34
   3  -2  12 8346.13 1357.73  29
  -3   2  12 12398.7 1400.25  53
  -3  -2 -12 10248.0 1256.19  50
  -3   2  12 11579.5 1698.88  43
   3  -2  12 11975.7 1641.31  42
  -3  -2 -12 9499.69 1497.80  19
   3  -2  12 10077.8 1568.20  23
  -3  -2 -11 21352.9 2285.85  19
  -3   2  11 20133.6 1844.59  69
  -3  -2 -11 22493.5 2023.92  63
  -3  -2 -11 20223.8 1898.02  66
   3   2 -11 19062.5 1827.92  67
   3   2 -11 22199.2 1917.60  68
   3   2 -11 20312.9 1897.27  61
  -3   2  11 20616.0 1899.63  53
   3  -2  11 21693.9 1821.32  45
   3   2 -11 25505.8 2549.63  27
   3   2 -11 24463.5 2408.97  34
   3  -2  11 19337.7 2086.25  29
  -3   2  11 25107.8 2483.59  43
   3  -2  11 19644.1 2148.03  38
   3  -2  11 23145.2 2292.87  42
   3   2 -10 5818.77 1157.06  27
   3   2 -10 6240.27 1161.12  34
   3  -2  10 7652.51 1138.33  29
  -3   2  10 7585.02 1295.69  43
   3  -2  10 7363.89 1264.36  38
   3  -2  10 6599.47 1150.63  42
   3  -2  10 4756.88 761.124  45
  -3  -2 -10 5379.92 1053.26  19
  -3  -2  -9 14483.8 1749.98  14
   3   2  -9 17722.6 1987.40  27
   3   2  -9 15704.3 1743.79  34
   3  -2   9 13886.2 1592.46  29
  -3   2   9 19265.6 1999.95  43
   3  -2   9 17528.9 1903.23  38
   3  -2   9 15577.7 1756.57  42
   3   2  -9 17026.9 1805.23  41
   3  -2   9 14339.3 1424.86  45
  -3  -2  -9 14176.5 1686.04  19
  -3  -2  -8 5473.57 999.054  14
   3   2  -8 6227.08 1091.97  27
   3   2  -8 5423.90 976.677  34
   3  -2   8 5086.33 860.945  29
   3   2  -8 6212.37 987.637  41
  -3   2   8 6358.07 1066.93  43
   3  -2   8 5590.78 1005.89  38
   3  -2   8 6067.82 974.670  42
   3  -2   8 5238.08 800.172  45
  -3  -2  -8 5732.83 931.260  19
   3  -2   8 5284.19 937.902  24
  -3  -2  -7 5687.69 983.995  14
   3   2  -7 4181.64 878.158  27
   3  -2   7 5484.98 997.898  35
   3   2  -7 3970.77 786.761  34
   3   2  -7 5967.73 975.607  41
  -3   2   7 5386.46 1208.36  43
   3  -2   7 4566.22 846.763  38
   3  -2   7 4163.26 687.540  45
  -3  -2  -7 4076.42 760.360  19
   3  -2   7 4928.82 866.822  24
  -3  -2  -6 6969.51 1039.60  14
   3  -2   6 6869.39 1017.64  35
   3   2  -6 6241.87 993.384  27
   3   2  -6 7990.38 1058.18  41
  -3   2   6 6606.67 1019.39  43
   3  -2   6 6922.50 1045.37  38
  -3   2   6 4918.69 907.765  37
   3  -2   6 6051.92 819.070  45
   3   2  -6 5580.65 851.667  20
  -3  -2  -6 5271.90 828.765  19
   3  -2   6 7101.56 1009.62  24
  -3   2   5 11348.7 1269.95  30
   3  -2   5 11101.0 1332.64  35
   3   2  -5 12208.0 1350.03  27
   3   2  -5 12487.3 1352.50  41
  -3   2   5 12020.3 1407.68  43
  -3   2   5 10819.8 1321.35  37
   3  -2   5 11521.2 1338.91  38
  -3  -2  -5 12689.9 1391.48  14
   3   2  -5 10756.4 1217.25  20
   3  -2   5 11373.1 1265.15  24
   3   2  -5 13083.8 1336.00  22
   3  -2   4 15271.3 1532.24  35
  -3   2   4 15164.6 1471.73  30
   3   2  -4 14666.1 1452.62  27
   3   2  -4 17122.3 1562.81  41
  -3   2   4 16358.3 1599.56  43
  -3   2   4 13784.3 1487.63  37
   3  -2   4 14940.7 1486.45  38
   3   2  -4 16979.7 1493.90  20
   3  -2   4 15707.9 1452.15  24
   3   2  -4 17009.1 1529.86  22
  -3  -2  -4 16489.4 1569.33  14
  -3  -2  -3 12709.4 1312.78  14
   3   2  -3 11948.5 1237.23  27
  -3   2   3 12301.1 1270.13  30
   3  -2   3 11755.2 1287.70  35
   3   2  -3 13605.4 1344.54  41
  -3   2   3 11294.6 1285.36  43
  -3   2   3 12041.3 1345.81  37
  -3  -2  -3 12076.4 1340.47  43
   3   2  -3 12487.0 1244.88  20
   3  -2   3 11656.9 1189.82  24
   3   2  -3 12177.8 1252.79  22
  -3  -2  -2 15106.7 1367.41  14
  -3   2   2 13818.6 1343.74  30
   3  -2   2 12160.5 1327.38  35
   3   2  -2 14666.8 1368.88  41
  -3   2   2 12085.1 1387.63  37
  -3  -2  -2 14283.8 1441.69  43
  -3   2   2 13942.2 1428.68  43
   3   2  -2 15816.1 1387.84  20
   3  -2   2 12001.2 1193.78  24
   3   2  -2 13938.5 1300.16  22
  -3  -2  -1 63299.4 3465.39  14
  -3   2   1 58691.8 3504.11  30
   3  -2   1 56807.3 3469.33  35
   3   2  -1 60426.3 3466.48  41
  -3   2   1 55003.2 3587.09  37
  -3   2   1 62056.6 3592.53  43
  -3  -2  -1 52002.1 3451.69  43
   3  -2   1 51912.9 3215.50  21
   3   2  -1 64160.1 3455.05  20
   3   2  -1 59740.9 3376.30  22
  -3  -2   0 15804.5 1332.78  14
   3  -2   0 12465.9 1276.34  35
   3   2   0 12681.6 1260.08  41
  -3   2   0 11824.0 1344.07  37
  -3   2   0 12984.0 1339.09  43
   3  -2   0 13651.0 1255.85  21
   3   2   0 14852.0 1325.98  20
   3   2   0 14221.0 1261.12  22
  -3  -2   1 67472.9 3447.16  14
   3  -2  -1 50053.6 3311.88  35
  -3   2  -1 53558.6 3499.76  43
   3  -2  -1 61101.2 3494.45  21
   3   2   1 66373.5 3505.11  20
   3   2   1 57897.4 3306.16  22
   3   2   1 56050.2 3360.69  41
  -3   2  -1 60764.9 3723.96  37
   3   2   2 18043.3 1516.10  16
  -3  -2   2 15206.4 1313.23  14
  -3   2  -2 13147.8 1361.36  43
   3  -2  -2 14361.3 1376.07  21
   3   2   2 15124.5 1342.52  20
   3   2   2 13127.5 1183.92  22
  -3   2  -2 13430.2 1485.97  37
   3   2   3 15496.3 1398.43  16
  -3  -2   3 12280.0 1173.29  14
  -3   2  -3 12050.4 1410.55  37
  -3   2  -3 9817.33 1187.82  43
   3  -2  -3 13148.7 1353.54  21
   3   2   3 12527.8 1214.61  20
   3   2   4 18139.8 1568.34  16
  -3  -2   4 17386.4 1432.97  14
  -3   2  -4 13944.6 1458.33  33
  -3   2  -4 16029.8 1688.73  37
  -3   2  -4 12674.1 1415.20  43
   3  -2  -4 18163.8 1623.72  21
   3   2   4 17091.4 1431.10  20
   3   2   5 11910.0 1264.99  16
  -3  -2   5 12432.3 1206.32  14
   3   2   5 10924.7 1150.11  31
  -3   2  -5 9910.07 1214.47  33
  -3   2  -5 12511.7 1470.13  37
  -3   2  -5 9940.75 1234.15  43
   3  -2  -5 12121.6 1367.63  21
   3   2   5 11223.6 1110.38  20
  -3   2  -6 5626.29 889.722  43
  -3   2  -6 7025.42 1102.94  37
  -3  -2   6 5996.02 850.976  14
   3   2   6 7188.79 953.592  16
   3  -2  -6 6312.39 992.863  21
  -3   2  -6 4571.76 847.322  33
  -3   2  -7 4230.96 853.043  37
  -3  -2   7 4203.80 708.456  14
   3   2   7 3249.14 654.084  16
   3   2   7 4674.99 802.226  12
   3  -2  -7 5357.36 902.167  21
  -3   2  -7 3975.01 776.041  33
  -3   2  -8 4965.24 996.557  37
  -3  -2   8 5528.44 843.031  14
   3   2   8 4623.45 806.116  16
   3   2   8 6202.21 941.528  12
   3  -2  -8 6681.27 1129.34  21
  -3   2  -8 5109.21 944.012  33
  -3   2  -9 16961.9 1953.78  37
  -3   2  -9 14140.7 1706.91  33
   3   2   9 14016.5 1589.01  12
  -3  -2   9 19137.0 1708.85  14
   3  -2  -9 17021.9 1864.53  21
   3   2   9 15279.0 1642.89  24
  -3   2 -10 5521.47 1059.31  33
  -3  -2  10 6216.73 951.591  14
   3   2  10 5329.29 968.692  12
   3  -2 -10 7618.60 1214.49  21
   3   2  10 5163.48 953.345  24
  -3   2 -10 6810.39 1122.79  19
  -3   2 -11 23521.4 2256.13  19
   3  -2 -11 22131.4 2251.76  21
   3   2  11 20441.6 2047.23  24
  -3  -2  11 23828.4 2063.16  14
  -3   2 -11 20094.6 1866.68  63
   3  -2 -11 18716.2 1769.63  67
  -3  -2  11 16775.0 1637.03  57
   3  -2 -11 18689.8 1791.19  60
  -3  -2  11 18980.4 1793.76  49
  -3   2 -11 17054.4 1672.40  47
   3   2  11 22944.8 2153.83  38
  -3   2 -12 11480.1 1579.33  19
   3  -2 -12 9839.24 1458.67  21
   3   2  12 9158.69 1379.42  24
  -3  -2  12 8954.21 1259.20  14
  -3   2 -12 11877.1 1406.10  63
  -3  -2  12 8689.31 1151.47  69
   3  -2 -12 8931.87 1178.97  67
  -3  -2  12 8669.87 1100.37  57
   3  -2 -12 9988.04 1292.43  60
   3   2  12 10487.7 1542.89  29
  -3  -2  12 11032.0 1333.13  49
  -3   2 -12 9863.16 1211.28  47
   3   2  12 10643.3 1455.45  38
   3  -2 -13 3314.47 807.442  21
   3   2  13 3510.81 830.597  24
  -3   2 -13 3390.51 925.298  19
  -3  -2  13 3294.02 778.706  14
   3  -2 -13 4563.12 807.435  67
  -3   2 -13 4168.21 811.095  63
  -3  -2  13 2931.96 636.812  69
   3   2  13 4061.61 996.506  29
   3  -2 -13 4879.52 875.585  60
  -3  -2  13 3849.68 719.401  57
  -3  -2  13 5998.18 997.373  49
   3   2  13 3959.81 920.617  42
  -3  -2  14 724.989 353.697  69
  -3   2 -14 252.379 247.958  63
   3   2  14 326.136 335.637  29
   3  -2 -14 1027.60 558.066  60
  -3  -2  14 287.067 301.189  57
  -3  -2  14 881.428 472.302  49
   3   2  14 395.505 425.071  42
  -3   2 -15 2729.70 712.067  63
  -3  -2  15 3349.59 653.555  69
   3   2  15 2331.41 729.098  32
   3  -2 -15 2973.30 686.387  60
  -3  -2  15 2494.49 636.177  49
   3   2  15 2413.70 712.952  42
   3  -2 -16 5352.31 913.271  60
  -3  -2  16 6156.83 925.156  49
  -3   2 -16 4952.01 920.563  63
  -3  -2  16 4375.50 720.069  69
   3   2  16 3523.56 824.473  36
   3  -2 -17 2785.45 629.056  60
  -3   2 -17 3756.24 781.453  63
  -3  -2  17 4032.15 722.558  49
  -3  -2  18 1760.15 486.178  49
   3  -2 -18 2181.64 500.170  60
  -3  -2  19 7649.89 805.381  49
  -3   2 -19 6730.33 746.349  50
   3  -2 -19 6846.88 748.158  60
   3   2  19 5071.00 631.035  57
  -3   3  19 11717.8 976.796  53
   3  -3  19 10385.4 867.678  57
  -3   3  19 8694.84 864.708  69
  -3  -3 -19 9392.59 860.310  64
  -3   3  18 3491.68 595.170  53
  -3  -3 -18 3612.46 601.425  50
   3  -3  18 3594.48 569.286  57
   3   3 -18 3534.31 523.754  58
   3  -3  18 2912.54 459.952  56
  -3   3  18 3689.44 620.788  47
   3   3 -18 4384.59 631.418  68
  -3  -3 -18 3285.36 569.720  64
  -3   3  18 3247.36 539.465  69
  -3   3  17 6037.81 842.048  69
   3   3 -17 7139.88 904.098  68
   3  -3  17 5377.14 746.009  56
   3  -3  17 6502.04 821.698  57
   3   3 -17 6398.68 789.774  58
  -3   3  17 6584.77 886.455  53
  -3  -3 -17 8605.32 1029.31  50
   3  -3  16 4544.32 762.689  57
   3   3 -16 5167.67 729.705  58
   3  -3  16 4366.30 726.620  56
  -3   3  16 6356.44 958.255  53
  -3  -3 -16 6327.70 950.172  50
  -3   3  16 5158.14 800.772  69
   3   3 -16 5302.84 821.292  68
  -3   3  16 3791.65 937.600  43
   3  -3  16 3704.29 846.948  42
   3  -3  15 6883.23 971.188  57
   3  -3  15 6273.51 933.200  56
   3   3 -15 4328.29 1014.35  34
  -3  -3 -15 5828.54 897.273  50
  -3   3  15 6697.00 1000.99  53
  -3   3  15 4796.95 821.666  69
   3   3 -15 6510.08 927.214  68
  -3   3  15 5922.74 1220.89  43
   3  -3  15 4878.56 1056.61  42
   3  -3  14 14149.6 1484.53  57
   3  -3  14 12296.9 1388.90  56
   3   3 -14 11890.8 1719.43  34
  -3   3  14 14781.0 1543.32  53
  -3  -3 -14 15195.0 1530.49  50
   3   3 -14 13777.0 1429.36  68
  -3  -3 -14 13191.8 1532.48  66
   3   3 -14 11950.6 1333.52  67
  -3   3  14 15263.8 1528.87  69
  -3   3  14 12696.1 1822.19  43
   3  -3  14 13827.8 1814.62  42
   3   3 -13 2564.87 591.551  67
  -3  -3 -13 2167.32 567.473  66
  -3   3  13 2167.72 612.970  69
   3   3 -13 2602.94 601.302  68
   3  -3  13 2036.30 560.242  56
   3   3 -13 2932.96 690.285  61
   3   3 -13 2314.05 775.224  34
  -3  -3 -13 3213.61 716.957  50
  -3   3  13 3333.71 777.920  53
   3  -3  13 2400.11 755.505  23
  -3   3  13 2834.11 943.075  43
   3  -3  13 2112.54 657.941  42
   3   3 -12 1101.91 392.762  68
  -3  -3 -12 2266.12 731.617  66
   3   3 -12 1352.10 494.320  67
  -3   3  12 1472.12 558.648  69
   3  -3  12 1279.12 452.406  56
   3   3 -12 1504.45 516.757  61
   3   3 -12 1804.64 752.935  27
   3   3 -12 1074.95 473.321  34
  -3  -3 -12 1246.31 461.917  50
  -3   3  12 1597.65 555.498  53
  -3  -3 -12 649.871 413.760  19
   3  -3  12 555.286 299.051  23
  -3   3  12 1859.02 875.949  43
   3  -3  12 1246.87 512.558  42
  -3   3  11 12640.8 1347.69  69
   3   3 -11 11952.0 1360.22  68
  -3  -3 -11 12086.0 1435.28  66
   3   3 -11 12326.1 1419.87  61
   3  -3  11 12257.3 1382.20  56
   3   3 -11 13631.4 1818.22  27
   3   3 -11 10312.0 1533.67  34
  -3   3  11 10902.7 1320.35  53
  -3  -3 -11 10797.2 1333.75  50
  -3  -3 -11 10490.5 1579.39  19
   3  -3  11 12017.7 1709.00  23
  -3   3  11 12739.1 1757.74  43
   3  -3  11 11438.3 1608.64  42
   3   3 -10 11781.9 1297.56  68
  -3   3  10 8259.22 1113.33  69
  -3  -3 -10 9886.16 1246.57  66
  -3  -3 -10 9501.34 1170.54  62
   3   3 -10 11462.8 1278.90  61
   3  -3  10 12203.2 1353.98  56
  -3   3  10 10790.1 1301.28  53
  -3  -3 -10 10091.1 1239.28  50
   3   3 -10 11367.8 1638.98  27
   3   3 -10 11989.0 1579.78  34
  -3   3  10 14037.6 1766.74  43
   3  -3  10 11006.9 1536.24  42
   3   3 -10 11093.8 1447.58  41
  -3  -3 -10 10606.2 1548.62  19
   3  -3  10 10456.3 1518.27  23
  -3   3   9 6214.25 1102.65  17
  -3  -3  -9 6911.61 1232.77  14
   3   3  -9 10056.3 1475.55  27
   3   3  -9 9808.27 1406.05  34
   3   3  -9 10709.7 1382.83  41
  -3   3   9 10938.5 1545.87  43
   3  -3   9 10195.7 1438.06  42
   3  -3   9 9996.80 1182.95  45
  -3  -3  -9 9741.50 1389.73  19
  -3  -3  -8 31371.2 2774.46  14
   3   3  -8 29568.5 2597.86  34
   3   3  -8 36277.7 2956.31  27
   3   3  -8 38972.2 2891.03  41
  -3   3   8 39095.9 3042.54  43
  -3   3   8 33315.7 2857.92  37
   3  -3   8 36292.0 2934.05  38
   3  -3   8 31959.8 2691.20  42
   3  -3   8 30997.4 2345.98  45
  -3  -3  -8 30334.9 2642.20  19
  -3  -3  -7 28232.3 2440.97  14
   3   3  -7 21083.9 2080.61  34
   3   3  -7 27736.5 2438.49  27
   3   3  -7 29113.4 2364.06  41
  -3   3   7 28539.4 2464.04  37
   3  -3   7 26014.7 2371.09  38
   3  -3   7 23859.2 2187.07  42
  -3   3   7 27964.5 2440.95  43
   3  -3   7 26702.6 2040.88  45
   3   3  -7 24022.0 2064.22  20
  -3  -3  -7 23990.7 2221.81  19
   3   3  -7 29225.5 2337.88  22
  -3  -3  -6 22155.1 2111.95  14
   3   3  -6 24602.1 2184.04  27
  -3   3   6 22667.0 2120.85  30
   3   3  -6 26118.7 2153.99  41
  -3   3   6 25043.2 2256.37  37
  -3   3   6 25054.7 2218.40  43
   3  -3   6 21900.3 2113.35  38
   3  -3   6 20864.2 1788.69  45
   3   3  -6 21925.3 1936.17  20
   3   3  -6 25559.6 2135.35  22
  -3  -3  -5 31753.8 2570.70  14
  -3   3   5 33349.3 2627.29  30
   3   3  -5 36829.9 2634.70  41
  -3   3   5 34096.0 2727.96  37
  -3   3   5 34193.2 2660.84  43
   3  -3   5 28582.4 2450.69  38
   3  -3   5 31484.1 2256.50  45
   3   3  -5 34680.8 2468.93  20
   3   3  -5 33322.8 2493.12  22
  -3  -3  -4 626.324 419.337  14
   3  -3   4 503.000 310.115  18
  -3   3   4 330.337 235.236  15
  -3   3   4-35.1370 276.959  30
   3   3  -4 670.535 393.887  41
  -3   3   4 54.1008 225.521  43
  -3   3   4 342.417 397.888  37
   3  -3   4-106.368 275.819  38
   3  -3   4 762.277 327.632  45
   3   3  -4 550.440 373.121  22
   3   3  -4 1455.34 527.559  20
  -3   3   3 43598.6 3059.81  30
  -3   3   3 39760.9 2902.49  43
  -3   3   3 41453.7 3082.30  37
  -3   3   3 39323.2 2765.97  15
  -3  -3  -3 43187.6 2953.89  14
   3   3  -3 44819.6 2883.62  20
   3  -3   3 46384.4 2841.59  18
   3   3  -3 44662.6 2914.96  22
   3  -3   2 8687.33 1153.36  35
  -3   3   2 8710.49 1177.63  30
  -3   3   2 8163.89 1073.20  43
  -3   3   2 8866.15 1239.27  37
   3   3  -2 9574.52 1094.63  20
   3   3  -2 9459.05 1099.63  22
  -3  -3  -2 10122.5 1144.31  14
  -3  -3  -1 15165.6 1417.54  14
  -3   3   1 14639.5 1527.44  30
  -3   3   1 11285.9 1308.70  33
   3  -3   1 11695.5 1303.29  35
   3   3  -1 10624.2 1119.97  28
   3  -3   1 12025.8 1323.06  40
  -3   3   1 13150.3 1502.49  37
  -3   3   1 12506.5 1333.59  43
   3  -3   1 11070.5 1185.40  21
   3   3  -1 13738.6 1333.88  20
   3   3  -1 11511.2 1220.83  22
   3  -3   0 5784.51 881.621  35
  -3   3   0 5152.07 892.570  33
  -3   3   0 9223.54 1211.38  37
  -3   3   0 7006.55 969.693  43
   3   3   0 7042.45 915.233  22
   3  -3   0 6602.48 910.792  21
   3   3   0 8198.85 978.085  20
  -3  -3   0 7672.76 965.522  14
  -3  -3   1 13831.4 1300.75  14
  -3   3  -1 13429.0 1428.54  33
   3  -3  -1 11058.7 1215.97  35
  -3   3  -1 12367.3 1467.02  37
  -3   3  -1 11651.5 1286.20  43
   3  -3  -1 11311.3 1244.93  21
   3   3   1 12949.7 1289.39  20
   3   3   1 11861.6 1195.18  22
  -3   3  -2 10686.7 1320.10  37
  -3   3  -2 6861.34 977.730  43
  -3  -3   2 9776.17 1086.87  14
   3  -3  -2 9562.21 1158.32  21
   3   3   2 9879.64 1088.24  20
   3   3   2 9066.71 1016.58  22
  -3   3  -2 8403.29 1151.06  33
  -3   3  -3 47078.6 3205.88  37
  -3  -3   3 44734.6 2774.61  14
   3  -3  -3 42528.1 2931.54  21
   3   3   3 46812.8 2836.73  20
   3   3   3 36333.2 2541.06  22
  -3   3  -3 39258.5 2929.51  33
  -3   3  -4 133.188 341.877  37
  -3  -3   4 8.19043 203.564  14
   3  -3  -4 808.406 532.894  21
  -3   3  -4 253.050 243.211  25
   3   3   4 139.912 173.050  20
  -3   3  -4 336.069 272.819  33
  -3   3  -5 33854.4 2739.36  37
   3   3   5 34892.9 2485.28  16
  -3  -3   5 35749.0 2415.78  14
   3  -3  -5 32372.4 2561.05  21
   3   3   5 29552.4 2218.00  20
  -3   3  -5 30734.2 2576.33  33
  -3   3  -6 25447.8 2311.53  37
   3   3   6 24459.1 2005.88  16
  -3  -3   6 23155.5 1940.14  14
   3  -3  -6 21945.6 2077.46  21
  -3   3  -6 21499.4 2093.58  33
  -3   3  -7 28993.2 2531.09  37
   3   3   7 25340.3 2154.65  12
   3   3   7 22751.9 2035.10  16
  -3  -3   7 27977.9 2169.37  14
   3  -3  -7 24789.2 2272.12  21
  -3   3  -7 27444.8 2484.70  33
  -3   3  -8 36399.9 2999.88  37
   3   3   8 30473.4 2536.12  12
  -3  -3   8 40134.2 2747.59  14
   3  -3  -8 34508.0 2830.54  21
  -3   3  -8 31860.4 2797.74  33
  -3   3  -9 10798.7 1571.82  37
  -3   3  -9 7520.21 1237.44  33
   3  -3  -9 7980.51 1266.96  21
   3   3   9 9448.85 1262.00  12
  -3  -3   9 9951.36 1257.11  14
   3  -3 -10 11684.0 1570.78  21
   3   3  10 12189.2 1485.14  24
   3   3  10 8630.77 1277.30  12
  -3  -3  10 12632.4 1469.40  14
  -3   3 -10 9954.67 1266.38  63
   3  -3 -10 10137.1 1229.36  67
  -3  -3  10 11699.8 1250.69  57
   3  -3 -10 9929.35 1223.02  60
  -3   3 -10 10070.2 1490.57  33
  -3  -3  10 11253.7 1328.25  49
  -3  -3  10 12457.4 1470.54  48
   3  -3 -10 11054.1 1555.23  40
   3   3  11 8268.66 1252.40  12
  -3  -3  11 11849.4 1458.43  14
   3  -3 -11 10947.5 1274.23  67
  -3   3 -11 10825.8 1321.12  63
  -3  -3  11 12049.4 1320.18  57
   3  -3 -11 11204.0 1319.56  60
  -3   3 -11 11765.9 1631.04  33
  -3  -3  11 9789.32 1249.07  49
   3  -3 -11 13653.0 1732.18  40
  -3   3 -11 13636.2 1684.74  19
   3  -3 -11 10122.0 1489.10  21
   3   3  11 9909.66 1395.10  24
   3  -3 -12 418.074 221.910  21
  -3   3 -12 1023.06 465.742  19
  -3  -3  12 1000.78 450.933  14
   3  -3 -12 1210.86 500.321  67
  -3   3 -12 1208.98 448.301  63
   3   3  12 634.274 406.670  29
   3  -3 -12 1256.79 460.344  60
  -3  -3  12 1053.43 423.593  57
  -3  -3  12 1094.83 356.802  49
   3  -3 -12 1386.34 611.558  40
   3  -3 -13 1741.29 478.884  60
  -3  -3  13 2988.80 672.478  57
   3   3  13 1885.59 696.209  29
  -3  -3  13 2287.57 607.825  49
  -3   3 -13 3039.60 720.947  63
   3  -3 -13 1614.26 487.637  67
  -3  -3  14 14937.0 1573.51  49
   3  -3 -14 14387.2 1513.72  60
  -3  -3  14 12901.8 1398.44  57
  -3   3 -14 14279.0 1550.31  63
   3  -3 -15 5708.73 881.241  60
  -3  -3  15 5276.82 794.476  57
  -3  -3  15 6734.48 948.010  49
  -3   3 -15 6072.99 945.135  63
   3   3  15 3046.98 809.973  36
   3  -3 -16 5484.00 848.122  60
  -3  -3  16 4271.07 708.012  57
  -3   3 -16 4667.80 786.920  63
  -3  -3  16 4635.96 769.525  49
   3  -3 -17 6950.60 906.567  60
  -3  -3  17 5599.09 751.850  57
  -3   3 -17 6180.80 863.317  63
  -3  -3  17 5919.92 816.079  49
  -3  -3  18 3465.97 563.794  49
   3  -3 -18 4302.02 653.583  60
  -3  -3  18 3309.53 492.556  57
  -3  -3  19 10692.5 914.367  49
   3  -3 -19 10570.4 894.797  60
  -3   4  18 868.812 293.945  53
   3  -4  18 1140.09 240.184  57
   3  -4  18 746.123 211.081  56
  -3   4  18 1040.14 313.512  47
  -3  -4 -18 1123.47 316.946  64
   3   4 -18 1169.60 314.287  68
  -3   4  17 465.573 242.584  53
   3  -4  17 595.377 206.804  57
   3  -4  17 911.279 319.375  56
  -3   4  17 1376.57 391.685  47
  -3  -4 -17 742.731 267.056  64
   3   4 -17 875.649 353.191  68
  -3   4  17 1002.41 313.592  69
  -3  -4 -16 3980.08 677.190  64
   3   4 -16 4271.88 696.148  68
  -3   4  16 2952.39 542.845  69
   3  -4  16 3301.29 635.172  56
   3  -4  16 3258.22 534.156  57
  -3   4  16 3680.12 658.559  53
  -3  -4 -16 3518.47 655.949  50
   3  -4  15 10975.7 1197.35  56
   3  -4  15 10870.2 1194.28  57
  -3   4  15 11876.6 1309.30  53
  -3  -4 -15 14714.2 1455.85  50
   3   4 -15 11230.4 1245.40  68
  -3   4  15 11779.2 1645.33  43
   3  -4  14 5855.19 843.591  57
   3  -4  14 6277.99 901.934  56
   3   4 -14 7251.12 1028.68  61
   3   4 -14 5363.78 1086.99  34
  -3   4  14 6958.51 1008.41  53
  -3  -4 -14 6733.44 988.349  50
   3   4 -14 5423.54 848.364  67
  -3   4  14 6274.20 886.684  69
   3   4 -14 5963.19 890.410  68
  -3   4  14 6834.06 1295.26  43
   3  -4  14 5115.18 1040.42  42
   3  -4  13 12606.2 1395.81  56
   3   4 -13 13699.1 1443.44  61
   3   4 -13 11578.4 1665.92  34
  -3   4  13 12590.7 1391.87  53
  -3  -4 -13 13006.6 1429.70  50
   3   4 -13 11625.8 1291.87  67
   3   4 -13 11709.9 1311.93  68
  -3   4  13 13431.9 1799.40  43
   3  -4  13 10453.6 1531.21  42
  -3   4  13 10062.1 1604.63  37
   3   4 -12 981.041 446.266  68
  -3  -4 -12 643.889 437.527  66
   3   4 -12 1271.70 590.430  61
   3  -4  12 1041.65 438.324  56
   3   4 -12 573.605 379.061  27
   3   4 -12 504.324 414.469  34
  -3  -4 -12 526.557 385.001  50
  -3   4  12 849.287 419.523  53
   3  -4  12 721.045 496.226  23
  -3   4  12 662.308 468.814  37
  -3   4  12 1154.55 606.711  43
   3  -4  12 958.839 507.703  42
   3   4 -11 955.871 437.004  68
  -3  -4 -11 2972.29 990.658  66
  -3  -4 -11 1963.38 537.927  62
   3   4 -11 748.191 253.649  61
   3  -4  11 1216.65 454.653  56
   3   4 -11 2470.47 824.722  27
   3   4 -11 1397.56 625.396  34
  -3  -4 -11 1697.38 573.576  50
  -3   4  11 1090.22 475.917  53
   3  -4  11 1029.82 506.943  23
  -3   4  11 965.615 617.081  37
  -3   4  11 565.420 389.029  43
   3  -4  11 877.663 440.531  42
  -3  -4 -10 23191.4 2070.50  66
   3   4 -10 21359.3 1875.93  68
  -3  -4 -10 21137.3 1902.54  62
   3   4 -10 24316.0 2006.74  61
   3  -4  10 24471.5 2067.35  56
   3   4 -10 24212.1 2349.38  34
   3   4 -10 22503.3 2421.39  27
  -3  -4 -10 20914.0 1945.92  50
  -3   4  10 22163.7 1942.29  53
  -3  -4 -10 15914.1 2049.98  19
   3  -4  10 18907.7 2156.07  23
   3   4 -10 22932.2 2208.51  41
  -3   4  10 26856.1 2598.31  43
  -3   4  10 26108.0 2684.00  37
   3  -4  10 20811.9 2187.93  42
  -3  -4  -9 1266.88 545.495  14
   3  -4   9 921.760 375.199  70
  -3  -4  -9 2275.07 586.692  66
   3   4  -9 1700.62 516.578  68
   3  -4   9 1757.41 501.208  56
  -3  -4  -9 1317.10 528.691  62
   3   4  -9 2191.91 500.002  61
   3   4  -9 1117.24 528.061  27
   3   4  -9 1252.68 556.085  34
  -3  -4  -9 1795.78 579.136  50
  -3   4   9 1261.59 486.659  53
  -3  -4  -9 1068.80 503.294  19
   3  -4   9 937.768 407.863  23
   3   4  -9 1828.60 634.315  41
  -3   4   9 2991.77 1112.47  43
  -3   4   9 2597.60 808.470  37
  -3  -4  -8 8443.54 1318.78  14
   3   4  -8 7707.23 1004.03  68
  -3  -4  -8 7043.09 1042.44  66
   3  -4   8 7399.69 1045.56  56
  -3  -4  -8 7672.08 1041.83  62
  -3  -4  -8 7034.23 1062.09  50
   3   4  -8 8399.97 1334.19  27
  -3   4   8 8964.99 1376.86  30
   3   4  -8 8051.85 1217.64  34
   3   4  -8 9708.38 1355.62  41
  -3   4   8 9234.94 1421.98  43
  -3   4   8 10457.2 1559.11  37
   3   4  -8 7950.71 1189.50  22
   3  -4   8 7169.32 1178.53  23
  -3   4   7 334.592 501.743  30
   3   4  -7 1387.48 524.608  34
   3   4  -7 357.489 294.138  27
  -3   4   7 974.973 530.135  15
  -3  -4  -7 119.540 374.991  14
   3   4  -7 928.262 499.213  41
  -3   4   7 1147.08 567.969  43
  -3   4   7 636.222 513.132  37
   3   4  -7-35.3376 447.629  22
   3   4  -7 427.897 361.686  20
   3  -4   7 114.077 220.634  23
  -3   4   6 4444.82 886.925  43
   3   4  -6 3220.45 739.951  41
  -3   4   6 2971.55 856.671  37
  -3   4   6 4598.89 939.695  30
   3   4  -6 3029.69 717.926  34
  -3  -4  -6 2719.69 715.020  14
  -3   4   6 2603.81 690.726  15
   3  -4   6 2810.04 639.498  45
   3   4  -6 3101.31 661.886  22
   3   4  -6 2163.77 566.973  20
   3   4  -5 17589.5 1761.30  41
  -3   4   5 17405.9 1806.96  43
  -3   4   5 16908.5 1898.34  37
  -3   4   5 17738.8 1915.73  30
  -3   4   5 14962.0 1654.79  15
  -3  -4  -5 13855.7 1684.74  14
   3  -4   5 16129.0 1520.79  45
   3   4  -5 13514.5 1518.03  20
   3   4  -5 18071.2 1737.56  22
  -3   4   4 654.451 393.938  43
  -3   4   4 66.4032 330.661  37
  -3   4   4 113.871 277.063  30
  -3  -4  -4 721.460 471.989  14
   3  -4   4 366.489 341.714  18
  -3   4   4 166.977 277.512  15
   3  -4   4 752.013 413.696  45
   3   4  -4 55.6321 232.354  22
   3   4  -4 321.526 255.793  20
  -3   4   3 11647.3 1569.86  37
  -3   4   3 12774.8 1545.54  30
  -3   4   3 11071.1 1385.14  15
  -3  -4  -3 13100.8 1497.19  14
   3  -4   3 11413.2 1226.43  45
  -3   4   3 11503.8 1384.89  43
   3  -4   3 13041.0 1408.10  18
   3   4  -3 13550.1 1424.65  20
   3   4  -3 13085.8 1444.64  22
  -3   4   2 14155.4 1666.66  37
   3   4  -2 11852.9 1320.29  28
  -3   4   2 13266.5 1577.86  30
  -3   4   2 14382.2 1633.43  33
  -3  -4  -2 12176.8 1411.59  14
   3  -4   2 11238.3 1214.96  45
  -3   4   2 11727.3 1366.23  43
   3  -4   2 14261.5 1478.94  18
  -3   4   2 12737.2 1424.95  25
   3   4  -2 13784.8 1445.84  20
   3   4  -2 13710.7 1434.67  22
   3  -4   1 7881.40 1098.24  40
  -3   4   1 7629.15 1216.27  37
   3   4  -1 8054.65 1014.36  28
  -3   4   1 8050.65 1209.91  30
  -3   4   1 7204.28 1164.11  33
  -3  -4  -1 7742.75 1110.85  14
   3  -4   1 7904.58 1097.01  18
   3  -4   1 6458.51 863.650  45
   3   4  -1 8400.05 1066.72  22
  -3   4   1 9260.94 1218.49  25
   3   4  -1 8616.19 1085.69  20
  -3  -4   0 36592.3 2631.12  14
   3  -4   0 37061.2 2755.41  40
  -3   4   0 33804.2 2804.55  37
  -3   4   0 27581.9 2440.53  25
   3  -4   0 41600.7 2741.79  18
   3   4   0 33538.5 2482.42  22
  -3   4   0 34583.7 2770.51  33
  -3  -4   1 8030.20 1088.11  14
   3   4   1 7417.56 1035.92   8
   3  -4  -1 9722.66 1297.48  40
  -3   4  -1 9107.76 1271.84  37
   3   4   1 8152.12 1078.45  20
  -3   4  -1 7508.45 1081.04  25
   3  -4  -1 10930.1 1265.89  18
   3   4   1 8546.28 1052.17  22
  -3   4  -1 7672.49 1183.64  33
   3   4   2 10955.1 1309.51   8
  -3  -4   2 13530.9 1411.81  14
   3  -4  -2 13593.7 1562.03  40
  -3   4  -2 14259.1 1678.40  37
   3   4   2 13107.3 1347.26  22
  -3   4  -2 11208.9 1357.02  25
   3   4   2 12421.3 1366.61  20
   3  -4  -2 15147.2 1552.14  18
  -3   4  -2 13862.4 1632.30  33
   3   4   3 9995.38 1260.51   8
  -3  -4   3 12549.5 1376.01  14
  -3   4  -3 11479.6 1521.14  37
   3  -4  -3 12370.9 1527.68  40
   3   4   3 10932.4 1211.67  22
  -3   4  -3 11994.7 1416.27  25
   3   4   3 12439.7 1353.71  20
  -3   4  -3 12758.6 1569.26  33
  -3  -4   4 425.361 304.816  14
   3   4   4 394.084 292.286   8
   3  -4  -4 650.063 371.951  40
  -3   4  -4-388.804 303.608  37
   3  -4  -4 920.918 389.222  21
  -3   4  -4 447.863 336.939  25
   3   4   4 298.247 259.800  20
  -3   4  -4 640.822 402.195  33
   3   4   5 12350.4 1477.39   8
  -3  -4   5 17130.2 1666.80  14
  -3   4  -5 18155.1 1942.52  37
   3  -4  -5 18110.4 1896.13  40
   3  -4  -5 16856.0 1762.58  21
   3   4   5 14831.6 1494.58  20
  -3   4  -5 14311.0 1747.86  33
  -3  -4   6 3637.64 752.198  14
   3   4   6 3369.18 743.367  16
   3  -4  -6 1796.24 546.804  40
  -3   4  -6 4091.95 907.147  37
   3  -4  -6 3706.37 834.971  21
  -3   4  -6 4266.72 962.137  33
  -3  -4   7 913.438 456.905  14
   3   4   7 896.747 387.867  12
  -3   4  -7 1268.08 538.208  33
   3  -4  -7 748.699 479.962  40
  -3   4  -7 761.071 364.477  37
   3  -4  -7 629.488 461.401  21
   3  -4  -8 9610.91 1338.50  21
   3  -4  -8 8346.19 1216.82  18
  -3  -4   8 8571.94 1189.19  14
   3   4   8 7051.66 1105.48  12
  -3  -4   8 8162.95 1075.73  57
   3  -4  -8 7930.61 1045.94  60
   3  -4  -8 8878.07 1102.01  67
  -3   4  -8 7725.73 1113.27  63
  -3   4  -8 10097.0 1489.43  33
  -3  -4   8 6449.18 979.575  49
  -3  -4   8 7845.98 1132.01  48
   3  -4  -8 7755.69 1289.67  40
  -3   4  -8 10434.3 1528.23  37
  -3  -4   9 2053.91 601.266  14
   3   4   9 1830.94 564.726  12
  -3   4  -9 929.661 407.893  63
   3  -4  -9 1348.77 459.697  67
   3  -4  -9 1504.23 495.464  60
  -3  -4   9 1876.39 525.476  57
  -3   4  -9 2812.00 870.125  33
  -3  -4   9 1429.61 640.982  49
  -3  -4   9 1286.79 418.151  48
   3  -4  -9 961.959 522.783  40
  -3   4  -9 1547.92 749.723  37
  -3  -4  10 20738.4 2090.93  14
  -3   4 -10 21386.7 1963.21  63
   3  -4 -10 19798.6 1815.70  67
  -3  -4  10 22917.2 1956.87  57
   3  -4 -10 23288.8 1945.30  60
  -3   4 -10 21127.3 2364.82  33
  -3  -4  10 19501.7 1844.23  49
  -3  -4  10 24006.2 2112.89  48
  -3   4 -10 25165.5 2535.01  37
   3  -4 -10 26039.8 2533.97  40
   3  -4 -11 762.209 404.119  67
  -3   4 -11 920.987 288.763  63
  -3   4 -11 591.258 396.409  33
   3   4  11 615.695 640.252  29
   3  -4 -11 868.137 333.151  60
  -3  -4  11 997.108 423.319  57
  -3  -4  11 1330.12 543.651  49
  -3  -4  11 2749.22 749.028  48
   3  -4 -11 906.369 417.347  40
   3  -4 -12 920.314 455.469  67
  -3   4 -12 745.215 445.584  63
   3  -4 -12 484.044 249.504  60
  -3  -4  12 1648.76 577.093  57
  -3   4 -12 561.081 447.268  33
   3   4  12 382.618 255.524  29
  -3  -4  12 480.898 315.426  49
   3  -4 -12 1052.09 489.124  40
  -3  -4  13 11107.6 1288.44  49
   3  -4 -13 10863.8 1192.72  67
  -3   4 -13 12310.3 1393.88  63
  -3  -4  13 11990.7 1361.76  57
   3  -4 -13 12733.4 1320.64  60
   3  -4 -14 5239.37 863.933  60
  -3  -4  14 6152.17 934.316  57
  -3  -4  14 6785.60 958.052  49
  -3   4 -14 6791.11 983.114  63
  -3  -4  15 10711.6 1183.76  49
  -3   4 -15 11389.6 1264.12  63
  -3  -4  15 12157.4 1254.74  57
   3  -4 -15 12975.7 1295.62  60
   3  -4 -16 4707.70 768.755  60
  -3  -4  16 3914.05 624.316  57
  -3   4 -16 4145.34 694.488  63
  -3  -4  16 3529.20 614.990  49
   3  -4 -17 218.227 194.427  60
  -3  -4  17 425.682 193.374  57
  -3   4 -17 339.181 175.592  63
  -3  -4  17 627.896 262.935  49
   3  -4 -18 998.074 275.839  60
  -3  -4  18 1054.27 291.496  57
  -3  -4  18 722.437 198.464  49
   3  -5  17 4149.00 532.396  56
  -3   5  17 3904.39 585.918  47
  -3  -5 -17 3403.62 532.879  64
   3   5 -17 4437.63 574.157  68
  -3   5  16 2793.09 488.624  53
   3  -5  16 2569.99 488.081  56
  -3   5  16 2426.62 492.795  47
   3   5 -16 3108.68 528.777  68
  -3  -5 -16 3125.27 554.799  64
  -3   5  15 7153.48 880.350  53
   3  -5  15 7470.78 903.512  56
  -3   5  15 7745.18 999.233  47
  -3  -5 -15 7633.92 953.513  64
   3   5 -15 7713.74 919.081  68
  -3   5  14 2130.14 538.816  53
   3   5 -14 650.347 319.669  61
   3  -5  14 935.010 354.161  56
  -3   5  14 885.705 416.626  47
  -3  -5 -14 1046.07 460.924  64
   3   5 -14 674.755 324.102  68
   3   5 -14 908.619 288.505  67
   3  -5  13 6689.42 903.174  56
   3   5 -13 5680.53 891.657  61
  -3   5  13 5367.41 809.130  53
   3   5 -13 4252.23 765.603  68
   3   5 -13 5177.83 779.067  67
  -3   5  13 3254.89 873.286  43
  -3   5  13 5535.32 1138.52  37
   3  -5  12 7778.70 1058.86  56
   3   5 -12 8732.60 1111.97  61
   3   5 -12 5348.80 1122.55  34
  -3   5  12 7991.82 1029.50  53
  -3  -5 -12 8084.80 1135.15  50
   3   5 -12 7126.74 984.381  68
  -3   5  12 7577.64 1321.10  43
  -3   5  12 6592.06 1339.26  37
   3  -5  11 3480.05 707.434  56
  -3  -5 -11 4259.00 733.117  62
   3   5 -11 2768.58 677.587  61
  -3   5  11 2260.09 800.446  30
   3   5 -11 2407.45 716.936  34
  -3  -5 -11 3269.75 770.828  50
   3   5 -11 2740.79 601.759  68
  -3   5  11 3049.56 794.328  43
  -3   5  11 2298.90 854.994  37
  -3  -5 -10 19139.9 1770.72  62
   3   5 -10 18367.0 1706.13  61
   3  -5  10 18855.3 1757.70  56
  -3   5  10 14778.5 2002.17  30
   3   5 -10 16238.5 1940.62  34
   3   5 -10 16955.3 2099.26  27
  -3  -5 -10 21855.4 1910.89  50
   3   5 -10 18111.4 1672.16  68
   3   5 -10 15878.2 1830.38  41
  -3   5  10 18928.4 2124.05  43
  -3   5  10 21744.4 2415.93  37
  -3  -5  -9 3722.82 734.696  62
   3  -5   9 5061.11 867.120  56
   3   5  -9 6241.84 958.938  61
  -3   5   9 5428.07 1198.88  30
   3   5  -9 4117.98 904.292  34
   3   5  -9 3443.39 912.955  27
  -3  -5  -9 5302.50 877.442  50
   3   5  -9 5729.27 880.942  68
  -3  -5  -9 5307.98 880.320  66
   3   5  -9 5476.42 963.080  41
  -3   5   9 5530.99 1108.61  43
  -3   5   9 6908.53 1354.06  37
   3   5  -8 18073.0 1959.76  22
  -3   5   8 13262.7 1840.75  15
   3   5  -8 19521.3 1678.67  68
  -3  -5  -8 16554.8 1678.39  66
  -3  -5  -8 16602.0 1654.72  62
   3  -5   8 18136.3 1740.92  56
   3   5  -8 18791.0 2130.51  27
  -3   5   8 19315.5 2220.92  30
   3   5  -8 17395.9 1943.55  34
  -3  -5  -8 19708.7 1801.75  50
  -3   5   8 19115.1 1784.33  47
   3   5  -8 21323.4 2048.95  41
  -3   5   8 19383.7 2114.46  43
  -3   5   8 24073.1 2527.22  37
   3   5  -7 8639.60 1236.00  20
   3   5  -7 12152.5 1541.24  22
  -3   5   7 10060.3 1501.41  15
   3  -5   7 11777.1 1338.80  70
  -3  -5  -7 10990.7 1298.72  62
   3  -5   7 11380.5 1306.32  56
  -3   5   7 11593.1 1660.53  30
   3   5  -7 11765.8 1525.66  34
  -3  -5  -7 11664.0 1335.89  50
  -3   5   7 11129.3 1316.83  47
   3   5  -7 12805.4 1647.54  41
  -3   5   7 11518.6 1534.67  43
  -3   5   7 14412.3 1848.18  37
   3   5  -6 1600.41 626.267  22
   3   5  -6 1587.71 502.284  20
  -3   5   6 358.428 283.206  25
  -3   5   6 1270.54 618.081  15
  -3  -5  -6 951.315 446.727  14
   3  -5   6 1818.68 517.519  70
  -3  -5  -6 1079.44 312.599  62
   3  -5   6 2601.18 603.176  56
  -3   5   6 617.117 324.326  30
   3   5  -6 1261.28 462.780  34
  -3  -5  -6 1997.05 537.583  51
  -3   5   6 644.914 284.668  47
   3   5  -6 822.205 325.655  41
  -3   5   6 1944.41 767.261  37
  -3   5   5 17784.8 1922.65  25
   3   5  -5 17202.7 1777.56  20
   3  -5   5 15668.7 1712.55  18
   3   5  -5 18382.5 1892.64  22
  -3   5   5 18045.2 1981.16  15
  -3  -5  -5 15186.7 1843.05  14
   3  -5   5 16163.8 1638.25  70
  -3  -5  -5 17916.1 1638.20  62
  -3  -5  -5 14356.5 1557.09  51
  -3   5   5 15331.0 1561.04  47
  -3   5   5 23147.8 2371.60  37
  -3   5   5 21103.9 2241.22  30
  -3   5   4 3296.06 843.204  37
  -3  -5  -4 2484.49 718.841  14
   3  -5   4 2515.17 670.926  18
  -3   5   4 3166.68 793.632  15
   3   5  -4 4750.65 957.227  22
   3   5  -4 3355.35 749.443  20
  -3   5   4 2775.51 790.637  25
  -3   5   4 2945.58 828.412  30
  -3   5   3 19845.3 2189.60  37
  -3  -5  -3 18913.4 2007.67  14
  -3   5   3 19215.9 2003.98  25
   3   5  -3 19777.7 1906.57  20
   3   5  -3 20583.6 1970.05  22
   3  -5   3 19669.3 1963.87  18
  -3   5   3 24984.8 2418.34  30
  -3   5   3 21151.9 2199.58  33
   3   5  -3 18254.6 1881.83  28
  -3   5   2 4500.92 944.210  37
  -3  -5  -2 4601.79 945.278  14
   3  -5   2 4333.62 856.147  18
   3   5  -2 4280.02 844.532  22
  -3   5   2 4583.26 944.297  25
  -3   5   2 4665.25 960.362  30
  -3   5   2 5115.31 1049.67  33
   3   5  -2 4292.49 810.658  28
  -3   5   1 77675.4 4936.98  37
  -3  -5  -1 70558.8 4500.49  14
   3  -5   1 78854.9 4665.04  18
  -3   5   1 67570.3 4528.81  25
   3   5  -1 73276.9 4433.19  22
   3   5  -1 63157.0 4232.47  28
  -3   5   1 79932.3 4996.48  33
   3  -5   0 4389.40 886.683  40
  -3   5   0 6165.56 1183.27  37
  -3  -5   0 5459.77 969.788  14
   3  -5   0 5853.47 997.232  18
   3   5   0 3994.49 781.853  22
  -3   5   0 4640.82 918.296  25
  -3   5   0 4809.96 982.407  33
   3   5   0 4098.51 792.612  28
   3  -5  -1 81073.5 4890.82  40
  -3   5  -1 81747.5 5110.56  37
  -3  -5   1 69588.6 4525.90  14
   3   5   1 72048.1 4455.38  22
   3  -5  -1 80025.7 4738.85  18
  -3   5  -1 68225.8 4666.93  25
  -3   5  -1 77002.7 4991.08  33
  -3   5  -2 4958.40 1030.72  37
   3  -5  -2 3577.20 804.505  40
  -3  -5   2 4253.82 864.768  14
   3  -5  -2 4125.90 859.065  18
   3   5   2 3419.64 703.976  22
  -3   5  -2 4267.78 905.240  25
  -3   5  -2 4991.99 1090.39  33
   3  -5  -3 23934.2 2276.62  40
  -3   5  -3 20732.2 2235.33  37
  -3   5  -3 20025.6 2073.44  39
  -3  -5   3 19679.7 1911.68  14
   3   5   3 17786.9 1770.98  22
   3  -5  -3 20996.5 2021.23  18
  -3   5  -3 17577.1 1948.01  25
  -3   5  -3 20141.0 2174.66  33
   3  -5  -4 2941.48 715.662  40
  -3   5  -4 3686.16 868.959  39
  -3   5  -4 4210.06 1052.83  37
  -3   5  -4 3909.67 975.670  33
  -3   5  -4 3177.91 808.735  25
   3   5   4 2705.13 658.358  20
  -3  -5   4 3347.14 773.830  14
   3  -5  -4 5866.67 1030.84  18
  -3   5  -5 16664.0 1900.22  25
   3  -5  -5 21116.5 2019.22  18
   3   5   5 17092.6 1723.30  20
  -3  -5   5 20415.0 1929.02  14
   3  -5  -5 16342.9 1560.04  67
  -3   5  -5 18395.1 1762.55  63
  -3  -5   5 17688.8 1646.35  57
  -3   5  -5 20511.1 2227.36  33
   3  -5  -5 14610.6 1533.27  55
  -3  -5   5 13887.9 1563.54  48
  -3   5  -5 23216.2 2314.65  37
   3  -5  -5 16977.9 1967.08  40
  -3   5  -5 18842.7 2014.90  39
  -3  -5   6 816.479 329.592  14
   3  -5  -6 397.477 288.214  18
   3   5   6 1327.40 501.084  16
   3  -5  -6 1176.59 467.841  67
  -3   5  -6 1250.39 401.078  63
   3  -5  -6 887.976 273.366  60
  -3  -5   6 821.250 316.505  57
  -3   5  -6 2149.45 712.738  33
   3  -5  -6 1311.30 426.138  55
  -3  -5   6 1496.48 524.427  48
   3  -5  -6 1913.36 656.878  40
  -3   5  -6 1315.85 639.698  39
  -3   5  -6 1162.71 714.840  37
   3  -5  -7 9642.82 1374.84  18
  -3   5  -7 11064.0 1332.48  63
   3  -5  -7 11871.3 1299.51  67
  -3  -5   7 12398.2 1335.56  57
   3  -5  -7 11457.1 1264.97  60
  -3  -5   7 11230.4 1443.16  14
  -3   5  -7 10809.8 1622.81  33
  -3  -5   7 10405.1 1353.99  48
  -3   5  -7 12587.6 1709.52  37
   3  -5  -7 13183.0 1744.23  40
  -3   5  -7 11394.4 1535.48  39
   3  -5  -8 15439.1 1794.74  18
  -3   5  -8 17132.6 1750.25  63
   3  -5  -8 17064.4 1639.94  67
  -3  -5   8 19455.9 1764.19  57
   3  -5  -8 18706.0 1707.69  60
  -3  -5   8 19732.2 1986.27  14
  -3   5  -8 20025.9 2238.18  33
  -3  -5   8 19129.9 1859.36  48
  -3   5  -8 20416.5 2230.85  37
   3  -5  -8 19344.9 2184.22  40
   3  -5  -9 5066.80 837.957  60
  -3  -5   9 6288.23 959.522  57
   3  -5  -9 5323.19 858.651  67
  -3   5  -9 5542.67 936.658  63
  -3   5  -9 4808.45 1109.01  33
  -3  -5   9 6002.98 961.235  48
   3  -5  -9 6478.81 1176.73  40
  -3   5  -9 6613.80 1282.48  37
  -3  -5  10 19360.1 1775.01  57
   3  -5 -10 17039.8 1646.13  60
   3  -5 -10 17064.9 1617.32  67
  -3   5 -10 18858.5 1761.27  63
  -3   5 -10 18136.2 2156.00  33
  -3  -5  10 17948.7 1797.65  48
   3  -5 -10 21279.4 2234.48  40
  -3   5 -10 13757.5 1874.84  37
   3  -5 -11 4456.96 796.703  60
  -3  -5  11 3416.55 678.728  57
   3  -5 -11 4300.64 780.281  67
  -3   5 -11 2824.30 666.670  63
  -3   5 -11 4132.67 1095.50  33
  -3  -5  11 3146.53 748.981  48
   3  -5 -11 2834.84 841.739  40
  -3   5 -12 5455.22 1150.21  33
  -3  -5  12 8999.82 1179.31  48
   3  -5 -12 8477.95 1091.56  60
  -3  -5  12 7763.90 1083.35  57
  -3   5 -12 7717.42 1051.92  63
   3  -5 -12 6000.34 875.160  67
   3  -5 -13 5449.78 841.669  60
  -3  -5  13 5570.86 846.127  57
  -3   5 -13 4636.61 771.987  63
   3  -5 -13 4784.85 724.120  67
   3  -5 -14 918.962 405.905  60
  -3  -5  14 965.812 393.753  57
  -3   5 -14 749.566 348.662  63
   3  -5 -15 7865.50 932.654  60
  -3  -5  15 7815.50 927.759  57
  -3   5 -15 7384.96 883.247  63
   3  -5 -16 2551.93 465.542  60
  -3  -5  16 2586.83 484.047  57
   3  -5 -17 4100.08 532.728  60
  -3  -5  17 4017.53 540.642  57
   3  -6  16 268.474 162.854  56
   3   6 -16 436.713 186.792  68
  -3   6  15 899.018 270.708  47
   3  -6  15 1006.25 305.222  56
   3   6 -15 1066.92 298.298  68
  -3  -6 -15 1250.95 363.292  64
  -3   6  14 1024.41 308.158  47
   3   6 -14 1448.19 341.906  61
   3  -6  14 1548.04 397.612  56
  -3  -6 -14 1459.73 389.078  64
   3   6 -14 1435.03 316.488  67
   3   6 -14 988.576 310.459  68
  -3   6  13 1492.68 422.585  47
   3   6 -13 2483.38 505.663  61
   3  -6  13 2446.90 522.581  56
  -3  -6 -13 1409.27 400.262  64
   3   6 -13 1921.00 449.838  68
   3   6 -13 1112.74 330.901  67
  -3   6  12 1878.26 485.584  47
   3   6 -12 1594.53 442.504  61
   3  -6  12 2041.42 546.275  56
  -3  -6 -12 1273.29 475.324  64
   3   6 -12 1072.40 425.427  68
  -3  -6 -11 1079.72 394.478  62
   3   6 -11 569.266 309.078  61
   3  -6  11 834.526 427.467  56
  -3  -6 -11 1073.73 438.221  64
   3   6 -11 820.613 218.252  68
  -3   6  11 481.955 277.279  47
  -3   6  11 1041.96 596.538  37
  -3  -6 -10 19946.7 1750.97  62
   3   6 -10 19234.2 1720.22  61
   3  -6  10 19748.1 1744.39  56
  -3  -6 -10 18001.8 1640.46  64
   3   6 -10 19350.0 1671.99  68
   3   6 -10 14882.1 1838.62  34
  -3   6  10 19713.9 1720.74  47
  -3   6  10 17474.1 2167.06  37
  -3  -6  -9 1184.73 469.597  62
   3   6  -9 1406.25 496.152  61
   3  -6   9 1246.32 380.012  56
   3   6  -9 2311.40 553.749  68
  -3   6   9 2307.55 821.651  30
   3   6  -9 1275.28 506.371  34
  -3   6   9 2460.06 597.695  47
   3   6  -9 818.163 396.951  41
  -3   6   9 2817.64 849.415  37
   3   6  -8 31875.2 2839.56  22
  -3  -6  -8 40289.2 2771.27  62
   3  -6   8 38419.5 2683.95  56
   3   6  -8 40783.2 2678.08  68
   3   6  -8 36540.9 3226.56  27
  -3   6   8 36183.4 3324.56  30
   3   6  -8 32687.5 2910.44  34
  -3   6   8 37480.4 2676.04  47
   3   6  -8 38734.5 3033.44  41
  -3   6   8 46345.8 3709.34  37
   3   6  -7 2304.92 630.010  41
  -3   6   7 4092.52 1122.14  37
  -3   6   7 2257.32 643.612  30
   3   6  -7 2846.84 748.705  34
  -3  -6  -7 1912.01 537.679  62
   3  -6   7 2248.89 576.395  56
  -3   6   7 2359.77 586.416  47
   3   6  -7 1329.40 452.447  22
  -3   6   7 2209.01 693.118  25
  -3  -6  -6 6635.45 997.961  62
  -3   6   6 5817.05 1165.23  30
   3   6  -6 4848.77 952.349  41
  -3   6   6 5626.99 1113.68  37
   3   6  -6 3638.08 830.354  22
  -3   6   6 4267.52 964.325  25
  -3  -6  -5 1408.22 415.743  62
  -3   6   5 1884.61 756.939  30
  -3   6   5 2261.64 809.933  33
   3  -6   5 1645.48 471.594  55
  -3  -6  -5 2019.00 595.287  51
  -3   6   5 1525.72 671.015  37
   3   6  -5 2133.76 618.539  22
   3   6  -5 2109.74 629.794  20
  -3   6   5 1661.87 683.007  25
  -3  -6  -4 13917.2 1446.48  62
   3  -6   4 11111.4 1294.02  55
  -3  -6  -4 14204.2 1547.82  51
  -3   6   4 13847.9 1895.85  33
  -3   6   4 14004.1 1911.98  30
  -3   6   4 14085.8 1931.96  37
   3   6  -4 11197.0 1462.57  20
  -3   6   4 10753.3 1581.46  25
   3  -6   4 10905.0 1548.92  18
   3   6  -4 11959.4 1533.07  22
  -3   6   3 6801.32 1256.99  37
   3  -6   3 4647.85 800.551  55
  -3  -6  -3 4585.42 855.430  51
  -3   6   3 5784.98 1219.49  30
  -3   6   3 5640.92 1157.96  33
   3   6  -3 3266.70 737.035  28
   3  -6   3 5686.57 1122.48  18
   3   6  -3 7466.66 1172.74  22
  -3   6   3 4196.65 1022.94  25
   3   6  -3 5895.12 1025.17  20
   3   6  -2 14817.4 1720.75  28
  -3   6   2 17008.2 2075.66  33
  -3   6   2 19663.6 2239.54  37
  -3   6   2 13710.1 1809.78  25
   3  -6   2 14214.1 1773.51  18
   3   6  -2 17943.2 1880.79  22
  -3  -6  -2 16081.9 1608.47  51
   3  -6   2 14619.5 1522.49  55
   3   6  -1 12606.3 1549.92  28
  -3   6   1 14419.6 1925.04  33
   3  -6   1 13977.2 1440.66  55
  -3  -6  -1 15230.3 1532.81  51
  -3   6   1 14643.1 1910.19  37
  -3   6   1 12262.7 1672.75  25
   3  -6   1 11071.0 1544.72  18
   3   6  -1 11952.5 1510.92  22
   3   6   0 1210.74 509.253  22
  -3   6   0 2059.36 672.992  25
  -3  -6   0 1210.94 483.304  14
   3  -6   0 1792.97 578.001  18
   3  -6   0 1555.21 438.843  67
  -3   6   0 1312.69 505.985  63
  -3   6   0 578.116 328.912  33
  -3  -6   0 1195.04 382.078  51
   3  -6   0 1935.14 574.076  55
   3  -6   0 1118.89 359.008  48
  -3   6   0 2280.18 797.722  37
   3   6   1 13273.5 1577.44  22
  -3   6  -1 11761.9 1648.75  25
   3  -6  -1 13632.4 1704.62  18
   3  -6  -1 11519.9 1279.94  67
  -3   6  -1 13020.8 1503.31  63
  -3   6  -1 15508.9 2019.93  33
  -3  -6   1 11017.2 1525.00  14
   3  -6  -1 11782.1 1329.20  55
  -3  -6   1 14521.0 1496.34  51
   3  -6  -1 11999.3 1329.81  48
  -3   6  -1 17325.0 2078.30  37
   3   6   2 15022.9 1693.22  22
   3  -6  -2 15240.3 1824.24  18
  -3   6  -2 14720.8 1878.25  25
  -3  -6   2 14663.4 1722.50  14
   3  -6  -2 15872.5 1498.01  67
  -3   6  -2 15860.5 1666.47  63
  -3   6  -2 15738.9 2011.86  33
   3  -6  -2 15381.9 1532.89  55
  -3  -6   2 12454.2 1484.89  48
  -3   6  -2 18685.4 2143.29  37
  -3   6  -2 19378.0 2108.94  39
   3   6   3 4918.91 898.382  22
  -3   6  -3 4579.74 1031.32  25
  -3  -6   3 5048.32 973.765  14
   3  -6  -3 6221.38 1118.16  18
  -3   6  -3 6203.88 1033.51  63
   3  -6  -3 5503.29 834.199  67
  -3  -6   3 7146.33 1037.82  57
  -3   6  -3 5388.32 1155.73  33
   3  -6  -3 5605.24 880.963  55
  -3  -6   3 3956.68 791.825  48
  -3   6  -3 6109.72 1194.18  37
  -3   6  -3 5252.02 1050.84  39
   3  -6  -4 12456.4 1620.45  18
  -3   6  -4 9956.17 1515.99  25
   3   6   4 10839.6 1449.81  20
  -3  -6   4 10252.1 1435.21  14
   3  -6  -4 13075.5 1363.99  67
  -3   6  -4 13068.1 1497.14  63
  -3  -6   4 14904.1 1507.09  57
  -3   6  -4 15090.7 1967.26  33
   3  -6  -4 10861.6 1273.48  55
  -3  -6   4 12116.1 1448.00  48
  -3   6  -4 15389.9 1943.70  37
  -3   6  -4 12750.6 1725.09  39
  -3  -6   5 1419.52 500.025  14
   3  -6  -5 1829.29 613.789  18
  -3   6  -5 1479.08 470.596  63
   3  -6  -5 1565.00 447.202  67
   3  -6  -5 2011.28 517.179  60
  -3  -6   5 1761.25 525.606  57
  -3   6  -5 3851.99 1055.94  33
   3  -6  -5 1900.29 498.313  55
  -3  -6   5 2642.38 663.014  48
  -3   6  -5 1632.97 575.529  39
  -3   6  -5 1955.37 787.966  37
  -3   6  -6 5844.14 940.379  63
   3  -6  -6 5852.33 883.671  67
   3  -6  -6 5100.13 823.223  60
  -3  -6   6 6023.99 1040.03  57
  -3   6  -6 4860.01 1124.78  33
   3  -6  -6 3998.43 792.196  55
  -3  -6   6 4841.31 906.009  48
  -3   6  -6 4509.31 1015.30  39
  -3   6  -6 4161.42 974.845  37
  -3   6  -7 2367.75 625.578  63
   3  -6  -7 2444.76 536.008  67
   3  -6  -7 2286.67 566.383  60
  -3  -6   7 2518.68 622.631  57
  -3   6  -7 2055.44 728.256  33
   3  -6  -7 1951.16 515.049  55
  -3  -6   7 2353.72 650.196  48
  -3   6  -7 2520.42 745.280  37
  -3   6  -8 42713.7 3002.34  63
   3  -6  -8 41994.5 2843.94  67
  -3   6  -8 42880.7 3597.71  33
   3  -6  -8 43411.0 2873.05  60
  -3  -6   8 45657.1 3018.83  57
  -3  -6   8 44246.3 3088.27  48
  -3   6  -8 34600.4 3229.08  37
   3  -6  -9 1794.77 532.917  67
  -3   6  -9 1679.09 499.195  63
  -3   6  -9 1189.77 497.755  33
   3  -6  -9 2437.27 608.099  60
  -3  -6   9 2127.80 559.632  57
  -3  -6   9 1746.45 601.117  48
  -3   6  -9 1839.26 662.361  37
  -3   6 -10 18061.9 2161.84  33
  -3  -6  10 21460.6 1920.05  48
  -3   6 -10 19630.0 1780.71  63
   3  -6 -10 22257.0 1781.26  67
   3  -6 -10 21248.9 1809.60  60
  -3  -6  10 21800.8 1848.10  57
  -3  -6  11 887.076 337.492  48
  -3   6 -11 831.405 379.403  63
   3  -6 -11 1287.83 433.042  67
   3  -6 -11 1694.58 539.519  60
  -3  -6  11 1170.88 415.633  57
  -3   6 -12 942.000 310.701  63
   3  -6 -12 1175.17 361.031  67
   3  -6 -12 2208.93 513.006  60
  -3  -6  12 2361.31 559.722  57
  -3   6 -13 1987.93 469.452  63
   3  -6 -13 1722.65 415.592  67
   3  -6 -13 2426.19 567.894  60
  -3  -6  13 2137.06 547.531  57
   3  -6 -14 1579.05 402.811  60
  -3  -6  14 1120.72 356.798  57
   3  -6 -15 809.530 239.177  48
  -3  -6  15 1205.49 309.620  57
  -3  -6  16 336.623 215.950  57
   3  -7  14 1047.54 263.331  56
   3   7 -14 1229.92 304.732  68
   3   7 -13 7586.84 809.431  61
   3  -7  13 8537.93 814.902  56
  -3  -7 -13 6447.11 704.614  64
   3   7 -13 9224.86 857.298  68
   3   7 -13 6813.98 717.471  67
   3   7 -12 690.450 276.456  61
   3  -7  12 755.950 301.999  56
   3   7 -12 166.962 163.992  68
  -3  -7 -11 1825.26 437.054  62
   3   7 -11 1907.76 443.957  61
   3  -7  11 2062.59 432.710  56
   3   7 -11 1582.77 470.989  68
  -3  -7 -10 19495.2 1662.86  62
   3   7 -10 22516.8 1748.93  61
   3  -7  10 19724.8 1608.01  56
   3   7 -10 22366.0 1682.48  68
  -3  -7  -9 9737.16 1153.75  62
   3   7  -9 10433.7 1153.65  61
   3  -7   9 8823.49 998.885  56
  -3   7   9 8890.16 1428.84  37
   3   7  -9 9965.66 1051.07  68
  -3  -7  -8 11452.5 1232.86  62
   3  -7   8 9426.31 1073.85  56
   3   7  -8 8162.00 1225.88  41
  -3   7   8 11451.3 1640.33  37
   3   7  -8 11176.2 1154.84  68
  -3  -7  -7 10249.5 1193.19  62
   3   7  -7 8741.33 1264.42  41
  -3   7   7 8937.94 1504.91  37
  -3   7   6 732.697 477.813  33
   3   7  -6 996.381 458.740  41
  -3   7   6 762.831 474.359  37
  -3  -7  -6 1669.50 540.661  62
   3  -7   5 6412.84 911.976  55
  -3   7   5 5310.20 1147.37  30
  -3   7   5 5506.52 1188.73  33
  -3   7   5 6891.75 1328.56  37
  -3  -7  -5 8264.30 1067.74  62
   3  -7   4 5291.00 831.981  55
  -3   7   4 6146.27 1247.87  33
  -3   7   4 5213.22 1138.91  37
  -3  -7  -4 6737.22 950.223  62
  -3  -7  -3 326.509 401.540  62
  -3   7   3 531.877 443.127  33
   3  -7   3 843.821 384.831  55
  -3  -7  -3 433.061 402.924  51
  -3   7   3 596.870 478.004  37
   3   7  -3 187.388 260.748  22
  -3   7   3 258.674 402.578  25
  -3   7   2 1170.34 568.393  63
   3  -7   2 1608.28 654.821  55
  -3  -7  -2 1327.39 490.528  51
  -3   7   2 192.510 355.703  37
   3   7  -2-112.579 241.837  22
  -3   7   2 205.552 328.399  25
  -3   7   2 212.703 301.312  33
   3   7  -2-110.411 319.484  28
   3   7  -1 5921.53 1066.57  22
  -3   7   1 5902.10 1183.62  25
  -3   7   1 8414.86 1445.35  33
   3   7  -1 5359.04 1022.48  28
  -3   7   1 8207.15 1128.16  63
   3  -7   1 6438.78 981.312  55
  -3  -7  -1 7737.90 1111.75  51
   3  -7   1 7193.32 970.962  48
  -3   7   1 7599.00 1378.84  37
  -3   7   0 27995.0 2873.69  25
   3   7   0 33832.4 2843.46  22
  -3   7   0 37469.0 3378.91  33
  -3   7   0 40585.3 2884.48  63
  -3  -7   0 38022.6 2682.65  51
   3  -7   0 34367.4 2574.92  55
   3  -7   0 34091.8 2516.51  48
  -3   7   0 41904.1 3463.69  37
   3   7   1 5244.86 961.144  22
  -3   7  -1 6115.07 1182.61  25
  -3   7  -1 5939.38 1239.05  33
  -3   7  -1 7074.26 1062.85  63
  -3  -7   1 6924.21 1016.30  51
   3  -7  -1 7543.47 1053.11  55
  -3  -7   1 6697.51 1000.67  48
   3  -7  -1 7841.36 1032.85  48
  -3   7  -1 7403.88 1359.11  37
  -3   7  -1 8260.98 1404.00  39
   3   7   2 759.555 433.515  22
  -3   7  -2 775.825 448.153  25
  -3   7  -2 2.44844 302.984  33
  -3   7  -2 299.591 271.651  63
   3  -7  -2 837.520 357.165  55
  -3  -7   2 409.018 336.758  51
   3  -7  -2 684.284 359.943  48
  -3  -7   2 729.262 356.500  48
  -3   7  -2 169.125 377.006  37
  -3   7  -2 809.294 536.236  39
  -3   7  -3 935.313 778.649  25
  -3   7  -3 815.563 418.383  63
   3  -7  -3 679.965 427.556  67
  -3   7  -3 1184.71 659.228  33
  -3  -7   3 176.198 307.120  51
   3  -7  -3 467.170 286.472  55
  -3  -7   3 140.290 239.103  48
   3  -7  -3 767.774 348.280  48
  -3   7  -3 223.707 400.003  39
  -3   7  -3 245.449 396.632  37
   3  -7  -4 5801.30 879.862  67
  -3   7  -4 6645.61 985.263  63
   3  -7  -4 6867.28 1132.65  55
  -3   7  -4 4972.84 1133.92  33
  -3  -7   4 5822.78 870.871  51
  -3  -7   4 7414.11 1087.77  48
   3  -7  -4 6722.28 990.202  48
  -3   7  -4 4340.11 988.635  39
  -3   7  -4 6444.66 1178.18  37
  -3   7  -5 7926.12 1119.49  63
   3  -7  -5 7480.44 958.085  67
  -3  -7   5 6257.74 950.525  57
  -3   7  -5 5399.99 1097.42  33
   3  -7  -5 7256.80 1027.42  55
  -3  -7   5 7706.89 1096.39  48
   3  -7  -5 7123.75 991.691  48
  -3   7  -5 5519.35 1106.34  39
  -3   7  -5 5426.79 1109.25  37
  -3   7  -6 1235.29 501.053  63
   3  -7  -6 1732.97 591.603  67
  -3  -7   6 2193.54 601.262  57
  -3   7  -6 1597.65 660.636  33
   3  -7  -6 901.099 301.202  55
  -3  -7   6 426.597 371.006  48
   3  -7  -6 1947.68 558.873  48
  -3   7  -6 1058.23 565.977  39
  -3   7  -6 1232.26 512.124  37
   3  -7  -7 11161.3 1197.22  67
  -3   7  -7 10292.5 1203.49  63
  -3  -7   7 10992.4 1292.83  48
  -3   7  -7 7370.43 1239.69  37
  -3  -7   7 10148.0 1199.67  57
   3  -7  -7 9799.48 1117.62  55
  -3  -7   8 12209.6 1353.63  48
  -3   7  -8 10867.1 1214.97  63
   3  -7  -8 10830.6 1179.09  67
  -3  -7   8 11266.9 1250.94  57
  -3  -7   9 10790.4 1230.88  48
  -3   7  -9 9326.00 1076.05  63
   3  -7  -9 10789.6 1136.26  67
  -3  -7   9 11120.3 1206.00  57
   3  -7 -10 23436.7 1795.58  48
  -3  -7  10 22443.7 1841.36  48
  -3   7 -10 17849.7 1563.25  63
  -3  -7  10 22939.4 1781.09  57
  -3  -7  11 3089.26 601.907  48
   3  -7 -11 2984.52 594.001  48
  -3  -7  11 2728.31 547.757  57
   3  -7 -12 570.231 236.235  48
  -3  -7  12 434.122 265.466  57
   3  -7 -13 9069.65 889.723  48
  -3  -7  13 9294.06 914.779  57
  -3  -7  14 1383.49 297.434  57
   3   8 -11-65.9282 119.300  61
   3   8 -11 18.4072 136.599  68
  -3  -8 -10 6749.44 755.431  62
   3   8 -10 8174.51 835.571  61
   3   8 -10 6898.65 735.675  68
  -3  -8  -9 2586.97 497.904  62
   3   8  -9 2498.72 459.758  61
   3   8  -9 2155.04 426.559  68
  -3  -8  -8 3212.31 565.523  62
   3   8  -8 2886.11 556.475  61
   3   8  -8 3017.73 509.852  68
  -3  -8  -7 5326.01 789.342  62
   3   8  -7 3435.99 537.758  68
  -3  -8  -6 6329.06 871.843  62
   3   8  -6 5766.20 731.888  68
  -3   8   5 1406.39 474.510  63
  -3  -8  -5 1321.55 350.991  62
  -3   8   4 2746.14 651.415  63
  -3  -8  -4 2847.49 591.996  62
   3   8  -4 2005.57 599.554  41
  -3   8   4 2748.48 1225.00  37
  -3  -8  -3 8061.55 1037.63  62
  -3   8   3 6371.53 1180.03  37
  -3   8   3 7834.17 1045.77  63
  -3  -8  -2 7942.86 1042.10  62
  -3   8   2 7720.52 1029.33  63
  -3   8   2 5760.65 1158.10  37
  -3   8   1 25275.6 2019.80  63
  -3  -8  -1 20332.5 1760.58  51
  -3  -8  -1 24434.1 1944.30  62
   3  -8   1 19111.9 1675.16  48
  -3   8   1 23614.5 2345.37  39
  -3   8   1 21472.3 2273.17  37
  -3   8   0 9497.58 1160.76  63
  -3  -8   0 6645.54 934.062  51
   3  -8   0 10000.6 1131.51  55
   3  -8   0 8918.37 1047.11  48
  -3   8   0 7797.86 1326.96  37
  -3   8   0 8204.94 1355.51  39
  -3   8  -1 24308.8 1963.69  63
  -3  -8   1 19529.0 1718.32  51
   3  -8  -1 25602.5 1935.73  55
  -3  -8   1 20222.7 1760.85  48
   3  -8  -1 23534.4 1875.31  48
  -3   8  -1 18731.6 2111.42  37
  -3   8  -1 21562.1 2247.33  39
  -3   8  -2 6542.35 954.139  63
  -3  -8   2 6265.59 893.245  48
   3  -8  -2 6337.68 885.868  48
  -3   8  -2 5061.64 1035.59  39
  -3   8  -2 5148.55 1032.44  37
   3  -8  -2 6466.18 945.170  55
  -3  -8   2 6352.49 846.677  51
  -3   8  -3 7046.22 952.883  63
  -3  -8   3 7557.55 1000.65  48
   3  -8  -3 6586.36 877.944  48
  -3   8  -3 5316.52 1057.09  39
  -3  -8   3 6743.21 978.940  51
  -3   8  -4 2096.49 483.559  63
  -3  -8   4 1754.80 517.544  48
   3  -8  -4 3040.22 630.743  48
  -3   8  -5 1339.38 392.504  63
  -3  -8   5 1236.87 442.474  48
   3  -8  -5 1428.36 395.869  48
  -3   8  -6 5618.02 767.448  59
  -3   8  -6 5892.74 788.872  63
  -3  -8   6 5321.47 812.110  48
   3  -8  -6 7053.53 915.882  48
  -3   8  -7 5356.36 719.900  59
  -3  -8   7 4550.60 786.849  48
   3  -8  -7 5350.04 804.848  48
  -3   8  -8 2243.75 438.884  59
  -3  -8   8 2771.76 585.771  48
   3  -8  -8 2140.50 541.598  48
  -3  -8   9 3088.90 601.295  48
   3  -8  -9 2212.07 488.642  48
  -3  -8  10 7752.23 872.438  48
   3  -8 -10 6506.38 765.483  48
   3  -8 -11 325.586 189.717  48
  -3   9   7 1928.04 392.051  63
  -3  -9  -7 1421.40 354.653  62
   3   9  -7 1087.02 258.261  61
  -3   9   6-21.3373 182.871  63
   3   9  -6-33.9304 110.976  68
  -3  -9  -6 144.232 197.108  62
   3   9  -6-160.670 206.122  61
  -3   9   5 2409.58 449.925  63
  -3  -9  -5 2202.98 430.938  62
  -3   9   4 1082.63 327.571  63
  -3  -9  -4 975.715 324.326  62
  -3   9   3 6570.70 816.928  63
  -3  -9  -3 6160.24 780.786  62
  -3   9   2 1723.41 361.537  63
  -3  -9  -2 1495.96 367.224  62
  -3   9   1 1015.21 352.787  63
  -3  -9  -1 2145.84 460.273  62
  -3  -9   0 11086.1 1063.38  62
  -3   9   0 9258.71 946.593  63
   3  -9   0 8178.61 887.541  48
  -3  -9   1 1464.83 405.500  62
  -3  -9   1 1382.31 376.910  48
   3  -9  -1 1497.93 377.432  48
  -3  -9   2 1832.74 419.065  62
  -3   9  -2 1565.22 371.198  63
  -3  -9   2 1549.38 382.908  48
   3  -9  -2 1565.13 369.449  48
  -3  -9   3 4252.95 622.425  48
   3  -9  -3 5341.76 707.728  48
  -3  -9   3 4244.80 607.051  62
   3  -9  -4 714.703 256.575  48
  -3  -9   4 765.689 307.044  48
  -3  -9   4 721.382 271.222  62
  -3  -9   5 2301.44 463.659  48
   3  -9  -5 1831.83 383.449  48
  -3   9  -5 2004.73 379.822  59
  -3  -9   6-382.793 253.748  48
   3  -9  -6 179.244 210.272  48
  -3   9  -6 90.8027 147.209  59
  -3  -9   7 1209.47 311.337  48
   3  -9  -7 1282.48 291.488  48
  -4   0   0 42202.5 3051.96  43
   4   0   0 40551.6 2528.84  44
  -4   0   0 36507.3 2625.37  14
   4   0   0 43547.5 2995.82  31
   4   0   1 15964.2 1349.61  44
   4   0  -1 16891.4 1395.53  44
  -4   0   1 16688.0 1760.05  43
  -4   0  -1 16750.2 1753.71  43
  -4   0  -1 13968.8 1453.18  14
  -4   0   1 12890.8 1360.48  14
   4   0   1 17479.6 1675.67  31
   4   0  -1 16902.5 1676.85  31
   4   0   2 9604.47 1118.99  12
  -4   0  -2 9008.69 1162.43  14
  -4   0   2 8820.27 1027.58  14
   4   0   2 9738.10 1249.50  31
   4   0  -2 8595.33 1207.47  31
   4   0   2 8830.24 959.693  44
   4   0  -2 9108.23 991.505  44
  -4   0   2 11353.5 1391.05  43
  -4   0  -2 9098.74 1273.14  43
   4   0  -3 58746.0 3343.73  44
  -4   0  -3 58349.6 3865.45  43
  -4   0   3 54753.7 3770.23  43
   4   0   3 54299.0 3500.22  12
  -4   0  -3 49419.1 3517.12  14
   4   0   3 63263.3 3866.35  35
   4   0   3 55800.3 3668.62  31
   4   0  -3 63210.8 3871.54  31
   4   0   4 2911.78 619.875  12
  -4   0  -4 3138.19 734.760  14
   4   0   4 2878.67 655.874  35
   4   0  -4 3350.95 735.297  31
   4   0  -4 3422.61 609.922  44
  -4   0  -4 2031.00 655.957  43
  -4   0   4 4243.19 989.963  43
   4   0   5 9127.31 1205.57  12
  -4   0  -5 8018.82 1184.62  14
   4   0   5 10677.5 1381.71  35
   4   0  -5 10419.5 1316.59  31
   4   0  -5 10052.0 1093.88  44
  -4   0  -5 10924.1 1431.85  43
  -4   0   5 9732.78 1378.11  43
  -4   0   6 6156.83 1112.98  43
   4   0   6 4840.60 889.273  12
  -4   0  -6 5017.07 948.458  14
   4   0   6 5535.35 978.132  35
   4   0  -6 6870.50 1078.86  31
   4   0  -6 5866.92 843.047  44
   4   0   6 5270.17 946.886  24
  -4   0   7 957.031 443.937  43
   4   0   7 1842.47 631.927  12
  -4   0  -7 796.618 466.310  14
   4   0   7 49.9048 266.543  35
   4   0  -7 532.003 326.718  44
   4   0   7 1198.94 572.825  24
  -4   0   8 274.660 356.267  43
   4   0   8-295.721 371.533  35
   4   0   8 342.482 454.002  12
   4   0   8-242.849 330.399  45
  -4   0  -8-20.8123 214.993  47
   4   0  -8 60.7409 238.410  44
   4   0  -8 286.268 470.387  21
   4   0   8 331.738 428.111  24
   4   0  -9 16269.6 1947.70  21
   4   0   9 12076.3 1592.44  24
   4   0   9 11121.9 1475.26  35
  -4   0   9 13866.2 1449.43  69
   4   0  -9 10494.2 1299.06  68
   4   0  -9 13493.6 1445.84  65
  -4   0  -9 12431.6 1427.44  63
   4   0  -9 12890.5 1440.38  67
  -4   0   9 13726.1 1450.81  53
  -4   0   9 11327.5 1292.36  49
  -4   0  -9 12392.0 1378.83  52
   4   0  -9 12660.3 1309.02  44
   4   0   9 12811.1 1361.00  45
  -4   0  -9 12925.0 1412.39  47
  -4   0   9 13782.4 1769.82  43
   4   0   9 13056.2 1632.37  38
   4   0 -10 87730.3 5444.96  21
   4   0  10 73055.6 4874.11  24
   4   0  10 66832.5 4626.60  35
   4   0 -10 82201.3 4662.70  67
  -4   0  10 70417.5 4437.06  69
   4   0 -10 76059.3 4508.17  68
   4   0 -10 78483.7 4531.59  65
  -4   0 -10 70107.9 4504.56  63
  -4   0  10 70855.3 4375.98  49
  -4   0 -10 77120.4 4501.53  52
  -4   0  10 75410.6 4512.28  53
   4   0  10 72830.8 4279.92  45
  -4   0 -10 82565.3 4622.71  47
  -4   0  10 80114.2 5148.61  43
   4   0  10 87265.5 5210.24  38
   4   0 -11 54403.0 4204.44  21
   4   0  11 46970.0 3783.31  24
   4   0  11 46980.5 3744.88  29
   4   0 -11 54245.1 3548.92  68
   4   0 -11 60534.8 3740.11  67
   4   0 -11 52531.5 3497.59  65
  -4   0 -11 56063.7 3682.19  63
  -4   0  11 53225.5 3501.42  69
  -4   0  11 55308.4 3608.33  53
  -4   0  11 49880.4 3406.99  49
  -4   0 -11 62760.8 3732.85  47
  -4   0  11 51499.1 4002.70  43
   4   0  11 61748.9 4199.58  38
   4   0 -12 4047.58 987.326  21
   4   0  12 5635.82 1100.21  24
  -4   0 -12 5234.19 933.534  63
   4   0 -12 5604.78 921.124  67
  -4   0  12 5164.31 917.833  69
   4   0 -12 4815.22 837.696  65
  -4   0  12 5081.64 908.998  53
   4   0  12 4970.06 1051.70  29
  -4   0 -12 5885.82 974.171  47
  -4   0  12 5241.71 844.929  49
   4   0  12 5832.78 1138.36  38
  -4   0  12 5877.33 1157.37  43
   4   0  12 5269.67 996.334  42
  -4   0 -13 13429.9 1442.52  66
  -4   0 -13 15381.8 1613.94  63
  -4   0  13 14242.5 1518.96  69
   4   0 -13 13482.3 1467.70  67
  -4   0  13 12195.4 1413.55  53
  -4   0  13 11469.4 1342.35  49
  -4   0  13 12409.1 1720.19  43
   4   0  13 12334.1 1660.83  38
   4   0  13 13129.8 1694.94  42
  -4   0  14 19648.9 1802.12  53
  -4   0  14 18743.8 1708.78  49
   4   0 -14 19866.7 1827.13  60
  -4   0 -14 22652.9 2012.14  63
  -4   0  14 18850.9 1756.95  69
  -4   0 -14 18686.3 1740.01  66
   4   0 -14 20121.1 1786.96  67
   4   0  14 15651.8 1893.05  38
   4   0  14 15356.0 1875.79  42
   4   0 -15 64.9322 290.899  67
  -4   0  15 282.013 311.148  69
  -4   0 -15-198.749 205.130  66
  -4   0 -15 373.675 300.056  63
  -4   0  15-387.545 336.725  53
   4   0  15-59.5801 223.641  56
   4   0 -15 43.9594 327.447  60
  -4   0  15 297.777 250.465  49
   4   0  15 158.633 316.176  42
  -4   0 -16 859.841 419.856  50
  -4   0  16 769.097 300.283  53
   4   0  16 213.130 264.615  56
   4   0 -16 70.6302 227.852  60
  -4   0  16 248.877 252.563  49
  -4   0  16 950.004 395.977  69
  -4   0 -16 275.924 202.334  66
  -4   0  17-239.668 279.827  49
  -4   0  17-306.290 234.761  53
   4   0 -17 13.1826 208.194  60
  -4   0  18 820.336 250.231  49
  -4   0  18 891.739 267.611  53
  -4   0 -18 803.267 298.831  50
   4   0  18 1020.23 293.364  57
   4   0 -18 849.982 297.425  60
  -4   1  18 1378.24 301.349  49
  -4   1  18 1831.35 368.243  53
  -4  -1 -18 1835.89 435.541  50
   4  -1  18 1487.69 326.690  57
   4   1 -18 1688.26 418.925  60
  -4   1  17 1763.44 392.782  49
  -4   1  17 1665.06 508.875  53
  -4  -1 -17 2023.55 507.225  50
   4  -1  17 2333.03 530.287  57
   4  -1  17 1850.08 388.757  56
   4   1 -17 1777.32 451.346  60
  -4   1  16 2025.04 488.056  53
  -4  -1 -16 3869.71 725.750  50
   4   1 -16 3277.37 675.654  60
   4  -1  16 2292.41 484.649  56
  -4   1  16 2169.82 466.163  49
   4   1 -16 2349.38 490.598  67
  -4   1  16 2471.12 548.306  69
  -4  -1 -16 2787.77 587.533  66
   4   1 -15 879.526 334.524  67
  -4  -1 -15 3344.88 677.218  66
  -4   1  15 2512.24 619.494  69
  -4   1  15 2273.58 561.765  53
  -4  -1 -15 1922.85 461.805  50
   4  -1  15 1641.85 485.659  56
  -4   1  15 2059.17 486.248  49
  -4   1  15 2120.31 685.143  43
   4  -1  15 1344.86 590.634  42
   4   1 -14 7527.37 1050.22  68
   4   1 -14 6117.21 937.153  67
  -4   1  14 5958.27 953.772  69
  -4  -1 -14 6236.62 997.622  66
  -4  -1 -14 8354.93 1161.80  63
  -4   1  14 4637.03 837.186  53
  -4  -1 -14 7057.00 1009.31  50
   4  -1  14 5168.12 841.589  56
  -4   1  14 5448.50 893.236  47
  -4   1  14 5543.18 839.624  49
  -4   1  14 5713.83 1135.89  43
   4  -1  14 5568.55 1069.54  42
   4   1 -13 1090.19 439.485  67
   4   1 -13 1360.08 526.074  68
  -4  -1 -13 1117.02 526.841  66
  -4   1  13 857.261 318.955  69
   4   1 -13 1477.78 584.227  65
  -4  -1 -13 1189.46 505.091  63
  -4   1  13 1794.48 549.334  53
  -4   1  13 672.748 347.356  49
  -4   1  13 1679.54 572.071  47
  -4   1  13 1669.30 661.524  43
   4  -1  13 1560.79 617.530  38
   4  -1  13 1176.23 332.002  42
   4   1 -12 5570.83 1168.51  21
   4  -1  12 4718.96 1054.25  29
  -4  -1 -12 6098.50 958.731  66
  -4   1  12 6033.02 981.644  69
   4   1 -12 6381.93 1058.86  67
   4   1 -12 5467.42 927.803  68
   4   1 -12 5503.90 903.564  65
  -4  -1 -12 6109.33 971.079  63
  -4   1  12 6260.80 959.091  53
  -4   1  12 5689.86 894.097  49
  -4   1  12 5388.41 935.400  47
  -4   1  12 7019.51 1224.61  43
   4  -1  12 6009.96 1192.99  38
   4  -1  12 5536.03 1081.54  42
   4   1 -11 20825.6 2352.29  21
   4  -1  11 15588.8 1898.87  29
  -4  -1 -11 19473.3 1896.33  63
  -4   1  11 19836.7 1817.74  69
   4   1 -11 19000.1 1808.27  68
   4   1 -11 18523.7 1778.50  65
   4   1 -11 20370.7 1909.53  67
  -4   1  11 20909.9 1931.68  53
  -4   1  11 16584.6 1634.03  49
  -4   1  11 18092.8 1793.27  47
   4  -1  11 17699.7 1660.86  45
  -4  -1 -11 21537.8 1949.46  47
  -4   1  11 21686.4 2359.18  43
   4  -1  11 17889.7 2068.21  38
   4  -1  11 21743.2 2229.27  42
   4  -1  10 1020.30 472.674  24
  -4  -1 -10 1885.45 596.586  63
   4   1 -10 1400.43 492.580  65
  -4   1  10 2191.20 628.592  69
   4   1 -10 1848.19 541.232  68
   4   1 -10 2001.47 547.214  67
   4  -1  10 1325.52 642.333  29
  -4   1  10 1703.40 535.291  53
  -4  -1 -10 1861.94 533.505  47
  -4   1  10 1144.11 342.650  49
  -4   1  10 1313.93 433.739  47
   4  -1  10 1820.86 498.360  45
   4   1 -10 2492.92 608.079  44
  -4   1  10 2033.08 698.531  43
   4  -1  10 2498.89 825.225  38
   4  -1   9 1302.48 631.970  24
  -4   1   9 1734.12 510.386  69
   4   1  -9 1228.48 382.945  68
   4   1  -9 2140.11 612.175  65
   4   1  -9 963.223 453.651  67
   4  -1   9 1149.02 468.839  35
  -4  -1  -9 664.760 437.503  14
  -4   1   9 1945.51 626.286  53
  -4  -1  -9 797.349 252.214  52
   4   1  -9 1575.47 492.436  44
  -4  -1  -9 1630.38 518.890  47
  -4   1   9 807.578 269.993  47
   4  -1   9 1921.39 500.079  45
  -4   1   9 1513.92 689.053  43
   4  -1   9 328.798 423.176  38
  -4   1   8 45215.7 3424.47  43
   4  -1   8 45700.4 3389.91  38
  -4  -1  -8 37069.1 3176.47  14
   4  -1   8 41989.1 3168.51  35
  -4   1   8 32852.7 2663.42  47
   4   1  -8 41218.2 2737.02  44
   4  -1   8 41115.2 2768.65  45
  -4  -1  -8 37430.9 2784.55  47
   4  -1   8 40326.4 3153.06  24
  -4   1   7 4761.10 1000.03  43
   4  -1   7 7116.71 1163.18  38
  -4  -1  -7 4170.28 966.126  14
   4  -1   7 5449.74 1024.44  35
   4   1  -7 6317.13 911.613  44
   4  -1   7 5987.49 904.247  45
   4  -1   7 4701.61 931.155  24
  -4  -1  -6 25796.4 2425.06  14
   4  -1   6 28383.3 2451.73  35
   4   1  -6 26983.1 2375.30  31
   4   1  -6 27520.2 2093.08  44
   4  -1   6 29028.6 2158.49  45
  -4   1   6 32750.1 2687.26  43
   4  -1   6 26631.6 2382.51  24
  -4   1   5 4132.57 862.414  43
   4  -1   5 3632.93 772.859  12
  -4  -1  -5 2530.40 667.710  14
   4  -1   5 1995.38 513.320  35
   4   1  -5 2365.09 617.994  31
   4  -1   5 3087.85 662.398  45
   4   1  -5 2905.34 601.729  44
   4  -1   5 2444.60 729.376  24
   4  -1   4 19954.1 1843.00  12
   4   1  -4 21634.2 1961.35  16
  -4  -1  -4 20378.4 2014.37  14
   4  -1   4 21875.2 2053.72  35
   4   1  -4 23274.7 2098.71  31
  -4  -1  -4 25821.6 2310.65  43
   4   1  -4 23634.5 1803.12  44
  -4   1   4 23610.9 2169.76  43
   4  -1   4 21239.3 1938.46  24
   4  -1   3 7292.25 1033.12  12
   4   1  -3 9760.52 1222.57  16
  -4  -1  -3 10863.9 1328.54  14
   4   1  -3 9031.41 1223.02  31
   4  -1   3 9811.68 1314.65  35
  -4   1   3 10420.2 1329.48  43
   4   1  -3 10268.2 1080.40  44
  -4  -1  -3 8671.68 1242.29  43
  -4  -1  -2 5689.95 952.223  14
   4   1  -2 6253.24 963.041  16
   4   1  -2 6926.47 1107.23  31
   4  -1   2 6643.68 1046.46  35
   4   1  -2 7063.32 872.860  44
   4   1  -2 5603.85 932.834  41
  -4  -1  -2 5848.91 1045.22  43
  -4   1   2 6103.93 1030.27  43
   4   1  -1 11123.8 1318.75  16
  -4  -1  -1 9205.40 1191.86  14
   4  -1   1 11364.8 1364.57  35
   4   1  -1 11371.3 1372.25  31
   4   1  -1 12007.5 1158.37  44
  -4   1   1 11439.6 1390.04  43
  -4  -1  -1 10356.0 1338.37  43
   4   1  -1 9895.73 1271.49  41
   4   1   0 108.782 204.806  41
  -4  -1   0 267.695 307.421  43
  -4   1   0-164.322 370.882  43
  -4  -1   0-392.268 358.206  14
   4   1   0 379.594 337.285  16
   4   1   0 50.5080 230.083  31
   4  -1   0 529.083 457.464  35
   4   1   0 93.4070 182.200  44
   4  -1   0 210.685 288.702  21
  -4   1  -1 8714.29 1266.48  43
  -4  -1   1 9978.36 1311.16  43
   4   1   1 8153.76 1076.87  41
   4   1   1 13243.1 1463.17  16
  -4  -1   1 9920.48 1173.74  14
   4  -1  -1 9270.21 1226.18  35
   4   1   1 10923.2 1321.77  31
   4  -1  -1 10590.9 1066.70  44
   4   1   1 10307.1 1040.71  44
   4  -1  -1 10172.3 1243.95  21
  -4   1  -2 5196.12 957.661  43
  -4  -1   2 5640.02 965.862  43
  -4   1  -2 5716.33 947.532  37
  -4  -1   2 5685.22 837.108  14
   4   1   2 7525.40 1083.42  16
   4  -1  -2 5170.31 878.525  35
   4   1   2 6810.53 1000.32  31
   4  -1  -2 4823.00 723.907  44
   4   1   2 5812.05 752.521  44
   4  -1  -2 6167.75 1004.99  21
  -4   1  -3 9116.93 1265.60  37
  -4   1  -3 9003.52 1256.58  43
   4   1   3 10052.4 1301.22  16
  -4  -1   3 9157.31 1113.75  14
   4   1   3 10875.0 1290.25  31
   4  -1  -3 8797.61 1009.55  44
   4   1   3 8504.37 929.608  44
  -4  -1   3 9996.46 1352.62  43
   4  -1  -3 10826.0 1331.52  21
  -4   1  -4 20109.6 2034.98  37
   4   1   4 24278.2 2109.94  16
   4   1   4 21025.4 1905.76  12
  -4   1  -4 16597.3 1705.53  14
  -4  -1   4 20245.8 1762.28  14
   4   1   4 23389.8 1987.61  31
   4  -1  -4 20475.7 1656.60  44
  -4   1  -4 19645.6 1996.26  43
  -4  -1   4 20493.6 2013.69  43
   4  -1  -4 21664.2 2056.51  21
  -4   1  -5 3241.55 713.432  43
  -4  -1   5 3038.04 759.295  43
  -4   1  -5 2359.00 680.325  37
  -4  -1   5 2610.69 599.497  14
   4   1   5 2469.95 684.082  12
  -4   1  -5 2621.71 692.294  14
   4   1   5 3649.06 773.253  35
   4   1   5 3499.68 729.244  31
   4  -1  -5 3198.27 591.670  44
   4  -1  -5 3590.21 830.238  21
  -4   1  -6 26107.2 2456.39  37
   4   1   6 26010.2 2263.03  12
  -4   1  -6 20172.3 2074.81  14
  -4  -1   6 24995.3 2070.42  14
   4   1   6 32059.4 2548.60  35
   4   1   6 24681.4 2155.96  31
  -4   1  -6 30916.1 2594.84  43
   4  -1  -6 26679.0 2008.24  44
  -4  -1   6 25242.3 2324.46  43
   4  -1  -6 31028.6 2631.44  21
  -4  -1   7 5214.81 970.669  43
  -4   1  -7 5703.97 1141.52  37
   4   1   7 6057.39 1030.54  35
   4  -1  -7 4943.52 762.961  44
   4  -1  -7 4575.24 998.370  21
  -4  -1   7 4701.05 785.368  14
   4   1   7 3598.16 816.219  12
   4   1   8 43186.1 3131.39  35
   4   1   8 37002.4 2973.27  12
  -4  -1   8 34811.1 2702.44  14
   4  -1  -8 37857.3 2591.35  44
  -4  -1   8 42766.4 3226.23  43
  -4   1  -8 38516.5 2763.53  47
   4  -1  -8 43237.5 3408.34  21
   4   1   8 40632.0 3084.30  24
   4  -1  -9 1379.04 650.722  21
   4   1   9 1700.84 630.564  24
   4   1   9 1181.46 472.855  12
   4  -1  -9 900.198 362.524  67
  -4  -1   9 874.737 388.369  69
  -4   1  -9 1508.06 471.173  63
   4  -1  -9 811.667 302.568  65
   4   1   9 1253.08 529.032  35
  -4  -1   9 1455.07 492.009  53
  -4   1  -9 555.812 229.046  52
   4   1   9 1315.43 413.693  45
  -4   1  -9 1876.47 520.123  47
  -4  -1   9 917.630 422.398  49
  -4  -1   9 881.806 287.506  43
   4  -1 -10 1662.01 488.503  60
   4  -1 -10 1158.39 485.074  67
  -4   1 -10 1347.13 521.188  63
  -4  -1  10 1774.41 560.423  69
   4  -1 -10 1758.92 479.673  65
  -4  -1  10 1555.11 515.549  53
  -4   1 -10 1452.51 527.239  47
  -4  -1  10 2173.22 586.834  49
   4  -1 -10 2818.84 881.250  21
   4   1  10 1737.53 621.276  24
   4  -1 -11 17887.5 2201.26  21
   4   1  11 19283.8 2110.84  24
   4  -1 -11 22709.1 1996.66  67
  -4   1 -11 21280.1 1998.45  63
  -4  -1  11 19531.8 1839.04  69
   4  -1 -11 18856.4 1878.91  60
  -4  -1  11 19110.1 1811.79  49
  -4  -1  11 19730.8 1846.91  53
  -4   1 -11 23360.7 1993.17  47
   4   1  11 19943.4 2169.62  38
   4  -1 -12 5034.28 1106.28  21
   4   1  12 4633.09 1011.22  24
   4  -1 -12 6149.66 983.170  67
  -4   1 -12 6057.57 1025.49  63
  -4  -1  12 5519.98 920.231  69
   4  -1 -12 5351.14 898.494  60
   4   1  12 3526.51 871.814  29
  -4  -1  12 5844.73 947.380  53
  -4   1 -12 6134.80 972.597  47
  -4  -1  12 5442.00 910.386  49
   4   1  12 5554.65 1022.24  38
   4  -1 -13 1297.48 477.452  60
  -4   1 -13 2061.86 642.223  63
   4  -1 -13 957.683 505.178  67
  -4  -1  13 1442.14 517.804  69
  -4   1 -13 783.106 321.031  66
  -4  -1  13 1002.90 359.695  53
  -4  -1  13 1092.85 441.842  49
   4   1  13 1873.62 724.494  38
   4   1  13 1348.63 501.897  42
   4  -1 -14 6119.87 958.701  60
  -4   1 -14 6784.88 1078.21  63
   4  -1 -14 5856.82 903.870  67
  -4  -1  14 5527.50 887.995  69
  -4  -1  14 4995.96 843.098  53
  -4  -1  14 4472.43 815.458  49
   4   1  14 4908.98 965.445  38
   4   1  14 5536.85 1105.45  42
   4  -1 -15 2472.02 587.392  60
   4   1  15 1427.06 421.334  56
   4  -1 -15 1551.82 432.931  67
  -4  -1  15 2161.85 552.772  53
  -4  -1  15 1708.90 471.600  49
   4   1  15 925.064 433.908  38
   4   1  15 1435.39 555.602  42
  -4   1 -16 2887.26 639.761  63
   4  -1 -16 3244.89 647.220  60
  -4  -1  16 2832.19 560.067  49
  -4   1 -17 1471.69 434.717  50
   4  -1 -17 1956.96 493.206  60
  -4  -1  17 1849.75 464.867  49
  -4   1 -18 2026.05 408.494  50
  -4  -1  18 1393.31 364.045  49
   4  -1 -18 2369.72 456.664  60
  -4   2  18 4487.92 571.713  53
  -4  -2 -18 4965.01 614.592  50
  -4  -2 -18 3311.44 485.652  64
   4  -2  18 3723.18 496.220  57
   4   2 -18 3784.38 514.288  60
  -4  -2 -17 8339.65 882.070  50
  -4   2  17 6861.87 823.286  53
  -4   2  17 5044.40 697.534  47
   4  -2  17 5901.03 732.524  57
   4   2 -17 7332.62 837.863  60
   4  -2  17 5373.71 671.196  56
  -4   2  16 906.835 425.856  53
  -4  -2 -16 388.972 238.930  50
   4   2 -16 544.389 225.655  67
  -4   2  16 953.487 328.726  47
   4  -2  16 469.156 269.433  57
   4  -2  16 412.964 251.802  56
  -4   2  15 9731.68 1163.24  53
  -4  -2 -15 10816.4 1240.42  50
  -4   2  15 10379.7 1173.36  69
  -4  -2 -15 10998.0 1257.62  66
   4   2 -15 9716.28 1108.45  67
   4   2 -15 10647.1 1197.98  68
  -4   2  15 9894.50 1181.43  47
   4  -2  15 9601.11 1092.60  56
   4  -2  14 2761.94 594.153  56
   4   2 -14 3412.32 695.041  67
  -4   2  14 3486.79 653.034  69
  -4  -2 -14 4003.82 824.755  66
   4   2 -14 3175.30 656.580  68
  -4  -2 -14 4329.01 743.505  50
  -4   2  14 4541.09 852.772  53
  -4   2  14 2968.86 662.328  47
  -4   2  14 3762.74 899.526  43
   4  -2  14 3212.69 800.463  42
   4  -2  13 12717.8 1409.96  56
  -4   2  13 11340.2 1307.25  69
  -4  -2 -13 11134.9 1391.26  66
   4   2 -13 12335.1 1371.49  68
   4   2 -13 10648.2 1212.84  65
   4   2 -13 14755.8 1516.03  67
  -4   2  13 10622.8 1314.23  53
  -4  -2 -13 10024.3 1242.57  50
  -4   2  13 11429.8 1366.17  47
  -4   2  13 12125.2 1714.13  43
   4  -2  13 10454.4 1520.71  42
   4   2 -12 6672.50 1294.08  21
  -4   2  12 9625.59 1215.36  69
   4   2 -12 9581.18 1166.62  65
  -4  -2 -12 11281.9 1392.37  66
   4   2 -12 9364.39 1210.04  68
   4   2 -12 10524.5 1295.71  67
  -4   2  12 9514.20 1224.19  53
  -4  -2 -12 9517.42 1198.57  50
   4  -2  12 7741.68 1044.80  56
   4  -2  12 7371.55 1016.65  45
  -4   2  12 9436.58 1192.60  47
  -4   2  12 9008.39 1482.96  43
   4  -2  12 10285.7 1518.01  42
   4   2 -11 10173.2 1238.43  68
  -4  -2 -11 11296.2 1364.04  66
  -4   2  11 8210.72 1161.89  69
   4   2 -11 9079.98 1176.40  65
   4   2 -11 9825.67 1284.82  67
  -4   2  11 10290.9 1303.09  53
  -4  -2 -11 8981.88 1199.75  50
   4  -2  11 9355.95 1176.57  45
   4   2 -11 9346.58 1135.67  44
  -4   2  11 10062.8 1293.07  47
  -4   2  11 9978.11 1591.18  43
   4  -2  11 9279.84 1435.69  38
   4  -2  11 9388.92 1493.49  42
  -4   2  10 20788.3 1903.53  69
   4   2 -10 20409.3 1886.96  68
   4   2 -10 22045.8 1968.17  65
   4   2 -10 23433.4 2079.01  67
   4   2 -10 20162.1 1941.99  61
  -4   2  10 22001.7 1974.16  53
  -4  -2 -10 18702.4 1837.71  50
  -4   2  10 24518.2 2119.00  47
   4  -2  10 23035.2 1955.56  45
   4   2 -10 21921.1 1891.68  44
  -4  -2 -10 24832.3 2117.22  47
  -4   2  10 27762.8 2646.12  43
   4  -2  10 24695.3 2492.15  38
   4  -2  10 23434.5 2352.77  42
  -4   2   9 12706.9 1434.63  69
   4   2  -9 11797.5 1316.31  68
   4   2  -9 15006.0 1567.40  67
   4   2  -9 13040.1 1418.92  61
  -4  -2  -9 11647.8 1685.04  14
  -4   2   9 10884.3 1308.32  53
  -4  -2  -9 13756.0 1468.18  52
  -4  -2  -9 10003.1 1256.99  50
  -4   2   9 14345.9 1540.88  47
   4  -2   9 13669.6 1415.44  45
  -4  -2  -9 11639.3 1392.71  47
  -4   2   9 16685.0 1967.79  43
   4  -2   9 12647.0 1694.71  38
   4  -2   9 12867.9 1598.23  42
   4  -2   8 23151.8 2304.92  24
  -4  -2  -8 20351.1 2292.45  14
   4  -2   8 19903.3 1854.87  70
  -4   2   8 23545.1 1974.13  69
   4   2  -8 25148.5 2082.31  67
   4   2  -8 21420.4 1965.00  61
  -4   2   8 25873.4 2087.58  53
  -4  -2  -8 25642.2 2112.99  52
  -4   2   8 22860.0 2031.22  47
   4  -2   8 25125.9 2051.56  45
  -4  -2  -8 23266.7 2034.61  47
  -4   2   8 30167.8 2688.15  43
   4  -2   8 29036.0 2586.00  38
   4  -2   8 23575.9 2307.86  42
  -4  -2  -7 16290.2 1949.94  14
   4   2  -7 12811.0 1660.44  27
   4  -2   7 14927.1 1734.88  35
   4   2  -7 12897.6 1543.96  31
  -4   2   7 15281.0 1814.95  43
   4  -2   7 16517.6 1839.88  38
  -4   2   7 12245.9 1375.93  47
   4  -2   7 12677.7 1395.58  45
  -4  -2  -7 10960.5 1316.40  47
   4  -2   7 11532.1 1506.08  24
  -4  -2  -6 2865.54 825.093  14
   4   2  -6 3372.70 747.845  31
   4   2  -6 2798.39 682.944  27
   4  -2   6 2598.33 745.977  35
   4   2  -6 3966.44 888.000  41
  -4   2   6 3579.78 838.931  43
   4  -2   6 3934.06 858.941  38
   4  -2   6 3011.72 667.789  45
   4  -2   6 2955.76 684.001  24
  -4  -2  -5 37563.5 3179.63  14
   4  -2   5 43391.5 3254.22  35
   4   2  -5 49971.0 3383.41  31
   4  -2   5 45543.3 3285.54  38
   4   2  -5 49729.5 3416.06  41
  -4   2   5 47171.3 3431.25  43
   4  -2   5 42991.8 2889.39  45
   4  -2   5 38513.1 2991.21  24
   4   2  -4 23753.9 2141.40  16
  -4  -2  -4 26019.2 2333.68  14
   4  -2   4 23872.4 2247.47  35
   4   2  -4 28509.7 2405.70  41
   4  -2   4 24474.0 2240.17  38
  -4   2   4 28705.3 2439.49  43
   4  -2   4 26669.4 2043.26  45
   4  -2   4 23462.7 2078.21  24
   4  -2   3 40233.6 2978.71  35
   4   2  -3 43353.4 3041.73  41
   4  -2   3 34765.0 2771.90  38
  -4  -2  -3 37460.0 3012.77  43
   4  -2   3 38711.9 2630.85  45
  -4   2   3 41074.9 3088.68  43
   4   2  -3 39495.9 2908.11  16
  -4  -2  -3 36672.0 2884.88  14
   4  -2   2 25366.6 2196.80  35
   4   2  -2 23559.8 2113.67  41
  -4   2   2 22154.7 2119.97  37
  -4   2   2 23710.3 2175.33  43
  -4  -2  -2 24015.8 2234.58  43
   4  -2   2 23415.8 1876.93  45
   4   2  -2 26049.1 2205.93  16
  -4  -2  -2 20645.8 2038.10  14
   4  -2   1 17622.2 1856.09  35
   4   2  -1 22620.4 1977.71  41
  -4   2   1 19442.7 1952.94  37
   4  -2   1 18796.4 1631.71  45
  -4  -2  -1 18798.3 1953.55  43
  -4   2   1 19155.4 1936.98  43
   4   2  -1 22671.3 2029.06  16
  -4  -2  -1 21553.7 1937.46  14
  -4  -2   0 1089.65 423.945  14
   4   2   0 1607.87 563.012  16
   4  -2   0 1734.84 507.015  35
  -4   2   0 1213.74 506.889  37
   4   2   0 1597.79 487.759  41
  -4  -2   0 1579.32 574.210  43
  -4   2   0 1832.86 599.397  43
   4  -2   0 1322.33 431.163  45
   4  -2   0 1741.43 495.748  21
   4   2   1 22502.0 2018.03  16
  -4  -2   1 20780.9 1872.94  14
   4  -2  -1 20163.8 1847.60  35
   4   2   1 23375.7 2025.76  31
   4   2   1 19925.6 1818.27  41
  -4   2  -1 18200.9 1918.61  37
   4  -2  -1 15619.3 1515.31  45
  -4   2  -1 20169.2 1949.31  43
   4   2   1 20551.7 1580.70  44
  -4  -2   1 18546.6 1880.57  43
   4  -2  -1 17662.9 1761.53  21
   4   2   2 25004.9 2190.25  16
  -4  -2   2 23343.0 2007.25  14
   4   2   2 25355.3 2173.19  31
  -4   2  -2 22753.9 2178.52  37
   4   2   2 21506.2 1648.74  44
  -4  -2   2 20139.4 2010.53  43
  -4   2  -2 22722.2 2140.38  43
   4  -2  -2 21136.3 1998.52  21
   4   2   3 41503.6 2977.84  16
  -4  -2   3 38619.8 2735.96  14
   4   2   3 42164.1 2924.58  31
  -4   2  -3 34324.7 2869.07  37
  -4   2  -3 34375.2 2820.18  43
  -4  -2   3 30618.8 2677.98  43
   4  -2  -3 37571.0 2872.02  21
   4   2   4 26992.7 2307.89  16
  -4  -2   4 24913.5 2101.04  14
   4   2   4 27104.1 2259.61  31
  -4   2  -4 23474.1 2337.14  37
  -4   2  -4 25501.0 2314.19  43
   4  -2  -4 24489.0 2289.40  21
   4   2   5 44970.7 3315.58  16
   4   2   5 46512.6 3203.45  12
  -4  -2   5 42394.4 3040.30  14
   4   2   5 41170.9 3049.13  31
  -4   2  -5 46053.0 3357.20  43
   4  -2  -5 43415.2 3324.30  21
  -4   2  -5 45857.0 3448.08  37
  -4   2  -6 4652.01 946.423  43
  -4   2  -6 3856.21 940.607  37
   4  -2  -6 2853.08 704.357  21
  -4  -2   6 2287.76 577.182  14
   4   2   6 2840.17 667.619  16
   4   2   6 2679.77 675.423  12
   4   2   7 12567.3 1538.63  12
  -4  -2   7 11958.5 1447.79  14
  -4   2  -7 13498.5 1763.62  37
   4   2   7 14034.4 1609.11  35
  -4   2  -7 13585.4 1451.29  47
   4  -2  -7 14737.5 1778.80  21
   4  -2  -8 26800.7 2536.25  21
   4   2   8 21744.0 2127.24  12
  -4  -2   8 22539.8 2063.71  14
  -4   2  -8 23508.7 2042.28  63
   4  -2  -8 22669.0 1957.79  67
   4  -2  -8 18779.0 1790.93  60
   4   2   8 22685.4 2124.13  35
  -4  -2   8 21051.9 1880.40  49
  -4   2  -8 22576.2 1960.80  47
  -4   2  -8 25638.8 2556.45  37
  -4   2  -9 11724.9 1369.55  63
   4  -2  -9 10917.7 1324.21  67
  -4  -2   9 10218.4 1212.28  57
   4  -2  -9 9429.48 1208.49  60
   4   2   9 10248.1 1425.12  12
  -4  -2   9 12098.3 1471.45  14
  -4  -2   9 10745.4 1255.38  49
  -4   2  -9 11859.5 1334.73  47
   4  -2  -9 14869.8 1839.92  21
   4   2   9 11990.3 1564.36  24
  -4   2 -10 21043.7 1977.79  63
   4  -2 -10 20732.3 1881.92  67
   4  -2 -10 23166.7 1972.44  60
  -4  -2  10 15827.9 1809.01  14
  -4  -2  10 22195.2 1921.12  49
  -4   2 -10 21290.0 1909.64  47
   4  -2 -10 22325.5 2367.98  21
   4   2  10 19813.4 2101.21  24
   4  -2 -11 8075.79 1398.58  21
   4   2  11 10195.9 1472.35  24
  -4   2 -11 11089.9 1358.23  63
   4  -2 -11 10502.8 1287.55  67
   4  -2 -11 9771.68 1245.08  60
  -4  -2  11 9388.22 1216.80  49
  -4   2 -11 10526.4 1270.48  47
   4   2  11 11653.4 1558.26  38
   4  -2 -12 4905.87 1071.61  21
   4   2  12 5406.04 1108.24  24
   4  -2 -12 8210.34 1120.71  67
  -4   2 -12 8988.36 1208.01  63
   4  -2 -12 11005.6 1259.53  60
   4   2  12 7855.90 1319.01  29
  -4  -2  12 8932.27 1150.45  49
  -4   2 -12 8670.09 1122.76  47
   4   2  12 8337.15 1319.76  38
  -4  -2  13 12127.2 1333.92  49
   4  -2 -13 13249.0 1402.62  60
   4  -2 -13 9370.08 1481.33  40
   4   2  13 8959.56 1339.39  38
   4   2  13 10088.0 1501.10  42
  -4   2 -13 11130.2 1374.04  63
   4  -2 -13 12409.3 1352.72  67
   4  -2 -14 4046.96 797.586  60
  -4   2 -14 3665.60 771.029  63
   4  -2 -14 3409.18 673.026  67
  -4  -2  14 3682.37 736.529  49
   4   2  14 2623.14 744.587  42
  -4  -2  15 11122.6 1208.25  49
   4  -2 -15 12404.6 1305.54  60
  -4   2 -15 11543.3 1291.68  63
   4  -2 -15 8713.54 1026.08  67
  -4   2 -16 813.818 286.657  63
  -4  -2  16 500.603 265.373  49
   4  -2 -16 75.3404 265.825  60
  -4  -2  17 7120.04 832.601  49
  -4   2 -17 7040.14 870.923  63
   4  -2 -17 7728.82 879.600  60
  -4   2 -18 4072.95 555.212  50
  -4  -2  18 4147.45 546.030  49
   4  -2 -18 4432.57 574.238  60
  -4   3  17 865.326 324.535  53
  -4  -3 -17 1459.34 381.658  50
  -4  -3 -17 1197.06 340.460  64
  -4   3  17 654.183 219.473  47
   4  -3  17 856.047 288.567  56
   4  -3  17 681.759 208.524  57
   4   3 -17 1546.93 389.379  60
  -4   3  16 629.097 350.237  53
  -4  -3 -16 283.357 316.764  50
   4   3 -16-237.306 240.561  68
  -4   3  16-389.646 298.529  47
   4  -3  16-137.551 212.982  57
   4  -3  16 45.9817 154.676  56
  -4  -3 -15-5.36674 254.236  50
  -4   3  15 398.442 281.733  53
   4   3 -15 182.688 230.925  67
   4   3 -15-2.53207 195.418  68
  -4   3  15 525.629 279.447  47
   4  -3  15 392.022 300.569  57
   4  -3  15 144.937 271.050  56
   4  -3  14 1530.39 475.328  57
   4  -3  14 1710.79 415.130  56
  -4  -3 -14 2107.62 571.871  66
   4   3 -14 2076.22 537.078  68
   4   3 -14 1148.04 361.195  67
  -4   3  14 1513.61 445.868  53
  -4  -3 -14 1331.17 433.807  50
  -4   3  14 1659.29 560.508  47
  -4   3  14 812.762 388.233  43
   4  -3  14 1416.56 491.991  42
   4  -3  13 1346.90 450.080  56
   4   3 -13 439.385 293.930  67
  -4  -3 -13 206.747 305.966  66
   4   3 -13 1090.15 392.311  68
  -4   3  13 1447.75 428.532  69
   4   3 -13 990.565 390.495  65
  -4   3  13 1463.32 528.524  53
  -4  -3 -13 1158.06 417.513  50
  -4   3  13 1220.08 507.958  47
  -4   3  13 513.133 330.535  43
   4  -3  13 235.762 353.045  42
   4  -3  12 19368.3 1752.47  56
  -4   3  12 17236.0 1609.10  69
  -4  -3 -12 19623.1 1817.66  66
   4   3 -12 18263.6 1696.35  68
   4   3 -12 16335.5 1590.22  65
   4   3 -12 19409.6 1784.30  67
  -4   3  12 18773.7 1761.70  53
  -4  -3 -12 18564.2 1750.39  50
  -4   3  12 19217.4 1824.44  47
  -4   3  12 16027.5 2049.89  43
   4  -3  12 14331.0 1818.12  42
   4  -3  11 3977.21 978.455  23
   4   3 -11 8316.81 1147.58  61
   4  -3  11 9195.73 1183.94  56
   4   3 -11 8274.89 1144.46  67
  -4   3  11 7473.09 1014.33  69
  -4  -3 -11 6962.79 1035.90  66
   4   3 -11 7320.65 1048.16  68
   4   3 -11 8243.30 1115.32  65
  -4  -3 -11 7054.26 1030.99  50
  -4   3  11 7286.93 1079.79  53
  -4   3  11 9252.37 1240.37  47
  -4   3  11 7776.22 1410.75  43
   4  -3  11 7770.65 1272.23  42
   4  -3  10 2741.09 744.898  23
   4   3 -10 2831.58 665.966  67
  -4   3  10 2731.50 569.465  69
  -4  -3 -10 2961.52 641.477  66
   4   3 -10 2455.19 561.735  68
   4   3 -10 3226.36 714.830  61
   4  -3  10 2788.99 667.481  56
  -4   3  10 3430.05 753.149  53
  -4  -3 -10 2404.03 620.387  50
   4  -3  10 1678.74 547.077  45
  -4   3  10 2655.66 622.244  47
  -4   3  10 2627.42 694.246  43
   4  -3  10 2202.62 705.453  42
  -4  -3  -9 912.761 456.331  14
  -4  -3  -9 2586.13 618.791  66
   4   3  -9 2952.07 673.632  68
   4  -3   9 1820.24 475.997  70
   4  -3   9 2366.53 628.267  56
   4   3  -9 2418.36 549.185  61
   4   3  -9 2230.35 689.325  27
  -4   3   9 1603.69 416.332  53
  -4  -3  -9 1877.17 533.934  50
   4  -3   9 2493.64 683.221  45
  -4   3   9 2667.39 646.001  47
  -4   3   9 2578.09 820.065  43
   4  -3   9 1572.30 514.409  42
  -4  -3  -8 4473.33 1046.02  14
   4   3  -8 4187.55 766.771  68
   4  -3   8 4866.32 820.472  70
  -4  -3  -8 3752.92 808.711  66
  -4  -3  -8 4179.45 791.507  62
   4   3  -8 4208.79 799.790  61
   4  -3   8 4605.95 838.713  56
   4   3  -8 4401.78 924.735  27
  -4   3   8 4348.66 820.405  53
  -4  -3  -8 4895.54 941.876  52
   4  -3   8 4334.43 849.550  45
  -4   3   8 4899.00 879.514  47
   4   3  -8 5502.06 1089.11  41
  -4   3   8 3233.36 786.109  43
   4  -3   8 5574.79 1152.95  38
  -4  -3  -7 1371.31 545.334  14
   4  -3   7 1203.06 406.665  70
  -4  -3  -7 1092.85 437.397  62
   4   3  -7 946.784 357.941  61
   4   3  -7 438.967 230.240  27
  -4   3   7 1074.29 347.209  53
  -4  -3  -7 1390.90 476.346  52
  -4   3   7 1570.90 589.754  47
   4  -3   7 1768.81 559.123  45
   4   3  -7 2086.83 735.819  41
  -4   3   7 1404.00 615.880  43
   4  -3   7 1681.50 638.778  38
  -4  -3  -6 1259.04 521.288  14
   4  -3   6 1131.92 476.329  70
  -4  -3  -6 1318.35 512.192  62
   4   3  -6 455.016 305.200  27
  -4  -3  -6 2098.39 576.112  52
  -4   3   6 870.816 344.469  47
   4  -3   6 1566.98 455.145  45
  -4   3   6 1979.22 634.065  37
   4   3  -6 1285.67 515.558  41
  -4   3   6 1512.83 618.043  43
   4  -3   6 1782.85 690.166  38
   4   3  -5 12451.9 1535.73  16
  -4  -3  -5 14851.5 1818.08  14
  -4   3   5 14132.1 1473.72  47
   4  -3   5 13844.4 1434.69  45
  -4   3   5 15329.6 1809.01  43
   4   3  -5 15637.0 1727.72  20
   4   3  -5 16264.3 1819.44  41
  -4   3   5 13151.3 1717.09  37
   4  -3   5 11652.2 1541.17  38
   4   3  -4 12635.2 1487.72  16
  -4  -3  -4 10843.6 1484.50  14
   4   3  -4 12183.2 1551.53  41
  -4   3   4 11000.5 1562.93  37
  -4   3   4 13678.2 1668.35  43
   4  -3   4 11634.9 1298.01  45
   4   3  -4 11794.9 1486.69  20
  -4  -3  -3 4367.96 944.395  14
   4  -3   3 4805.46 827.117  18
   4   3  -3 4913.54 952.405  16
   4   3  -3 5173.35 987.556  41
  -4   3   3 4054.91 876.717  37
  -4   3   3 4952.17 944.925  43
   4  -3   3 4509.06 892.988  35
   4  -3   3 4350.70 743.318  45
   4   3  -3 4799.08 874.649  20
   4   3  -2 22305.4 2100.18  16
  -4  -3  -2 19502.0 1987.40  14
   4   3  -2 23643.5 2120.93  41
  -4   3   2 19362.5 2102.09  37
   4  -3   2 18152.1 1923.70  35
  -4   3   2 21860.5 2113.82  43
   4  -3   2 19309.2 1726.56  45
   4   3  -2 20705.4 1970.19  20
   4   3  -2 16993.2 1814.20  22
   4   3  -1 28618.8 2347.40  16
  -4  -3  -1 19813.3 2004.26  14
   4   3  -1 24551.9 2136.17  41
  -4   3   1 22854.7 2260.32  37
   4  -3   1 19291.8 1960.07  35
   4  -3   1 19876.0 1737.58  45
  -4   3   1 21309.7 2097.95  43
   4   3  -1 22647.4 2094.44  20
   4   3  -1 19283.5 1908.06  22
   4   3   0 59373.8 3776.43  16
  -4  -3   0 51476.6 3522.58  14
   4   3   0 53787.0 3523.44  41
  -4   3   0 54838.3 3839.10  37
   4  -3   0 45080.0 3336.30  35
  -4   3   0 52440.8 3606.52  43
   4  -3   0 45172.7 3040.24  45
   4   3   0 52457.3 3521.62  20
   4   3   0 48037.4 3332.57  22
   4   3   1 24101.2 2212.81  16
  -4  -3   1 21063.9 2013.13  14
  -4   3  -1 22857.9 2140.53  43
   4  -3  -1 18979.9 1878.80  21
   4   3   1 21686.0 2066.87  20
   4   3   1 18164.1 1809.84  22
   4   3   1 25092.5 2136.63  41
  -4   3  -1 25548.3 2397.99  37
   4   3   2 19800.0 1944.25  16
  -4  -3   2 19296.9 1894.88  14
   4   3   2 17702.5 1489.42  44
  -4   3  -2 16146.5 1799.69  43
   4  -3  -2 18241.9 1851.06  21
   4   3   2 21981.2 2010.52  20
   4   3   2 18395.2 1763.53  41
  -4   3  -2 20092.0 2094.28  37
  -4   3  -3 4565.04 929.777  43
  -4   3  -3 4505.33 1006.02  37
   4  -3  -3 4484.22 890.691  21
   4   3   3 4652.57 903.207  20
  -4  -3   3 4957.19 903.152  14
   4   3   3 3887.03 874.636  16
   4   3   4 13519.9 1601.30  16
  -4  -3   4 12785.5 1484.34  14
  -4   3  -4 13538.3 1710.14  37
   4   3   4 11776.4 1449.97  31
  -4   3  -4 11067.0 1455.13  43
   4  -3  -4 9772.79 1384.55  21
   4   3   4 9737.28 1271.22  20
   4   3   5 14348.4 1598.81  31
   4   3   5 14746.3 1705.90  16
  -4  -3   5 13494.8 1553.89  14
  -4   3  -5 13169.1 1738.43  37
   4  -3  -5 15319.1 1764.57  21
   4  -3  -6 1811.86 685.381  21
   4  -3  -6 1634.46 495.892  67
  -4   3  -6 1450.01 506.033  63
  -4  -3   6 1191.06 508.659  14
   4   3   6 1129.38 440.923  16
   4   3   6 1648.68 512.534  12
  -4  -3   6 1673.67 562.018  49
  -4   3  -6 245.145 201.405  47
  -4  -3   6 816.594 361.148  48
  -4   3  -6 792.092 467.855  37
   4  -3  -7 1768.96 569.368  21
  -4  -3   7 1357.44 391.596  57
  -4   3  -7 1293.00 464.469  63
   4  -3  -7 1364.25 418.269  67
  -4  -3   7 845.432 421.792  14
   4   3   7 1317.40 463.669  16
   4   3   7 972.303 411.247  12
  -4  -3   7 1181.67 444.011  49
  -4   3  -7 918.493 311.408  47
  -4  -3   7 1488.42 613.839  48
  -4   3  -7 1439.73 656.068  37
   4  -3  -8 4079.83 926.436  21
  -4  -3   8 5127.75 844.611  57
   4  -3  -8 3963.67 736.736  60
   4  -3  -8 5216.08 851.608  67
  -4   3  -8 4573.40 842.084  63
  -4  -3   8 4468.35 863.914  14
   4   3   8 3878.10 880.586  12
  -4  -3   8 5436.76 931.612  49
  -4   3  -8 5068.10 828.822  47
  -4   3  -8 4507.29 1039.16  37
   4  -3  -9 2585.95 750.719  21
   4   3   9 1986.62 615.171  24
  -4  -3   9 1679.91 472.419  57
   4  -3  -9 1506.12 477.788  60
   4  -3  -9 2715.74 695.346  67
  -4   3  -9 1439.58 511.642  63
  -4  -3   9 2030.21 631.978  14
  -4   3  -9 2217.72 548.653  47
  -4  -3   9 2502.71 647.427  49
  -4   3  -9 1922.97 727.406  37
   4  -3 -10 2527.57 804.530  21
   4   3  10 2722.42 809.109  24
   4  -3 -10 3475.52 723.879  67
  -4   3 -10 3631.36 738.308  63
  -4   3 -10 2698.67 612.148  47
  -4  -3  10 2657.50 687.309  49
   4  -3 -10 3052.49 925.819  40
  -4  -3  10 2955.46 638.388  57
   4  -3 -10 2721.56 708.047  60
   4  -3 -11 6509.48 1203.22  21
   4   3  11 6065.94 1115.44  24
   4  -3 -11 8666.54 1136.88  67
  -4   3 -11 7305.58 1098.89  63
  -4  -3  11 7059.09 981.854  57
   4  -3 -11 8260.52 1096.60  60
  -4   3 -11 7400.11 998.882  47
  -4  -3  11 8225.97 1102.57  49
   4  -3 -11 7095.37 1329.49  40
  -4  -3  12 18291.6 1699.21  49
  -4   3 -12 18945.5 1784.19  63
   4  -3 -12 16349.7 1575.58  67
   4  -3 -12 14634.8 1893.13  40
   4   3  12 15179.5 1784.31  38
  -4  -3  12 16468.0 1577.95  57
   4  -3 -12 16633.1 1620.73  60
   4  -3 -13 509.503 267.485  67
  -4   3 -13 711.552 408.746  63
  -4  -3  13 1042.11 468.087  49
   4  -3 -13-267.277 366.179  40
   4   3  13 1071.86 477.159  42
  -4  -3  13 442.558 227.992  57
   4  -3 -13 1310.90 436.287  60
  -4  -3  14 1400.38 444.495  57
   4  -3 -14 2162.71 616.868  60
   4  -3 -14 1605.98 438.665  67
  -4   3 -14 1467.21 497.373  63
  -4  -3  14 1664.92 503.685  49
   4  -3 -15-49.0903 336.199  60
   4  -3 -15 318.142 174.770  67
  -4   3 -15-44.5962 245.899  63
  -4  -3  15-79.1756 199.182  49
   4  -3 -16-20.2245 245.058  60
  -4  -3  16 249.557 264.409  49
  -4   3 -16 153.131 234.294  63
  -4  -3  17 947.569 293.822  49
   4  -3 -17 1192.06 340.355  60
  -4   3 -17 845.512 267.195  63
  -4   4  16 118.301 218.089  53
   4  -4  16 273.424 225.035  56
  -4   4  16-321.235 294.362  47
  -4  -4 -16 73.7600 169.083  64
   4   4 -16-153.596 161.834  68
  -4   4  15 1193.31 365.771  53
  -4  -4 -15 909.137 375.065  50
   4  -4  15 908.911 334.699  56
   4   4 -15 1288.17 398.905  68
   4   4 -15 732.627 264.424  67
  -4   4  14 1266.38 368.554  53
  -4  -4 -14 2858.87 596.643  50
   4  -4  14 1527.72 435.753  56
  -4   4  14 1886.35 529.736  47
   4   4 -14 1405.23 419.112  67
   4   4 -14 1908.11 491.795  68
   4   4 -13 1546.44 419.942  68
   4   4 -13 1556.93 491.609  67
   4   4 -13 1524.68 389.327  65
  -4   4  13 1368.16 455.304  53
  -4  -4 -13 875.258 282.284  50
   4  -4  13 1501.38 452.317  56
  -4   4  13 2282.22 598.450  47
  -4   4  13 1298.83 699.001  43
  -4  -4 -12 15633.5 1607.67  66
   4   4 -12 16910.6 1540.57  68
   4   4 -12 13583.1 1383.39  65
   4   4 -12 16873.7 1575.13  67
  -4  -4 -12 16939.6 1598.04  50
  -4   4  12 14127.8 1462.37  53
   4   4 -12 16843.9 1602.83  61
   4  -4  12 16926.1 1575.50  56
  -4   4  12 17084.1 1654.25  47
  -4   4  12 16002.3 1957.35  43
   4   4 -11 713.318 461.960  67
  -4  -4 -11 513.921 381.688  66
   4   4 -11 297.142 250.459  68
  -4   4  11 141.099 214.773  53
  -4  -4 -11 717.333 408.068  50
   4   4 -11 202.899 329.715  61
   4  -4  11 930.273 437.227  56
  -4   4  11 210.943 353.085  47
  -4   4  11 670.983 433.345  43
   4  -4  10 2276.70 607.997  70
  -4  -4 -10 2259.26 684.997  66
   4   4 -10 2313.51 549.892  68
   4   4 -10 1755.37 409.628  61
   4  -4  10 2605.17 652.450  56
  -4   4  10 3375.43 719.327  53
  -4  -4 -10 3119.61 683.040  50
  -4   4  10 3794.37 764.016  47
  -4   4  10 2643.87 877.203  43
   4  -4   9-555.086 388.444  70
  -4  -4  -9 367.742 426.937  66
   4   4  -9 202.912 248.902  68
   4  -4   9-176.375 262.965  56
  -4  -4  -9-52.2799 253.670  62
   4   4  -9 789.354 400.831  61
   4   4  -9-404.183 402.512  27
  -4   4   9-202.948 280.112  53
  -4  -4  -9-64.5626 256.018  50
  -4   4   9 21.5710 256.985  47
   4   4  -9 187.363 449.862  41
  -4   4   9-150.539 448.380  43
  -4   4   9-545.445 583.044  37
  -4  -4  -8 4990.98 933.233  66
   4   4  -8 4323.25 719.389  68
   4  -4   8 3492.70 708.747  70
   4  -4   8 3492.24 690.606  56
  -4  -4  -8 3403.63 720.241  62
   4   4  -8 3763.52 759.600  61
   4   4  -8 3920.21 934.128  27
  -4   4   8 2853.07 643.851  53
  -4   4   8 4460.40 870.051  47
   4   4  -8 4687.38 1050.23  41
  -4   4   8 4612.19 1060.01  43
  -4   4   8 2580.90 809.283  37
  -4  -4  -7 625.677 532.699  14
  -4  -4  -7 605.705 326.063  66
   4  -4   7 1113.19 446.557  70
  -4  -4  -7 537.403 251.504  62
   4  -4   7 459.049 312.705  56
   4   4  -7 1148.68 421.318  61
   4   4  -7 617.439 482.028  27
   4  -4   7 575.883 332.191  45
  -4   4   7 797.010 474.939  47
   4   4  -7 76.5501 269.640  41
  -4   4   7-164.666 362.411  43
  -4   4   7 632.696 543.014  37
   4   4  -6 17088.5 1904.72  20
  -4  -4  -6 16191.1 2057.24  14
   4  -4   6 17903.9 1758.28  70
  -4  -4  -6 16846.5 1644.23  62
   4   4  -6 18479.3 1669.20  61
   4  -4   6 15423.1 1586.31  56
  -4   4   6 16525.5 1996.23  30
   4   4  -6 17581.7 1973.49  27
  -4  -4  -6 20246.4 1798.77  52
  -4  -4  -6 16044.4 1670.07  51
  -4   4   6 20549.8 1861.15  47
   4  -4   6 22608.1 1931.49  45
  -4   4   6 20924.8 2208.71  43
   4   4  -6 23097.0 2231.73  41
  -4   4   6 19102.4 2188.38  37
   4   4  -5 18820.8 1978.86  20
  -4  -4  -5 16235.0 2009.51  14
   4  -4   5 16614.8 1672.94  70
  -4  -4  -5 17157.6 1650.21  62
   4   4  -5 15081.2 1525.78  61
  -4   4   5 17518.2 2043.39  30
  -4  -4  -5 16573.3 1648.98  51
  -4   4   5 21037.6 1872.55  47
  -4   4   5 20513.2 2139.98  43
   4  -4   5 21451.0 1829.64  45
   4   4  -5 24082.1 2265.87  41
  -4   4   5 18662.2 2176.29  37
   4   4  -4 4653.77 951.182  22
   4   4  -4 3935.30 845.345  20
  -4  -4  -4 4710.19 965.130  14
   4  -4   4 4551.89 798.028  70
  -4  -4  -4 4043.32 692.547  62
  -4   4   4 5073.84 1087.51  30
   4  -4   4 3874.15 702.314  55
  -4  -4  -4 3794.18 825.483  49
  -4  -4  -4 3808.93 741.122  51
  -4   4   4 3680.94 725.554  47
   4  -4   4 4528.64 832.753  45
   4   4  -4 5963.02 1095.91  41
  -4   4   4 4851.26 1045.02  37
  -4   4   4 4968.04 940.555  43
   4  -4   3 29897.8 2478.95  18
   4   4  -3 32935.3 2692.66  20
   4   4  -3 33323.4 2712.48  22
   4  -4   3 29096.9 2361.96  70
  -4  -4  -3 27780.6 2245.85  62
   4  -4   3 27439.4 2217.39  55
  -4  -4  -3 33363.3 2533.66  49
  -4  -4  -3 29754.9 2326.99  51
   4   4  -3 37959.5 2864.07  41
  -4   4   3 36436.6 3057.07  37
  -4   4   3 29390.4 2337.93  47
  -4   4   3 33076.3 2788.66  43
   4  -4   3 33166.7 2415.46  45
  -4  -4  -3 29051.1 2737.16  14
   4   4  -2 8493.66 1258.19  22
   4  -4   2 9485.25 1257.14  18
   4   4  -2 9189.98 1307.58  20
  -4  -4  -2 8194.90 1298.95  14
   4  -4   2 8901.38 1151.90  70
  -4  -4  -2 8270.67 1081.31  51
   4  -4   2 9737.41 1176.37  45
  -4   4   2 8050.58 1078.41  47
   4   4  -2 10667.4 1384.48  41
  -4   4   2 8707.50 1405.15  37
  -4   4   2 8016.56 1250.76  43
  -4  -4  -1 12759.3 1616.79  14
  -4   4   1 10323.0 1264.08  47
   4  -4   1 11548.8 1251.91  45
  -4   4   1 10206.3 1395.04  43
   4   4  -1 12576.3 1537.96  20
   4  -4   1 11609.5 1459.44  18
   4   4  -1 12283.8 1479.47  22
   4   4  -1 14788.1 1677.54  41
  -4   4   1 13498.0 1733.56  37
  -4  -4   0 823.637 501.221  14
   4  -4   0-15.0361 226.937  18
  -4   4   0 436.955 302.017  47
   4   4   0 504.542 436.102  22
   4   4   0 201.440 351.031  20
  -4   4   0-119.121 446.515  37
   4   4   0 417.804 248.427  41
   4  -4   0 300.131 326.655  40
   4   4   1 12033.2 1555.38  16
  -4  -4   1 14266.0 1678.36  14
   4   4   1 12452.5 1485.50  41
  -4   4  -1 14523.8 1831.11  37
   4  -4  -1 13394.2 1650.59  40
  -4   4  -1 9056.71 1179.06  47
   4   4   1 12009.9 1519.32  20
   4  -4  -1 13960.7 1611.42  18
   4   4   1 12403.0 1443.29  22
   4   4   2 8222.16 1286.26  20
  -4   4  -2 9049.14 1186.16  63
   4   4   2 9633.27 1365.68  16
  -4  -4   2 10144.6 1391.67  14
   4  -4  -2 8650.57 1092.45  55
  -4   4  -2 7609.87 1054.24  47
  -4   4  -2 8909.34 1432.29  37
   4   4   2 9308.72 1246.54  41
   4  -4  -2 10567.2 1480.32  40
   4   4   3 28635.0 2535.24  20
  -4   4  -3 31967.8 2501.56  63
   4  -4  -3 28092.3 2205.89  67
  -4  -4   3 33940.2 2446.82  57
   4   4   3 35364.4 2861.47  16
  -4  -4   3 34247.3 2746.33  14
   4  -4  -3 29988.0 2329.48  55
  -4  -4   3 29222.1 2345.93  49
  -4   4  -3 24953.1 2182.24  47
  -4   4  -3 38000.7 3141.89  37
   4  -4  -3 37779.5 3008.36  40
   4  -4  -4 4970.82 995.854  21
   4   4   4 4478.13 879.470  20
  -4  -4   4 6104.45 1074.64  14
   4   4   4 4458.09 945.421  16
   4  -4  -4 4071.16 725.471  67
  -4   4  -4 3918.02 826.496  63
  -4  -4   4 5898.26 910.809  57
   4  -4  -4 4040.44 773.493  55
  -4  -4   4 4378.08 796.424  49
  -4   4  -4 2755.56 638.279  47
   4  -4  -4 6514.41 1178.24  40
  -4   4  -4 5459.12 1135.77  37
   4  -4  -5 17867.6 1987.23  21
   4   4   5 19132.7 2030.89  16
  -4  -4   5 19149.3 1962.72  14
  -4   4  -5 17281.8 1735.17  63
   4  -4  -5 16775.5 1597.12  67
  -4  -4   5 18640.3 1740.84  57
   4   4   5 17889.2 1863.03  31
   4  -4  -5 15577.5 1588.24  55
  -4  -4   5 17193.1 1668.07  49
  -4  -4   5 16884.8 1723.61  48
  -4   4  -5 13848.0 1486.50  47
  -4   4  -5 20439.9 2209.09  37
   4  -4  -5 20920.8 2219.44  40
   4  -4  -6 18756.5 2081.97  21
  -4   4  -6 21541.3 1931.37  63
   4  -4  -6 17824.9 1682.80  67
  -4  -4   6 18472.3 1770.93  57
   4   4   6 17956.6 2004.71  16
   4   4   6 18193.4 1983.18  12
  -4  -4   6 19255.7 2012.26  14
  -4  -4   6 18733.9 1774.79  49
   4  -4  -6 15460.8 1618.27  55
  -4  -4   6 21334.0 1955.55  48
  -4   4  -6 24437.3 2474.08  37
   4  -4  -6 22012.0 2322.77  40
   4  -4  -7 467.808 397.410  21
   4  -4  -7 260.181 366.356  67
  -4   4  -7 402.380 325.261  63
  -4  -4   7 693.897 332.854  57
  -4  -4   7 885.364 476.488  14
   4   4   7 620.644 410.964  16
   4  -4  -7 37.2144 180.952  55
  -4  -4   7 529.858 352.636  49
  -4  -4   7 577.098 262.631  48
   4  -4  -7 967.429 646.480  40
  -4   4  -7 577.752 593.060  37
  -4  -4   8 4274.43 817.930  57
   4  -4  -8 4119.90 708.053  60
   4  -4  -8 5910.35 854.072  67
  -4   4  -8 4417.92 876.461  63
  -4  -4   8 3748.52 763.289  49
  -4  -4   8 5783.61 997.940  48
   4  -4  -8 5292.52 1148.41  40
  -4   4  -8 3249.06 897.009  37
  -4  -4   9 414.716 345.226  57
   4  -4  -9 116.874 256.662  60
   4  -4  -9 242.967 357.813  67
  -4   4  -9-380.369 447.725  63
  -4  -4   9 97.0441 464.698  49
   4  -4  -9 199.738 409.918  40
  -4   4  -9 575.331 770.470  37
   4   4   9-523.764 419.549  24
   4  -4 -10 3296.91 646.792  67
  -4   4 -10 2318.10 614.940  63
  -4  -4  10 3105.95 697.731  49
   4  -4 -10 1665.34 677.743  40
  -4  -4  10 2608.16 640.218  57
   4  -4 -10 2741.54 667.110  60
   4  -4 -11 364.601 238.369  67
  -4   4 -11 72.2314 302.792  63
  -4  -4  11 473.895 361.607  57
   4  -4 -11 827.075 460.665  60
  -4  -4  11-124.612 232.830  49
   4  -4 -11 418.440 447.096  40
  -4  -4  12 15170.6 1489.83  49
  -4   4 -12 14578.7 1483.86  63
   4  -4 -12 14183.2 1408.55  67
   4  -4 -12 11492.0 1594.43  40
  -4  -4  12 14784.1 1444.31  57
   4  -4 -12 15880.2 1482.22  60
  -4  -4  13 2075.40 530.054  57
   4  -4 -13 2092.33 547.367  60
  -4  -4  13 1236.64 425.701  49
   4  -4 -13 981.340 302.672  67
  -4   4 -13 1135.80 459.987  63
  -4  -4  14 1855.43 495.147  49
  -4  -4  14 1038.41 359.018  57
   4  -4 -14 1812.73 465.602  60
   4  -4 -14 1797.24 411.779  67
  -4   4 -14 1510.99 456.199  63
  -4  -4  15 875.512 285.284  49
  -4  -4  15 851.104 292.085  57
   4  -4 -15 963.093 321.787  60
   4  -4 -15 851.527 240.795  67
  -4   4 -15 1131.02 362.566  63
  -4  -4  16 14.4909 138.507  49
  -4   4 -16 368.192 229.202  63
  -4  -4  16 125.814 134.868  57
   4  -4 -16 39.8241 239.350  60
   4  -5  15 286.216 184.723  56
  -4   5  15 330.783 142.463  47
  -4  -5 -15 352.957 191.880  64
   4   5 -15-0.55804 186.016  67
   4   5 -15 223.986 177.414  68
  -4   5  14 1560.11 341.830  53
   4  -5  14 2343.46 474.336  56
  -4   5  14 2318.72 461.078  47
  -4  -5 -14 2146.42 463.460  64
   4   5 -14 2624.21 453.247  67
   4   5 -14 2355.55 437.390  68
  -4   5  13 1839.11 435.274  53
  -4   5  13 3131.10 596.110  47
   4   5 -13 3252.27 557.581  67
   4   5 -13 3297.13 572.636  68
   4  -5  13 2419.41 507.803  56
  -4   5  12 10818.6 1199.29  47
   4   5 -12 8555.70 1002.15  68
   4   5 -12 9086.81 992.460  65
   4   5 -12 10749.1 1140.80  67
   4   5 -12 9268.45 1039.29  61
   4  -5  12 9204.81 1055.43  56
   4   5 -11 6390.88 879.122  67
   4   5 -11 5054.02 770.462  68
  -4   5  11 5233.18 874.994  47
  -4   5  11 4381.14 948.917  43
   4  -5  11 4803.64 734.451  56
   4   5 -11 6699.32 900.573  61
   4   5 -10 3292.42 622.654  68
  -4   5  10 3801.77 752.581  47
  -4   5  10 2657.22 752.487  43
  -4   5  10 2902.32 852.800  37
  -4  -5 -10 3484.86 678.156  62
   4  -5  10 3636.87 671.130  56
   4   5 -10 4397.68 788.015  61
  -4  -5  -9 7968.08 1066.34  66
   4   5  -9 8180.04 988.426  68
  -4  -5  -9 8515.10 1114.33  62
   4   5  -9 8650.32 1113.45  61
   4  -5   9 9847.18 1171.58  56
  -4   5   9 8577.26 1155.82  47
   4   5  -9 8976.68 1355.58  41
  -4   5   9 7012.20 1310.57  37
  -4   5   9 7637.58 1310.24  43
   4   5  -8 1871.04 507.361  68
  -4   5   8 1857.01 681.099  30
  -4  -5  -8 2513.52 591.486  62
   4  -5   8 3034.55 644.731  56
   4   5  -8 1728.59 540.356  61
  -4   5   8 1927.47 519.769  47
   4   5  -8 2694.83 815.636  41
  -4   5   8 2899.36 941.995  37
  -4   5   8 4132.32 937.017  43
   4  -5   7 618.527 414.302  70
  -4   5   7 1014.00 529.282  30
   4   5  -7 760.777 521.263  27
  -4  -5  -7 55.6618 330.343  62
   4  -5   7 909.796 401.259  56
   4   5  -7-186.137 380.515  61
  -4   5   7 1049.07 515.716  47
   4   5  -7 586.121 415.180  41
  -4   5   7 376.718 290.726  37
  -4   5   7-327.155 440.952  43
   4  -5   6 207.837 342.728  70
  -4  -5  -6 232.560 298.126  62
   4   5  -6 685.419 404.921  61
  -4   5   6-327.751 435.371  30
  -4   5   6 1159.72 489.073  47
   4   5  -6-217.977 336.811  41
  -4   5   6 700.700 523.034  37
  -4   5   6 306.236 310.119  43
   4   5  -5 15716.3 1849.70  22
   4  -5   5 17572.0 1706.37  70
  -4  -5  -5 18045.8 1686.46  62
  -4   5   5 17187.0 2135.66  30
   4  -5   5 15233.8 1525.83  55
  -4  -5  -5 16865.6 1724.80  51
  -4   5   5 19129.5 1760.67  47
   4   5  -5 20322.8 2078.48  41
  -4   5   5 18723.0 2228.85  37
   4   5  -4 2520.66 739.169  22
   4   5  -4 1809.58 608.070  20
   4  -5   4 3126.69 692.686  70
  -4  -5  -4 3044.64 636.177  62
  -4  -5  -4 2629.64 735.302  14
   4  -5   4 2600.93 594.386  55
  -4  -5  -4 3017.79 692.571  51
  -4   5   4 2675.62 632.740  47
   4   5  -4 2490.09 724.850  41
  -4   5   4 3035.92 851.402  37
   4  -5   3 31532.9 2837.39  18
   4   5  -3 37343.0 3060.23  20
   4   5  -3 38911.7 3092.78  22
   4  -5   3 40192.2 2877.41  70
  -4  -5  -3 39119.4 2771.12  62
  -4  -5  -3 35059.2 3194.07  14
   4  -5   3 37984.7 2713.10  55
  -4  -5  -3 43137.2 3014.56  49
  -4  -5  -3 40443.8 2864.25  51
  -4   5   3 40423.6 2823.20  47
   4   5  -3 48563.5 3341.07  41
  -4   5   3 40663.2 3498.98  37
   4   5  -2 7529.57 1216.47  22
   4   5  -2 12207.9 1532.41  20
   4  -5   2 9353.93 1195.16  70
  -4   5   2 10696.1 1381.50  63
  -4  -5  -2 7055.39 1005.90  62
  -4  -5  -2 8361.89 1352.90  14
   4  -5   2 7418.52 1231.31  18
   4  -5   2 8849.22 1111.12  55
  -4  -5  -2 8442.48 1163.35  49
  -4  -5  -2 10038.5 1233.84  51
  -4   5   2 7276.42 1032.83  47
   4   5  -2 9612.54 1351.01  41
  -4   5   2 11000.4 1630.40  37
   4   5  -1 5587.12 1003.44  22
   4   5  -1 5236.93 1018.99  20
   4  -5   1 6645.82 1025.08  70
  -4   5   1 6474.79 1057.73  63
  -4  -5  -1 5662.89 885.962  62
  -4  -5  -1 5744.02 1142.02  14
   4  -5   1 6110.92 1092.02  18
   4  -5   1 5039.37 859.610  55
  -4  -5  -1 7622.48 1071.06  51
  -4  -5  -1 5546.51 937.546  49
  -4   5   1 5728.80 896.905  47
  -4   5   1 5748.89 1161.76  37
   4   5  -1 6104.26 1087.67  41
   4   5   0 1250.73 392.962  22
   4   5   0 1009.04 460.820  20
  -4   5   0 298.351 252.743  63
   4  -5   0 1006.99 401.671  70
  -4  -5   0 660.204 248.742  62
  -4  -5   0 1302.90 625.079  51
  -4  -5   0 1065.76 408.659  49
   4  -5   0 361.547 296.421  55
  -4   5   0 515.118 552.368  37
   4   5   0 1314.46 460.815  41
   4  -5   0 834.010 507.188  40
  -4   5   0 498.349 306.936  47
  -4  -5   0 695.798 428.110  14
   4  -5   0 1135.80 483.347  18
  -4  -5   1 4882.23 990.808  14
   4  -5  -1 6344.94 1135.77  18
  -4  -5   1 6034.32 909.456  51
  -4  -5   1 5959.98 947.456  49
   4  -5  -1 4987.21 877.781  55
  -4   5  -1 7226.01 1094.51  63
   4  -5  -1 5161.48 878.808  70
   4  -5  -1 4500.11 753.671  67
   4   5   1 5629.91 1017.02  22
   4   5   1 5179.53 1013.01  20
  -4   5  -1 7743.03 1336.55  37
   4   5   1 6193.61 1080.32  41
   4  -5  -1 6453.54 1100.60  40
  -4  -5   2 9295.31 1413.80  14
   4   5   2 8480.43 1365.84  16
  -4   5  -2 9016.66 1206.07  63
   4  -5  -2 7832.63 1018.79  67
  -4  -5   2 8169.79 1119.74  49
   4  -5  -2 9317.10 1198.23  55
   4  -5  -2 9509.84 1401.00  18
   4   5   2 8042.31 1262.96  20
   4   5   2 10096.1 1357.55  41
   4  -5  -2 9651.22 1442.88  40
  -4   5  -2 9153.17 1475.88  37
   4   5   3 43866.5 3389.38  16
  -4  -5   3 36214.7 3063.49  14
  -4   5  -3 43345.1 3011.46  63
   4  -5  -3 39541.7 2701.76  67
  -4   5  -3 32850.6 3084.11  33
   4  -5  -3 40025.3 2815.96  55
  -4  -5   3 35638.4 2725.92  49
  -4   5  -3 45233.4 3609.51  37
   4  -5  -3 46079.9 3485.12  40
   4  -5  -3 40685.7 3202.12  18
   4   5   3 35489.5 2997.74  20
   4   5   4 1441.92 462.272  20
  -4  -5   4 1896.29 624.296  14
   4  -5  -4 2147.87 680.212  18
   4   5   4 1906.53 686.744  16
   4  -5  -4 2968.15 646.578  67
  -4   5  -4 1903.89 533.372  63
  -4  -5   4 2518.65 663.184  57
  -4   5  -4 1761.55 577.156  33
   4  -5  -4 1950.66 528.655  55
  -4  -5   4 2002.29 560.509  49
  -4  -5   4 1555.60 508.690  48
   4  -5  -4 2372.39 822.657  40
  -4   5  -4 3066.89 887.547  37
  -4   5  -5 19329.3 1828.60  63
   4  -5  -5 15588.7 1553.64  67
  -4  -5   5 18276.9 1753.44  57
  -4   5  -5 15743.3 1940.81  33
   4  -5  -5 17537.4 1691.72  55
  -4  -5   5 16566.3 1633.76  49
  -4  -5   5 16617.7 1725.74  48
  -4   5  -5 19912.3 2269.94  37
   4  -5  -5 19876.8 2201.74  40
   4  -5  -6 99.5564 351.653  67
  -4   5  -6-107.041 254.044  63
  -4  -5   6 365.032 293.959  57
  -4   5  -6 47.0568 282.106  33
   4  -5  -6 197.055 258.258  55
  -4  -5   6 701.430 415.287  49
  -4  -5   6 524.126 332.137  48
   4  -5  -6 544.529 465.890  40
  -4   5  -6 797.481 406.195  37
   4  -5  -7 544.687 343.623  67
  -4   5  -7-151.608 329.087  63
  -4  -5   7 425.852 408.233  57
  -4   5  -7 477.514 322.290  33
   4  -5  -7 495.779 193.740  55
  -4  -5   7 442.061 304.659  49
  -4  -5   7 487.416 372.011  48
   4  -5  -7 958.279 421.789  40
  -4   5  -7 1556.13 773.296  37
   4  -5  -8 2738.28 633.042  67
  -4   5  -8 1927.99 577.016  63
   4  -5  -8 2258.96 474.231  60
  -4  -5   8 3615.19 735.775  57
  -4   5  -8 1606.11 613.499  33
  -4  -5   8 2525.74 648.791  49
  -4  -5   8 3152.29 771.765  48
   4  -5  -8 3039.54 802.713  40
  -4   5  -8 2587.23 770.844  37
   4  -5  -9 7699.64 1017.02  67
  -4   5  -9 8613.94 1142.68  63
  -4  -5   9 9159.27 1152.71  57
   4  -5  -9 8479.22 1026.38  60
  -4   5  -9 4934.98 1057.71  33
  -4  -5   9 7641.05 999.103  49
  -4  -5   9 9084.31 1223.74  48
   4  -5  -9 8064.11 1352.25  40
  -4   5  -9 8376.03 1395.47  37
  -4  -5  10 3305.36 671.250  49
   4  -5 -10 2348.36 535.979  67
  -4   5 -10 3187.73 727.151  63
   4  -5 -10 4325.86 743.146  60
  -4  -5  10 4583.73 803.164  57
   4  -5 -10 3411.21 875.086  40
  -4  -5  11 4269.58 693.893  49
   4  -5 -11 4669.42 755.726  67
  -4   5 -11 6201.87 919.564  63
   4  -5 -11 6065.07 870.050  60
  -4  -5  11 5166.74 805.513  57
   4  -5 -11 3562.92 871.472  40
  -4  -5  12 8261.95 968.308  49
  -4   5 -12 9295.20 1109.13  63
   4  -5 -12 8700.85 995.387  67
  -4  -5  12 12165.0 1199.89  57
   4  -5 -12 9132.23 1035.34  60
  -4  -5  13 2627.50 519.453  49
  -4   5 -13 2585.55 537.209  63
   4  -5 -13 2567.13 496.014  67
  -4  -5  13 2993.22 580.196  57
   4  -5 -13 3025.43 572.653  60
  -4  -5  14 1473.45 329.749  49
  -4  -5  14 3145.19 510.903  57
   4  -5 -14 2403.72 467.198  60
  -4   5 -14 2360.25 475.572  63
   4  -5 -14 1930.59 412.541  67
  -4  -5  15-78.8943 175.464  57
   4  -5 -15 443.196 233.551  60
  -4   5 -15 199.563 152.997  63
   4  -6  14 1181.94 280.769  56
  -4   6  13 1894.23 400.023  47
   4  -6  13 2101.47 379.770  56
  -4  -6 -13 1609.05 356.160  64
   4   6 -13 2119.45 393.586  67
   4   6 -13 1845.04 358.022  68
  -4   6  12 4036.18 641.544  47
   4   6 -12 3948.04 609.453  61
   4  -6  12 3932.05 556.329  56
  -4  -6 -12 3099.69 499.757  64
   4   6 -12 2984.09 493.933  68
   4   6 -12 2846.95 509.764  67
   4   6 -12 2541.63 435.298  65
  -4   6  11-102.437 179.903  47
   4  -6  11 641.585 271.514  56
   4   6 -11 414.313 281.989  67
  -4  -6 -11 117.493 144.788  64
   4   6 -11 391.648 216.153  68
  -4   6  10 1131.32 375.909  47
   4   6 -10 1493.85 378.287  61
   4  -6  10 971.642 318.465  56
   4   6 -10 982.912 258.624  68
  -4   6   9 1415.09 468.922  47
  -4  -6  -9 2235.81 554.160  62
   4   6  -9 2769.02 549.259  61
   4  -6   9 1811.81 466.748  56
   4   6  -9 1482.92 412.105  68
  -4  -6  -8 7668.22 1026.79  62
   4   6  -8 7770.19 969.958  61
  -4   6   8 7100.15 947.156  47
   4   6  -8 7570.80 1166.06  41
  -4   6   8 6612.84 1238.06  37
   4   6  -8 6548.54 835.756  68
   4   6  -7 2241.67 636.169  41
  -4   6   7 2285.91 718.469  37
  -4  -6  -7 3668.20 699.123  62
   4   6  -7 4226.75 716.701  61
  -4   6   7 3205.07 672.396  47
   4   6  -6 2503.60 726.444  41
  -4   6   6 4221.09 1013.82  37
  -4   6   6 3395.20 685.675  47
  -4  -6  -6 3632.05 708.442  62
   4   6  -6 3862.48 715.740  61
   4  -6   5 8777.75 1074.76  55
   4   6  -5 10513.8 1417.23  41
  -4   6   5 11399.7 1733.36  37
  -4   6   5 10836.9 1218.74  47
  -4  -6  -5 9818.54 1183.42  62
   4  -6   4 858.018 374.726  55
  -4  -6  -4 974.302 444.340  51
  -4   6   4 806.161 502.705  63
  -4  -6  -4 801.577 380.818  62
   4   6  -4 1656.83 675.032  41
  -4   6   4 1175.34 609.780  37
  -4   6   3 3250.66 759.663  63
  -4  -6  -3 2267.76 618.929  62
   4  -6   3 3008.50 612.792  55
  -4  -6  -3 2211.81 647.403  51
   4   6  -3 3161.58 796.741  22
   4   6  -3 2224.95 618.529  41
  -4   6   3 1496.19 638.636  37
  -4   6   2 29457.1 2351.95  63
  -4  -6  -2 24945.9 2073.31  62
  -4   6   2 18190.6 2264.38  33
   4  -6   2 25102.4 2063.71  55
  -4  -6  -2 28330.8 2253.32  51
   4   6  -2 20471.3 2166.23  22
   4   6  -2 27593.8 2475.43  41
  -4   6   2 32301.1 2950.91  37
  -4   6   1 2875.08 664.031  63
  -4  -6  -1 2708.82 590.923  62
  -4   6   1 1872.08 645.417  33
   4  -6   1 3055.10 629.057  55
  -4  -6  -1 4131.53 802.126  51
   4   6  -1 3042.53 784.228  22
  -4   6   1 4149.62 1127.94  37
   4   6  -1 3042.25 765.659  41
  -4   6   0 6546.12 1051.77  63
   4  -6   0 5191.90 778.630  67
  -4  -6   0 3980.22 744.680  62
  -4   6   0 4259.42 1039.23  33
  -4  -6   0 6439.31 985.981  51
   4  -6   0 5759.83 893.101  55
   4   6   0 4126.37 887.738  22
  -4   6   0 4550.05 999.941  37
   4   6   0 5894.40 1050.03  41
  -4   6  -1 2092.65 610.110  63
   4  -6  -1 3817.25 666.943  67
  -4  -6   1 2874.88 696.351  62
  -4  -6   1 4406.04 808.499  51
   4  -6  -1 2450.83 598.855  55
  -4   6  -1 3044.35 838.937  37
   4   6   1 3755.64 851.314  41
   4   6   1 1979.63 643.115  22
  -4   6  -1 3238.78 859.646  33
  -4   6  -2 27511.8 2268.71  63
   4  -6  -2 25993.9 2014.60  67
   4  -6  -2 26606.9 2119.60  55
  -4  -6   2 28245.0 2235.05  51
  -4   6  -2 20633.4 2383.12  33
   4  -6  -2 23093.6 1955.00  48
   4   6   2 27242.2 2378.12  41
  -4   6  -2 29733.0 2857.35  37
  -4  -6   3 2717.55 659.887  51
   4  -6  -3 2482.35 587.869  55
  -4   6  -3 1883.81 685.319  33
  -4   6  -3 2441.50 640.457  63
  -4   6  -3 2408.87 797.663  37
  -4   6  -4 661.090 303.549  63
   4  -6  -4 1312.03 437.387  67
   4  -6  -4 882.486 385.626  55
  -4   6  -4 698.768 413.040  33
  -4  -6   4 982.125 480.042  48
  -4   6  -4 1148.48 547.158  37
  -4   6  -5 9866.61 1250.33  63
   4  -6  -5 10078.2 1132.08  67
  -4   6  -5 7919.10 1418.69  33
   4  -6  -5 10853.1 1230.07  55
  -4  -6   5 10576.3 1291.00  48
  -4   6  -5 9986.37 1558.49  37
  -4   6  -6 3257.34 711.231  63
   4  -6  -6 4135.81 741.723  67
  -4  -6   6 5238.28 908.151  57
  -4   6  -6 1595.47 556.267  33
   4  -6  -6 3178.45 560.236  55
  -4  -6   6 3423.07 680.537  48
  -4   6  -6 2574.03 731.438  37
  -4   6  -7 4180.54 735.375  63
   4  -6  -7 3663.09 685.522  67
   4  -6  -7 3523.91 686.338  55
  -4  -6   7 3715.66 716.071  48
  -4   6  -7 2649.35 794.726  37
  -4  -6   7 3677.48 728.025  57
  -4   6  -8 10266.9 1192.28  63
   4  -6  -8 8143.64 1011.98  67
  -4  -6   8 8768.41 1159.74  48
  -4   6  -8 7129.85 1281.74  37
  -4  -6   8 9170.51 1165.17  57
   4  -6  -8 7236.81 914.555  60
   4  -6  -9 1724.45 425.838  60
  -4  -6   9 2714.50 639.075  57
  -4   6  -9 1896.63 531.747  63
   4  -6  -9 2590.35 566.720  67
  -4  -6   9 1440.19 460.420  48
  -4   6 -10 1864.87 489.830  63
   4  -6 -10 1717.36 375.338  67
   4  -6 -10 1892.97 444.737  60
  -4  -6  10 962.414 312.582  57
  -4   6 -11 155.205 214.232  63
   4  -6 -11 33.7385 160.432  67
   4  -6 -11-286.260 279.402  60
  -4   6 -12 3174.62 554.389  63
   4  -6 -12 4080.32 613.058  67
  -4  -6  12 3997.87 672.992  57
  -4   6 -13 3016.50 488.518  63
   4  -6 -13 1911.45 360.495  67
  -4  -6  13 2031.80 416.106  57
   4  -6 -14 1196.52 285.494  48
   4   7 -11 1609.09 334.808  67
  -4   7  11 1580.59 372.932  63
   4   7 -11 1261.85 287.409  68
   4   7 -11 1112.89 312.703  61
   4   7 -10 1626.56 367.493  67
   4   7 -10 982.208 255.419  68
  -4   7  10 1193.57 377.783  63
   4   7 -10 1790.77 405.668  61
   4   7  -9 308.124 139.365  68
  -4   7   9 201.395 203.644  63
   4   7  -9 545.579 285.843  61
  -4   7   8 2521.71 556.499  63
  -4  -7  -8 1940.25 475.568  62
   4   7  -8 2382.49 480.368  61
  -4   7   7 460.729 288.493  63
  -4  -7  -7 858.646 396.253  62
   4   7  -7 205.161 173.356  61
  -4   7   6 5731.99 926.993  63
  -4  -7  -6 6968.35 934.659  62
   4   7  -6 6543.58 830.099  61
   4  -7   5 1044.72 334.672  55
  -4  -7  -5 902.361 356.539  62
   4   7  -5 1090.48 330.352  61
  -4   7   5 1418.14 505.845  63
   4   7  -5 966.381 509.065  41
  -4   7   5 407.725 334.748  37
   4  -7   4 741.527 295.302  55
  -4  -7  -4 1011.94 460.379  62
  -4   7   4 282.637 257.492  63
   4   7  -4 778.151 429.604  41
  -4   7   4 853.887 523.703  37
   4  -7   3 5778.79 849.804  55
  -4  -7  -3 6725.03 989.115  51
  -4  -7  -3 7538.00 984.674  62
  -4   7   3 7991.61 1114.15  63
  -4   7   3 5936.22 1174.23  37
   4   7  -3 5919.65 1000.70  41
   4  -7   2 4814.38 798.691  55
  -4  -7  -2 4902.37 856.550  51
  -4  -7  -2 5390.25 908.792  62
  -4   7   2 3959.85 749.776  63
  -4   7   2 3746.67 920.420  37
   4   7  -2 4185.71 871.588  41
   4  -7   1 6685.96 944.242  55
  -4  -7  -1 6205.97 926.109  51
  -4  -7  -1 4596.72 776.355  62
  -4   7   1 7287.99 1051.14  63
  -4   7   1 5566.11 1140.60  37
   4   7  -1 6545.71 1068.98  41
   4  -7   0 4367.35 732.803  55
  -4  -7   0 3677.20 720.761  51
  -4  -7   0 3332.12 692.794  62
  -4   7   0 5025.27 882.086  63
   4   7   0 4092.71 880.130  41
  -4   7   0 3606.93 904.441  37
   4  -7  -1 6170.03 916.976  55
  -4  -7   1 6289.33 981.274  51
  -4  -7   1 6256.86 909.051  62
  -4   7  -1 5309.30 900.510  63
   4   7   1 5706.95 1028.15  41
  -4   7  -1 5452.04 1122.58  37
  -4   7  -2 5217.27 895.405  63
   4  -7  -2 4547.19 725.987  48
   4   7   2 4297.13 818.365  41
  -4   7  -2 3071.49 863.241  37
  -4  -7   2 5005.27 811.691  51
   4  -7  -2 3705.05 682.583  55
  -4   7  -3 6815.37 974.581  63
   4  -7  -3 6111.45 841.768  48
  -4   7  -3 5884.82 1160.12  37
   4  -7  -3 6696.24 904.721  55
  -4  -7   3 6763.65 954.043  51
  -4   7  -4 522.724 320.193  63
   4  -7  -4 591.605 347.395  67
  -4  -7   4 463.151 249.603  48
   4  -7  -4 106.579 289.385  48
  -4   7  -4 1101.43 467.080  37
  -4  -7   4 537.149 327.059  51
   4  -7  -4 1387.90 435.488  55
  -4  -7   5 1390.97 448.663  48
   4  -7  -5 579.662 251.728  48
  -4   7  -5 1315.29 454.407  63
   4  -7  -5 968.532 434.135  67
  -4  -7   5 1267.08 417.686  51
   4  -7  -5 770.818 288.665  55
  -4  -7   6 7888.23 1002.57  48
   4  -7  -6 6404.31 876.858  48
  -4   7  -6 5782.54 873.979  63
   4  -7  -6 6455.08 842.130  67
  -4  -7   6 6609.39 909.515  51
   4  -7  -6 6461.34 847.601  55
  -4  -7   7 874.040 386.907  48
   4  -7  -7-18.7527 233.454  48
  -4   7  -7 506.322 310.294  63
   4  -7  -7 829.947 215.779  67
  -4  -7   7-52.5000 222.967  51
   4  -7  -7 425.105 238.640  55
  -4  -7   8 2320.46 582.296  48
   4  -7  -8 2005.63 492.432  48
  -4   7  -8 1519.17 415.647  63
   4  -7  -8 2979.37 502.529  67
  -4  -7   8 2276.36 475.895  51
   4  -7  -9 456.790 292.766  48
  -4   7  -9 676.742 362.683  63
  -4  -7   9 553.334 298.812  51
  -4   7 -10 1107.31 287.910  63
  -4  -7  10 1138.03 332.227  51
   4  -7 -11 1798.23 391.994  48
  -4   7 -11 1379.05 318.454  63
  -4  -7  11 992.153 316.133  51
  -4  -8  -8-67.4354 164.292  62
   4   8  -8-31.2970 135.904  61
  -4   8   8 200.085 224.095  63
  -4  -8  -7 2223.98 441.566  62
   4   8  -7 1771.16 357.788  61
  -4   8   7 1659.74 408.906  63
  -4  -8  -6 154.092 188.412  62
   4   8  -6 709.828 218.003  61
  -4   8   6 379.212 191.747  63
  -4  -8  -5 4766.72 689.452  62
   4   8  -5 4095.48 565.092  61
  -4   8   5 4853.57 732.894  63
  -4  -8  -4 658.650 260.353  62
   4   8  -4 1004.72 273.621  61
  -4   8   4 1252.65 368.528  63
  -4  -8  -3 404.434 316.106  62
   4   8  -3 174.887 167.317  61
  -4   8   3 140.530 263.773  63
  -4  -8  -2 629.395 279.758  62
  -4   8   2 1343.19 407.981  63
  -4  -8  -1 65.2952 192.099  62
  -4   8   1 73.4193 215.395  63
   4  -8   1-35.5854 175.789  55
  -4  -8   0 1243.21 354.079  62
  -4   8   0 1218.89 376.645  63
   4  -8   0 1087.44 335.108  55
  -4  -8   0 1032.72 366.444  51
  -4  -8   1-135.773 179.120  62
  -4   8  -1 505.972 255.312  63
   4  -8  -1-256.623 278.151  55
  -4  -8   1 513.401 306.434  51
   4  -8  -2 1560.06 419.570  55
  -4  -8   2 961.405 308.807  51
  -4   8  -2 1258.89 402.645  63
   4  -8  -2 1094.49 301.952  48
   4  -8  -3 305.795 238.009  55
  -4  -8   3 168.115 182.239  51
  -4   8  -3 313.417 264.786  63
   4  -8  -3 181.902 183.217  48
  -4  -8   4 1225.68 346.427  51
  -4   8  -4 1385.53 411.271  63
  -4  -8   4 1299.39 379.550  48
   4  -8  -4 1072.86 323.736  48
  -4  -8   5 3353.47 535.557  51
  -4   8  -5 4575.70 651.771  63
  -4  -8   5 3331.41 557.535  48
   4  -8  -5 4162.68 623.959  48
  -4  -8   6 409.385 217.963  51
  -4   8  -6-187.489 175.180  63
  -4  -8   6 753.212 340.140  48
   4  -8  -6 262.040 234.255  48
  -4  -8   7 1025.84 276.901  51
  -4   8  -7 1493.13 320.566  63
   4  -8  -8 79.7342 150.724  48
  -5   0   0 600.656 484.200  43
   5   0   0 353.847 418.586  35
  -5   0   0 34.8145 233.144  47
  -5   0  -1 2875.25 818.335  43
  -5   0   1 1407.93 620.678  43
  -5   0  -1 3209.30 700.377  47
  -5   0   1 2879.18 635.894  47
   5   0  -1 3624.26 714.977  44
   5   0   1 3114.93 889.050  35
   5   0  -1 2708.59 775.000  35
   5   0   2 14023.6 1732.58  35
   5   0  -2 10560.1 1502.05  35
  -5   0  -2 12404.8 1610.94  43
  -5   0   2 9328.99 1432.38  43
  -5   0  -2 8547.07 1137.52  52
   5   0  -2 10710.2 1213.10  44
  -5   0   2 7420.98 1068.07  47
  -5   0  -2 8543.58 1155.02  47
   5   0  -2 9049.79 1376.33  21
   5   0  -3 11612.1 1342.45  65
   5   0   3 19646.1 2070.03  35
   5   0  -3 13273.5 1670.09  35
  -5   0   3 13651.8 1450.33  53
  -5   0  -3 12226.5 1396.66  52
  -5   0  -3 13006.6 1428.73  49
  -5   0   3 12410.5 1368.85  49
  -5   0   3 14146.4 1493.50  47
   5   0  -3 18287.8 1609.82  44
  -5   0   3 16052.6 1926.89  43
  -5   0  -3 17950.3 2022.01  43
  -5   0  -3 15160.0 1580.73  47
   5   0  -3 13874.3 1749.70  21
   5   0  -4 7614.79 1325.43  21
   5   0  -4 5670.62 933.794  67
   5   0  -4 4175.08 787.542  65
   5   0   4 5954.06 1128.62  35
   5   0   4 4075.97 845.115  12
  -5   0  -4 3977.28 913.132  14
  -5   0   4 4949.50 852.167  53
  -5   0   4 4657.02 815.836  49
  -5   0  -4 4300.47 786.052  52
  -5   0  -4 5804.22 934.628  47
  -5   0   4 3670.93 734.414  47
   5   0  -4 5868.53 903.715  44
  -5   0  -4 5722.45 1162.97  43
  -5   0   4 4825.27 1062.90  43
   5   0  -5 10633.3 1621.61  21
   5   0   5 9131.13 1403.34  24
   5   0  -5 8276.08 1097.02  67
   5   0  -5 8208.86 1079.84  65
   5   0   5 9048.06 1409.00  35
   5   0   5 6330.14 1122.35  12
  -5   0  -5 5449.31 1097.61  14
  -5   0   5 9191.55 1154.99  53
  -5   0  -5 8742.06 1148.56  52
  -5   0   5 8429.38 1102.42  49
   5   0  -5 10799.3 1248.28  44
  -5   0   5 6339.84 949.676  47
  -5   0  -5 9664.18 1228.94  47
  -5   0   5 8543.07 1485.81  43
   5   0  -6 33949.9 2506.90  65
   5   0  -6 36608.7 2638.83  67
   5   0   6 35639.1 3012.54  35
   5   0   6 21915.3 2415.01  12
  -5   0  -6 20327.6 2419.09  14
  -5   0   6 29944.3 2364.50  49
  -5   0   6 33362.6 2507.88  53
  -5   0  -6 33969.3 2507.39  52
   5   0  -6 36549.9 2574.89  44
   5   0   6 38066.4 2652.64  45
  -5   0   6 33613.9 2997.19  43
  -5   0  -6 39521.2 2697.20  47
   5   0  -6 36000.0 3177.77  21
   5   0   6 30158.6 2765.68  24
   5   0  -7 10682.0 1653.43  21
   5   0   7 8974.76 1439.84  24
   5   0   7 9359.91 1450.72  35
   5   0  -7 9265.99 1203.47  65
   5   0  -7 10253.4 1281.81  67
  -5   0  -7 11916.7 1345.01  52
  -5   0   7 8947.80 1143.82  49
  -5   0   7 10126.8 1247.02  53
   5   0  -7 11077.6 1348.22  55
   5   0   7 10331.6 1245.11  45
   5   0  -7 11372.1 1318.04  44
  -5   0  -7 12279.0 1393.22  47
  -5   0   7 8957.32 1448.92  43
   5   0  -8 14887.8 2000.82  21
   5   0   8 12556.3 1697.69  24
   5   0   8 16485.7 1932.41  35
   5   0   8 14064.9 1467.67  70
   5   0  -8 14563.9 1552.85  65
   5   0  -8 18414.1 1756.58  67
  -5   0   8 15431.8 1610.08  53
  -5   0   8 14684.5 1511.85  49
  -5   0  -8 13550.7 1497.59  52
   5   0  -8 15413.7 1567.57  44
   5   0   8 17503.9 1677.33  45
  -5   0   8 14892.3 1923.70  43
  -5   0  -8 18389.8 1719.41  47
   5   0   8 17196.3 1996.43  38
   5   0  -9 3895.81 967.019  21
   5   0   9 2991.09 833.529  24
   5   0  -9 5176.40 960.873  67
   5   0  -9 5122.85 904.575  65
   5   0   9 3959.55 932.282  35
  -5   0   9 4860.52 901.314  53
  -5   0   9 3389.95 711.923  49
  -5   0  -9 5549.00 854.138  52
  -5   0  -9 4354.01 814.538  47
   5   0  -9 4550.17 795.242  44
   5   0   9 4291.28 755.535  45
  -5   0   9 4315.85 1026.45  43
   5   0   9 5209.55 1028.35  38
  -5   0 -10-183.556 328.722  63
   5   0 -10-210.784 334.797  67
   5   0 -10-172.186 259.416  65
   5   0 -10-73.8587 290.600  60
  -5   0  10 629.237 412.574  53
  -5   0 -10-136.746 322.570  47
  -5   0  10 325.680 294.010  49
   5   0  10-321.818 304.434  45
  -5   0  10-435.645 575.106  43
   5   0  10-244.470 465.522  38
   5   0 -11 2911.80 632.327  60
  -5   0 -11 3594.14 672.719  63
   5   0 -11 3642.30 750.176  67
   5   0 -11 3716.20 754.157  65
  -5   0  11 3046.71 710.231  53
  -5   0 -11 3658.81 733.469  47
   5   0  11 3017.12 616.725  45
  -5   0  11 3351.49 678.221  49
  -5   0  11 2777.01 764.190  43
   5   0  11 2340.22 635.721  38
   5   0  11 2867.40 688.796  42
   5   0 -12 987.206 401.836  60
   5   0 -12 1304.34 403.306  67
  -5   0 -12 978.213 420.999  66
  -5   0 -12 1405.50 409.326  63
  -5   0  12 672.971 392.780  53
  -5   0  12 1351.09 447.966  49
  -5   0  12 591.637 309.874  43
   5   0  12 678.799 346.538  38
   5   0  12 551.050 345.377  42
  -5   0  13 11701.6 1278.98  53
  -5   0  13 11267.7 1195.80  49
  -5   0 -13 12079.3 1252.86  50
  -5   0 -13 13516.1 1385.17  63
  -5   0 -13 13632.0 1370.05  66
   5   0 -13 13228.1 1351.28  67
   5   0 -13 13170.3 1334.17  60
  -5   0  14 211.168 306.873  53
  -5   0  14 74.4563 235.856  49
  -5   0 -14-159.197 233.984  50
   5   0 -14 499.024 304.572  67
  -5   0 -14-261.230 250.556  66
  -5   0 -14 90.2147 247.128  63
   5   0  14 337.631 283.373  56
   5   0 -14-33.9087 208.923  60
  -5   0  15-139.190 171.720  53
  -5   0 -15 120.918 184.704  50
  -5   0  15 195.623 146.204  49
   5   0 -15 256.576 249.929  67
  -5   0 -15-280.652 241.328  66
   5   0  15 300.838 250.894  56
   5   0 -15 279.089 288.369  60
  -5   0  16 1730.33 355.161  53
  -5   0  16 1267.30 288.406  49
  -5   0 -16 1749.52 360.207  50
   5   0 -16 1664.48 331.491  67
   5   0 -16 2424.64 447.698  60
   5   0  16 1611.71 322.471  56
  -5   1  16 10443.7 951.911  53
  -5  -1 -16 10442.1 940.825  50
   5   1 -16 9002.53 834.175  67
   5   1 -16 12917.0 1012.53  60
   5  -1  16 10618.4 930.487  57
   5  -1  16 10470.0 901.825  56
  -5   1  15 3772.53 608.842  53
  -5  -1 -15 4336.63 623.807  50
   5   1 -15 4544.08 634.236  67
  -5  -1 -15 2970.12 540.128  66
   5  -1  15 3539.88 562.944  56
   5   1 -15 3450.83 563.574  60
  -5   1  14 2301.26 540.391  53
  -5  -1 -14 2279.20 542.138  50
   5   1 -14 2066.61 506.961  67
  -5  -1 -14 2375.76 554.567  66
   5  -1  14 1537.62 406.421  56
   5   1 -14 2233.88 523.979  60
  -5   1  13 11009.4 1186.29  53
  -5  -1 -13 7975.26 1010.58  50
  -5  -1 -13 9660.91 1157.65  66
   5   1 -13 9790.86 1106.41  67
   5   1 -13 10321.6 1137.95  60
   5  -1  13 8597.20 1043.05  56
  -5   1  12 6645.80 959.861  53
  -5  -1 -12 4929.20 812.852  50
   5   1 -12 5962.14 922.040  67
  -5  -1 -12 6283.11 929.015  66
   5   1 -12 5345.16 817.453  65
  -5   1  12 4505.98 759.532  47
   5  -1  12 3762.36 640.865  45
  -5   1  12 4689.63 982.876  43
   5  -1  12 3630.08 921.600  38
   5  -1  12 3885.88 866.648  42
  -5   1  11 10616.9 1286.78  53
  -5  -1 -11 9767.80 1148.59  50
   5   1 -11 10434.6 1257.30  65
   5   1 -11 11464.3 1300.14  67
  -5   1  11 9726.35 1196.55  47
   5  -1  11 9288.44 1104.96  45
  -5  -1 -11 11703.5 1317.41  47
  -5   1  11 10176.5 1540.44  43
   5  -1  11 9261.40 1436.00  38
   5  -1  11 8405.38 1440.74  42
  -5   1  10 1556.17 421.508  53
   5   1 -10 398.295 335.906  67
   5   1 -10 869.372 472.730  65
  -5  -1 -10 1969.05 631.316  47
  -5   1  10 1399.08 466.694  47
   5   1 -10 1477.32 485.311  44
   5  -1  10 1088.98 385.581  45
  -5   1  10 1517.30 764.141  43
   5  -1  10 935.153 564.173  38
   5  -1  10 923.576 468.729  42
   5   1  -9 19719.5 2396.89  21
   5  -1   9 15552.6 1970.46  24
   5   1  -9 21246.8 1942.28  65
[truncated: 84,072 more chars]
