# Supplementary material for: Synthesis of Cyclobutane‐Containing Tricyclic β‐Lactams Based on a Saturated Scaffold Enabled by Iron‐catalysed [2 + 2]‐Cycloaddition
Source: Chemistry. 2025 Sep 26;31(64):e02476. doi: 10.1002/chem.202502476 (PMC12624322; doi:10.1002/chem.202502476)
Supplement: Supplementary file 3 — Supporting Information [file CHEM-31-e02476-s001.zip › chem70242-sup-0004-ro_fb4.cif]

data_ro_fb4
_audit_creation_date               2023-10-10
_audit_creation_method
;
Olex2 1.5
(compiled 2023.08.24 svn.re1ec1418 for OlexSys, GUI svn.r6817)
;
_shelx_SHELXL_version_number       '2019/3'
loop_
  _audit_author_name
  _audit_author_email
  _audit_author_address
 'Ballmann, J.' joachim.ballmann@uni-heidelberg.de
;
University of Heidelberg
Inorg. Chem. Dept.
Im Neuenheimer Feld 276
Heidelberg
D-69120
Germany
;

_audit_contact_author_address      ?
_audit_contact_author_email        ?
_audit_contact_author_name         ''
_audit_contact_author_phone        ?
_publ_contact_author_id_orcid      ?
_publ_section_references
;
Dolomanov, O.V., Bourhis, L.J., Gildea, R.J, Howard, J.A.K. & Puschmann, H.
 (2009), J. Appl. Cryst. 42, 339-341.

Sheldrick, G.M. (2015). Acta Cryst. A71, 3-8.

Sheldrick, G.M. (2015). Acta Cryst. C71, 3-8.
;
_chemical_name_common              ?
_chemical_name_systematic          ?
_chemical_formula_moiety           'C40 H54 N4 O4'
_chemical_formula_sum              'C40 H54 N4 O4'
_chemical_formula_weight           654.87
_chemical_melting_point            ?
_chemical_oxdiff_formula           C20H27N2O2
_chemical_oxdiff_usercomment       'darlz002, block, yellow'
loop_
  _atom_type_symbol
  _atom_type_description
  _atom_type_scat_dispersion_real
  _atom_type_scat_dispersion_imag
  _atom_type_scat_source
 'C' 'C' 0.0181 0.0091 'International Tables Vol C Tables 4.2.6.8 and 6.1.1.4'
 'H' 'H' 0.0000 0.0000 'International Tables Vol C Tables 4.2.6.8 and 6.1.1.4'
 'N' 'N' 0.0311 0.0180 'International Tables Vol C Tables 4.2.6.8 and 6.1.1.4'
 'O' 'O' 0.0492 0.0322 'International Tables Vol C Tables 4.2.6.8 and 6.1.1.4'

_shelx_space_group_comment
;
The symmetry employed for this shelxl refinement is uniquely defined
by the following loop, which should always be used as a source of
symmetry information in preference to the above space-group names.
They are only intended as comments.
;
_space_group_crystal_system        'monoclinic'
_space_group_IT_number             14
_space_group_name_H-M_alt          'P 1 21/c 1'
_space_group_name_Hall             '-P 2ybc'
loop_
  _space_group_symop_operation_xyz
 'x, y, z'
 '-x, y+1/2, -z+1/2'
 '-x, -y, -z'
 'x, -y-1/2, z-1/2'

_cell_length_a                     9.3539(2)
_cell_length_b                     18.2239(3)
_cell_length_c                     11.1632(3)
_cell_angle_alpha                  90
_cell_angle_beta                   109.134(2)
_cell_angle_gamma                  90
_cell_volume                       1797.80(7)
_cell_formula_units_Z              2
_cell_measurement_reflns_used      16000
_cell_measurement_temperature      120(1)
_cell_measurement_theta_max        71.0130
_cell_measurement_theta_min        4.8290
_shelx_estimated_absorpt_T_max     0.941
_shelx_estimated_absorpt_T_min     0.919
_exptl_absorpt_coefficient_mu      0.616
_exptl_absorpt_correction_T_max    1.000
_exptl_absorpt_correction_T_min    0.825
_exptl_absorpt_correction_type     gaussian
_exptl_absorpt_process_details
;
CrysAlisPro 1.171.42.51a (Rigaku Oxford Diffraction, 2022)
Numerical absorption correction based on gaussian integration over
a multifaceted crystal model
Empirical absorption correction using spherical harmonics,
implemented in SCALE3 ABSPACK scaling algorithm.
;
_exptl_absorpt_special_details     ?
_exptl_crystal_colour              yellow
_exptl_crystal_colour_primary      yellow
_exptl_crystal_density_diffrn      1.210
_exptl_crystal_density_meas        ?
_exptl_crystal_density_method      ?
_exptl_crystal_description         block
_exptl_crystal_F_000               708
loop_
  _exptl_crystal_face_index_h
  _exptl_crystal_face_index_k
  _exptl_crystal_face_index_l
  _exptl_crystal_face_perp_dist
 -3 6 6 0.0488
 -1 12 0 0.0563
 3 0 -7 0.0438
 1 -12 0 0.0521
 -5 -2 -2 0.0524
 -4 -7 5 0.0587
 0 -5 6 0.0739
 4 0 4 0.0735
 5 4 0 0.0657
 4 7 -5 0.0478
 0 4 -6 0.0566
 -6 0 3 0.0508
 -3 6 -3 0.0531
 6 -1 -2 0.0703
 -5 -3 6 0.0545
 -6 3 4 0.0463
 4 -8 2 0.0659
 -2 6 6 0.0493
 0 12 0 0.0531
 0 -12 0 0.0458
 2 -8 -5 0.0448
 0 -11 -2 0.0389
 1 -8 -5 0.0371
 -2 -9 -3 0.0349

_exptl_crystal_size_max            0.14
_exptl_crystal_size_mid            0.12
_exptl_crystal_size_min            0.1
loop_
  _exptl_oxdiff_crystal_face_indexfrac_h
  _exptl_oxdiff_crystal_face_indexfrac_k
  _exptl_oxdiff_crystal_face_indexfrac_l
  _exptl_oxdiff_crystal_face_x
  _exptl_oxdiff_crystal_face_y
  _exptl_oxdiff_crystal_face_z
 -3.3302 5.7181 5.9701 -0.2037 -0.8603 -0.4673
 -0.9991 11.5979 -0.3700 -0.1964 -0.8162 0.5434
 3.2504 0.0126 -7.0503 0.1222 0.5238 0.8430
 1.0050 -11.5980 0.3571 0.1966 0.8171 -0.5419
 -4.8281 -1.8201 -2.1276 -0.9697 0.2310 0.0798
 -4.3615 -6.6291 4.5297 -0.4724 0.1158 -0.8738
 -0.0963 -4.9089 6.2639 0.3752 -0.0862 -0.9229
 3.8337 -0.1536 3.8079 0.9025 -0.2166 -0.3722
 5.4472 4.0388 -0.2077 0.9309 -0.2209 0.2910
 4.0268 6.6343 -4.9685 0.3869 -0.0888 0.9178
 -0.3600 4.4349 -6.1913 -0.4497 0.1106 0.8863
 -6.0409 -0.2216 3.0410 -0.8566 -0.2567 -0.4477
 -3.2150 6.0174 -3.3908 -0.7693 -0.2270 0.5973
 5.9994 -1.4186 -1.6822 0.9344 0.2791 0.2214
 -4.5445 -2.5657 6.0655 -0.4081 -0.2848 -0.8674
 -5.7350 3.0202 3.6546 -0.7652 -0.5291 -0.3668
 3.5725 -8.0036 1.6366 0.7215 0.4955 -0.4836
 -2.3162 6.2766 6.0848 -0.0208 -0.8983 -0.4389
 -0.1120 11.8304 -0.0482 -0.0225 -0.8465 0.5320
 0.1649 -11.8289 -0.0951 0.0228 0.8569 -0.5150
 2.0540 -7.9238 -5.3260 0.0229 0.9609 0.2761
 -0.3471 -11.3189 -1.8205 -0.1739 0.9357 -0.3070
 0.8590 -8.0730 -5.2434 -0.1790 0.9539 0.2410
 -1.5814 -9.2679 -3.2450 -0.4769 0.8757 -0.0755

_exptl_transmission_factor_max     ?
_exptl_transmission_factor_min     ?
_diffrn_reflns_av_R_equivalents    0.0680
_diffrn_reflns_av_unetI/netI       0.0237
_diffrn_reflns_Laue_measured_fraction_full  1.000
_diffrn_reflns_Laue_measured_fraction_max  0.995
_diffrn_reflns_limit_h_max         11
_diffrn_reflns_limit_h_min         -11
_diffrn_reflns_limit_k_max         22
_diffrn_reflns_limit_k_min         -22
_diffrn_reflns_limit_l_max         13
_diffrn_reflns_limit_l_min         -13
_diffrn_reflns_number              40108
_diffrn_reflns_point_group_measured_fraction_full  1.000
_diffrn_reflns_point_group_measured_fraction_max  0.995
_diffrn_reflns_theta_full          67.684
_diffrn_reflns_theta_max           71.240
_diffrn_reflns_theta_min           4.845
_diffrn_ambient_environment        N~2~
_diffrn_ambient_temperature        120(1)
_diffrn_detector                   'CCD plate'
_diffrn_detector_area_resol_mean   7.9621
_diffrn_detector_type              Eos
_diffrn_measured_fraction_theta_full  1.000
_diffrn_measured_fraction_theta_max  0.995
_diffrn_measurement_details
;
List of Runs (angles in degrees, time in seconds):

  # Type    Start    End  Width  t~exp~   \w     \q     \k     \f   Frames
--------------------------------------------------------------------------
  1  \w    -70.00 -15.00   1.00    4.00    --    0.00 -38.00 120.00   55
  2  \w      0.00  31.00   1.00    4.00    --    0.00 -79.00  27.00   31
  3  \w    -20.00  11.00   1.00    4.00    --    0.00  57.00 -60.00   31
  4  \w     18.00  64.00   1.00    4.00    --    0.00  57.00 -60.00   46
  5  \w     23.00  69.00   1.00    4.00    --    0.00  57.00-180.00   46
  6  \w    -12.00  18.00   1.00    4.00    --    0.00 -38.00 120.00   30
  7  \w    -21.00  18.00   1.00    4.00    --    0.00  57.00-180.00   39
  8  \w    -28.00   1.00   1.00    4.00    --   10.00 110.00 -71.43   29
  9  \w    -43.00 -18.00   1.00    8.00    --   30.00 150.00 -72.02   25
 10  \w      0.00  27.00   1.00    8.00    --   38.00  93.00  53.87   27
 11  \w      7.00  32.00   1.00    8.00    --   42.00  85.00 125.26   25
 12  \w      6.00  31.00   1.00    8.00    --   42.00  88.00  53.57   25
 13  \w      6.00  31.00   1.00    8.00    --   42.00  88.00-116.41   25
 14  \w     12.00  37.00   1.00    8.00    --   46.00  84.00 -69.37   25
 15  \w     13.00  38.00   1.00    8.00    --   46.00  83.00-143.62   25
 16  \w     13.00  38.00   1.00    8.00    --   46.00  83.00 -26.99   25
 17  \w     18.00  43.00   1.00    8.00    --   50.00  81.00 132.32   25
 18  \w     19.00  44.00   1.00    8.00    --   50.00  79.00 -67.10   25
 19  \w     19.00  44.00   1.00    8.00    --   50.00  79.00  60.58   25
 20  \w     17.00  42.00   1.00    8.00    --   50.00  82.00 178.17   25
 21  \w     28.00  54.00   1.00    8.00    --   54.00  76.00 -14.55   26
 22  \w     26.00  52.00   1.00    8.00    --   54.00  74.00-127.70   26
 23  \w     73.00 123.00   1.00    8.00    --   54.00  74.00-127.70   50
 24  \w     24.00  50.00   1.00    8.00    --   54.00  77.00 -34.68   26
 25  \w    -18.00  80.00   1.00    8.00    --   54.49 -38.00-180.00   98
 26  \w     24.00 109.00   1.00    8.00    --   54.49-125.00-120.00   85
 27  \w     24.00  56.00   1.00    8.00    --   54.49-125.00-180.00   32
 28  \w     28.00  54.00   1.00    8.00    --   54.49  77.00  90.00   26
 29  \w     29.00  55.00   1.00    8.00    --   54.49  77.00  30.00   26
 30  \w    -14.00  76.00   1.00    8.00    --   54.49 -57.00 -60.00   90
 31  \w     24.00  50.00   1.00    8.00    --   54.49  77.00   0.00   26
 32  \w     34.00  60.00   1.00    8.00    --   58.00  71.00-179.84   26
 33  \w     29.00  55.00   1.00    8.00    --   58.00  76.00 -73.99   26
 34  \w     46.00 106.00   1.00    8.00    --   58.00  57.00  16.07   60
 35  \w     73.00  99.00   1.00    8.00    --   58.00  75.00  77.65   26
 36  \w     85.00 123.00   1.00    8.00    --   58.00  76.00 -73.99   38
 37  \w     29.00  62.00   1.00    8.00    --   58.00  76.00-125.21   33
 38  \w     29.00  54.00   1.00    8.00    --   58.00  75.00  77.65   25
 39  \w     29.00  55.00   1.00    8.00    --   58.00  76.00-165.97   26
 40  \w     29.00  55.00   1.00    8.00    --   58.00  77.00 -46.35   26
 41  \w     29.00 106.00   1.00    8.00    --   58.00  76.00 140.71   77
 42  \w     32.00  64.00   1.00    8.00    --   58.00  73.00-107.44   32
 43  \w     32.00  58.00   1.00    8.00    --   58.00  70.00 123.29   26
 44  \w     35.00  61.00   1.00    8.00    --   62.00  74.00 -89.77   26
 45  \w     32.00  57.00   1.00    8.00    --   62.00  77.00-116.76   25
 46  \w     43.00  69.00   1.00    8.00    --   62.00  73.00  46.69   26
 47  \w     32.00  58.00   1.00    8.00    --   62.00  77.00 -49.64   26
 48  \w     40.00  66.00   1.00    8.00    --   62.00  68.00 175.90   26
 49  \w     33.00  58.00   1.00    8.00    --   62.00  75.00  20.71   25
 50  \w     91.00 117.00   1.00    8.00    --   62.00  74.00 -89.77   26
 51  \w     37.00  63.00   1.00    8.00    --   66.00  75.00-147.36   26
 52  \w     47.00 113.00   1.00    8.00    --   66.00  67.00 -21.09   66
 53  \w     40.00  66.00   1.00    8.00    --   66.00  70.00 -68.43   26
 54  \w     37.00  64.00   1.00    8.00    --   66.00  77.00  19.20   27
 55  \w     43.00  69.00   1.00    8.00    --   66.00  64.00  92.01   26
 56  \w     42.00  74.00   1.00    8.00    --   70.00  76.00  27.87   32
 57  \w     47.00  73.00   1.00    8.00    --   70.00  67.00 108.12   26
 58  \w     47.00  75.00   1.00    8.00    --   74.00  74.00 157.82   28
 59  \w     48.00  74.00   1.00    8.00    --   74.00  70.00  74.19   26
 60  \w     48.00  74.00   1.00    8.00    --   74.00  75.00 -77.68   26
 61  \w     46.00  72.00   1.00    8.00    --   74.00  74.00 140.69   26
 62  \w     44.00  71.00   1.00    8.00    --   74.00  77.00 -55.71   27
 63  \w     55.00  84.00   1.00    8.00    --   78.00  66.00  48.16   29
 64  \w     51.00  77.00   1.00    8.00    --   78.00  76.00 137.69   26
 65  \w     56.00  81.00   1.00    8.00    --   78.00  65.00  88.91   25
 66  \w     49.00  75.00   1.00    8.00    --   78.00  75.00  -1.94   26
 67  \w     53.00  79.00   1.00    8.00    --   78.00  75.00   1.42   26
 68  \w     98.00 146.00   1.00    8.00    --   78.00  72.00-154.55   48
 69  \w     52.00  94.00   1.00    8.00    --   78.00  72.00-154.55   42
 70  \w     53.00  79.00   1.00    8.00    --   78.00  73.00-112.81   26
 71  \w     65.00  91.00   1.00   24.00    --   82.00  67.00  70.64   26
 72  \w     53.00  95.00   1.00   24.00    --   82.00  76.00 118.02   42
 73  \w     71.00 151.00   1.00   24.00    --   82.00  52.00 -49.94   80
 74  \w     59.00  85.00   1.00   24.00    --   82.00  69.00 -31.91   26
 75  \w     52.00  79.00   1.00   24.00    --   82.00  77.00-132.19   27
 76  \w     71.00  99.00   1.00   24.00    --   86.00  56.00 -21.55   28
 77  \w     59.00  85.00   1.00   24.00    --   86.00  72.00 131.45   26
 78  \w     60.00  96.00   1.00   24.00    --   86.00  75.00   5.95   36
 79  \w     57.00  93.00   1.00   24.00    --   86.00  76.00 -13.76   36
 80  \w     63.00  89.00   1.00   24.00    --   86.00  76.00  33.10   26
 81  \w     62.00  87.00   1.00   24.00    --   90.00  77.00-140.53   25
 82  \w     60.00  87.00   1.00   24.00    --   90.00  77.00 -94.10   27
 83  \w     62.00  88.00   1.00   24.00    --   90.00  77.00-118.72   26
 84  \w     63.00  89.00   1.00   24.00    --   90.00  71.00 168.72   26
 85  \w    129.00 159.00   1.00   24.00    --   90.00  77.00-140.53   30
 86  \w     63.00 109.00   1.00   24.00    --   90.00  71.00 100.65   46
 87  \w     75.00 101.00   1.00   24.00    --   94.00  56.00  76.29   26
 88  \w     73.00  99.00   1.00   24.00    --   94.00  61.00 149.78   26
 89  \w     75.00 118.00   1.00   24.00    --   94.00  57.00 166.67   43
 90  \w     74.00 100.00   1.00   24.00    --   94.00  60.00  58.50   26
 91  \w     70.00 118.00   1.00   24.00    --   98.00  73.00-165.88   48
 92  \w    132.00 167.00   1.00   24.00    --   98.00  77.00-137.57   35
 93  \w     68.00  94.00   1.00   24.00    --   98.00  77.00-137.57   26
 94  \w    125.00 167.00   1.00   24.00    --   98.00  73.00-165.88   42
 95  \w     88.00 158.00   1.00   24.00    --  108.98  50.00-150.00   70
 96  \w     87.00 138.00   1.00   24.00    --  108.98  64.00 150.00   51
 97  \w     87.00 122.00   1.00   24.00    --  108.98  64.00  90.00   35
 98  \w     88.00 114.00   1.00   24.00    --  108.98  64.00  60.00   26
 99  \w     74.00 105.00   1.00   24.00    --  108.98 -92.00-180.00   31
100  \w     80.00 171.00   1.00   24.00    --  108.98  77.00 150.00   91
101  \w     83.00 111.00   1.00   24.00    --  108.98  38.00  60.00   28
102  \w     88.00 115.00   1.00   24.00    --  108.98  77.00 120.00   27
103  \w     86.00 113.00   1.00   24.00    --  108.98  64.00 -60.00   27
104  \w    135.00 178.00   1.00   24.00    --  108.98  77.00 -30.00   43
105  \w     82.00 108.00   1.00   24.00    --  108.98  77.00-120.00   26
106  \w     87.00 144.00   1.00   24.00    --  108.98  64.00   0.00   57
107  \w     79.00 105.00   1.00   24.00    --  108.98  77.00 -90.00   26
108  \w     86.00 175.00   1.00   24.00    --  108.98  64.00  30.00   89
109  \w     79.00 158.00   1.00   24.00    --  108.98  77.00  60.00   79
110  \w     84.00 110.00   1.00   24.00    --  108.98  77.00 -30.00   26
111  \w    133.00 171.00   1.00   24.00    --  108.98  64.00-120.00   38
112  \w     88.00 130.00   1.00   24.00    --  108.98  64.00-120.00   42
113  \w    140.00 167.00   1.00   24.00    --  108.98  64.00 120.00   27
114  \w     87.00 112.00   1.00   24.00    --  108.98  64.00 120.00   25
115  \w     41.00 113.00   1.00   24.00    --  108.98-111.00 -60.00   72
116  \w     79.00 105.00   1.00   24.00    --  108.98  77.00   0.00   26
117  \w    136.00 173.00   1.00   24.00    --  108.98  77.00 -60.00   37
118  \w     79.00 105.00   1.00   24.00    --  108.98  77.00 -60.00   26
119  \w     37.00  97.00   1.00   24.00    --  108.98 -92.00   0.00   60
120  \w     40.00 119.00   1.00   24.00    --  108.98 -77.00  90.00   79
121  \w     86.00 175.00   1.00   24.00    --  108.98  64.00 -90.00   89
122  \w     79.00 177.00   1.00   24.00    --  108.98  77.00  90.00   98
123  \w     88.00 150.00   1.00   24.00    --  108.98  64.00 -30.00   62
124  \w     37.00 108.00   1.00   24.00    --  108.98 -92.00  60.00   71
125  \w    105.00 167.00   1.00   24.00    --  108.98 111.00   0.00   62
126  \w     84.00 145.00   1.00   24.00    --  108.98  38.00 -30.00   61
127  \w     40.00  86.00   1.00   24.00    --  108.98 -92.00 -60.00   46
128  \w     81.00 109.00   1.00   24.00    --  108.98-111.00-180.00   28
129  \w     43.00  69.00   1.00   24.00    --  108.98-111.00-180.00   26
130  \w    142.00 177.00   1.00   24.00    --  108.98  76.00-166.28   35
131  \w     81.00 107.00   1.00   24.00    --  108.98  76.00-166.28   26
132  \w     82.00 107.00   1.00   24.00    --  108.98  74.00 147.19   25
133  \w     86.00 103.00   1.00   24.00    --  108.98  38.00 150.00   17
;
_diffrn_measurement_device         'four-circle diffractometer'
_diffrn_measurement_device_type    'SuperNova, Dual, Cu at home/near, Eos'
_diffrn_measurement_method         '\w scans'
_diffrn_orient_matrix_type        
 'CrysAlisPro convention (1999,Acta A55,543-557)'
_diffrn_orient_matrix_UB_11        0.1732822000
_diffrn_orient_matrix_UB_12        -0.0000109000
_diffrn_orient_matrix_UB_13        0.0625499000
_diffrn_orient_matrix_UB_21        0.0099755000
_diffrn_orient_matrix_UB_22        -0.0717406000
_diffrn_orient_matrix_UB_23        -0.0698301000
_diffrn_orient_matrix_UB_31        0.0160386000
_diffrn_orient_matrix_UB_32        0.0446606000
_diffrn_orient_matrix_UB_33        -0.1120951000
_diffrn_radiation_monochromator    mirror
_diffrn_radiation_probe            x-ray
_diffrn_radiation_type             'Cu K\a'
_diffrn_radiation_wavelength       1.54184
_diffrn_source                     'micro-focus sealed X-ray tube'
_diffrn_source_type                'SuperNova (Cu) X-ray Source'
_reflns_Friedel_coverage           0.000
_reflns_Friedel_fraction_full      .
_reflns_Friedel_fraction_max       .
_reflns_number_gt                  3071
_reflns_number_total               3477
_reflns_special_details
;
 Reflections were merged by SHELXL according to the crystal
 class for the calculation of statistics and refinement.
 
 _reflns_Friedel_fraction is defined as the number of unique
 Friedel pairs measured divided by the number that would be
 possible theoretically, ignoring centric projections and
 systematic absences.
;
_reflns_threshold_expression       'I > 2\s(I)'
_computing_cell_refinement         'CrysAlisPro 1.171.42.51a (Rigaku OD, 2022)'
_computing_data_collection         'CrysAlisPro 1.171.42.51a (Rigaku OD, 2022)'
_computing_data_reduction          'CrysAlisPro 1.171.42.51a (Rigaku OD, 2022)'
_computing_molecular_graphics      'Olex2 1.5 (Dolomanov et al., 2009)'
_computing_publication_material    'Olex2 1.5 (Dolomanov et al., 2009)'
_computing_structure_refinement    'SHELXL 2019/3 (Sheldrick, 2015)'
_computing_structure_solution      'SHELXT  (Sheldrick, 2015)'
_refine_diff_density_max           0.222
_refine_diff_density_min           -0.200
_refine_diff_density_rms           0.036
_refine_ls_extinction_coef         .
_refine_ls_extinction_method       none
_refine_ls_goodness_of_fit_ref     1.045
_refine_ls_hydrogen_treatment      constr
_refine_ls_matrix_type             full
_refine_ls_number_parameters       288
_refine_ls_number_reflns           3477
_refine_ls_number_restraints       93
_refine_ls_R_factor_all            0.0446
_refine_ls_R_factor_gt             0.0396
_refine_ls_restrained_S_all        1.100
_refine_ls_shift/su_max            0.000
_refine_ls_shift/su_mean           0.000
_refine_ls_structure_factor_coef   Fsqd
_refine_ls_weighting_details      
 'w=1/[\s^2^(Fo^2^)+(0.0518P)^2^+0.4987P] where P=(Fo^2^+2Fc^2^)/3'
_refine_ls_weighting_scheme        calc
_refine_ls_wR_factor_gt            0.1008
_refine_ls_wR_factor_ref           0.1052
_refine_special_details            ?
_olex2_refinement_description
;
1. Fixed Uiso
 At 1.2 times of:
  All C(H) groups, All C(H,H) groups, All C(H,H,H,H) groups
 At 1.5 times of:
  All C(H,H,H) groups
2. Restrained distances
 C7-C4A \\sim C7-C4B
 with sigma of 0.02
 C2-C3A \\sim C2-C3B
 with sigma of 0.02
 C6A-C3A \\sim C6B-C3B
 with sigma of 0.02
 C6A-C5A \\sim C6B-C5B
 with sigma of 0.02
 C3A-C4A \\sim C3B-C4B
 with sigma of 0.02
 C4A-C5A \\sim C4B-C5B
 with sigma of 0.02
 C7-C3A \\sim C7-C3B
 with sigma of 0.02
 C7-C5A \\sim C7-C5B
 with sigma of 0.02
 C2-C6A \\sim C2-C6B
 with sigma of 0.02
 C2-C4A \\sim C2-C4B
 with sigma of 0.02
 C6A-C4A \\sim C6B-C4B
 with sigma of 0.02
 C3A-C5A \\sim C3B-C5B
 with sigma of 0.02
 O2-C20A \\sim O2-C20B
 with sigma of 0.02
 O2-C18A \\sim O2-C18B
 with sigma of 0.02
 O2-C19A \\sim O2-C19B
 with sigma of 0.02
 C20A-C18A \\sim C20B-C18B
 with sigma of 0.02
 C20A-C19A \\sim C20B-C19B
 with sigma of 0.02
 C18A-C19A \\sim C18B-C19B
 with sigma of 0.02
 C19B-C17 \\sim C17-C20A
 with sigma of 0.02
 C19A-C17 \\sim C17-C18B
 with sigma of 0.02
 C18A-C17 \\sim C17-C20B
 with sigma of 0.02
3. Uiso/Uaniso restraints and constraints
C5B \\sim C5A \\sim C6B \\sim C6A: within 2A with sigma of 0.01 and sigma for
terminal atoms of 0.02 within 2A
C18A \\sim C18B \\sim C19A \\sim C19B \\sim C20A \\sim C20B: within 2A with
sigma of 0.01 and sigma for terminal atoms of 0.02 within 2A
4. Others
 Sof(H2BC)=Sof(H2BD)=Sof(C3B)=Sof(H3B)=Sof(C4B)=Sof(H4B)=Sof(C5B)=Sof(H5BA)=
 Sof(H5BB)=Sof(C6B)=Sof(H6BA)=Sof(H6BB)=Sof(H7BC)=Sof(H7BD)=1-FVAR(1)
 Sof(H2AA)=Sof(H2AB)=Sof(C3A)=Sof(H3A)=Sof(C4A)=Sof(H4A)=Sof(C5A)=Sof(H5AA)=
 Sof(H5AB)=Sof(C6A)=Sof(H6AA)=Sof(H6AB)=Sof(H7AA)=Sof(H7AB)=FVAR(1)
 Sof(C18B)=Sof(H18D)=Sof(H18E)=Sof(H18F)=Sof(C19B)=Sof(H19D)=Sof(H19E)=
 Sof(H19F)=Sof(C20B)=Sof(H20D)=Sof(H20E)=Sof(H20F)=1-FVAR(2)
 Sof(C18A)=Sof(H18A)=Sof(H18B)=Sof(H18C)=Sof(C19A)=Sof(H19A)=Sof(H19B)=
 Sof(H19C)=Sof(C20A)=Sof(H20A)=Sof(H20B)=Sof(H20C)=FVAR(2)
5.a Ternary CH refined with riding coordinates:
 C3B(H3B), C3A(H3A), C4B(H4B), C4A(H4A)
5.b Secondary CH2 refined with riding coordinates:
 C1(H1A,H1B), C2(H2AA,H2AB), C2(H2BC,H2BD), C5B(H5BA,H5BB), C5A(H5AA,H5AB),
 C6B(H6BA,H6BB), C6A(H6AA,H6AB), C7(H7AA,H7AB), C7(H7BC,H7BD), C8(H8A,H8B)
5.c Aromatic/amide H refined with riding coordinates:
 C12(H12), C13(H13), C15(H15), C16(H16)
5.d Idealised Me refined as rotating group:
 C18A(H18A,H18B,H18C), C18B(H18D,H18E,H18F), C19A(H19A,H19B,H19C), C19B(H19D,
 H19E,H19F), C20A(H20A,H20B,H20C), C20B(H20D,H20E,H20F)
;
_atom_sites_solution_hydrogens     geom
_atom_sites_solution_primary       dual
_atom_sites_solution_secondary     ?
loop_
  _atom_site_label
  _atom_site_type_symbol
  _atom_site_fract_x
  _atom_site_fract_y
  _atom_site_fract_z
  _atom_site_U_iso_or_equiv
  _atom_site_adp_type
  _atom_site_occupancy
  _atom_site_site_symmetry_order
  _atom_site_calc_flag
  _atom_site_refinement_flags_posn
  _atom_site_refinement_flags_adp
  _atom_site_refinement_flags_occupancy
  _atom_site_disorder_assembly
  _atom_site_disorder_group
 O1 O 0.61818(10) 0.33816(5) 0.56244(8) 0.0317(2) Uani 1 1 d . . . . .
 O2 O 0.85761(9) 0.39498(5) 0.06050(8) 0.0297(2) Uani 1 1 d D . . . .
 N1 N 0.37943(11) 0.33289(5) 0.42210(9) 0.0243(2) Uani 1 1 d . . . . .
 N2 N 0.53145(11) 0.49998(5) 0.45063(9) 0.0228(2) Uani 1 1 d . . . . .
 C1 C 0.25284(14) 0.36871(7) 0.32508(11) 0.0283(3) Uani 1 1 d . . . . .
 H1A H 0.193141 0.330824 0.266191 0.034 Uiso 1 1 calc R U . . .
 H1B H 0.294146 0.402710 0.275462 0.034 Uiso 1 1 calc R U . . .
 C2 C 0.14771(15) 0.41145(8) 0.37915(13) 0.0345(3) Uani 1 1 d D . . . .
 H2AA H 0.061463 0.431487 0.309279 0.041 Uiso 0.653(4) 1 calc R U P A 1
 H2AB H 0.203051 0.452953 0.431152 0.041 Uiso 0.653(4) 1 calc R U P A 1
 H2BC H 0.175400 0.464029 0.382740 0.041 Uiso 0.347(4) 1 calc R U P A 2
 H2BD H 0.042967 0.406692 0.319900 0.041 Uiso 0.347(4) 1 calc R U P A 2
 C3B C 0.1497(5) 0.3895(2) 0.5001(4) 0.0260(9) Uani 0.347(4) 1 d D . P A 2
 H3B H 0.244942 0.406066 0.566412 0.031 Uiso 0.347(4) 1 calc R U P A 2
 C3A C 0.0873(3) 0.35734(14) 0.4645(2) 0.0277(5) Uani 0.653(4) 1 d D . P A 1
 H3A H 0.029480 0.315681 0.412464 0.033 Uiso 0.653(4) 1 calc R U P A 1
 C4B C 0.1256(4) 0.3067(2) 0.5117(4) 0.0282(11) Uani 0.347(4) 1 d D . P A 2
 H4B H 0.061968 0.285459 0.428739 0.034 Uiso 0.347(4) 1 calc R U P A 2
 C4A C 0.2092(2) 0.32846(11) 0.58516(18) 0.0268(5) Uani 0.653(4) 1 d D . P A 1
 H4A H 0.287320 0.367407 0.619188 0.032 Uiso 0.653(4) 1 calc R U P A 1
 C5B C 0.0290(6) 0.3242(3) 0.5974(6) 0.0396(11) Uani 0.347(4) 1 d D U P A 2
 H5BA H -0.066241 0.295700 0.575861 0.047 Uiso 0.347(4) 1 calc R U P A 2
 H5BB H 0.085988 0.321084 0.689245 0.047 Uiso 0.347(4) 1 calc R U P A 2
 C5A C 0.0908(3) 0.33286(17) 0.6540(3) 0.0402(6) Uani 0.653(4) 1 d D U P A 1
 H5AA H 0.129941 0.354017 0.740298 0.048 Uiso 0.653(4) 1 calc R U P A 1
 H5AB H 0.036098 0.286323 0.653651 0.048 Uiso 0.653(4) 1 calc R U P A 1
 C6B C 0.008(2) 0.4020(8) 0.5462(19) 0.039(2) Uani 0.347(4) 1 d D U P A 2
 H6BA H 0.023710 0.440143 0.612403 0.047 Uiso 0.347(4) 1 calc R U P A 2
 H6BB H -0.088360 0.409920 0.476264 0.047 Uiso 0.347(4) 1 calc R U P A 2
 C6A C 0.0027(12) 0.3885(4) 0.5499(10) 0.0427(14) Uani 0.653(4) 1 d D U P A 1
 H6AA H -0.107934 0.380141 0.517533 0.051 Uiso 0.653(4) 1 calc R U P A 1
 H6AB H 0.026415 0.440543 0.573745 0.051 Uiso 0.653(4) 1 calc R U P A 1
 C7 C 0.28506(16) 0.25929(7) 0.57276(13) 0.0336(3) Uani 1 1 d D . . . .
 H7AA H 0.210832 0.218734 0.557803 0.040 Uiso 0.653(4) 1 calc R U P A 1
 H7AB H 0.366456 0.249261 0.653813 0.040 Uiso 0.653(4) 1 calc R U P A 1
 H7BC H 0.353253 0.283454 0.649749 0.040 Uiso 0.347(4) 1 calc R U P A 2
 H7BD H 0.264040 0.208612 0.594273 0.040 Uiso 0.347(4) 1 calc R U P A 2
 C8 C 0.35312(15) 0.25964(7) 0.46629(13) 0.0309(3) Uani 1 1 d . . . . .
 H8A H 0.450761 0.233052 0.495562 0.037 Uiso 1 1 calc R U . . .
 H8B H 0.284804 0.232169 0.393418 0.037 Uiso 1 1 calc R U . . .
 C9 C 0.51487(13) 0.36483(6) 0.47452(10) 0.0230(2) Uani 1 1 d . . . . .
 C10 C 0.54715(12) 0.43462(6) 0.41248(10) 0.0212(2) Uani 1 1 d . . . . .
 C11 C 0.61584(12) 0.42445(6) 0.31173(10) 0.0214(2) Uani 1 1 d . . . . .
 C12 C 0.64726(13) 0.35448(6) 0.27635(11) 0.0251(3) Uani 1 1 d . . . . .
 H12 H 0.616630 0.312718 0.312724 0.030 Uiso 1 1 calc R U . . .
 C13 C 0.72244(13) 0.34471(7) 0.18899(11) 0.0260(3) Uani 1 1 d . . . . .
 H13 H 0.742267 0.296601 0.165644 0.031 Uiso 1 1 calc R U . . .
 C14 C 0.76853(13) 0.40517(7) 0.13590(11) 0.0242(3) Uani 1 1 d . . . . .
 C15 C 0.73438(15) 0.47533(7) 0.16768(12) 0.0299(3) Uani 1 1 d . . . . .
 H15 H 0.763612 0.516967 0.130023 0.036 Uiso 1 1 calc R U . . .
 C16 C 0.65809(15) 0.48474(7) 0.25382(12) 0.0286(3) Uani 1 1 d . . . . .
 H16 H 0.634117 0.532875 0.273848 0.034 Uiso 1 1 calc R U . . .
 C17 C 0.78630(14) 0.39624(7) -0.07819(11) 0.0259(3) Uani 1 1 d D . . . .
 C18A C 0.7545(2) 0.47449(9) -0.12323(16) 0.0370(4) Uani 0.877(4) 1 d D U P B
 1
 H18A H 0.678152 0.495501 -0.090551 0.056 Uiso 0.877(4) 1 calc R U P B 1
 H18B H 0.716804 0.475487 -0.216126 0.056 Uiso 0.877(4) 1 calc R U P B 1
 H18C H 0.847884 0.503311 -0.092256 0.056 Uiso 0.877(4) 1 calc R U P B 1
 C18B C 0.9232(15) 0.4132(10) -0.1261(12) 0.059(4) Uani 0.123(4) 1 d D U P B
 2
 H18D H 0.946838 0.465698 -0.116404 0.088 Uiso 0.123(4) 1 calc R U P B 2
 H18E H 0.896476 0.399557 -0.215695 0.088 Uiso 0.123(4) 1 calc R U P B 2
 H18F H 1.011764 0.384885 -0.076103 0.088 Uiso 0.123(4) 1 calc R U P B 2
 C19A C 0.9029(2) 0.36202(13) -0.12660(17) 0.0465(5) Uani 0.877(4) 1 d D U P B
 1
 H19A H 0.998130 0.389293 -0.093843 0.070 Uiso 0.877(4) 1 calc R U P B 1
 H19B H 0.867241 0.363518 -0.219485 0.070 Uiso 0.877(4) 1 calc R U P B 1
 H19C H 0.919461 0.310918 -0.098049 0.070 Uiso 0.877(4) 1 calc R U P B 1
 C19B C 0.7337(17) 0.3203(6) -0.1062(10) 0.045(3) Uani 0.123(4) 1 d D U P B 2
 H19D H 0.820352 0.286867 -0.078106 0.068 Uiso 0.123(4) 1 calc R U P B 2
 H19E H 0.683361 0.314697 -0.197748 0.068 Uiso 0.123(4) 1 calc R U P B 2
 H19F H 0.662129 0.308628 -0.061555 0.068 Uiso 0.123(4) 1 calc R U P B 2
 C20A C 0.6400(2) 0.35151(9) -0.11895(14) 0.0349(4) Uani 0.877(4) 1 d D U P B
 1
 H20A H 0.660471 0.302024 -0.083055 0.052 Uiso 0.877(4) 1 calc R U P B 1
 H20B H 0.600922 0.348369 -0.211683 0.052 Uiso 0.877(4) 1 calc R U P B 1
 H20C H 0.564835 0.375470 -0.088260 0.052 Uiso 0.877(4) 1 calc R U P B 1
 C20B C 0.6694(19) 0.4533(9) -0.1292(13) 0.065(4) Uani 0.123(4) 1 d D U P B 2
 H20D H 0.572885 0.436499 -0.122223 0.098 Uiso 0.123(4) 1 calc R U P B 2
 H20E H 0.657454 0.462392 -0.218506 0.098 Uiso 0.123(4) 1 calc R U P B 2
 H20F H 0.700355 0.498747 -0.080724 0.098 Uiso 0.123(4) 1 calc R U P B 2

loop_
  _atom_site_aniso_label
  _atom_site_aniso_U_11
  _atom_site_aniso_U_22
  _atom_site_aniso_U_33
  _atom_site_aniso_U_23
  _atom_site_aniso_U_13
  _atom_site_aniso_U_12
 O1 0.0345(5) 0.0373(5) 0.0260(4) 0.0087(4) 0.0136(4) 0.0096(4)
 O2 0.0263(4) 0.0462(5) 0.0207(4) -0.0006(4) 0.0133(3) 0.0039(4)
 N1 0.0298(5) 0.0221(5) 0.0259(5) 0.0017(4) 0.0158(4) 0.0015(4)
 N2 0.0276(5) 0.0263(5) 0.0188(5) -0.0024(4) 0.0133(4) -0.0009(4)
 C1 0.0324(6) 0.0316(6) 0.0212(6) 0.0018(5) 0.0090(5) -0.0042(5)
 C2 0.0312(6) 0.0373(7) 0.0296(7) 0.0004(5) 0.0025(5) 0.0096(5)
 C3B 0.0202(18) 0.030(2) 0.028(2) -0.0063(16) 0.0085(15) -0.0004(16)
 C3A 0.0223(10) 0.0345(13) 0.0265(10) -0.0001(10) 0.0081(8) 0.0019(10)
 C4B 0.028(2) 0.030(2) 0.032(2) -0.0007(17) 0.0173(18) -0.0013(16)
 C4A 0.0237(10) 0.0348(11) 0.0237(11) -0.0002(8) 0.0101(9) 0.0030(8)
 C5B 0.031(2) 0.057(3) 0.040(3) -0.003(2) 0.025(2) -0.002(2)
 C5A 0.0340(14) 0.0596(16) 0.0332(14) 0.0067(12) 0.0195(11) 0.0125(12)
 C6B 0.024(3) 0.055(4) 0.039(3) -0.005(3) 0.013(2) 0.010(3)
 C6A 0.0281(19) 0.061(3) 0.040(2) -0.005(2) 0.0120(15) 0.016(2)
 C7 0.0433(7) 0.0271(6) 0.0397(8) 0.0042(5) 0.0261(6) -0.0010(5)
 C8 0.0414(7) 0.0205(6) 0.0387(7) 0.0010(5) 0.0241(6) 0.0015(5)
 C9 0.0298(6) 0.0249(6) 0.0198(5) 0.0000(4) 0.0156(5) 0.0044(5)
 C10 0.0223(5) 0.0246(6) 0.0181(5) -0.0009(4) 0.0084(4) 0.0005(4)
 C11 0.0229(5) 0.0258(6) 0.0174(5) -0.0012(4) 0.0091(4) -0.0001(4)
 C12 0.0316(6) 0.0239(6) 0.0222(6) 0.0011(4) 0.0123(5) 0.0014(5)
 C13 0.0316(6) 0.0265(6) 0.0219(6) -0.0008(5) 0.0117(5) 0.0059(5)
 C14 0.0222(5) 0.0347(6) 0.0172(5) -0.0027(5) 0.0088(4) 0.0009(5)
 C15 0.0403(7) 0.0276(6) 0.0283(6) -0.0031(5) 0.0203(5) -0.0078(5)
 C16 0.0408(7) 0.0234(6) 0.0279(6) -0.0044(5) 0.0198(5) -0.0032(5)
 C17 0.0319(6) 0.0310(6) 0.0186(6) -0.0006(5) 0.0132(5) -0.0005(5)
 C18A 0.0464(10) 0.0335(9) 0.0300(8) 0.0050(6) 0.0109(7) -0.0046(7)
 C18B 0.070(8) 0.087(10) 0.032(6) -0.020(7) 0.034(6) -0.023(8)
 C19A 0.0487(10) 0.0688(14) 0.0303(9) -0.0009(9) 0.0242(8) 0.0169(10)
 C19B 0.061(8) 0.053(7) 0.025(5) -0.008(5) 0.020(5) -0.018(6)
 C20A 0.0458(10) 0.0373(9) 0.0242(8) -0.0062(6) 0.0149(7) -0.0146(8)
 C20B 0.081(9) 0.081(9) 0.037(7) 0.000(7) 0.026(7) 0.013(8)

_geom_special_details
;
 All esds (except the esd in the dihedral angle between two l.s. planes)
 are estimated using the full covariance matrix.  The cell esds are taken
 into account individually in the estimation of esds in distances, angles
 and torsion angles; correlations between esds in cell parameters are only
 used when they are defined by crystal symmetry.  An approximate (isotropic)
 treatment of cell esds is used for estimating esds involving l.s. planes.
;
loop_
  _geom_bond_atom_site_label_1
  _geom_bond_atom_site_label_2
  _geom_bond_distance
  _geom_bond_site_symmetry_2
  _geom_bond_publ_flag
 O1 C9 1.2295(14) . ?
 O2 C14 1.3773(14) . ?
 O2 C17 1.4716(14) . ?
 N1 C1 1.4699(15) . ?
 N1 C8 1.4715(15) . ?
 N1 C9 1.3417(15) . ?
 N2 N2 1.4093(18) 3_666 ?
 N2 C10 1.2895(15) . ?
 C1 H1A 0.9900 . ?
 C1 H1B 0.9900 . ?
 C1 C2 1.5254(18) . ?
 C2 H2AA 0.9900 . ?
 C2 H2AB 0.9900 . ?
 C2 H2BC 0.9900 . ?
 C2 H2BD 0.9900 . ?
 C2 C3B 1.403(4) . ?
 C2 C3A 1.598(3) . ?
 C3B H3B 1.0000 . ?
 C3B C4B 1.538(5) . ?
 C3B C6B 1.588(10) . ?
 C3A H3A 1.0000 . ?
 C3A C4A 1.545(3) . ?
 C3A C6A 1.534(6) . ?
 C4B H4B 1.0000 . ?
 C4B C5B 1.550(5) . ?
 C4B C7 1.664(4) . ?
 C4A H4A 1.0000 . ?
 C4A C5A 1.543(3) . ?
 C4A C7 1.475(2) . ?
 C5B H5BA 0.9900 . ?
 C5B H5BB 0.9900 . ?
 C5B C6B 1.518(11) . ?
 C5A H5AA 0.9900 . ?
 C5A H5AB 0.9900 . ?
 C5A C6A 1.559(7) . ?
 C6B H6BA 0.9900 . ?
 C6B H6BB 0.9900 . ?
 C6A H6AA 0.9900 . ?
 C6A H6AB 0.9900 . ?
 C7 H7AA 0.9900 . ?
 C7 H7AB 0.9900 . ?
 C7 H7BC 0.9900 . ?
 C7 H7BD 0.9900 . ?
 C7 C8 1.5212(17) . ?
 C8 H8A 0.9900 . ?
 C8 H8B 0.9900 . ?
 C9 C10 1.5248(15) . ?
 C10 C11 1.4785(15) . ?
 C11 C12 1.3943(16) . ?
 C11 C16 1.3960(16) . ?
 C12 H12 0.9500 . ?
 C12 C13 1.3882(16) . ?
 C13 H13 0.9500 . ?
 C13 C14 1.3852(17) . ?
 C14 C15 1.3918(17) . ?
 C15 H15 0.9500 . ?
 C15 C16 1.3832(17) . ?
 C16 H16 0.9500 . ?
 C17 C18A 1.5088(19) . ?
 C17 C18B 1.572(10) . ?
 C17 C19A 1.5025(19) . ?
 C17 C19B 1.468(9) . ?
 C17 C20A 1.5283(19) . ?
 C17 C20B 1.481(10) . ?
 C18A H18A 0.9800 . ?
 C18A H18B 0.9800 . ?
 C18A H18C 0.9800 . ?
 C18B H18D 0.9800 . ?
 C18B H18E 0.9800 . ?
 C18B H18F 0.9800 . ?
 C19A H19A 0.9800 . ?
 C19A H19B 0.9800 . ?
 C19A H19C 0.9800 . ?
 C19B H19D 0.9800 . ?
 C19B H19E 0.9800 . ?
 C19B H19F 0.9800 . ?
 C20A H20A 0.9800 . ?
 C20A H20B 0.9800 . ?
 C20A H20C 0.9800 . ?
 C20B H20D 0.9800 . ?
 C20B H20E 0.9800 . ?
 C20B H20F 0.9800 . ?

loop_
  _geom_angle_atom_site_label_1
  _geom_angle_atom_site_label_2
  _geom_angle_atom_site_label_3
  _geom_angle
  _geom_angle_site_symmetry_1
  _geom_angle_site_symmetry_3
  _geom_angle_publ_flag
 C14 O2 C17 118.98(9) . . ?
 C1 N1 C8 117.84(10) . . ?
 C9 N1 C1 123.10(10) . . ?
 C9 N1 C8 119.02(10) . . ?
 C10 N2 N2 112.38(11) . 3_666 ?
 N1 C1 H1A 108.8 . . ?
 N1 C1 H1B 108.8 . . ?
 N1 C1 C2 113.78(10) . . ?
 H1A C1 H1B 107.7 . . ?
 C2 C1 H1A 108.8 . . ?
 C2 C1 H1B 108.8 . . ?
 C1 C2 H2AA 109.9 . . ?
 C1 C2 H2AB 109.9 . . ?
 C1 C2 H2BC 108.4 . . ?
 C1 C2 H2BD 108.4 . . ?
 C1 C2 C3A 108.72(12) . . ?
 H2AA C2 H2AB 108.3 . . ?
 H2BC C2 H2BD 107.5 . . ?
 C3B C2 C1 115.39(17) . . ?
 C3B C2 H2BC 108.4 . . ?
 C3B C2 H2BD 108.4 . . ?
 C3A C2 H2AA 109.9 . . ?
 C3A C2 H2AB 109.9 . . ?
 C2 C3B H3B 110.7 . . ?
 C2 C3B C4B 113.8(3) . . ?
 C2 C3B C6B 121.5(7) . . ?
 C4B C3B H3B 110.7 . . ?
 C4B C3B C6B 87.3(6) . . ?
 C6B C3B H3B 110.7 . . ?
 C2 C3A H3A 110.6 . . ?
 C4A C3A C2 115.20(18) . . ?
 C4A C3A H3A 110.6 . . ?
 C6A C3A C2 119.8(3) . . ?
 C6A C3A H3A 110.6 . . ?
 C6A C3A C4A 88.2(4) . . ?
 C3B C4B H4B 111.1 . . ?
 C3B C4B C5B 88.9(3) . . ?
 C3B C4B C7 114.1(3) . . ?
 C5B C4B H4B 111.1 . . ?
 C5B C4B C7 118.7(3) . . ?
 C7 C4B H4B 111.1 . . ?
 C3A C4A H4A 109.2 . . ?
 C5A C4A C3A 88.34(16) . . ?
 C5A C4A H4A 109.2 . . ?
 C7 C4A C3A 116.74(17) . . ?
 C7 C4A H4A 109.2 . . ?
 C7 C4A C5A 122.47(18) . . ?
 C4B C5B H5BA 113.7 . . ?
 C4B C5B H5BB 113.7 . . ?
 H5BA C5B H5BB 111.0 . . ?
 C6B C5B C4B 89.4(4) . . ?
 C6B C5B H5BA 113.7 . . ?
 C6B C5B H5BB 113.7 . . ?
 C4A C5A H5AA 114.1 . . ?
 C4A C5A H5AB 114.1 . . ?
 C4A C5A C6A 87.3(2) . . ?
 H5AA C5A H5AB 111.3 . . ?
 C6A C5A H5AA 114.1 . . ?
 C6A C5A H5AB 114.1 . . ?
 C3B C6B H6BA 113.9 . . ?
 C3B C6B H6BB 113.9 . . ?
 C5B C6B C3B 88.2(5) . . ?
 C5B C6B H6BA 113.9 . . ?
 C5B C6B H6BB 113.9 . . ?
 H6BA C6B H6BB 111.2 . . ?
 C3A C6A C5A 88.2(3) . . ?
 C3A C6A H6AA 114.0 . . ?
 C3A C6A H6AB 114.0 . . ?
 C5A C6A H6AA 114.0 . . ?
 C5A C6A H6AB 114.0 . . ?
 H6AA C6A H6AB 111.2 . . ?
 C4B C7 H7BC 111.1 . . ?
 C4B C7 H7BD 111.1 . . ?
 C4A C7 H7AA 108.7 . . ?
 C4A C7 H7AB 108.7 . . ?
 C4A C7 C8 114.01(12) . . ?
 H7AA C7 H7AB 107.6 . . ?
 H7BC C7 H7BD 109.1 . . ?
 C8 C7 C4B 103.07(15) . . ?
 C8 C7 H7AA 108.7 . . ?
 C8 C7 H7AB 108.7 . . ?
 C8 C7 H7BC 111.1 . . ?
 C8 C7 H7BD 111.1 . . ?
 N1 C8 C7 115.13(10) . . ?
 N1 C8 H8A 108.5 . . ?
 N1 C8 H8B 108.5 . . ?
 C7 C8 H8A 108.5 . . ?
 C7 C8 H8B 108.5 . . ?
 H8A C8 H8B 107.5 . . ?
 O1 C9 N1 124.01(11) . . ?
 O1 C9 C10 118.13(10) . . ?
 N1 C9 C10 117.58(10) . . ?
 N2 C10 C9 124.02(10) . . ?
 N2 C10 C11 119.47(10) . . ?
 C11 C10 C9 116.17(9) . . ?
 C12 C11 C10 120.97(10) . . ?
 C12 C11 C16 118.08(10) . . ?
 C16 C11 C10 120.87(10) . . ?
 C11 C12 H12 119.4 . . ?
 C13 C12 C11 121.24(11) . . ?
 C13 C12 H12 119.4 . . ?
 C12 C13 H13 120.0 . . ?
 C14 C13 C12 119.92(11) . . ?
 C14 C13 H13 120.0 . . ?
 O2 C14 C13 119.32(11) . . ?
 O2 C14 C15 121.00(11) . . ?
 C13 C14 C15 119.48(11) . . ?
 C14 C15 H15 119.8 . . ?
 C16 C15 C14 120.32(11) . . ?
 C16 C15 H15 119.8 . . ?
 C11 C16 H16 119.6 . . ?
 C15 C16 C11 120.88(11) . . ?
 C15 C16 H16 119.6 . . ?
 O2 C17 C18A 109.71(11) . . ?
 O2 C17 C18B 102.8(5) . . ?
 O2 C17 C19A 103.87(11) . . ?
 O2 C17 C20A 110.96(10) . . ?
 O2 C17 C20B 116.0(6) . . ?
 C18A C17 C20A 110.20(13) . . ?
 C19A C17 C18A 111.08(13) . . ?
 C19A C17 C20A 110.87(13) . . ?
 C19B C17 O2 102.4(5) . . ?
 C19B C17 C18B 111.5(7) . . ?
 C19B C17 C20B 115.2(8) . . ?
 C20B C17 C18B 108.2(8) . . ?
 C17 C18A H18A 109.5 . . ?
 C17 C18A H18B 109.5 . . ?
 C17 C18A H18C 109.5 . . ?
 H18A C18A H18B 109.5 . . ?
 H18A C18A H18C 109.5 . . ?
 H18B C18A H18C 109.5 . . ?
 C17 C18B H18D 109.5 . . ?
 C17 C18B H18E 109.5 . . ?
 C17 C18B H18F 109.5 . . ?
 H18D C18B H18E 109.5 . . ?
 H18D C18B H18F 109.5 . . ?
 H18E C18B H18F 109.5 . . ?
 C17 C19A H19A 109.5 . . ?
 C17 C19A H19B 109.5 . . ?
 C17 C19A H19C 109.5 . . ?
 H19A C19A H19B 109.5 . . ?
 H19A C19A H19C 109.5 . . ?
 H19B C19A H19C 109.5 . . ?
 C17 C19B H19D 109.5 . . ?
 C17 C19B H19E 109.5 . . ?
 C17 C19B H19F 109.5 . . ?
 H19D C19B H19E 109.5 . . ?
 H19D C19B H19F 109.5 . . ?
 H19E C19B H19F 109.5 . . ?
 C17 C20A H20A 109.5 . . ?
 C17 C20A H20B 109.5 . . ?
 C17 C20A H20C 109.5 . . ?
 H20A C20A H20B 109.5 . . ?
 H20A C20A H20C 109.5 . . ?
 H20B C20A H20C 109.5 . . ?
 C17 C20B H20D 109.5 . . ?
 C17 C20B H20E 109.5 . . ?
 C17 C20B H20F 109.5 . . ?
 H20D C20B H20E 109.5 . . ?
 H20D C20B H20F 109.5 . . ?
 H20E C20B H20F 109.5 . . ?

loop_
  _geom_torsion_atom_site_label_1
  _geom_torsion_atom_site_label_2
  _geom_torsion_atom_site_label_3
  _geom_torsion_atom_site_label_4
  _geom_torsion
  _geom_torsion_site_symmetry_1
  _geom_torsion_site_symmetry_2
  _geom_torsion_site_symmetry_3
  _geom_torsion_site_symmetry_4
  _geom_torsion_publ_flag
 O1 C9 C10 N2 -88.64(14) . . . . ?
 O1 C9 C10 C11 84.63(13) . . . . ?
 O2 C14 C15 C16 -173.31(11) . . . . ?
 N1 C1 C2 C3B -22.8(3) . . . . ?
 N1 C1 C2 C3A -55.91(16) . . . . ?
 N1 C9 C10 N2 97.21(13) . . . . ?
 N1 C9 C10 C11 -89.52(12) . . . . ?
 N2 N2 C10 C9 -5.14(18) 3_666 . . . ?
 N2 N2 C10 C11 -178.21(10) 3_666 . . . ?
 N2 C10 C11 C12 174.07(11) . . . . ?
 N2 C10 C11 C16 -2.67(17) . . . . ?
 C1 N1 C8 C7 -85.48(14) . . . . ?
 C1 N1 C9 O1 174.22(10) . . . . ?
 C1 N1 C9 C10 -12.00(15) . . . . ?
 C1 C2 C3B C4B -51.9(4) . . . . ?
 C1 C2 C3B C6B -154.0(9) . . . . ?
 C1 C2 C3A C4A 65.7(2) . . . . ?
 C1 C2 C3A C6A 168.9(6) . . . . ?
 C2 C3B C4B C5B -141.7(4) . . . . ?
 C2 C3B C4B C7 97.2(4) . . . . ?
 C2 C3B C6B C5B 135.1(7) . . . . ?
 C2 C3A C4A C5A 143.7(2) . . . . ?
 C2 C3A C4A C7 -90.3(2) . . . . ?
 C2 C3A C6A C5A -139.4(3) . . . . ?
 C3B C4B C5B C6B 19.1(10) . . . . ?
 C3B C4B C7 C8 -72.2(3) . . . . ?
 C3A C4A C5A C6A -21.0(5) . . . . ?
 C3A C4A C7 C8 53.3(2) . . . . ?
 C4B C3B C6B C5B 18.7(9) . . . . ?
 C4B C5B C6B C3B -18.5(9) . . . . ?
 C4B C7 C8 N1 57.16(19) . . . . ?
 C4A C3A C6A C5A -21.2(5) . . . . ?
 C4A C5A C6A C3A 21.2(5) . . . . ?
 C4A C7 C8 N1 19.79(18) . . . . ?
 C5B C4B C7 C8 -174.9(3) . . . . ?
 C5A C4A C7 C8 159.71(19) . . . . ?
 C6B C3B C4B C5B -18.3(9) . . . . ?
 C6B C3B C4B C7 -139.4(8) . . . . ?
 C6A C3A C4A C5A 21.4(4) . . . . ?
 C6A C3A C4A C7 147.3(4) . . . . ?
 C7 C4B C5B C6B 136.1(10) . . . . ?
 C7 C4A C5A C6A -142.0(5) . . . . ?
 C8 N1 C1 C2 85.88(13) . . . . ?
 C8 N1 C9 O1 -3.49(17) . . . . ?
 C8 N1 C9 C10 170.29(9) . . . . ?
 C9 N1 C1 C2 -91.86(13) . . . . ?
 C9 N1 C8 C7 92.34(14) . . . . ?
 C9 C10 C11 C12 0.47(15) . . . . ?
 C9 C10 C11 C16 -176.26(11) . . . . ?
 C10 C11 C12 C13 -174.90(10) . . . . ?
 C10 C11 C16 C15 174.25(11) . . . . ?
 C11 C12 C13 C14 0.41(18) . . . . ?
 C12 C11 C16 C15 -2.58(18) . . . . ?
 C12 C13 C14 O2 172.75(10) . . . . ?
 C12 C13 C14 C15 -2.13(18) . . . . ?
 C13 C14 C15 C16 1.48(19) . . . . ?
 C14 O2 C17 C18A 77.38(14) . . . . ?
 C14 O2 C17 C18B 159.2(7) . . . . ?
 C14 O2 C17 C19A -163.81(13) . . . . ?
 C14 O2 C17 C19B -85.0(6) . . . . ?
 C14 O2 C17 C20A -44.63(15) . . . . ?
 C14 O2 C17 C20B 41.3(9) . . . . ?
 C14 C15 C16 C11 0.9(2) . . . . ?
 C16 C11 C12 C13 1.93(17) . . . . ?
 C17 O2 C14 C13 99.67(13) . . . . ?
 C17 O2 C14 C15 -85.53(14) . . . . ?

_shelx_res_file
;
TITL ro_fb4_a.res in P2(1)/c
    ro_fb4.res
    created by SHELXL-2019/3 at 09:54:27 on 10-Oct-2023
REM Old TITL ro_fb4 in P2(1)/c
REM SHELXT solution in P2(1)/c: R1 0.198, Rweak 0.031, Alpha 0.027
REM <I/s> 0.546 for 127 systematic absences, Orientation as input
CELL 1.54184 9.3539 18.2239 11.1632 90 109.134 90
ZERR 2 0.0002 0.0003 0.0003 0 0.002 0
LATT 1
SYMM -X,0.5+Y,0.5-Z
SFAC C H N O
UNIT 80 108 8 8
SADI C7 C4A C7 C4B
SADI C2 C3A C2 C3B
SADI C6A C3A C6B C3B
SADI C6A C5A C6B C5B
SADI C3A C4A C3B C4B
SADI C4A C5A C4B C5B
SADI C7 C3A C7 C3B
SADI C7 C5A C7 C5B
SADI C2 C6A C2 C6B
SADI C2 C4A C2 C4B
SADI C6A C4A C6B C4B
SADI C3A C5A C3B C5B
SIMU 0.01 0.02 2 C5B > C6A
SADI O2 C20A O2 C20B
SADI O2 C18A O2 C18B
SADI O2 C19A O2 C19B
SADI C20A C18A C20B C18B
SADI C20A C19A C20B C19B
SADI C18A C19A C18B C19B
SADI C19B C17 C17 C20A
SADI C19A C17 C17 C18B
SADI C18A C17 C17 C20B
SIMU 0.01 0.02 2 C18A > C20B

L.S. 10
PLAN  10
SIZE 0.1 0.12 0.14
TEMP -153.1(10)
CONF
list 4
MORE -1
BOND $H
fmap 2 53
acta
REM <olex2.extras>
REM <HklSrc "%.\\ro_fb4.hkl">
REM </olex2.extras>

WGHT    0.051800    0.498700
FVAR       5.86743   0.65265   0.87728
O1    4    0.618181    0.338159    0.562438    11.00000    0.03445    0.03734 =
         0.02595    0.00870    0.01360    0.00963
O2    4    0.857606    0.394981    0.060499    11.00000    0.02625    0.04618 =
         0.02072   -0.00059    0.01331    0.00393
N1    3    0.379428    0.332893    0.422104    11.00000    0.02982    0.02207 =
         0.02586    0.00171    0.01585    0.00147
N2    3    0.531448    0.499979    0.450632    11.00000    0.02759    0.02631 =
         0.01879   -0.00243    0.01335   -0.00088
C1    1    0.252841    0.368715    0.325075    11.00000    0.03239    0.03161 =
         0.02120    0.00177    0.00901   -0.00419
AFIX  23
H1A   2    0.193141    0.330824    0.266191    11.00000   -1.20000
H1B   2    0.294146    0.402710    0.275462    11.00000   -1.20000
AFIX   0
C2    1    0.147712    0.411447    0.379149    11.00000    0.03121    0.03726 =
         0.02964    0.00040    0.00251    0.00958
PART 1
AFIX  23
H2AA  2    0.061463    0.431487    0.309279    21.00000   -1.20000
H2AB  2    0.203051    0.452953    0.431152    21.00000   -1.20000
AFIX  23
PART 2
H2BC  2    0.175400    0.464029    0.382740   -21.00000   -1.20000
H2BD  2    0.042967    0.406692    0.319900   -21.00000   -1.20000
AFIX   0
C3B   1    0.149691    0.389508    0.500149   -21.00000    0.02024    0.03007 =
         0.02808   -0.00630    0.00853   -0.00044
AFIX  13
H3B   2    0.244942    0.406066    0.566412   -21.00000   -1.20000
AFIX   0
PART 1
C3A   1    0.087254    0.357342    0.464487    21.00000    0.02229    0.03445 =
         0.02654   -0.00006    0.00813    0.00189
AFIX  13
H3A   2    0.029480    0.315681    0.412464    21.00000   -1.20000
AFIX   0
PART 2
C4B   1    0.125623    0.306658    0.511702   -21.00000    0.02770    0.03035 =
         0.03216   -0.00065    0.01732   -0.00129
AFIX  13
H4B   2    0.061968    0.285459    0.428739   -21.00000   -1.20000
AFIX   0
PART 1
C4A   1    0.209210    0.328458    0.585157    21.00000    0.02369    0.03484 =
         0.02371   -0.00021    0.01011    0.00304
AFIX  13
H4A   2    0.287320    0.367407    0.619188    21.00000   -1.20000
AFIX   0
PART 2
C5B   1    0.028995    0.324168    0.597407   -21.00000    0.03143    0.05711 =
         0.03968   -0.00347    0.02463   -0.00169
AFIX  23
H5BA  2   -0.066241    0.295700    0.575861   -21.00000   -1.20000
H5BB  2    0.085988    0.321084    0.689245   -21.00000   -1.20000
AFIX   0
PART 1
C5A   1    0.090823    0.332859    0.653971    21.00000    0.03401    0.05963 =
         0.03324    0.00674    0.01949    0.01251
AFIX  23
H5AA  2    0.129941    0.354017    0.740298    21.00000   -1.20000
H5AB  2    0.036098    0.286323    0.653651    21.00000   -1.20000
AFIX   0
PART 2
C6B   1    0.007892    0.401986    0.546189   -21.00000    0.02444    0.05537 =
         0.03855   -0.00456    0.01290    0.01042
AFIX  23
H6BA  2    0.023710    0.440143    0.612403   -21.00000   -1.20000
H6BB  2   -0.088360    0.409920    0.476264   -21.00000   -1.20000
AFIX   0
PART 1
C6A   1    0.002725    0.388516    0.549937    21.00000    0.02807    0.06081 =
         0.03995   -0.00478    0.01204    0.01560
AFIX  23
H6AA  2   -0.107934    0.380141    0.517533    21.00000   -1.20000
H6AB  2    0.026415    0.440543    0.573745    21.00000   -1.20000
AFIX   0
PART 0
C7    1    0.285061    0.259286    0.572761    11.00000    0.04332    0.02712 =
         0.03965    0.00420    0.02609   -0.00101
PART 1
AFIX  23
H7AA  2    0.210832    0.218734    0.557803    21.00000   -1.20000
H7AB  2    0.366456    0.249261    0.653813    21.00000   -1.20000
AFIX  23
PART 2
H7BC  2    0.353253    0.283454    0.649749   -21.00000   -1.20000
H7BD  2    0.264040    0.208612    0.594273   -21.00000   -1.20000
AFIX   0
PART 0
C8    1    0.353122    0.259644    0.466295    11.00000    0.04145    0.02052 =
         0.03865    0.00101    0.02406    0.00151
AFIX  23
H8A   2    0.450761    0.233052    0.495562    11.00000   -1.20000
H8B   2    0.284804    0.232169    0.393418    11.00000   -1.20000
AFIX   0
C9    1    0.514874    0.364831    0.474516    11.00000    0.02982    0.02492 =
         0.01978    0.00000    0.01560    0.00437
C10   1    0.547155    0.434615    0.412484    11.00000    0.02232    0.02458 =
         0.01811   -0.00087    0.00843    0.00053
C11   1    0.615844    0.424448    0.311727    11.00000    0.02293    0.02575 =
         0.01743   -0.00124    0.00910   -0.00010
C12   1    0.647257    0.354484    0.276354    11.00000    0.03162    0.02386 =
         0.02221    0.00111    0.01228    0.00145
AFIX  43
H12   2    0.616630    0.312718    0.312724    11.00000   -1.20000
AFIX   0
C13   1    0.722443    0.344705    0.188991    11.00000    0.03163    0.02650 =
         0.02194   -0.00076    0.01174    0.00589
AFIX  43
H13   2    0.742267    0.296601    0.165644    11.00000   -1.20000
AFIX   0
C14   1    0.768525    0.405172    0.135899    11.00000    0.02224    0.03473 =
         0.01721   -0.00269    0.00880    0.00086
C15   1    0.734379    0.475334    0.167679    11.00000    0.04033    0.02761 =
         0.02834   -0.00310    0.02034   -0.00783
AFIX  43
H15   2    0.763612    0.516967    0.130023    11.00000   -1.20000
AFIX   0
C16   1    0.658086    0.484743    0.253824    11.00000    0.04082    0.02343 =
         0.02789   -0.00443    0.01980   -0.00316
AFIX  43
H16   2    0.634117    0.532875    0.273848    11.00000   -1.20000
AFIX   0
C17   1    0.786301    0.396245   -0.078192    11.00000    0.03189    0.03097 =
         0.01856   -0.00057    0.01317   -0.00047
PART 1
C18A  1    0.754499    0.474492   -0.123227    31.00000    0.04645    0.03348 =
         0.02996    0.00499    0.01092   -0.00465
AFIX 137
H18A  2    0.678152    0.495501   -0.090551    31.00000   -1.50000
H18B  2    0.716804    0.475487   -0.216126    31.00000   -1.50000
H18C  2    0.847884    0.503311   -0.092256    31.00000   -1.50000
AFIX   0
PART 2
C18B  1    0.923238    0.413192   -0.126110   -31.00000    0.06979    0.08685 =
         0.03226   -0.01980    0.03419   -0.02318
AFIX 137
H18D  2    0.946838    0.465698   -0.116404   -31.00000   -1.50000
H18E  2    0.896476    0.399557   -0.215695   -31.00000   -1.50000
H18F  2    1.011764    0.384885   -0.076103   -31.00000   -1.50000
AFIX   0
PART 1
C19A  1    0.902922    0.362018   -0.126601    31.00000    0.04865    0.06885 =
         0.03031   -0.00087    0.02417    0.01692
AFIX 137
H19A  2    0.998130    0.389293   -0.093843    31.00000   -1.50000
H19B  2    0.867241    0.363518   -0.219485    31.00000   -1.50000
H19C  2    0.919461    0.310918   -0.098049    31.00000   -1.50000
AFIX   0
PART 2
C19B  1    0.733661    0.320298   -0.106230   -31.00000    0.06129    0.05338 =
         0.02504   -0.00766    0.01963   -0.01768
AFIX 137
H19D  2    0.820352    0.286867   -0.078106   -31.00000   -1.50000
H19E  2    0.683361    0.314697   -0.197748   -31.00000   -1.50000
H19F  2    0.662129    0.308628   -0.061555   -31.00000   -1.50000
AFIX   0
PART 1
C20A  1    0.640011    0.351515   -0.118954    31.00000    0.04581    0.03730 =
         0.02421   -0.00622    0.01487   -0.01456
AFIX 137
H20A  2    0.660471    0.302024   -0.083055    31.00000   -1.50000
H20B  2    0.600922    0.348369   -0.211683    31.00000   -1.50000
H20C  2    0.564835    0.375470   -0.088260    31.00000   -1.50000
AFIX   0
PART 2
C20B  1    0.669358    0.453296   -0.129228   -31.00000    0.08102    0.08113 =
         0.03749   -0.00028    0.02573    0.01262
AFIX 137
H20D  2    0.572885    0.436499   -0.122223   -31.00000   -1.50000
H20E  2    0.657454    0.462392   -0.218506   -31.00000   -1.50000
H20F  2    0.700355    0.498747   -0.080724   -31.00000   -1.50000
AFIX   0
HKLF 4


REM  ro_fb4_a.res in P2(1)/c
REM wR2 = 0.1052, GooF = S = 1.045, Restrained GooF = 1.100 for all data
REM R1 = 0.0396 for 3071 Fo > 4sig(Fo) and 0.0446 for all 3477 data
REM 288 parameters refined using 93 restraints

END

WGHT      0.0518      0.4986

REM Highest difference peak  0.222,  deepest hole -0.200,  1-sigma level  0.036
Q1    1   0.5216  0.3991  0.4376  11.00000  0.05    0.22
Q2    1   0.2285  0.1999  0.5614  11.00000  0.05    0.16
Q3    1  -0.0142  0.2773  0.5992  11.00000  0.05    0.15
Q4    1   0.7828  0.3807  0.2025  11.00000  0.05    0.15
Q5    1   0.2190  0.2837  0.5525  11.00000  0.05    0.15
Q6    1   0.5788  0.4257  0.3589  11.00000  0.05    0.14
Q7    1   0.8531  0.4409  0.0479  11.00000  0.05    0.14
Q8    1   0.6001  0.4548  0.2605  11.00000  0.05    0.14
Q9    1   0.1605  0.3389  0.5051  11.00000  0.05    0.13
Q10   1   0.3909  0.2198  0.4419  11.00000  0.05    0.13
;
_shelx_res_checksum                30347
_shelx_hkl_file
;
   0   0   1 18.8273 23.4335  10
   0   0   1 91.1349 47.2459   1
   0   0  -1-46.3294 49.2065   1
   0   0  -1 6.55690 55.7951   7
   0   0  -2 318091. 11581.3   1
   0   0  -2 318693. 11668.6   7
   0   0   2 331787. 11569.2   1
   0   0   2 283695. 11299.7  12
   0   0   2 284316. 11314.1  10
   0   0   3 9.15862 98.1420   1
   0   0  -3 30.2066 55.3019  26
   0   0  -3-42.0158 88.9537   7
   0   0   3 37.2196 48.3058  19
   0   0   3 66.3347 80.5666  28
   0   0   3 131.058 96.1224  10
   0   0  -3 68.6675 135.765   1
   0   0   4 75301.2 3631.08  38
   0   0  -4 85081.0 3683.34  26
   0   0  -4 99999.6 3835.49  27
   0   0   4 72857.6 4252.82   7
   0   0   4 97329.1 3871.68  17
   0   0   4 95717.0 3865.54  11
   0   0   4 98080.2 3882.00  43
   0   0   4 88451.8 3757.12  28
   0   0   4 88941.7 4058.77   1
   0   0  -4 85905.7 4137.37   6
   0   0   5-20.0407 99.8280  55
   0   0   5 53.4680 97.3690  57
   0   0   5 24.4100 114.483  11
   0   0   5 205.970 135.995  43
   0   0   5-15.9086 84.7405  28
   0   0  -5-54.0878 90.1678  27
   0   0  -5-30.7453 73.2754  26
   0   0   5 58.6884 174.196  17
   0   0   6 69308.5 3511.08  57
   0   0  -6 74329.6 3529.46  27
   0   0   6 72721.9 3577.91  43
   0   0   6 73070.5 3595.86  17
   0   0   6 73204.4 3589.70  41
   0   0  -6 63895.2 3283.42  26
   0   0   7-179.211 141.407  57
   0   0   7-73.9281 169.942  43
   0   0  -7 164.993 215.847  27
   0   0   7-144.513 216.605  17
   0   0   8 27831.7 2254.95  43
   0   0   8 30471.2 2373.72  17
   0   0   8 33792.8 2447.93  41
   0   0  -8 32646.3 2344.38  27
   0   0   9 5.02761 91.9746  72
   0   0   9 40.2843 287.190  61
   0   0  -9-89.8858 103.091 124
   0   0  -9-44.5717 115.063 120
   0   0  -9-40.5366 86.2339 129
   0   0  -9-2.01141 66.2921 121
   0   0  -9-157.596 318.759  27
   0   0   9 128.218 208.253  20
   0   0   9-239.011 444.538  41
   0   0  10 4323.90 512.125  72
   0   0  10 5074.04 980.724  64
   0   0  10 4611.55 528.091  77
   0   0  10 5346.37 1002.62  61
   0   0 -10 5578.85 584.742 129
   0   0 -10 4156.33 481.942 124
   0   0 -10 5238.77 545.519 120
   0   0 -10 4357.13 477.952 121
   0   0  11 109.451 120.460  72
   0   0  11-22.9407 293.451  64
   0   0  11-99.4148 312.790  58
   0   0  11 45.0770 100.131  77
   0   0  11-198.910 249.423  61
   0   0 -11 15.8412 106.060 120
   0   0 -11-10.2616 97.3968 124
   0   0 -11 29.9043 130.577 129
   0   0 -12 72.1905 89.1771 129
   0   0 -12 94.5990 73.7198 120
   0   0  12 117.278 83.1823  88
   0  -1  -1 127684. 4760.37   7
   0  -1   1 107371. 4704.54   7
   0  -1   1 126470. 4694.02   6
   0   1   1 131835. 4746.97   1
   0   1  -1 113987. 4681.44   6
   0  -1   2 17060.3 1096.91   7
   0  -1  -2 18357.6 1086.96   7
   0   1  -2 19541.7 1087.92   7
   0   1   2 18478.0 1039.03   1
   0  -1  -2 19051.3 1066.24   1
   0  -1   2 16717.2 888.912  11
   0   1  -2 18262.6 1021.59   6
   0  -1   2 16948.0 974.164   1
   0  -1  -3 105878. 4464.50   1
   0   1   3 105931. 4418.87   1
   0   1  -3 102125. 4515.77   7
   0   1  -3 101052. 4153.26  26
   0  -1   3 103522. 4340.00   1
   0   1   3 102524. 4234.29  43
   0   1   3 100062. 4196.30  28
   0  -1   3 102488. 4043.94  10
   0  -1   3 103574. 4587.06   7
   0   1  -3 106195. 4430.23   6
   0  -1   3 108636. 4197.92  11
   0  -1   3 106458. 4035.06  12
   0  -1   4 5055.86 510.276  28
   0   1  -4 5623.37 547.566  27
   0  -1   4 6103.82 585.534  43
   0   1   4 5520.71 564.903  28
   0  -1   4 5706.73 483.399  12
   0  -1   4 5477.38 492.754  10
   0  -1   4 6390.27 605.668  17
   0  -1  -4 5617.95 542.364  36
   0  -1  -4 5048.89 480.960  26
   0   1   4 5499.40 589.565  43
   0  -1   4 4876.89 746.400   7
   0   1  -4 4877.42 725.700   7
   0  -1   4 4766.57 446.951  19
   0   1   4 5963.26 605.831  17
   0   1  -4 5652.42 553.693  26
   0   1  -4 5191.57 679.951   6
   0  -1   4 5378.66 638.483   1
   0  -1   4 6670.19 611.732  11
   0   1   4 6102.93 596.538  11
   0   1   4 5634.24 688.806   1
   0  -1  -4 4862.22 660.522   1
   0   1   5 27758.7 1778.77  55
   0   1   5 31627.5 1913.84  57
   0  -1  -5 38280.8 1967.04  27
   0  -1  -5 28182.1 1655.07  26
   0  -1   5 29719.1 1755.42  28
   0   1   5 31338.9 1849.40  28
   0  -1   5 32948.8 1885.76  43
   0   1   5 34936.5 1962.24  17
   0   1   5 31904.4 1887.78  11
   0   1   5 36575.1 1994.69  43
   0  -1   5 35996.2 1955.54  17
   0   1  -5 35345.2 1880.58  27
   0   1  -5 31875.5 1798.80  26
   0  -1   5 33852.7 1916.55  11
   0   1   6 1701.84 427.883  57
   0  -1   6 1536.91 340.538  57
   0   1   6 1418.01 340.748  17
   0   1  -6 1520.13 375.792  27
   0  -1  -6 1285.06 361.673  27
   0   1  -6 928.791 275.769  26
   0  -1   6 1427.54 328.795  43
   0  -1   6 1787.10 445.324  41
   0   1   6 1442.38 356.450  43
   0  -1   6 1160.71 302.052  28
   0   1   6 1530.51 380.483  41
   0  -1   6 1446.24 388.579  11
   0  -1   6 737.764 294.939  17
   0   1   7 26371.2 1970.76  57
   0   1   7 27013.0 1999.39  17
   0  -1   7 26775.5 1990.36  41
   0   1  -7 25756.5 1894.74  27
   0   1   7 26106.7 1982.83  43
   0  -1   7 27632.3 1977.11  43
   0   1  -7 21621.7 1709.89  26
   0   1   7 28821.4 2028.70  41
   0  -1  -7 28957.0 2001.68  27
   0  -1   7 28789.7 2066.75  17
   0   1   8 2126.82 507.321  57
   0   1   8 2307.68 341.126  72
   0  -1   8 2060.65 575.671  17
   0   1   8 2266.52 542.359  43
   0  -1   8 2841.31 620.986  20
   0   1   8 2342.68 569.566  41
   0  -1   8 2166.41 552.805  43
   0  -1   8 2700.86 615.465  41
   0  -1  -8 2985.14 625.585  27
   0   1  -8 2396.28 589.425  27
   0  -1   9 1174.95 423.742  61
   0  -1   9 962.342 213.711  72
   0   1   9 1279.96 496.130  61
   0   1   9 842.491 210.160  72
   0  -1  -9 1105.13 269.568 120
   0  -1  -9 982.499 216.359 121
   0   1  -9 1544.83 284.265 121
   0   1  -9 1041.16 255.264 129
   0   1  -9 1333.26 270.218 124
   0   1  -9 1248.12 259.434 120
   0  -1  -9 782.677 212.105 124
   0  -1   9 1204.51 447.169  41
   0  -1   9 848.606 397.626  20
   0   1   9 746.397 343.905  41
   0   1   9 1390.11 458.523  20
   0  -1  -9 1668.72 500.980  27
   0  -1  10 15427.4 1729.00  61
   0   1  10 13859.5 1674.56  61
   0   1  10 15854.3 1757.85  64
   0  -1  10 14136.8 1667.05  64
   0   1  10 14578.2 1043.65  77
   0  -1  10 15723.3 1059.55  77
   0   1  10 13759.3 1009.07  72
   0  -1  10 13488.9 987.444  72
   0   1 -10 15177.6 1021.43 124
   0  -1 -10 15251.2 1019.60 120
   0  -1 -10 14514.5 976.688 121
   0  -1 -10 12856.1 935.847 124
   0   1 -10 16596.5 1055.89 120
   0   1 -10 13865.0 968.338 121
   0   1 -10 15060.1 1044.14 129
   0  -1 -10 15778.7 1045.78 129
   0   1  11 161.070 139.468  77
   0  -1  11 295.716 249.087  64
   0   1  11 121.261 243.433  58
   0  -1  11 334.590 138.817  77
   0   1  11 405.333 176.516  72
   0   1  11 799.016 360.321  64
   0   1  11 63.9472 186.458  61
   0  -1  11 60.8504 195.124  58
   0  -1 -11 331.700 139.745 129
   0   1 -11 451.205 239.948 129
   0  -1 -11 395.271 157.274 120
   0   1 -11 299.372 159.488 124
   0   1 -11 339.253 133.988 120
   0  -1 -11 251.245 103.734 121
   0  -1 -11 278.801 133.930 124
   0   1 -12 6686.06 535.844 120
   0  -1 -12 5684.74 473.913 129
   0  -1 -12 6401.37 518.856 120
   0   1  12 4931.52 475.671  88
   0  -2   0 16867.0 784.233   8
   0   2   0 15093.8 822.849   3
   0   2   0 14884.9 758.787   8
   0  -2   1 120521. 4769.03   3
   0  -2   1 124014. 4679.23   5
   0  -2  -1 117860. 4799.16   4
   0   2   1 126231. 4720.47   7
   0   2  -1 123901. 4653.52   7
   0   2   1 118882. 4784.96   4
   0   2   2 80595.2 3342.18  17
   0  -2  -2 85530.2 3579.27   1
   0   2  -2 85630.5 3509.98   7
   0   2   2 84057.6 3565.33   4
   0   2   2 83792.4 3601.45   7
   0  -2   2 92595.3 3497.88   6
   0   2   2 78013.9 3326.39  11
   0   2  -3 68242.3 3303.72   6
   0   2  -3 74530.6 3146.39  26
   0   2  -3 83198.2 3516.30   7
   0   2  -3 70212.2 3077.77  27
   0   2   3 70909.2 3174.23  28
   0   2   3 76816.7 3415.81   1
   0   2   3 71694.0 3541.13   7
   0  -2  -3 75126.7 3452.13   1
   0  -2   3 73559.6 3099.45  11
   0  -2  -3 72939.2 3108.26  36
   0   2   3 77569.4 3187.33  11
   0  -2   3 77366.6 3312.41   1
   0   2   3 78750.5 3206.20  17
   0   2   4 4297.92 519.044  28
   0  -2   4 3372.83 510.977   1
   0  -2   4 3911.41 381.144  12
   0  -2  -4 3490.90 435.366  36
   0  -2   4 3831.23 421.135  28
   0  -2   4 4492.94 499.313  17
   0   2   4 3417.31 546.239   1
   0   2   4 4133.92 509.769  11
   0   2  -4 3720.79 443.508  27
   0   2  -4 3466.26 542.189   6
   0   2  -4 3856.09 474.407  26
   0   2   4 4311.06 529.648  43
   0  -2  -4 2770.72 328.086  26
   0   2  -4 4162.34 642.764   7
   0   2   4 4157.81 502.321  17
   0  -2   4 4530.14 495.282  11
   0  -2   4 3278.51 349.202  19
   0  -2  -4 3403.78 558.043   1
   0  -2   4 3593.66 394.912  10
   0  -2   4 4160.27 472.387  43
   0  -2  -4 3133.96 419.054  50
   0   2  -5 180.282 101.762  27
   0  -2  -5 319.987 181.904  36
   0  -2   5 336.778 185.285  43
   0   2   5 357.999 173.449  17
   0   2  -5 409.074 184.022  26
   0   2   5 75.2206 92.6476  43
   0  -2   5 306.267 202.867  17
   0  -2   5 256.536 87.1400  28
   0  -2   5 223.603 124.187  11
   0  -2   5 158.370 80.1732  10
   0   2   5 449.478 215.981  57
   0   2   5 125.822 101.166  55
   0   2  -6 146.615 199.768  27
   0  -2   6-198.683 162.208  17
   0  -2  -6 106.271 189.524  27
   0   2  -6 74.6009 127.131  26
   0   2   6-14.4819 114.838  41
   0   2   6-178.833 167.231  43
   0  -2   6 170.522 156.492  43
   0  -2   6-92.6723 209.212  11
   0  -2   6-11.0354 175.218  41
   0   2   6 56.7981 136.199  17
   0   2   6 116.840 154.303  57
   0   2   6 40.9376 151.866  65
   0  -2   7 32552.4 2230.28  43
   0  -2   7 36533.1 2422.24  17
   0   2   7 38524.5 2442.23  41
   0   2   7 36279.2 2428.42  17
   0   2   7 38251.4 2464.71  43
   0  -2  -7 39741.7 2427.00  27
   0  -2   7 39244.2 2481.84  41
   0   2  -7 31041.8 2162.68  26
   0   2  -7 38209.1 2362.92  27
   0   2   7 39448.1 2471.83  57
   0   2   7 29373.8 1620.52  86
   0  -2   8 2349.83 568.438  43
   0  -2   8 2911.91 659.571  41
   0   2   8 1451.62 500.109  43
   0  -2   8 2877.87 638.622  20
   0  -2  -8 3057.80 653.084  27
   0   2  -8 2952.49 647.461  27
   0   2   8 2678.86 654.982  41
   0  -2   8 2642.71 657.738  17
   0   2   8 3343.75 402.178  72
   0   2   8 2551.88 604.713  57
   0   2   8 2412.65 337.276  86
   0  -2  -8 2681.56 336.900  92
   0  -2   9 407.081 382.582  61
   0   2   9 563.074 325.227  61
   0   2   9 394.019 145.169  72
   0  -2   9 225.298 138.004  72
   0   2  -9 278.085 155.564 124
   0  -2  -9 386.703 156.624 111
   0   2  -9 86.3895 103.193 129
   0   2  -9 230.281 123.252 121
   0   2  -9 159.007 115.815 120
   0  -2  -9 224.022 101.863 120
   0  -2  -9 305.853 126.965 121
   0  -2  -9 229.924 114.243 124
   0  -2  -9 261.353 232.175  27
   0  -2   9-31.2464 272.953  41
   0   2   9 172.306 105.625  20
   0   2   9 871.271 482.630  41
   0  -2   9-91.3414 197.835  20
   0   2  10 1594.78 491.929  61
   0   2  10 2271.37 367.228  72
   0  -2  10 1564.02 546.944  48
   0  -2  10 2542.20 643.071  64
   0  -2  10 1650.12 306.847  77
   0  -2  10 1939.03 606.599  61
   0   2  10 2843.02 757.829  64
   0   2  10 1995.54 352.759  77
   0   2 -10 1996.63 341.020 124
   0  -2 -10 2425.14 378.960 129
   0  -2 -10 1533.92 275.248 124
   0   2 -10 2541.41 374.602 120
   0   2 -10 2460.13 397.368 129
   0  -2 -10 2333.84 355.437 120
   0  -2 -10 2036.12 319.066 121
   0  -2  11 609.452 282.094  64
   0   2  11 711.717 361.969  64
   0   2  11 727.198 202.699  77
   0   2  11 446.083 176.513  72
   0  -2 -11 975.617 202.850 121
   0   2 -11 536.093 138.791 124
   0   2 -11 674.363 183.380 129
   0  -2 -11 768.723 201.047 120
   0  -2 -11 963.969 221.345 129
   0   2 -11 618.768 194.642 120
   0   2 -12 59.9512 95.8430 120
   0  -2 -12 49.9644 66.4548 120
   0  -2 -12 113.295 89.0806 129
   0   2  12 237.251 124.763  88
   0  -3   0 17.4538 65.5345   8
   0   3   0 29.3266 57.3123   8
   0  -3   0 108.064 56.9532  14
   0   3   0-25.0155 91.4361   3
   0   3  -1 190608. 6999.97   7
   0   3  -1 201342. 7291.54   3
   0  -3   1 204351. 7060.64   5
   0   3   1 204207. 7127.42   7
   0   3   1 200876. 7342.85   4
   0  -3   1 182618. 7261.07   3
   0  -3  -1 198216. 7365.81   4
   0  -3   2 133953. 5261.66   6
   0   3   2 129332. 5068.27  17
   0   3  -2 139138. 5226.47   7
   0  -3  -2 122551. 5059.92  23
   0   3   2 131044. 5384.01   4
   0   3   2 133086. 5362.67   7
   0  -3   2 134427. 5416.75   3
   0  -3   2 128283. 5309.15   5
   0  -3   3 1919.91 274.092  11
   0  -3   3 1560.67 379.116   5
   0  -3  -3 1819.43 279.959  23
   0   3   3 1425.44 264.297  17
   0   3   3 1269.51 315.983   7
   0  -3  -3 1698.17 275.985  36
   0   3  -3 1924.08 300.522  26
   0   3  -3 2092.72 396.362   7
   0   3  -3 1815.78 276.982  27
   0  -3  -3 2203.56 430.439   1
   0   3   3 1667.79 343.988   4
   0   3   3 1970.22 321.159  43
   0  -3  -3 1707.99 276.091  50
   0   3   4 7412.62 927.355   4
   0  -3   4 8457.17 871.672   1
   0   3   4 9185.96 821.166  43
   0  -3   4 9366.52 683.653  10
   0   3   4 9565.34 820.976  17
   0  -3   4 8792.94 748.221  11
   0  -3   4 10034.1 792.333  17
   0   3  -4 7479.92 909.496   7
   0  -3   4 8334.49 1044.20   5
   0   3  -4 8890.60 771.987  26
   0  -3  -4 9845.27 778.864  36
   0   3  -4 9184.08 757.471  27
   0   3   4 9234.69 850.392  57
   0  -3  -4 8731.24 773.549  50
   0   3   4 8717.35 812.812  55
   0  -3  -5 3669.79 515.861  36
   0  -3   5 3383.80 430.180  10
   0   3  -5 3225.32 472.873  27
   0   3   5 3178.12 539.587  43
   0   3   5 3878.76 600.328  17
   0  -3   5 3198.71 485.007  11
   0   3  -5 3341.87 500.571  26
   0   3   5 3475.18 546.627  41
   0  -3   5 3527.86 516.053  17
   0  -3   5 3141.59 462.019  43
   0   3   5 3213.67 539.715  57
   0  -3   6 6414.13 797.284  11
   0  -3   6 5742.16 793.838  41
   0   3  -6 6206.41 748.087  27
   0   3   6 6765.74 846.011  17
   0   3  -6 6787.72 818.669  26
   0  -3   6 6990.34 801.908  43
   0  -3  -6 8167.29 899.381  27
   0  -3   6 7644.52 877.910  17
   0   3   6 7625.91 900.133  41
   0  -3  -6 6654.77 769.045  36
   0   3   6 6819.77 855.676  43
   0   3   6 7681.20 933.347  57
   0   3   6 5943.42 771.782  65
   0   3   7 366.196 315.333  41
   0   3   7 167.933 146.617  43
   0   3  -7 23.3612 151.577  26
   0   3   7 511.424 282.328  17
   0  -3   7 167.670 187.355  20
   0  -3  -7 164.821 146.540  27
   0  -3   7 122.488 208.617  17
   0  -3   7 423.880 313.777  41
   0   3   7 120.537 206.416  57
   0  -3  -7 125.448 100.996  85
   0   3   7 277.872 119.114  86
   0   3  -8 13950.7 1494.40  26
   0  -3   8 19901.5 1803.17  20
   0   3   8 18298.9 1736.32  41
   0  -3   8 16627.9 1677.30  17
   0  -3  -8 18864.3 1724.42  27
   0  -3   8 17374.8 1710.41  41
   0   3   8 19184.5 1138.48  72
   0   3   8 17042.7 1712.73  57
   0   3   8 17183.0 1081.84  86
   0  -3  -8 18162.2 1055.27  92
   0   3   9 1501.26 301.452  72
   0  -3   9 2296.51 656.924  61
   0   3   9 1306.57 471.308  61
   0   3   9 1254.74 413.119  20
   0  -3   9 903.001 443.777  41
   0   3   9 910.268 310.607  41
   0  -3  -9 1472.13 479.394  27
   0  -3  -9 1438.09 267.834 111
   0   3  -9 1818.85 306.469 120
   0  -3  -9 1580.73 297.049 120
   0   3  -9 1305.15 286.894 124
   0  -3  -9 1374.49 258.233 121
   0   3  -9 1670.75 313.987 129
   0   3   9 1231.80 264.075  86
   0   3  10 93.1380 111.935  77
   0   3  10-107.007 230.504  61
   0   3  10 224.917 136.581  72
   0  -3  10 262.121 295.141  64
   0   3  10 0.81981 247.052  64
   0  -3  10 291.859 286.984  58
   0   3 -10 514.629 232.216 124
   0  -3 -10 363.431 178.436 129
   0  -3 -10 430.340 160.718 121
   0   3 -10 164.423 130.472 120
   0   3 -10 243.727 177.780 129
   0  -3 -10 198.232 128.453 120
   0   3  11 370.672 327.240  64
   0   3  11 392.980 157.639  72
   0   3  11 253.812 127.544  77
   0   3 -11 519.064 171.322 129
   0  -3 -11 491.766 154.961 120
   0  -3 -11 481.661 124.751 129
   0  -3 -11 381.091 152.077 121
   0   3 -11 873.881 222.501 124
   0   3 -11 403.237 138.001 120
   0   3 -12 5008.06 446.529 120
   0  -3 -12 4251.78 378.406 129
   0  -3 -12 5139.56 440.160 120
   0   3  12 4274.14 428.549  88
   0   4   0 552173. 20159.3   3
   0  -4   0 522234. 19566.7   9
   0  -4   0 540008. 19753.8  14
   0   4   0 579319. 19995.6   8
   0  -4   1 97812.1 3834.51   8
   0   4   1 96951.7 3672.56   7
   0  -4   1 82067.1 3518.18  15
   0  -4  -1 92947.6 4007.79   4
   0   4   1 94555.1 3979.83   4
   0   4   1 93698.4 3535.14   2
   0   4   1 82599.6 3606.82  25
   0  -4   1 88012.7 3500.33   2
   0  -4  -1 87280.5 3546.31  18
   0   4  -1 97694.9 3944.44   3
   0   4   2 9956.38 736.652  25
   0   4   2 11330.4 967.082   4
   0   4  -2 10155.6 697.473  25
   0   4  -2 11830.2 770.497  26
   0   4   2 11755.4 902.889   7
   0  -4  -2 10574.7 737.552  23
   0  -4   2 11453.0 904.517   6
   0  -4   2 11838.3 861.070   5
   0   4   2 9661.47 704.017  17
   0   4  -2 12586.6 820.615   7
   0  -4   2 12446.0 718.536  20
   0  -4   2 10360.6 921.203   3
   0   4   3 62415.7 2815.31  25
   0   4  -3 54644.0 2650.69  25
   0  -4   3 64244.3 3249.12   3
   0   4  -3 69697.9 2877.27  26
   0  -4   3 66435.0 2717.13  11
   0  -4   3 65792.8 3089.21   6
   0   4   3 65819.8 2858.99  41
   0   4  -3 60400.9 3021.47   7
   0   4   3 60890.8 3208.05   4
   0  -4  -3 66784.6 2856.17  23
   0   4   3 62859.8 2848.62  17
   0  -4  -3 61139.5 3203.71   1
   0   4   3 58440.9 3168.02   7
   0  -4   3 55505.9 3080.01   5
   0   4   3 66305.4 2924.19  43
   0  -4  -3 66189.0 2879.48  50
   0  -4  -4 15640.9 1053.06  36
   0  -4   4 14812.0 1014.43  17
   0  -4   4 11345.3 868.063  43
   0   4   4 15175.5 1131.60  43
   0  -4   4 11747.1 1277.40   5
   0  -4   4 14277.7 996.437  11
   0   4  -4 10923.2 1190.81   7
   0   4   4 11860.1 1259.31   4
   0   4  -4 17071.2 1125.87  26
   0   4   4 15184.4 1107.78  17
   0  -4   4 13873.8 1190.84   1
   0   4   4 15841.7 1108.02  41
   0  -4  -4 15017.7 1083.43  50
   0   4   4 14371.4 1133.05  57
   0   4   5 5980.84 727.989  41
   0  -4   5 5528.33 642.023  11
   0  -4   5 4556.96 637.986  41
   0  -4  -5 4786.85 607.230  36
   0   4   5 6330.68 757.716  43
   0   4  -5 5777.96 686.842  26
   0   4   5 5621.89 698.402  17
   0  -4   5 5300.53 648.435  17
   0   4   5 5749.95 741.863  57
   0  -4  -5 5281.18 667.078  50
   0   4   5 4468.38 631.578  65
   0   4   6 269.430 181.330  41
   0  -4  -6 339.644 206.296  36
   0   4   6-36.1911 185.449  43
   0  -4   6 240.199 160.204  41
   0  -4   6 166.414 176.172  11
   0  -4   6 285.129 139.009  17
   0   4   6 109.702 164.954  17
   0   4   6 413.486 237.045  35
   0   4  -6-84.9064 186.595  26
   0   4   6 173.527 123.282  65
   0   4   6 241.691 197.040  57
   0  -4   7 1408.94 395.343  17
   0   4   7 1374.33 396.300  35
   0  -4   7 2306.13 521.182  20
   0  -4  -7 1995.99 446.485  27
   0   4   7 2377.91 580.089  43
   0  -4   7 2122.73 496.515  41
   0   4  -7 2073.71 503.110  26
   0   4   7 2892.76 637.861  41
   0   4   7 2412.31 340.066  72
   0   4   7 2129.16 537.921  57
   0   4   7 2007.30 304.608  86
   0  -4  -7 1563.39 250.010  92
   0  -4  -7 2618.22 317.053  85
   0  -4   8 4116.94 807.122  61
   0   4   8 4169.94 818.078  61
   0   4   8 3559.14 772.301  57
   0   4   8 4814.29 508.395  72
   0  -4   8 3985.31 759.279  41
   0   4   8 4119.38 807.557  41
   0  -4  -8 3955.00 749.196  27
   0  -4   8 5048.59 883.717  20
   0   4  -8 3145.31 685.227  26
   0   4  -8 3987.87 463.169 120
   0  -4  -8 4300.08 452.599 111
   0   4  -8 3864.52 457.706 124
   0   4  -8 4238.41 485.129 129
   0  -4  -8 4458.87 446.427  92
   0   4   8 4221.07 477.924  86
   0   4   9 313.322 393.122  61
   0   4   9 138.364 134.638  72
   0  -4   9 339.870 244.512  48
   0  -4   9 121.325 277.727  64
   0  -4   9 35.1479 132.140  61
   0   4   9 213.765 293.724  64
   0   4   9 296.172 301.465  41
   0  -4   9-152.062 214.032  41
   0  -4  -9 98.5116 190.358  27
   0  -4   9-183.104 287.277  32
   0   4  -9 234.701 134.865 129
   0  -4  -9 220.946 157.440 121
   0  -4  -9 168.336 125.663 120
   0   4  -9-42.0397 106.769 120
   0  -4  -9 32.0944 132.805 111
   0   4  -9 268.534 176.728 124
   0   4   9 137.064 134.354  86
   0   4  10 2160.83 611.311  61
   0   4  10 2656.28 419.125  72
   0   4  10 2834.52 728.718  64
   0   4  10 2478.60 382.882  77
   0  -4  10 2990.14 784.442  58
   0   4 -10 2542.52 385.633 129
   0   4 -10 1992.29 335.363 124
   0   4 -10 2315.81 362.776 120
   0  -4 -10 2581.14 370.633 120
   0  -4 -10 2194.47 330.560 121
   0   4  10 1461.56 272.204  86
   0   4  11 646.496 402.036  64
   0   4  11 829.762 199.179  72
   0   4  11 894.800 236.393  77
   0   4 -11 1128.15 237.908 124
   0  -4 -11 1003.80 198.588 121
   0   4 -11 1020.34 244.749 120
   0  -4 -11 1055.97 221.140 120
   0  -4 -11 574.904 164.798 129
   0   4  11 1020.97 225.368 133
   0   4  12 297.116 108.468 114
   0   4 -12 429.784 133.559 120
   0  -4 -12 619.832 149.665 120
   0   4  12 498.275 143.691  88
   0   5   0 117.727 107.184   8
   0  -5   0-58.0144 87.9828  14
   0  -5   0 103.460 41.8756   9
   0  -5   0-64.3505 97.7562  42
   0   5   0-26.9402 141.709   3
   0   5   1 39039.4 1602.73   2
   0  -5  -1 38294.1 1720.71  18
   0  -5  -1 36587.1 1717.94  33
   0   5  -1 34981.3 1688.20  26
   0  -5   1 36788.9 1555.10   2
   0   5  -1 33843.0 1732.65  25
   0  -5  -1 33316.2 1706.06  23
   0   5   1 37510.0 1763.64   7
   0  -5   1 37442.7 1722.46  22
   0  -5   1 37499.6 1705.38  15
   0   5   1 37742.4 1905.24   8
   0   5   1 37885.4 1837.03  35
   0   5  -1 38372.8 2105.41   3
   0  -5  -1 36753.4 2146.66   4
   0  -5   1 36749.8 1759.17  37
   0   5   1 34818.0 1778.23  25
   0  -5   1 43078.8 2033.90   8
   0  -5   2 106.081 92.7341   2
   0   5  -2-83.8270 89.9796   7
   0   5   2-13.7695 89.9075   7
   0   5   2 53.1999 81.1713  43
   0  -5   2 35.9608 119.617  13
   0  -5   2 108.177 68.3585   5
   0   5   2 72.0194 118.466   4
   0  -5  -2-31.0981 115.874   1
   0  -5  -2-117.525 139.058   4
   0  -5   2-97.6886 117.866   8
   0   5  -2 6.20719 93.4112  25
   0  -5  -2 161.900 125.848  23
   0   5   2 103.781 127.181  25
   0  -5   2 42.5347 101.178   3
   0   5  -2 76.3357 109.137  26
   0   5   2 16.6342 107.467  35
   0  -5   2-29.1339 73.4571  20
   0  -5  -2 72.2689 33.7919  16
   0   5   2 195.090 140.653   2
   0  -5   2 70.8436 69.4457  15
   0   5  -3 38075.3 2111.39   7
   0   5   3 40188.5 2001.21  17
   0   5   3 34201.3 2205.00   2
   0  -5   3 35637.1 1793.36  17
   0   5   3 40534.9 2026.22  25
   0  -5   3 37306.0 2208.96   5
   0   5   3 39512.1 1967.35  41
   0   5   3 40043.3 2083.08  35
   0  -5   3 39805.4 1910.59  20
   0   5   3 43420.7 2097.09  43
   0  -5   3 35631.7 2330.22   3
   0  -5   3 35814.6 2250.75   2
   0   5   3 37610.4 2388.75   4
   0  -5   3 41847.5 1846.76  11
   0  -5  -3 39654.2 1984.32  23
   0   5  -3 34924.4 1853.91  25
   0  -5   3 43726.7 2343.72   6
   0   5   3 33237.3 2214.97   7
   0   5  -3 41983.9 2022.38  26
   0   5  -4 2715.58 427.444  26
   0  -5   4 1890.13 472.136   5
   0   5   4 2436.30 415.229  41
   0  -5   4 2474.18 398.581  20
   0  -5   4 2644.54 388.034  11
   0   5   4 2457.59 447.060  43
   0  -5  -4 3006.67 429.683  36
   0   5  -4 1493.32 442.214   7
   0  -5   4 2496.73 376.409  17
   0  -5  -4 2495.99 425.258  23
   0   5   4 2627.95 420.499  17
   0   5   4 2343.22 423.964  35
   0  -5  -4 2589.37 433.315  50
   0   5   4 2040.33 409.149  57
   0   5   5 42189.1 2399.36  43
   0  -5   5 37679.0 2149.12  17
   0   5   5 41134.6 2357.34  35
   0  -5   5 39090.4 2214.45  20
   0   5  -5 39382.0 2296.45  26
   0   5   5 41065.4 2315.80  41
   0  -5   5 33039.6 2063.01  41
   0  -5   5 37342.7 2126.25  11
   0   5   5 38439.2 2264.55  17
   0  -5  -5 39630.7 2199.32  36
   0   5   5 39831.6 2380.53  57
   0   5   5 36972.6 2291.38  65
   0  -5  -5 41043.9 2299.60  50
   0  -5   6 409.364 272.329  20
   0  -5   6 481.267 226.651  17
   0   5   6 367.383 234.327  43
   0   5  -6 369.052 145.154  26
   0   5   6 311.102 265.154  41
   0   5   6 245.931 188.821  35
   0  -5   6 511.493 248.528  41
   0  -5  -6 552.273 215.611  36
   0   5   6 523.604 316.472  57
   0   5   6 523.181 162.986  72
   0   5   6 239.365 98.3514  86
   0  -5  -6 404.754 104.322  85
   0  -5   7 21402.7 1762.75  20
   0  -5   7 20240.5 1677.34  41
   0  -5  -7 23212.6 1793.13  27
   0   5   7 17108.6 1577.60  35
   0  -5  -7 18215.0 1532.75  36
   0   5   7 21087.3 1773.78  41
   0   5  -7 19073.1 1706.94  26
   0  -5   7 17743.9 1600.98  17
   0   5   7 19612.8 1149.13  72
   0   5   7 20270.6 1810.01  57
   0  -5  -7 16769.5 1035.58  92
   0  -5  -7 19375.8 1082.12  85
   0   5   7 19777.9 1165.02  86
   0   5   8 453.621 196.979  72
   0   5   8 123.162 216.430  61
   0   5  -8 60.7616 216.703  26
   0  -5   8 566.563 332.740  32
   0  -5   8 188.631 130.355  20
   0   5   8 325.614 180.064  41
   0  -5  -8 364.260 278.040  27
   0   5  -8 112.218 83.7193 120
   0   5  -8 163.858 111.190 129
   0   5  -8-121.947 152.272 124
   0  -5  -8 224.619 106.393 121
   0  -5  -8 175.485 98.2667 111
   0   5   8 73.5282 102.744  86
   0  -5  -8 131.618 94.1497  92
   0  -5   9 5436.56 984.528  48
   0   5   9 5694.00 610.214  72
   0   5   9 5681.95 587.554  77
   0   5   9 5314.67 1003.26  61
   0   5   9 6399.92 1078.12  64
   0   5  -9 4033.02 839.485  26
   0   5   9 5213.72 975.469  41
   0  -5   9 5407.28 971.258  32
   0  -5  -9 4891.05 884.616  27
   0   5  -9 6119.72 617.216 129
   0   5  -9 5989.22 589.263 120
   0  -5  -9 5715.34 551.673 111
   0  -5  -9 5861.73 572.862 120
   0   5   9 4901.22 535.504 122
   0  -5  -9 5647.21 563.567 121
   0   5  -9 5999.08 601.560 124
   0  -5  -9 5895.50 548.448  92
   0   5   9 6691.32 621.392  86
   0   5  10 3623.60 801.549  61
   0   5  10 4200.69 869.614  64
   0  -5  10 3713.84 815.611  58
   0   5  10 3411.94 789.183  58
   0   5  10 4751.40 535.677  72
   0   5  10 4069.85 493.324  77
   0  -5 -10 5096.44 494.507 111
   0   5 -10 4353.30 501.011 124
   0   5 -10 4699.95 532.584 129
   0   5 -10 4220.31 479.146 120
   0  -5 -10 4415.31 469.859 121
   0  -5 -10 4213.40 469.511 120
   0   5  10 3692.54 459.855  86
   0   5  11 4616.91 503.924  72
   0   5  11 4708.34 508.934  77
   0  -5 -11 5147.69 480.682 120
   0  -5 -11 4603.44 453.667 129
   0   5 -11 5544.35 520.888 124
   0  -5 -11 5153.49 458.633 121
   0   5 -11 5728.38 524.505 120
   0   5  12 272.015 113.478 114
   0  -5 -12 368.375 103.346 120
   0   5 -12 207.158 110.772 120
   0  -6   0 113763. 4289.59  14
   0  -6   0 106282. 3977.62   9
   0  -6   0 116460. 4324.05  18
   0  -6   0 120127. 4445.34  42
   0  -6   0 103392. 4347.71  37
   0   6   0 101865. 4375.67  25
   0  -6   0 98903.0 4824.84   4
   0   6   0 97739.3 4197.05   5
   0   6   0 103817. 4807.16   3
   0  -6   0 100706. 4362.04  45
   0  -6   0 109434. 4366.91  44
   0   6   1 1362.47 240.202   7
   0   6   1 1640.39 304.024  35
   0   6   1 1375.78 292.266   8
   0   6  -1 1650.24 387.025   3
   0  -6  -1 1171.79 240.716  44
   0   6  -1 1602.33 283.725  25
   0  -6   1 1437.80 344.367   8
   0   6   1 1612.17 287.155  25
   0  -6   1 1277.86 240.560  42
   0   6  -1 1211.73 222.537  26
   0  -6   1 1635.51 272.425  37
   0  -6   1 1413.35 242.934  13
   0  -6   1 1857.86 285.142  22
   0  -6  -1 1423.14 255.338  18
   0  -6  -1 1435.69 267.888  23
   0   6  -1 1269.47 197.855   7
   0  -6  -1 1678.02 257.127  33
   0  -6  -1 1376.01 374.685   4
   0  -6   1 1641.13 289.735  45
   0  -6  -2 19328.6 1065.18  24
   0  -6   2 23109.3 1238.65  15
   0  -6  -2 18577.3 1090.78  40
   0  -6  -2 19414.1 1610.22   4
   0  -6   2 19582.7 1101.61  20
   0   6   2 19282.6 1225.55   2
   0   6  -2 21025.4 1164.40   7
   0  -6   2 20623.1 1228.54   2
   0  -6   2 18864.5 1552.07   3
   0  -6  -2 20371.4 1555.64   1
   0  -6  -2 18360.4 995.537  16
   0  -6   2 20726.2 1514.20   8
   0   6   2 21481.8 1305.41  25
   0   6  -2 22322.6 1265.15  26
   0   6   2 22084.9 1359.14  35
   0   6   2 19442.3 1343.05   7
   0   6  -2 21185.3 1257.02  25
   0  -6   2 19593.2 1143.11  39
   0  -6   2 23255.0 1237.89  13
   0   6   2 20656.4 1630.38   4
   0  -6  -2 22005.3 1257.47  23
   0  -6   2 22935.0 1239.49  22
   0  -6  -2 21820.5 1265.01  53
   0  -6   3 380.210 191.163   8
   0   6  -3 395.208 137.350  25
   0  -6   3 270.144 98.2173  11
   0  -6  -3 567.728 216.459  23
   0   6   3 366.775 193.415  43
   0   6   3 640.274 211.373  41
   0  -6   3 362.137 147.131  15
   0   6   3 314.926 160.752   2
   0   6  -3 273.082 135.662  26
   0  -6   3 333.464 134.015  32
   0  -6   3 355.152 127.858  20
   0  -6   3 617.098 286.468   6
   0   6   3 478.237 208.491  35
   0  -6   3 331.455 190.146   2
   0   6   3 422.658 173.346  25
   0   6   3 375.204 210.423   7
   0   6   3 536.947 179.785  57
   0  -6  -4 4193.35 549.404  36
   0   6  -4 3962.15 558.388  26
   0   6   4 3714.80 575.092  43
   0  -6   4 3702.79 475.201  11
   0  -6   4 3645.35 502.311  20
   0   6   4 2799.16 466.628  41
   0   6   4 3681.49 588.495  35
   0  -6  -4 4015.54 551.072  23
   0   6   4 3628.41 586.315  57
   0  -6  -4 4198.01 573.337  50
   0   6   4 2981.54 523.180  65
   0   6   5 424.849 173.931  43
   0  -6   5 226.302 155.495  20
   0   6  -5 322.870 118.995  26
   0   6   5 207.587 122.135  35
   0  -6  -5 239.024 204.149  36
   0   6   5 199.529 202.510  41
   0  -6  -5 234.564 178.616  50
   0   6   5 194.046 188.185  57
   0   6   5 457.625 155.007  72
   0   6   6 3571.97 683.708  43
   0   6   6 3099.34 585.551  41
   0   6   6 4894.70 768.364  35
   0  -6   6 3272.53 596.357  20
   0  -6  -6 2843.33 516.222  36
   0   6  -6 3715.59 676.212  26
   0   6   6 3516.89 674.076  57
   0   6   6 3524.08 396.113  72
   0  -6  -6 3081.66 596.407  50
   0  -6  -6 2982.29 332.852  85
   0   6   6 3020.03 369.878  86
   0  -6   7 6890.03 943.636  32
   0  -6   7 6253.38 931.234  20
   0   6   7 6246.81 920.805  35
   0   6  -7 6123.77 955.655  26
   0   6   7 6673.78 965.538  41
   0  -6  -7 6080.44 847.502  36
   0   6   7 7082.84 622.590  72
   0   6   7 7840.96 1115.39  57
   0   6   7 6008.43 949.026  61
   0  -6  -7 6239.14 537.704  85
   0   6   7 6081.40 581.099  86
   0  -6  -7 5704.25 512.029  92
   0   6   8 103.368 290.862  64
   0  -6   8 97.4009 229.175  48
   0   6   8-36.6004 118.409  72
   0   6   8-168.624 216.528  61
   0   6  -8-181.392 229.792  26
   0  -6  -8 50.5531 201.585  27
   0  -6   8 194.948 219.522  20
   0  -6   8-54.0962 215.494  15
   0   6   8 103.799 128.541  41
   0  -6   8 89.0518 215.893  32
   0   6  -8 231.941 156.144 120
   0  -6  -8-19.8530 114.570 121
   0   6  -8 169.951 122.232 124
   0   6  -8-28.8776 102.269 129
   0  -6  -8 5.53234 113.769 111
   0  -6  -8 56.4969 69.9300  92
   0   6   8 135.170 143.163  86
   0   6   8-17.9559 68.8552  97
   0   6   9 2797.76 703.816  64
   0   6   9 2322.68 367.177  72
   0   6   9 2182.93 390.842  77
   0   6   9 1998.03 617.458  61
   0  -6   9 1268.78 484.795  32
   0  -6   9 1121.51 453.170  39
   0   6   9 949.958 417.237  41
   0  -6  -9 2110.15 311.872 111
   0   6   9 1734.18 277.654 122
   0   6  -9 2322.17 358.403 124
   0  -6  -9 2080.52 321.600 121
   0   6  -9 2504.42 377.220 129
   0  -6  -9 2094.33 320.822 120
   0   6  -9 1980.69 322.766 120
   0   6   9 1817.39 315.365  86
   0  -6  -9 2228.24 319.123  92
   0   6  10 1222.00 454.563  58
   0   6  10 1115.60 260.906  72
   0   6  10 875.979 452.224  64
   0   6  10 783.198 381.151  61
   0   6  10 1006.59 264.524  77
   0   6  10 828.910 193.403 122
   0  -6 -10 1119.62 210.316 111
   0   6 -10 968.455 222.851 120
   0  -6 -10 1000.84 214.268 121
   0   6 -10 826.880 230.621 124
   0  -6 -10 1433.84 266.740 120
   0   6  10 719.691 186.280  86
   0   6  11 1376.70 262.157  72
   0   6  11 1837.91 306.089  77
   0   6 -11 2366.43 326.369 124
   0  -6 -11 1751.91 258.055 121
   0   6 -11 1967.67 297.481 120
   0  -6 -11 1704.76 254.771 120
   0   6  11 1330.49 246.873  86
   0  -6 -12 103.180 59.6268 120
   0   6 -12 468.194 134.398 120
   0   6 -12 276.191 130.148 128
   0   6  12 300.814 108.682 133
   0   6  12 144.887 61.1836 114
   0  -7   0-89.2298 129.578  42
   0   7   0-59.8865 77.8642   5
   0   7   0 122.432 160.899   3
   0   7   0 91.8653 119.674  25
   0   7   0 22.8453 52.7460  26
   0  -7   0 50.0766 108.260  37
   0  -7   0 70.2723 71.8664  14
   0  -7   0-4.00257 89.8653  44
   0   7   0 41.5696 46.5229   7
   0  -7   0-44.4590 81.4123  18
   0  -7   0 92.7856 107.025  33
   0  -7   0 83.7890 110.955  45
   0   7   1 6496.12 651.829  25
   0  -7  -1 6264.49 588.646  33
   0   7   1 4516.72 487.580   7
   0   7  -1 5376.26 527.212  26
   0  -7   1 5372.96 569.985  37
   0  -7   1 5393.99 549.149  22
   0   7  -1 6440.41 640.726  25
   0   7   1 5721.54 620.131  35
   0  -7   1 6129.41 615.323  42
   0  -7  -1 5462.76 557.098  23
   0  -7  -1 6423.05 582.086  18
   0  -7   1 6025.24 733.383   8
   0  -7  -1 5672.65 585.468  44
   0  -7   1 5442.12 593.471  45
   0  -7  -1 5932.57 581.771  53
   0  -7   2 285.314 170.939  15
   0  -7  -2 63.7558 67.8046  24
   0   7   2 305.806 226.721  35
   0   7   2 88.1466 90.9242  25
   0  -7  -2 205.924 125.588  23
   0   7   2 43.5007 86.8270   7
   0  -7   2 172.284 129.387  22
   0  -7   2 94.6364 67.0850  39
   0  -7   2 115.934 106.925  37
   0   7  -2 278.533 152.620  25
   0  -7   2 223.252 177.924   8
   0  -7  -2 91.5880 63.1118  40
   0  -7   2 150.823 98.1465  13
   0   7  -2 400.744 154.711  26
   0  -7   2 373.193 180.627  51
   0  -7  -2 190.502 117.106  47
   0  -7  -2 54.2326 121.337  53
   0  -7   3 90236.8 3685.85  15
   0   7   3 83970.6 3796.36  25
   0  -7   3 79367.6 3502.55  20
   0  -7   3 84418.1 3621.56  13
   0  -7  -3 84097.8 3695.39  23
   0   7  -3 83636.1 3733.78  26
   0  -7   3 71682.7 4100.29   8
   0   7   3 82702.0 3827.48  35
   0  -7   3 88271.9 3630.80  39
   0   7  -3 76671.8 3630.29  25
   0   7   3 87117.3 3921.25  57
   0  -7   4 22556.9 1507.68  39
   0   7   4 20244.9 1456.70  41
   0   7  -4 23334.0 1601.15  26
   0   7   4 21897.2 1572.02  25
   0  -7   4 24391.2 1541.00  13
   0  -7  -4 24233.6 1604.72  23
   0  -7   4 19914.4 1387.00  32
   0  -7   4 22410.1 1462.31  20
   0  -7   4 24680.5 1570.57  15
   0   7   4 24090.7 1696.99  35
   0  -7  -4 22049.5 1554.73  50
   0   7   4 24108.8 1730.41  57
   0  -7  -5 5739.80 749.455  36
   0  -7   5 8756.01 923.021  15
   0   7   5 6968.60 830.098  41
   0   7  -5 7191.48 896.972  26
   0  -7   5 5673.71 729.545  20
   0   7   5 6124.43 849.526  35
   0  -7   5 7236.11 800.363  32
   0   7   5 6529.90 910.042  57
   0   7   5 5613.86 508.753  72
   0  -7  -5 7905.30 903.176  50
   0   7   5 6209.69 531.496  86
   0  -7   6 1192.62 388.428  32
   0   7   6 1575.09 455.591  35
   0  -7   6 1561.81 397.327  20
   0  -7  -6 1915.05 434.994  36
   0   7  -6 1786.79 481.189  26
   0   7   6 1388.86 418.707  41
   0  -7   6 1667.87 440.378  15
   0   7   6 1963.60 297.570  72
   0   7   6 1673.59 493.757  57
   0  -7  -6 2753.74 573.997  50
   0   7   6 2119.38 519.617  61
   0   7   6 1995.37 309.348  86
   0  -7  -6 1346.84 225.006  85
   0  -7   7 6086.93 949.180  15
   0  -7   7 4567.64 806.165  20
   0  -7   7 5452.38 856.447  32
   0   7   7 5315.30 872.640  35
   0  -7   7 5404.21 877.391  39
   0   7  -7 5812.16 950.865  26
   0  -7  -7 4391.44 724.521  36
   0   7   7 4508.70 803.069  41
   0   7   7 5640.99 898.336  61
   0   7   7 6355.66 587.138  72
   0  -7  -7 4754.27 465.740  92
   0   7   7 5913.15 575.975  86
   0  -7  -7 5368.14 489.270  85
   0   7   8 3281.48 740.099  61
   0   7   8 3089.82 425.977  77
   0   7   8 2683.20 657.150  64
   0   7   8 4094.37 492.450  72
   0   7   8 2105.99 555.130  35
   0   7   8 2618.43 650.775  41
   0  -7   8 3402.13 733.775  32
   0  -7   8 2907.80 688.995  39
   0  -7  -8 3207.97 702.647  27
   0  -7   8 2634.59 658.933  20
   0   7  -8 3075.59 745.364  26
   0  -7  -8 3253.08 418.087 121
   0   7  -8 3084.41 413.911 129
   0  -7  -8 3224.59 399.296 111
   0   7  -8 3113.42 426.725 124
   0   7   8 3231.98 430.126 122
   0   7  -8 3419.57 449.725 120
   0  -7  -8 3276.31 392.109  85
   0   7   8 3042.27 404.849  97
   0  -7  -8 3736.56 410.624  92
   0   7   8 3469.58 446.085  86
   0   7   9 8951.35 758.971  77
   0   7   9 7787.14 1178.41  64
   0   7   9 7883.81 726.290  72
   0   7   9 7794.18 1182.43  61
   0  -7  -9 7822.55 665.144 121
   0  -7  -9 8513.34 684.670 111
   0   7   9 7509.51 675.534 122
   0   7  -9 8822.75 734.631 120
   0  -7  -9 7827.32 663.195 120
   0   7  -9 8351.64 722.421 124
   0   7   9 8148.95 729.050  86
   0   7   9 6475.53 620.754  97
   0  -7  -9 8001.70 646.489  92
   0   7  10 854.170 377.739  64
   0   7  10 1520.13 302.085  72
   0   7  10 1800.78 340.525  77
   0  -7 -10 1298.14 255.343 121
   0   7  10 1447.16 269.996 122
   0  -7 -10 1633.95 276.453 120
   0   7 -10 1680.02 312.042 124
   0  -7 -10 1624.87 262.670 111
   0   7 -10 1637.94 292.556 120
   0   7  10 1672.06 303.969  86
   0   7  11 8591.19 685.277  77
   0  -7 -11 8275.14 585.535 121
   0  -7 -11 8369.38 597.895 120
   0   7  11 9728.78 692.269 114
   0   7  11 9558.63 687.322 133
   0   7 -11 9199.28 668.444 120
   0   7  11 7488.57 574.570 122
   0   7  11 6773.98 593.576  86
   0   7  12 4606.55 373.156 133
   0   7  12 4872.50 395.181 114
   0   7 -12 4922.20 424.943 128
   0   7 -12 4844.40 395.040 120
   0  -8   0 156787. 6187.92  14
   0   8   0 146821. 6307.14  25
   0  -8   0 158721. 6226.98  18
   0  -8   0 158816. 6221.78  33
   0  -8   0 158371. 6339.26  42
   0  -8   0 142552. 6235.30  37
   0  -8   0 159131. 6296.51  44
   0  -8   0 152984. 6338.33  45
   0  -8   1 3164.17 459.796  37
   0  -8   1 3469.50 497.708  42
   0  -8  -1 3070.44 451.670  44
   0  -8  -1 2967.94 435.991  23
   0   8   1 3087.56 471.648  35
   0   8  -1 2344.84 355.246  26
   0   8   1 3033.28 493.317  25
   0   8  -1 3157.82 481.614  25
   0  -8  -1 2446.95 378.648  33
   0  -8   1 2605.51 286.411   9
   0  -8  -1 3455.06 458.976  18
   0  -8   1 3290.97 427.476  14
   0  -8  -1 2865.77 435.939  53
   0  -8   1 3768.51 496.012  45
   0  -8   1 2602.51 391.197  51
   0  -8  -2 19276.0 1205.22  40
   0   8   2 20932.0 1469.07  35
   0  -8   2 17610.7 1595.38   8
   0   8  -2 19750.3 1372.55  25
   0   8  -2 20380.3 1329.68  26
   0  -8   2 22509.2 1395.93  37
   0  -8  -2 20893.3 1354.60  23
   0  -8   2 20418.0 1307.84  22
   0  -8   2 20360.4 1319.96  13
   0  -8   2 23053.0 1424.89  42
   0  -8  -2 18412.1 1143.26  24
   0   8   2 20774.9 1422.56  25
   0  -8   2 17973.0 1250.05  51
   0  -8   2 22560.3 1427.79  45
   0  -8  -2 19640.6 1330.04  53
   0  -8  -2 18764.4 1206.15  47
   0  -8  -2 21249.8 1405.85  60
   0  -8   3 57553.6 2798.95  13
   0   8  -3 57549.8 2863.78  25
   0  -8   3 48787.5 2623.57  39
   0   8   3 58658.7 2972.96  25
   0  -8   3 63860.3 2918.19  37
   0  -8  -3 57035.9 2850.95  23
   0  -8   3 45691.7 2528.28  20
   0   8   3 63730.2 3105.33  35
   0  -8   3 60918.4 2831.46  22
   0   8  -3 62390.3 2951.22  26
   0  -8   3 52125.8 2729.95  15
   0  -8  -3 58114.3 2902.49  60
   0  -8   3 56044.3 2787.98  51
   0   8  -4 22158.2 1547.21  25
   0  -8   4 27046.7 1680.05  15
   0  -8   4 25904.6 1641.76  13
   0   8  -4 27230.5 1781.33  26
   0  -8   4 26764.3 1652.61  22
   0   8   4 27524.0 1864.51  35
   0  -8   4 23543.4 1573.01  39
   0  -8  -4 24844.4 1676.06  23
   0   8   4 25865.6 1751.07  25
   0  -8   4 22993.2 1506.66  20
   0  -8  -4 19326.6 1087.94  73
   0   8   4 20091.3 1149.90  72
   0  -8   5 18772.1 1462.69  20
   0  -8   5 20800.2 1571.47  13
   0  -8   5 19663.9 1562.74  15
   0  -8  -5 19831.2 1517.07  36
   0   8   5 20370.9 1684.35  35
   0   8  -5 19798.3 1617.98  26
   0  -8   5 20830.7 1563.10  39
   0   8   5 18215.4 1083.50  72
   0  -8  -5 20882.6 1623.05  50
   0   8   5 17813.0 1096.38  86
   0  -8   6 567.609 277.505  20
   0   8   6 799.160 330.731  35
   0  -8   6 503.360 262.567  39
   0   8   6 473.388 268.767  41
   0  -8  -6 517.427 238.564  36
   0  -8   6 521.365 225.671  13
   0  -8   6 654.654 339.038  15
   0   8  -6 287.213 155.461  26
   0  -8  -6 450.382 270.746  50
   0   8   6 291.772 211.911  64
   0   8   6 568.051 208.873  61
   0   8   6 376.824 140.076  72
   0  -8  -6 279.705 104.648  92
   0  -8  -6 537.433 141.472  85
   0   8   6 545.232 147.390  86
   0   8   7 7266.88 1063.89  61
   0   8   7 8339.90 704.189  72
   0   8   7 8148.62 1117.23  64
   0   8   7 7920.54 685.216  77
   0  -8   7 6708.61 973.925  20
   0  -8   7 7621.96 1079.65  15
   0  -8   7 6833.71 1020.82  39
   0   8   7 7056.31 1080.04  35
   0  -8   7 7512.56 1095.70  13
   0   8   7 7050.02 1019.20  41
   0   8  -7 7051.64 1084.62  26
   0   8  -7 6823.73 644.499 120
   0  -8  -7 6724.47 608.199 111
   0   8   7 6540.75 630.104 122
   0  -8  -7 7400.55 652.224 121
   0   8  -7 7218.07 644.911 124
   0  -8  -7 7589.10 605.556  85
   0  -8  -7 7558.74 600.252  92
   0   8   7 8410.32 707.113  86
   0   8   8-242.917 246.171  61
   0   8   8 20.7906 128.259  72
   0   8   8-64.1633 94.2037  77
   0   8   8-35.7477 245.091  64
   0   8   8-99.0820 154.830  41
   0  -8   8 5.23561 136.428  39
   0   8  -8 37.2869 196.047  26
   0  -8  -8-61.8263 118.339  27
   0   8   8 99.8569 294.986  35
   0   8  -8 248.577 165.761 120
   0   8  -8-57.9044 96.8632 124
   0  -8  -8-61.4346 125.264 121
   0   8   8-70.1772 156.808 122
   0  -8  -8-41.4644 89.1352 111
   0   8   8 77.6068 113.510  97
   0  -8  -8 106.595 96.3994  85
   0   8   8 11.4708 130.938  86
   0  -8  -8-17.1668 94.3248  92
   0   8   9 4579.98 521.402  77
   0   8   9 3935.03 848.626  64
   0   8   9 3847.47 504.974  72
   0   8   9 2633.20 668.773  61
   0  -8  -9 4367.97 462.623 111
   0   8   9 4201.24 496.830 122
   0   8  -9 4324.98 498.654 124
   0   8  -9 4239.32 500.582 120
   0  -8  -9 4197.01 453.077 120
   0  -8  -9 4293.75 473.048 121
   0   8   9 3896.23 461.186  97
   0  -8  -9 3713.58 412.004  92
   0   8   9 4534.62 529.705  86
   0   8  10 13445.4 959.871  77
   0   8  10 13394.6 966.313  72
   0  -8 -10 13461.5 867.136 120
   0   8  10 14264.7 914.155 122
   0  -8 -10 15192.5 912.990 111
   0   8 -10 15780.2 989.028 124
   0   8 -10 14330.3 945.793 120
   0  -8 -10 13147.5 868.376 121
   0   8  10 13991.1 969.124  86
   0   8 -11 1086.51 220.726 120
   0   8  11 1677.75 268.029 133
   0   8 -11 2039.72 317.495 128
   0   8  11 1406.16 240.765 114
   0  -8 -11 1587.41 226.448 121
   0   8  11 1404.99 224.853 122
   0   8 -12 2491.22 276.391 128
   0   8  12 2382.53 252.819 114
   0   8  12 2422.22 259.462 102
   0  -9   0 72.7261 160.388  18
   0   9   0 119.595 181.106  25
   0  -9   0-5.20906 140.910  14
   0  -9   0-68.9446 100.033  33
   0  -9   0 155.439 207.036  42
   0  -9   0 47.8029 105.579  44
   0   9  -1 39178.6 2192.09  26
   0  -9   1 45761.0 2415.89  37
   0  -9   1 48972.4 2352.15  14
   0  -9   1 45898.3 2438.57  42
   0  -9  -1 44064.8 2349.86  23
   0   9   1 42756.5 2424.60  25
   0  -9   1 49265.6 2394.12  18
   0  -9  -1 46859.0 2351.41  18
   0  -9  -1 46311.6 2358.59  33
   0   9  -1 44133.1 2457.50  25
   0  -9  -1 40989.8 2380.15  70
   0  -9  -1 44560.6 2377.22  53
   0  -9  -1 43982.0 2398.50  60
   0  -9   1 48177.2 2482.61  45
   0  -9   1 45066.3 2401.35  44
   0  -9  -1 48833.1 2469.55  44
   0  -9  -2 3637.79 531.141  23
   0  -9  -2 3401.40 449.219  40
   0  -9   2 3585.17 532.243  37
   0   9  -2 3057.40 519.989  25
   0  -9   2 3865.31 554.015  42
   0   9   2 4841.52 678.732  35
   0   9  -2 3251.49 492.798  26
   0   9   2 3384.29 540.716  25
   0  -9   2 3395.96 499.964  22
   0  -9  -2 3015.37 437.371  47
   0  -9  -2 3390.78 537.016  60
   0  -9   2 3279.29 485.782  51
   0  -9  -2 3278.91 516.740  53
   0  -9   2 3600.42 559.213  45
   0  -9  -2 2259.24 388.465  62
   0  -9   3 4725.95 629.461  15
   0   9  -3 5757.53 728.526  25
   0   9   3 4926.12 718.088  25
   0  -9   3 5172.71 647.857  13
   0   9   3 5088.35 742.048  35
   0  -9   3 5240.26 691.452  37
   0  -9   3 4892.45 629.179  22
   0  -9  -3 4733.73 646.361  23
   0   9  -3 5203.15 688.716  26
   0  -9  -3 4954.28 686.294  60
   0  -9   3 5083.25 644.437  51
   0  -9   4 4986.95 675.643  13
   0  -9   4 4837.23 659.345  22
   0  -9  -4 3892.15 620.036  23
   0   9   4 3824.44 656.944  25
   0   9   4 4957.84 763.753  35
   0  -9   4 4198.21 642.167  37
   0   9  -4 4131.81 684.100  26
   0  -9   4 4513.29 646.028  15
   0   9  -4 4236.22 632.295  25
   0  -9   4 4068.53 630.988  51
   0   9   4 3400.23 373.616  72
   0  -9  -4 4026.01 377.918  73
   0   9   4 3882.08 409.480  86
   0  -9   5 42423.7 2554.52  13
   0  -9  -5 43812.0 2530.62  36
   0  -9   5 42528.2 2584.64  15
   0   9  -5 45760.6 2775.55  26
   0   9   5 45499.4 2813.85  35
   0  -9   5 48081.0 2657.83  22
   0  -9   5 39410.9 2449.81  39
   0  -9  -5 48523.3 2725.30  50
   0   9   5 39497.4 1927.45  72
   0   9   5 43615.6 1993.60  86
   0  -9  -5 33411.8 1782.69  85
   0   9   6-215.345 251.124  35
   0  -9  -6 212.172 151.642  36
   0  -9   6 24.2615 133.777  13
   0  -9   6-78.1666 140.657  22
   0  -9   6 14.6641 174.301  15
   0  -9   6 34.6772 138.943  39
   0   9  -6 240.031 156.171  26
   0  -9  -6-14.2994 101.370  50
   0   9   6-68.5564 112.634  77
   0   9   6-28.3223 91.0825  72
   0  -9  -6-3.75304 63.7645  85
   0   9   6-50.2799 82.8924  86
   0  -9  -6 55.9789 68.1800  92
   0   9   7 20206.9 1208.33  77
   0   9   7 20058.6 1226.09  72
   0   9  -7 18368.4 1869.41  26
   0  -9   7 18570.2 1813.08  15
   0   9   7 17509.8 1807.56  35
   0  -9   7 19291.7 1781.30  39
   0  -9   7 19623.7 1822.18  22
   0  -9  -7 19082.6 1144.36 111
   0   9   7 18215.4 1171.67 122
   0   9  -7 16709.1 1111.55 125
   0  -9  -7 20156.6 1190.26 121
   0   9  -7 17839.9 1155.56 120
   0   9  -7 16615.7 1119.33 124
   0   9   7 17931.6 1166.65  97
   0   9   7 20354.6 1218.45  86
   0  -9  -7 18075.4 1068.63  85
   0  -9  -7 17997.4 1065.17  92
   0   9   8 7131.71 680.989  72
   0   9   8 7002.65 665.025  77
   0  -9   8 5088.65 927.077  39
   0  -9  -8 4097.09 809.177  27
   0   9   8 7559.24 670.075 122
   0   9  -8 7357.57 671.006 120
   0   9  -8 6330.80 618.431 124
   0  -9  -8 7802.26 653.510 111
   0  -9  -8 6801.63 625.288 121
   0   9   8 7902.53 699.094  86
   0  -9  -8 7322.15 595.185  92
   0  -9  -8 7142.55 593.056  85
   0   9   8 6906.74 650.783  97
   0   9   9 784.353 222.143  77
   0   9   9 1021.56 271.976  72
   0  -9   9 155.448 133.879  51
   0  -9  -9 961.275 219.002 111
   0   9  -9 546.772 191.288 120
   0   9   9 608.967 123.346 122
   0  -9  -9 1062.05 218.198 121
   0   9  -9 717.167 210.937 124
   0   9   9 952.703 208.838  97
   0   9   9 741.409 222.353  86
   0  -9  -9 521.688 158.387  92
   0   9  10 29991.7 1667.26  77
   0   9  10 30956.0 1706.49  72
   0  -9 -10 32808.8 1603.44 121
   0  -9 -10 36775.1 1650.81 111
   0   9  10 34993.1 1673.16 122
   0   9 -10 34232.5 1680.54 120
   0   9  10 33080.9 1719.20  86
   0   9  10 31551.5 1610.26  97
   0   9  11 1620.47 246.312 133
   0   9 -11 1485.51 265.183 128
   0   9  11 1439.30 229.201 114
   0   9  11 1337.23 201.046 122
   0   9 -11 1816.41 252.491 120
   0  -9 -11 1377.09 199.693 121
   0   9 -11 1438.35 238.551  99
   0  10   0 8599.77 928.106  25
   0 -10   0 9319.03 954.702  42
   0 -10   0 8742.20 872.325  33
   0 -10   0 7898.15 796.088  14
   0 -10   0 8428.89 852.310  18
   0 -10   0 7943.67 863.537  70
   0 -10   0 9388.97 902.951  44
   0 -10  -1 1083.63 307.818  33
   0 -10   1 830.388 247.932  33
   0 -10  -1 912.705 299.348  23
   0 -10   1 1140.58 334.011  44
   0 -10   1 742.112 277.768  37
   0 -10   1 785.904 234.413  18
   0 -10   1 495.941 231.919  14
   0  10   1 633.464 276.098  25
   0 -10  -1 772.934 224.747  18
   0  10  -1 899.222 301.497  25
   0 -10   1 626.399 256.376  42
   0 -10  -1 839.893 303.112  60
   0 -10  -1 1034.36 284.706  70
   0 -10  -1 811.168 275.169  44
   0 -10  -1 539.594 197.963  53
   0 -10   1 819.149 329.648  45
   0  10   2 4706.18 730.929  25
   0  10  -2 4989.86 723.547  25
   0 -10   2 6265.32 764.705  42
   0 -10  -2 5586.27 695.085  23
   0 -10  -2 4301.60 549.352  40
   0  10  -2 4537.49 624.548  26
   0 -10   2 5596.81 682.711  14
   0 -10   2 5357.66 709.955  37
   0 -10   2 4487.58 615.758  22
   0 -10  -2 3880.73 572.296  62
   0 -10  -2 4897.93 688.243  60
   0 -10   2 5885.67 741.813  45
   0 -10   2 3664.62 550.164  51
   0 -10  -2 5100.18 665.705  53
   0 -10  -2 4889.62 598.986  47
   0  10  -3 9275.53 1000.70  26
   0  10   3 9301.51 1037.90  25
   0 -10   3 7953.48 877.190  13
   0 -10  -3 8721.78 932.643  23
   0  10  -3 8271.13 948.571  25
   0 -10   3 8122.95 866.606  22
   0 -10   3 9699.56 992.146  42
   0 -10   3 9237.12 970.547  37
   0  10   3 9633.98 1084.29  35
   0 -10  -3 8038.90 927.857  60
   0 -10   3 8296.35 943.535  45
   0 -10   3 7302.13 827.047  51
   0 -10  -3 7594.47 574.936  82
   0  10  -4-76.9884 164.030  26
   0  10   4 54.6622 155.643  35
   0 -10   4 299.351 182.522  13
   0  10   4 450.043 295.007  25
   0 -10   4 207.725 195.273  22
   0 -10   4 100.601 201.899  37
   0 -10  -4 118.736 161.874  23
   0 -10   4 336.787 197.802  15
   0 -10   4 183.261 161.258  51
   0  10   4 55.1431 80.4877  86
   0 -10   5 8608.91 1013.95  22
   0  10   5 8281.10 1129.41  35
   0 -10   5 8473.72 1023.16  37
   0 -10  -5 7844.27 959.892  36
   0 -10   5 6932.93 934.101  15
   0 -10   5 7168.87 941.015  13
   0  10  -5 8358.19 1089.60  26
   0  10   5 7912.87 653.858  72
   0 -10  -5 8357.13 1038.96  50
   0 -10   5 8337.42 1008.79  51
   0  10   5 7766.66 667.436  86
   0  10   6 466.171 170.528  72
   0 -10  -6 966.055 365.695  50
   0 -10   6 754.243 347.677  51
   0 -10  -6 443.884 213.927  36
   0  10  -6 1066.44 462.604  26
   0 -10   6 601.341 313.454  13
   0 -10   6 318.892 278.324  37
   0  10   6 622.176 409.377  35
   0 -10   6 553.101 292.729  22
   0 -10   6 584.034 331.704  15
   0 -10  -6 478.883 142.250 121
   0  10  -6 377.851 151.459 125
   0  10   6 378.950 143.571 122
   0  10   6 557.856 185.379  86
   0  10   6 419.362 131.932  97
   0 -10  -6 526.517 155.622  85
   0 -10  -6 437.988 124.501  92
   0  10   7 13842.8 980.799  72
   0 -10  -7 13310.8 1470.85  50
   0 -10   7 13563.8 1500.90  51
   0  10   7 13272.5 939.719  77
   0  10   7 11636.0 1471.80  35
   0 -10   7 14471.7 1586.38  37
   0  10  -7 12282.4 1509.78  26
   0 -10   7 12420.2 1427.26  22
   0  10   7 12612.1 918.553 122
   0 -10  -7 13327.0 910.676 111
   0  10  -7 13236.5 930.699 125
   0 -10  -7 14742.6 973.637 121
   0  10  -7 12188.7 904.029 124
   0  10  -7 12697.2 926.543 120
   0  10   7 13593.3 968.718  97
   0  10   7 14361.6 997.947  86
   0 -10  -7 12808.6 852.684  85
   0 -10  -7 12334.7 837.593  92
   0  10   8 1078.23 267.428  72
   0  10   8 485.335 181.625  77
   0 -10   8 691.868 307.125  51
   0 -10  -8 674.619 221.694 111
   0  10  -8 599.556 171.383 120
   0 -10  -8 817.344 212.422 121
   0  10  -8 634.499 170.622 124
   0  10   8 839.775 226.005 122
   0  10   8 746.116 181.394  97
   0 -10  -8 800.003 191.494  92
   0  10   8 320.908 125.341  86
   0  10   9 5357.66 577.765  77
   0  10   9 7010.60 662.738  72
   0  10  -9 6799.99 668.690 128
   0 -10  -9 7192.93 598.331 121
   0  10  -9 6997.48 620.829 120
   0 -10  -9 7174.46 591.983 111
   0  10   9 7448.53 635.288 122
   0  10   9 6743.20 606.438  97
   0  10   9 7043.49 648.941  86
   0 -10  -9 6211.38 526.412  92
   0  10  10 3259.55 408.903  77
   0  10 -10 5379.07 529.206 128
   0  10 -10 4834.02 463.047 120
   0 -10 -10 5096.78 447.259 121
   0 -10 -10 5411.00 456.314 111
   0  10  10 5061.73 492.124 114
   0  10  10 4523.51 449.412 122
   0  10  10 4282.30 434.707  97
   0  10 -10 5043.06 517.735  99
   0  10  10 4517.20 478.323  86
   0  10 -11 1868.77 272.580 128
   0  10  11 1816.54 231.150 122
   0  10  11 2154.24 266.979 114
   0 -10 -11 1548.54 197.869 121
   0  10 -11 1417.34 207.809 120
   0  10  11 2067.73 265.710 133
   0  10  11 1846.01 248.815 102
   0  10 -11 1864.67 258.277  99
   0 -11   0 46.1293 139.056  44
   0 -11   0-36.8946 104.071  18
   0 -11   0-170.847 211.504  33
   0  11   0 34.8320 155.586  25
   0 -11   0 134.063 127.632  42
   0 -11   0-57.1013 175.186  14
   0 -11   0 113.278 156.412  23
   0 -11   0 242.231 184.301  53
   0 -11   0-101.119 152.425  70
   0 -11   0 68.5353 73.4021  75
   0 -11   1-199.037 178.551  37
   0 -11  -1 9.84562 118.178  33
   0  11   1-59.3017 139.760  25
   0 -11   1-185.406 116.315  44
   0 -11   1-43.9756 126.131  33
   0  11  -1 56.3297 192.140  25
   0 -11  -1-52.8432 116.637  40
   0 -11   1 223.814 151.270  14
   0 -11   1 12.7307 166.981  18
   0 -11  -1 96.8672 166.924  23
   0 -11   1 114.483 169.873  42
   0 -11   1 82.1644 164.830  45
   0 -11   1-19.6650 54.6627  75
   0 -11  -1 54.2120 157.633  60
   0 -11  -1-47.1790 95.7383  47
   0 -11  -1 19.4282 132.761  70
   0 -11  -1 202.931 114.802  53
   0 -11   1 198.135 192.822  70
   0 -11  -1 51.0568 78.0766  82
   0 -11   2 3303.46 603.626  44
   0 -11   2 2944.56 517.578  14
   0  11  -2 3022.86 527.360  26
   0 -11   2 2475.56 524.275  42
   0 -11   2 3417.71 550.264  18
   0  11   2 3240.63 594.642  25
   0 -11   2 2848.22 552.387  37
   0  11  -2 2357.75 530.007  25
   0 -11  -2 2327.79 489.902  23
   0 -11  -2 2995.78 484.850  47
   0 -11  -2 2805.52 513.719  62
   0 -11   2 2679.10 315.822  75
   0 -11  -2 3073.81 538.877  53
   0 -11  -2 3491.97 594.172  60
   0 -11   2 4236.68 674.822  45
   0 -11  -2 2710.02 329.769  83
   0 -11  -2 2957.91 329.375  82
   0  11   3 3944.25 673.973  25
   0 -11   3 4257.10 659.337  22
   0 -11   3 3428.95 616.016  42
   0 -11   3 5224.51 745.636  37
   0  11  -3 4166.18 662.479  26
   0  11  -3 4138.10 694.471  25
   0 -11  -3 3852.00 640.271  23
   0 -11   3 4249.55 655.733  14
   0 -11  -3 4425.47 699.850  60
   0 -11   3 4568.11 708.784  45
   0 -11  -3 3668.55 389.310  82
   0  11   3 3503.30 403.645  86
   0 -11  -4 217.828 166.613  23
   0 -11   4 187.666 178.283  37
   0  11   4 260.755 209.976  25
   0 -11   4-77.7046 152.051  13
   0 -11   4 94.5873 138.981  22
   0  11  -4 309.696 244.430  26
   0 -11   4 252.149 191.110  42
   0 -11   4 157.576 196.659  45
   0  11   4 449.542 159.500  86
   0 -11  -5 4191.98 715.985  36
   0  11  -5 3289.18 704.198  26
   0 -11   5 4341.24 767.093  37
   0 -11   5 5313.32 865.265  42
   0 -11   5 4285.82 743.787  13
   0  11   5 4578.24 868.424  35
   0 -11   5 4002.40 727.131  22
   0 -11   5 4849.50 811.308  45
   0 -11  -5 4477.06 783.423  50
   0 -11   5 3913.53 704.791  51
   0  11   5 3790.07 465.606  86
   0 -11   6 1994.43 526.803  51
   0  11   6 1580.95 287.865  72
   0 -11  -6 1739.95 507.561  50
   0 -11   6 1281.77 400.513  22
   0 -11   6 854.580 209.575  15
   0 -11   6 1892.11 521.485  37
   0  11  -6 2095.16 626.107  26
   0  11  -6 2012.49 350.075 128
   0  11  -6 1828.40 329.167 125
   0 -11  -6 1910.82 327.887 121
   0  11   6 1487.76 303.666 122
   0  11   6 1274.01 274.374 109
   0  11   6 1608.45 303.159  97
   0  11   6 2404.57 368.266  86
   0 -11  -7 68.1754 216.194  50
   0  11   7 203.895 84.6075  72
   0  11  -7 490.445 569.385  26
   0 -11   7 408.966 301.267  22
   0 -11   7 146.429 219.617  37
   0  11  -7 245.697 132.519 120
   0 -11  -7 262.122 142.678 121
   0  11  -7 575.683 212.578 128
   0  11  -7 468.473 175.582 125
   0 -11  -7 257.885 133.575 111
   0  11   7 159.427 121.486 122
   0  11   7 644.510 233.625  86
   0  11   7 256.124 127.003  97
   0 -11  -7 280.331 112.787  92
   0  11   8 474.476 188.030  72
   0 -11  -8 889.921 227.684 121
   0  11  -8 637.976 182.429 120
   0  11   8 531.798 151.890 122
   0 -11  -8 398.418 160.269 111
   0  11  -8 678.732 195.467 128
   0  11   8 403.418 165.710  86
   0  11   8 587.113 219.036  97
   0  11   9 165.716 83.6887  72
   0 -11  -9 538.678 174.610 111
   0 -11  -9 207.851 97.3399 121
   0  11   9 357.609 140.192 114
   0  11   9 220.331 141.317 122
   0  11  -9 76.8447 74.6255 120
   0  11  -9 386.822 140.616 128
   0  11   9 461.445 183.827  86
   0  11   9 392.622 152.631  97
   0  11  10 768.122 207.036 114
   0  11 -10 777.540 214.559 128
   0 -11 -10 532.718 134.765 121
   0  11 -10 1024.01 200.518 120
   0  11  10 720.027 163.370 122
   0 -11 -10 874.396 179.510 111
   0  11 -10 748.506 189.627  99
   0  11  10 694.177 184.135  86
   0  11  10 711.567 166.865  97
   0  11  11 62.8596 67.1811 114
   0  11  11-51.9791 77.5443 133
   0  11  11-176.098 87.1031 122
   0  11 -11-45.9402 81.1155 128
   0  11 -11 93.6128 83.5316  99
   0  11  11 137.896 78.8478 102
   0  12   0 93577.3 4665.29  25
   0 -12   0 92875.4 4441.75  18
   0 -12   0 103525. 4522.87  33
   0 -12   0 94018.4 4449.09  23
   0 -12   0 81685.4 3663.41  75
   0 -12   0 109200. 4646.37  53
   0 -12   0 103251. 4619.76  44
   0 -12   0 96422.8 4543.07  70
   0 -12   0 87174.8 3726.73  83
   0 -12  -1 309.674 181.429  40
   0 -12  -1 265.704 223.076  23
   0  12  -1 277.970 238.990  25
   0  12   1 361.376 250.531  25
   0 -12   1 849.299 387.172  33
   0 -12   1 168.444 99.1131  14
   0 -12   1 237.492 228.566  42
   0 -12  -1 59.7286 144.903  33
   0 -12   1 108.251 209.760  44
   0 -12   1 246.276 123.188  18
   0 -12   1 338.535 242.402  70
   0 -12  -1 226.920 159.722  47
   0 -12  -1 195.695 180.237  70
   0 -12  -1 225.543 170.950  60
   0 -12  -1 736.846 335.254  53
   0 -12   1 49.3230 89.9411  75
   0 -12  -1 216.400 81.0426  82
   0 -12  -1 301.567 121.103  83
   0 -12   2 6887.02 885.806  37
   0  12  -2 6457.08 940.678  25
   0 -12   2 7671.35 942.061  18
   0 -12  -2 7471.27 923.036  23
   0 -12   2 8438.27 955.168  33
   0  12   2 7635.48 1026.63  25
   0 -12   2 6744.04 857.102  14
   0 -12   2 7428.79 934.137  42
   0 -12  -2 7514.62 934.756  60
   0 -12   2 7765.92 950.544  44
   0 -12   2 7149.93 906.135  70
   0 -12   2 6443.22 537.966  75
   0 -12   2 8278.11 997.307  45
   0 -12  -2 8253.97 952.558  53
   0 -12  -2 6297.89 800.274  62
   0 -12  -2 7043.19 568.731  82
   0 -12  -2 6762.46 576.028  83
   0  12  -3 20.5902 193.800  25
   0 -12   3 305.370 216.619  14
   0  12   3 185.874 199.740  25
   0  12  -3 48.5509 136.648  26
   0 -12   3 60.6449 168.210  37
   0 -12   3 77.5353 157.102  18
   0 -12  -3-2.06833 149.189  23
   0 -12   3 0.55345 137.666  42
   0 -12   3-27.3852 243.617  45
   0 -12   3 39.2365 62.6725  75
   0 -12  -3-4.40637 63.2724  82
   0  12   3 18.3998 64.1080  86
   0 -12   4 3381.13 651.584  42
   0  12   4 4223.40 815.137  25
   0 -12   4 3431.75 640.638  14
   0  12  -4 3049.66 623.961  26
   0 -12   4 3868.92 699.523  37
   0 -12   4 2385.68 536.578  22
   0 -12  -4 3003.51 617.668  23
   0 -12  -4 3479.49 389.852  73
   0 -12   4 3269.42 647.531  45
   0  12   4 3426.73 412.295  86
   0 -12  -5 6956.72 1002.23  50
   0 -12   5 6486.66 997.460  45
   0  12  -5 4328.98 855.947  26
   0 -12   5 4997.51 846.275  42
   0 -12   5 5385.52 890.626  37
   0 -12  -5 6217.16 897.583  36
   0 -12   5 5403.58 849.971  22
   0 -12   5 5214.04 857.661  14
   0  12  -5 5235.25 539.694 115
   0  12   5 5607.43 584.527 122
   0 -12  -5 5108.32 530.271 112
   0 -12  -5 5818.66 562.735 121
   0  12  -5 5915.64 600.987 128
   0  12  -5 5555.46 553.926 125
   0  12   5 4822.52 536.317 109
   0  12   5 6171.66 608.465  97
   0  12   5 5711.17 580.626  86
   0 -12  -5 5495.90 553.015 107
   0 -12  -6 15879.9 1649.79  50
   0 -12   6 16742.9 1718.03  45
   0  12  -6 13644.6 1646.07  26
   0 -12   6 16743.3 1712.88  42
   0 -12   6 16708.5 1731.85  37
   0 -12   6 13369.7 1493.79  22
   0  12   6 15833.7 1091.67 109
   0  12  -6 18926.6 1149.68 125
   0 -12  -6 18536.4 1131.96 121
   0  12   6 15971.7 1093.45 122
   0  12  -6 17038.4 1145.22 128
   0  12   6 16832.8 1122.70  97
   0  12   6 19359.8 1191.75  86
   0 -12   7 5885.65 1026.05  45
   0 -12  -7 5227.40 900.071  50
   0  12   7 5459.64 558.492 122
   0  12  -7 4934.43 569.523 128
   0 -12  -7 6386.96 592.681 121
   0  12  -7 4865.10 525.850 120
   0  12  -7 5674.35 567.323 125
   0 -12  -7 5861.88 553.105 111
   0  12   7 5215.90 556.680  97
   0  12   7 5618.86 590.446  86
   0  12   8 5405.24 577.336  72
   0 -12  -8 7882.75 643.699 121
   0  12  -8 6329.90 604.591 120
   0  12   8 7957.86 677.676 114
   0  12  -8 8643.06 744.743 128
   0  12   8 7420.53 646.605 122
   0 -12  -8 7385.07 616.745 111
   0  12   8 8107.24 686.614  97
   0  12   8 7155.13 664.202  86
   0  12  -8 7549.33 714.698  99
   0  12   9 2054.60 317.860  72
   0  12   9 3606.81 405.651 122
   0 -12  -9 3178.09 361.832 121
   0  12   9 2933.94 385.492 114
   0  12  -9 3046.63 358.773 120
   0  12  -9 2933.33 404.909 128
   0 -12  -9 3493.93 364.690 111
   0  12   9 3644.01 426.296  86
   0  12   9 3091.52 379.174  97
   0  12  -9 3708.15 451.531  99
   0  12  10 395.241 131.876 122
   0  12 -10 357.601 111.097 120
   0  12 -10 459.074 160.411 128
   0  12  10 466.227 164.119 114
   0 -12 -10 556.746 140.392 111
   0  12  10 382.468 137.804 133
   0 -12 -10 359.104 90.4001 121
   0  12 -10 244.726 115.695  99
   0  12  10 348.745 91.4149  97
   0  12  10 139.311 71.7411 102
   0 -13   0-38.5387 120.038  18
   0 -13   0 190.697 224.745  33
   0 -13   0 129.091 235.000  23
   0  13   0-51.7516 170.145  25
   0 -13   0 37.0969 139.473  44
   0 -13   0-58.3239 168.035  70
   0 -13   0-32.0042 126.867  60
   0 -13   0 157.993 110.711  53
   0 -13   0 2.10703 101.741  83
   0 -13  -1 39240.8 2581.52  23
   0 -13   1 43102.9 2676.70  18
   0  13  -1 41831.2 2839.28  25
   0 -13  -1 39468.5 2449.21  40
   0 -13   1 45227.8 2694.30  33
   0  13   1 43672.0 2884.92  25
   0 -13   1 44917.1 2805.04  42
   0 -13   1 38449.5 2540.93  14
   0 -13  -1 47929.6 2817.52  60
   0 -13  -1 49884.2 2814.19  53
   0 -13   1 46050.7 2769.97  70
   0 -13  -1 40815.1 2498.69  47
   0 -13   1 39425.4 1956.12  75
   0 -13   1 44387.3 2747.83  44
   0 -13   1 42417.6 2014.81  83
   0 -13  -1 44248.9 2038.67  83
   0 -13  -1 45326.8 2006.28  82
   0  13   2 24367.3 2032.27  25
   0 -13   2 25120.1 1969.18  42
   0 -13   2 23887.0 1865.93  18
   0  13  -2 22362.3 1962.11  25
   0 -13  -2 19901.5 1730.60  23
   0 -13   2 23166.5 1806.74  14
   0 -13   2 24370.8 1871.16  33
   0 -13  -2 25306.4 1943.74  60
   0 -13   2 24961.8 1916.39  44
   0 -13   2 22987.2 1265.77  75
   0 -13   2 23612.9 1861.53  70
   0 -13  -2 22238.1 1725.20  62
   0 -13   2 24835.9 1959.50  45
   0 -13  -2 24965.4 1905.29  53
   0 -13  -2 24340.3 1293.64  82
   0 -13   3 973.930 353.534  33
   0 -13   3 949.868 350.244  14
   0 -13  -3 1234.49 416.804  23
   0 -13   3 1080.44 417.923  42
   0 -13   3 863.689 337.016  37
   0 -13   3 643.079 304.365  44
   0  13  -3 923.150 372.253  25
   0 -13   3 1004.70 320.399  18
   0 -13   3 1635.41 467.351  45
   0 -13   3 1376.36 244.180  75
   0 -13  -3 1092.24 225.944  82
   0 -13  -4 20.5967 81.3513  73
   0 -13   4-43.9318 95.4125  75
   0 -13   4 56.4875 148.764  45
   0 -13   4-25.2116 167.700  18
   0 -13   4-36.8567 139.368  44
   0 -13  -4-66.3046 148.281  23
   0 -13   4-70.9772 238.956  42
   0 -13   4-88.7523 214.207  37
   0  13  -4 29.2520 160.186  26
   0 -13   4 32.7025 153.259  14
   0 -13  -4-151.321 121.560 121
   0  13  -4 38.3366 89.3591 115
   0  13  -4-106.661 127.118 125
   0  13  -4-223.949 169.148 128
   0 -13  -4-6.66114 61.7274 112
   0  13   4 245.748 144.086 122
   0  13   4-15.1976 95.1843 109
   0  13   4-50.2658 123.036  86
   0 -13  -4 170.614 151.227 107
   0  13  -4 11.5261 98.3779  99
   0  13   4 43.5093 147.901  97
   0 -13  -4 53.2704 62.8615 105
   0 -13  -5 2662.18 626.840  50
   0 -13   5 3103.50 694.734  45
   0 -13   5 2207.12 579.058  42
   0  13  -5 2060.69 589.069  26
   0 -13  -5 2810.79 634.865  36
   0 -13   5 3816.42 772.066  37
   0  13  -5 2882.06 392.433 115
   0  13   5 3723.61 460.949 122
   0  13  -5 3313.05 447.451 128
   0  13  -5 3243.19 418.629 125
   0 -13  -5 3522.88 434.503 112
   0 -13  -5 3468.14 435.470 121
   0  13   5 3530.73 445.419  97
   0  13  -5 3020.74 424.890  99
   0  13   5 4062.37 480.017  86
   0  13   5 3299.95 440.329 109
   0 -13  -5 3686.37 444.104 107
   0 -13  -6 4275.22 831.699  50
   0 -13   6 3995.87 807.826  45
   0 -13   6 3542.27 755.789  37
   0 -13   6 4150.59 827.812  42
   0 -13  -6 4303.99 473.315 111
   0  13  -6 5732.14 564.916 125
   0  13  -6 4527.35 499.715 115
   0  13   6 4183.07 489.664 109
   0  13  -6 4850.89 540.425 128
   0 -13  -6 4518.53 508.300 121
   0  13   6 5136.28 549.938 122
   0  13   6 5220.81 553.343  86
   0  13   6 5294.66 552.285  97
   0  13  -6 4956.50 558.875  99
   0  13   7 16210.2 1079.61 109
   0  13   7 19225.5 1162.68 122
   0  13   7 16018.7 1090.88 114
   0 -13  -7 17308.1 1074.41 111
   0  13  -7 18535.2 1193.35 128
   0  13  -7 18973.6 1155.43 125
   0 -13  -7 18950.3 1145.31 121
   0  13   7 17538.3 1142.26  97
   0  13  -7 18864.2 1210.91  99
   0  13   7 17608.7 1161.81  86
   0  13   8 4385.36 468.196 122
   0  13  -8 4256.98 494.441 128
   0 -13  -8 3834.65 415.985 111
   0 -13  -8 4616.20 457.057 121
   0  13   8 3307.22 396.760 114
   0  13   8 4593.59 498.140  86
   0  13   8 4217.80 465.083  97
   0  13  -8 4225.80 483.995  99
   0  13  -9 5521.37 539.692 128
   0 -13  -9 5382.62 458.822 121
   0  13   9 4987.53 461.049 122
   0  13   9 5214.71 484.801 114
   0 -13  -9 5507.46 462.982 111
   0  13  -9 5261.27 528.783  99
   0  13   9 5467.23 520.178  86
   0  13   9 5642.60 502.864  97
   0  13 -10 611.524 161.733 128
   0 -13 -10 339.713 104.394 111
   0 -13 -10 513.961 110.414 121
   0  13  10 553.532 142.045 133
   0  13  10 559.516 123.303 122
   0  13  10 623.129 148.930 114
   0  13 -10 562.111 160.740  99
   0 -14   0-106.049 169.773  40
   0 -14   0 121.517 210.659  33
   0  14   0-70.5500 180.629  25
   0 -14   0-88.4007 237.053  23
   0 -14   0 116.247 220.955  47
   0 -14   0-138.326 262.622  60
   0 -14   0 201.821 188.136  70
   0 -14   0 105.908 141.091  53
   0 -14   0-69.2090 77.3817  83
   0 -14   0 11.6264 112.963  82
   0  14  -1 5537.38 968.284  25
   0 -14   1 3740.69 727.347  44
   0 -14   1 3676.49 686.271  18
   0 -14  -1 2888.89 619.466  23
   0 -14   1 3606.50 662.830  23
   0  14   1 3318.46 728.925  25
   0 -14   1 3612.50 704.151  33
   0 -14  -1 5215.25 828.100  53
   0 -14  -1 5278.93 840.568  60
   0 -14  -1 4015.83 677.157  47
   0 -14   1 3552.74 408.949  75
   0 -14   1 4168.18 759.093  53
   0 -14  -1 3749.58 667.401  62
   0 -14   1 6090.02 898.400  70
   0 -14   1 3923.93 437.696  83
   0 -14  -1 3786.53 415.963  82
   0 -14  -1 4137.01 456.613  83
   0 -14   2 13211.7 1370.73  70
   0 -14  -2 13696.3 1419.48  60
   0 -14   2 12002.2 1353.46  44
   0 -14  -2 12986.3 1379.31  53
   0 -14   2 12072.5 833.208  75
   0 -14   2 12280.9 1335.85  18
   0 -14   2 13791.1 1467.67  42
   0  14  -2 10222.9 1329.74  25
   0 -14   2 11607.4 1259.58  14
   0 -14   2 12923.4 1356.08  33
   0  14   2 12312.0 1467.38  25
   0 -14  -2 9603.88 1188.05  23
   0  14   2 11737.0 901.972 109
   0 -14  -2 13724.6 884.616  82
   0  14  -2 12874.2 930.293 108
   0 -14   3 8022.99 1080.90  44
   0 -14   3 7585.44 620.450  75
   0 -14   3 7737.30 1081.56  45
   0 -14   3 6991.92 1003.75  37
   0 -14   3 8419.98 1065.28  33
   0 -14   3 9018.56 1159.82  42
   0 -14   3 7085.07 1002.24  18
   0  14   3 6881.21 1101.10  25
   0 -14   3 6487.96 925.380  14
   0  14  -3 5621.75 985.883  25
   0 -14  -3 5301.73 867.463  23
   0  14   3 7179.11 663.269 109
   0  14  -3 6749.67 622.273 125
   0  14  -3 8607.57 716.923 115
   0 -14  -3 7821.58 650.777 121
   0 -14  -3 6027.33 582.736 112
   0  14  -3 4830.65 568.148 128
   0  14   3 6128.90 615.280 122
   0  14   3 6288.88 618.752  97
   0 -14  -3 7521.09 642.737 107
   0 -14  -3 6446.57 609.435 105
   0  14  -3 6730.18 655.049  99
   0  14   3 6010.30 599.598 108
   0  14  -3 6611.42 642.614 108
   0 -14  -3 7714.58 630.583  82
   0 -14   4 2652.83 359.434  75
   0 -14   4 2538.74 625.070  45
   0 -14  -4 2644.71 350.044  73
   0 -14   4 2575.41 653.563  42
   0 -14   4 3268.24 679.540  33
   0 -14   4 2456.63 622.072  44
   0 -14   4 2397.09 622.638  18
   0 -14  -4 1876.91 541.246  23
   0 -14   4 1699.18 497.091  37
   0 -14  -4 3279.23 400.109 121
   0 -14  -4 2497.19 362.863 112
   0  14  -4 3287.32 434.801 115
   0  14   4 2036.49 368.614 122
   0  14  -4 2505.09 383.602 128
   0  14  -4 3626.64 474.074 125
   0 -14  -4 2918.14 398.846 107
   0  14   4 2776.09 396.291 109
   0  14   4 2766.01 393.032  86
   0  14   4 3167.08 421.007  97
   0  14  -4 2607.76 411.542  99
   0 -14   5 567.071 186.197  75
   0 -14  -5 218.359 149.414  50
   0 -14   5 559.873 331.775  45
   0 -14   5 325.532 239.665  44
   0 -14   5 763.100 362.007  42
   0 -14   5 381.864 221.306  37
   0  14  -5 360.785 114.201 115
   0 -14  -5 365.870 156.519 121
   0  14  -5 224.133 116.167 128
   0 -14  -5 494.708 178.956 112
   0  14   5 457.524 204.033 122
   0  14  -5 547.568 185.334 125
   0  14   5 443.154 176.571  97
   0  14  -5 304.729 145.703  99
   0  14   5 404.773 153.047 109
   0 -14  -5 373.357 140.749 107
   0  14   5 631.199 226.104  86
   0 -14  -6 2472.04 628.906  50
   0 -14   6 2712.77 391.193  75
   0 -14   6 3566.17 751.466  45
   0 -14   6 2971.82 698.781  44
   0 -14  -6 3597.31 439.874 121
   0 -14  -6 3111.78 390.063 111
   0  14  -6 2990.15 435.262 128
   0  14   6 3726.91 457.439 122
   0  14  -6 4085.52 468.897 125
   0  14  -6 3481.47 422.703 115
   0  14   6 3238.36 431.016 109
   0  14   6 3688.98 451.576  86
   0  14  -6 3717.84 481.643  99
   0  14   6 3739.78 470.096  97
   0 -14   7 148.149 96.5188  75
   0 -14  -7 39.0431 88.4039 121
   0  14  -7 199.715 138.502 128
   0 -14  -7-78.9479 119.704 111
   0  14   7 197.782 173.177 122
   0  14  -7 65.2598 107.926 125
   0  14   7 190.745 201.736  86
   0  14   7-12.3691 94.8093 109
   0  14  -7 7.67802 113.963  99
   0  14   7 64.1673 137.198  97
   0 -14  -8 792.456 181.584 121
   0  14   8 363.273 127.539 114
   0  14   8 710.357 180.223 122
   0 -14  -8 557.345 151.247 111
   0  14  -8 623.214 192.501 128
   0  14  -8 313.807 153.678  99
   0  14   8 701.434 188.376  97
   0  14   8 629.523 164.913  86
   0 -14  -9 2264.71 264.941 121
   0  14   9 2883.21 354.626 122
   0  14  -9 2207.25 300.642 128
   0 -14  -9 2209.04 259.538 111
   0  14   9 1889.50 257.250 114
   0  14   9 2510.03 306.170 133
   0  14  -9 2285.35 313.994  99
   0  14   9 2052.00 283.340  97
   0  14  10 671.379 127.060 122
   0  14 -10 765.358 155.900  99
   0 -15   0-413.339 370.621  60
   0 -15   0-32.5544 129.247  47
   0 -15   0 54.2103 195.237  70
   0 -15   0-102.252 207.853  53
   0 -15   0 100.700 150.452  33
   0  15   0-36.1180 153.503  25
   0 -15   0-104.534 148.610  40
   0  15   0 84.8452 84.1881 109
   0 -15   0 36.9710 125.225  82
   0 -15   0 234.255 148.972  83
   0  15   0 128.741 129.848 108
   0 -15  -1 2586.27 577.802  53
   0 -15  -1 2502.77 551.899  62
   0 -15   1 2842.06 632.347  53
   0 -15   1 2891.20 662.274  60
   0 -15  -1 3919.35 741.830  60
   0 -15   1 2259.59 558.916  70
   0  15   1 1574.75 494.313  30
   0 -15   1 2558.12 607.260  18
   0 -15   1 2356.50 548.836  44
   0  15   1 2292.25 614.909  25
   0  15  -1 1752.38 541.680  25
   0 -15   1 3450.07 690.311  33
   0  15  -1 2600.11 381.131 109
   0  15  -1 3720.95 468.704 108
   0 -15   1 2904.31 381.369  83
   0 -15  -1 2680.76 379.539 105
   0 -15  -1 2943.71 362.152  82
   0 -15  -1 3107.41 393.850  83
   0  15  -1 1992.48 363.484  99
   0  15   1 2208.81 358.578 108
   0  15   1 2688.91 403.245 109
   0 -15   2 2787.44 604.361  70
   0 -15   2 2521.73 584.783  53
   0 -15  -2 3029.27 677.607  60
   0 -15   2 2355.43 618.498  42
   0  15  -2 2735.36 680.964  25
   0 -15   2 2364.88 588.120  33
   0 -15   2 2084.20 563.939  44
   0  15   2 1892.11 602.221  25
   0 -15   2 2404.28 599.409  18
   0  15  -2 2673.79 366.132 125
   0 -15  -2 1730.96 298.874 112
   0 -15  -2 2232.87 336.272 105
   0  15  -2 2770.85 415.408 108
   0  15  -2 2003.25 346.830  99
   0 -15  -2 3032.64 386.212  82
   0 -15   2 2951.14 389.625  83
   0  15   2 3205.62 434.530 109
   0  15   2 2103.90 343.356 108
   0 -15   3 3340.73 681.007  70
   0 -15   3 3379.58 715.554  44
   0 -15   3 2430.17 632.849  42
   0  15   3 1350.58 529.786  25
   0  15  -3 2153.11 602.388  25
   0 -15   3 2949.06 643.868  33
   0 -15  -3 2954.96 397.551 112
   0  15  -3 3194.70 446.837 115
   0 -15  -3 3904.43 447.786 121
   0  15  -3 3575.09 433.453 125
   0 -15  -3 3373.70 418.925  82
   0  15  -3 3627.61 459.450 108
   0  15   3 3269.38 416.639 108
   0  15   3 3262.96 428.606 109
   0 -15  -3 2995.08 406.946 105
   0 -15  -3 2972.64 398.022 107
   0  15  -3 2407.25 389.587  99
   0  15   3 2957.95 410.981  97
   0 -15  -4 843.796 381.742  50
   0 -15  -4 1108.78 224.220  73
   0 -15   4 1001.96 397.190  70
   0 -15   4 805.884 301.488  45
   0 -15   4 919.065 420.756  42
   0 -15   4 1158.13 438.205  44
   0 -15   4 1078.73 478.184  33
   0 -15  -4 922.228 216.677 112
   0 -15  -4 852.529 189.809 121
   0  15  -4 1312.73 289.284 128
   0  15  -4 1443.47 318.261 115
   0  15  -4 1508.86 296.655 125
   0  15   4 1103.90 231.318 122
   0  15   4 965.231 214.643  97
   0 -15  -4 1024.94 223.991 107
   0  15  -4 1481.90 319.377  99
   0  15   4 1066.42 250.664 109
   0 -15   5 6678.08 998.986  70
   0 -15   5 6323.60 1029.98  45
   0 -15  -5 5525.92 957.102  50
   0 -15   5 5726.10 963.635  44
   0  15  -5 6804.76 628.981 115
   0  15  -5 6092.02 634.127 128
   0  15   5 6565.55 642.747 109
   0 -15  -5 7970.17 669.408 121
   0  15  -5 8263.50 684.434 125
   0  15   5 6313.94 609.011 122
   0 -15  -5 7392.68 653.926 107
   0  15   5 7777.10 682.171  97
   0  15   5 6998.88 648.323  86
   0  15  -5 6772.11 659.060  99
   0 -15   6 196.978 118.073  70
   0  15  -6 151.114 81.5181 115
   0  15  -6 121.182 134.068 128
   0 -15  -6 111.261 143.633 121
   0  15   6 191.722 117.860 122
   0 -15  -6 219.799 95.7827 111
   0  15  -6 90.9585 153.752 125
   0  15   6 76.0829 121.031  97
   0  15   6 21.5935 72.7148  86
   0  15  -6 121.959 148.548  99
   0  15   6-136.717 127.475 109
   0  15  -7 213.617 113.184 128
   0 -15  -7 132.798 83.2802 121
   0  15   7 276.163 136.374 122
   0  15  -7 182.814 126.000 125
   0 -15  -7 381.275 139.464 111
   0  15   7 342.233 162.747  97
   0  15   7 151.354 85.1999 109
   0  15   7 150.589 150.290  86
   0  15  -7 85.5785 148.747  99
   0  15  -8 1468.16 258.941 128
   0 -15  -8 1446.28 217.501 111
   0  15   8 1382.38 231.137 122
   0 -15  -8 1457.63 233.576 121
   0  15   8 1260.89 230.662 133
   0  15  -8 1441.29 272.853  99
   0  15   8 1594.77 264.070  97
   0  15   9 407.668 107.171 133
   0 -15  -9 514.547 115.045 121
   0 -15  -9 492.465 109.162 111
   0  15   9 593.621 133.756 122
   0  15  -9 506.001 151.783  99
   0 -16   0 3856.79 709.357  47
   0 -16   0 5339.90 847.372  62
   0 -16   0 5872.68 940.888  60
   0 -16   0 5189.92 890.053  53
   0 -16   0 2921.01 632.228  40
   0  16   0 4376.35 929.771  25
   0  16   0 5205.03 574.866 109
   0 -16   0 5468.53 529.707  82
   0 -16   0 5538.79 545.271  83
   0  16   0 5776.86 586.215 108
   0 -16   1 13491.4 1408.50  47
   0 -16  -1 16262.2 1626.59  60
   0 -16   1 14977.6 1558.00  53
   0 -16   1 14758.6 1531.43  70
   0 -16  -1 13273.0 1381.33  62
   0 -16  -1 13222.6 1477.68  53
   0 -16   1 16698.9 1653.00  60
   0 -16   1 13018.4 1445.32  33
   0  16   1 12594.6 1594.95  25
   0 -16   1 11690.9 1332.16  40
   0  16  -1 12227.2 1557.48  25
   0  16  -1 13923.2 1000.39 109
   0  16   1 16137.7 1074.07 109
   0 -16   1 14469.7 946.863  82
   0  16  -1 16249.1 1078.72 108
   0  16   1 16542.0 1077.37 108
   0 -16  -1 14364.0 983.345 105
   0 -16   1 14443.5 981.033  83
   0 -16  -1 15927.6 993.371  82
   0 -16  -2 5218.77 906.294  60
   0 -16   2 5773.92 944.173  60
   0 -16   2 5643.54 910.747  70
   0 -16   2 4979.48 855.899  53
   0 -16   2 5270.61 923.992  44
   0  16   2 3764.93 833.387  25
   0  16  -2 4285.51 907.606  25
   0 -16   2 4658.82 820.571  33
   0  16   2 5332.76 567.551 109
   0  16  -2 4757.87 495.838 125
   0  16   2 4596.46 519.533 108
   0 -16   2 4721.83 505.905  83
   0 -16  -2 4986.21 512.051  82
   0  16  -2 5509.14 591.685 108
   0  16  -2 4422.41 523.561  99
   0 -16  -2 4820.24 509.536 105
   0 -16   3 902.785 390.090  70
   0 -16   3 294.690 237.697  53
   0 -16   3 793.465 368.063  44
   0 -16   3 850.555 376.447  42
   0 -16   3 798.069 378.365  33
   0  16  -3 1031.49 267.703 115
   0  16  -3 1109.95 254.610 125
   0 -16  -3 774.799 197.344 112
   0 -16  -3 625.035 183.869 121
   0  16  -3 1160.15 285.170  99
   0  16   3 792.318 217.772  97
   0  16   3 882.910 220.897 108
   0  16  -3 989.529 257.847 108
   0  16   3 1455.79 337.068 109
   0 -16  -3 596.753 146.908 107
   0 -16   3 716.777 202.788  83
   0 -16  -3 1023.53 248.699 105
   0 -16   4 7025.88 1013.24  70
   0 -16  -4 6196.64 1016.59  50
   0 -16  -4 6404.22 586.331  73
   0 -16   4 5624.23 966.799  44
   0  16   4 6502.21 633.892 109
   0 -16  -4 6949.74 624.197 121
   0 -16  -4 6092.91 586.401 112
   0  16  -4 7945.14 693.705 115
   0  16   4 6214.34 598.184 122
   0  16  -4 7906.18 678.240 125
   0  16   4 6573.19 634.124  97
   0  16  -4 6574.00 643.834 108
   0  16  -4 6683.47 656.804  99
   0 -16  -4 7674.72 651.859 107
   0 -16   5 1743.59 489.684  70
   0  16   5 2038.51 309.285 122
   0  16  -5 2610.38 370.066 115
   0 -16  -5 2381.36 338.251 121
   0  16  -5 2392.15 350.996 125
   0  16   5 2731.96 362.736  97
   0 -16  -5 2516.57 361.843 107
   0  16  -5 2537.07 391.968  99
   0  16   5 2431.33 357.368 109
   0 -16   6 59.1957 106.309  70
   0 -16  -6 25.2678 65.8422 111
   0  16  -6 171.209 154.927 125
   0 -16  -6 113.698 104.621 121
   0  16  -6 76.2974 97.1652 115
   0  16   6 77.1353 90.3844 122
   0  16   6 397.722 178.859  97
   0  16   6 178.831 105.951 109
   0  16  -6 116.330 138.002  99
   0  16   7 1070.60 197.821 109
   0 -16  -7 1135.13 202.242 111
   0 -16  -7 1966.43 281.130 121
   0  16   7 1434.88 226.127 122
   0  16   7 1444.53 255.720  97
   0  16  -7 2036.11 347.255  99
   0 -16  -8 331.766 111.880 121
   0 -16  -8 512.063 111.455 111
   0  16   8 598.424 145.743 122
   0  16  -8 546.044 138.850  99
   0  16   9 260.242 73.2599 122
   0  16  -9 368.856 116.101  99
   0 -17   0 169.748 130.886  53
   0 -17   0-73.1890 218.270  62
   0 -17   0-6.11599 219.286  60
   0  17   0 53.6976 94.5850 109
   0  17   0-135.604 191.127 108
   0 -17   0-54.0010 115.062 105
   0 -17   0 27.4048 111.205  82
   0 -17   0 28.8884 84.5247  83
   0 -17  -1 20590.7 1874.75  60
   0 -17   1 17314.0 1739.29  53
   0 -17   1 19275.1 1804.53  60
   0  17   1 20589.4 1251.88 109
   0  17  -1 19066.8 1195.22 109
   0 -17   1 17804.1 1116.42  82
   0 -17   1 18221.6 1139.52  83
   0  17  -1 21530.4 1275.92 108
   0 -17  -1 17921.7 1142.74 105
   0 -17  -1 19353.3 1145.40  82
   0  17   1 20530.2 1241.80 108
   0 -17   2 12331.4 1425.87  60
   0 -17   2 13869.2 1509.22  53
   0 -17   2 10656.4 1281.39  47
   0 -17   2 11422.6 1348.77  70
   0  17  -2 14403.9 1005.24 115
   0  17   2 14024.9 985.452 109
   0 -17  -2 13821.2 940.502 121
   0  17  -2 12306.9 898.078 125
   0 -17   2 13882.0 920.476  82
   0  17  -2 15270.7 1039.76 108
   0 -17  -2 14597.5 945.041  82
   0 -17   2 13552.5 930.298  83
   0  17   2 14962.2 1005.79 108
   0 -17  -2 13093.4 925.835 105
   0 -17  -2 13062.4 921.692 107
   0 -17   3 880.321 385.009  53
   0 -17   3 529.106 258.827  70
   0 -17   3 506.933 298.806  60
   0 -17  -3 757.547 179.562  73
   0  17  -3 1234.42 240.182 125
   0 -17  -3 972.514 227.732 121
   0  17  -3 927.280 238.221 115
   0  17  -3 1251.46 292.652 108
   0  17   3 1097.60 255.933 108
   0  17  -3 638.764 221.778  99
   0 -17  -3 1200.43 253.375 107
   0 -17   3 733.194 198.748  83
   0  17   3 1035.70 259.038 109
   0 -17  -3 848.729 219.045 105
   0 -17  -4 321.644 110.360  73
   0 -17   4 751.337 352.261  70
   0  17  -4 664.430 209.210 115
   0  17  -4 459.713 176.545 125
   0 -17  -4 298.234 127.222 121
   0  17   4 528.049 169.717 122
   0 -17  -4 379.843 152.201 112
   0  17   4 442.103 163.041 109
   0 -17  -4 255.125 94.3214 107
   0  17  -4 508.899 204.866  99
   0 -17   4 524.039 177.955  83
   0 -17   5 2257.08 543.522  70
   0 -17  -5 4587.98 460.597 121
   0  17   5 3899.80 441.959 109
   0  17  -5 3425.59 408.230 115
   0 -17  -5 3314.61 367.565 111
   0  17   5 3324.95 395.243 122
   0  17  -5 4425.72 516.791 125
   0 -17  -5 3698.72 423.925 107
   0  17  -5 2969.44 405.125  99
   0 -17   5 3446.79 403.492  83
   0 -17  -6 5490.61 480.135 121
   0 -17  -6 4000.35 385.652 111
   0  17   6 3929.56 399.278 122
   0  17  -6 4478.17 441.392 115
   0  17   6 4486.28 439.876 109
   0  17  -6 5405.07 493.154 125
   0 -17   6 3590.37 408.197  83
   0  17  -6 4707.67 493.548  99
   0 -17  -7-104.102 116.960 121
   0  17   7-174.035 123.404 122
   0 -17  -7 89.2730 63.5825 111
   0  17   7 71.8761 68.3905 109
   0  17  -7-20.9053 88.0708  99
   0  17   8 2205.19 238.854 122
   0 -17  -8 2385.58 247.145 121
   0  17  -8 2386.70 279.326  99
   0 -18   0 432.473 242.548  60
   0 -18   0 523.500 295.956  53
   0 -18   0 669.435 283.153  62
   0  18   0 735.545 201.239 109
   0 -18   0 649.339 181.221 105
   0 -18   0 722.255 200.896  82
   0  18   0 642.115 212.175 108
   0 -18   1 104.194 107.639  53
   0 -18  -1 785.569 332.615  60
   0 -18   1 234.763 258.933  62
   0 -18   1 114.584 108.861  60
   0  18   1 677.737 212.029 109
   0  18  -1 308.249 144.595 109
   0 -18   1 280.874 134.945 105
   0  18  -1 418.774 178.829 108
   0 -18  -1 435.118 168.388  82
   0  18   1 428.578 178.983 108
   0 -18   1 682.897 204.291  82
   0 -18  -1 242.281 101.713 105
   0 -18   1 158.692 71.2459  83
   0 -18   2 7854.76 1095.77  60
   0  18  -2 9801.86 780.955 115
   0  18  -2 8777.71 677.383 125
   0 -18  -2 9000.42 711.556 121
   0  18   2 9193.00 750.179 109
   0 -18   2 8672.82 689.463  82
   0 -18  -2 8748.21 697.202 107
   0  18  -2 10212.5 799.685 108
   0 -18  -2 8493.23 690.872 105
   0 -18   2 8161.40 676.588  83
   0  18   2 9405.41 753.776 108
   0 -18  -2 8763.35 690.721  82
   0 -18  -3 40.0882 76.1168  73
   0 -18   3 82.0494 122.568  60
   0 -18   3-14.4296 173.723  70
   0  18  -3-0.39982 120.591 125
   0  18   3-24.8810 107.179 109
   0 -18  -3-38.5160 114.880 121
   0  18  -3 361.205 187.493 115
   0  18   3-23.1099 94.1846 108
   0 -18   3-16.2830 62.1922  83
   0 -18  -3 77.3700 71.5992 107
   0 -18   3-37.6252 89.7521  82
   0 -18  -4-97.2690 83.4002  73
   0 -18  -4 0.94428 93.1466 121
   0  18  -4 156.670 138.386 115
   0  18  -4 21.6929 94.8356 125
   0  18   4 175.410 111.407 109
   0 -18   4 30.1589 78.0207  83
   0 -18  -4 206.312 148.953 107
   0  18  -4 146.113 116.647  99
   0  18   5 1113.36 216.732 109
   0 -18  -5 828.206 187.372 121
   0  18  -5 1201.07 232.517 115
   0  18  -5 1159.77 216.634 125
   0  18   5 662.076 152.390 122
   0 -18   5 628.641 168.436  83
   0  18  -5 798.333 191.451  99
   0  18   6 11825.3 740.728 122
   0  18  -6 12199.1 763.782 115
   0 -18  -6 14125.4 812.289 121
   0  18   6 13677.2 804.524 109
   0  18  -6 13550.4 862.781  99
   0  18   7 210.393 79.0962 109
   0 -18  -7 383.708 99.5482 121
   0  18   7 504.794 115.281 122
   0  18  -7 433.513 129.778  99
   0 -19   0 62.0568 169.443  60
   0  19   0-19.6708 117.007 109
   0 -19   0-45.9335 90.6984 105
   0  19   0 44.4997 127.826 108
   0 -19   0 47.8465 93.5370  82
   0 -19   1 1577.20 445.088  60
   0 -19  -1 2137.46 313.164 121
   0  19  -1 2618.04 341.261 115
   0  19  -1 3124.25 372.131 109
   0  19   1 2958.37 389.313 109
   0 -19  -1 2136.07 312.568 107
   0 -19  -1 2274.00 320.108  82
   0 -19   1 1964.35 290.119 105
   0 -19   1 2223.37 319.623  82
   0  19  -1 2780.92 389.151 108
   0 -19  -1 2245.38 310.847 105
   0  19   1 2794.19 373.832 108
   0 -19  -2 47.3451 57.4042  73
   0  19  -2-24.5163 94.0255 115
   0 -19  -2 111.587 112.252 121
   0  19   2 29.2242 133.382 109
   0 -19   2 12.5407 52.9821  83
   0 -19  -2 105.607 83.9870 105
   0  19  -2 200.404 163.604 108
   0  19   2 57.9604 109.798 108
   0 -19  -2 76.4351 108.047 107
   0 -19   2 80.7984 96.8747  82
   0 -19   2-27.6406 84.0647 105
   0 -19  -3 157.247 107.149  73
   0 -19  -3 88.1591 76.5415 121
   0  19   3 362.305 153.889 109
   0  19  -3 117.875 135.730 115
   0  19  -3 196.722 122.003 125
   0 -19   3 42.1310 71.2384  82
   0 -19   3 116.962 67.0139  83
   0 -19  -3 32.9954 99.0003 107
   0  19  -4 175.629 109.764 115
   0 -19  -4 10.9798 81.5912 121
   0  19   4 54.9074 101.384 109
   0  19  -4-99.1795 86.0940 125
   0 -19  -4 74.1561 83.8653 107
   0 -19   4 62.5063 75.9031  82
   0  19  -5 1949.70 264.120 115
   0 -19  -5 2449.17 285.192 121
   0  19   5 2103.23 276.226 109
   0  19   6 183.439 74.3051 122
   0  19  -6 151.165 60.3967 115
   0 -19  -6 279.224 86.6153 121
   0  19   6 261.995 108.294 109
   0  20   0 1343.19 261.936 115
   0  20   0 1411.93 232.902 109
   0 -20   0 1291.97 213.495 121
   0 -20   0 1356.72 232.052  82
   0 -20   0 928.318 183.592 105
   0 -20   0 1174.29 219.047 107
   0  20   1 172.462 114.526 109
   0  20   1-40.8024 94.2477 115
   0 -20  -1 204.126 121.890 121
   0  20  -1-90.4408 131.448 115
   0 -20   1 105.801 55.0983  82
   0 -20   1-16.8289 48.2318 105
   0 -20  -1 91.9492 91.6978 107
   0 -20  -1 8.46168 51.6820 105
   0  20  -2 3867.89 414.553 115
   0  20  -2 3014.57 341.526 127
   0  20   2 3098.15 375.666 109
   0 -20  -2 3461.51 362.054 121
   0 -20  -2 3588.37 372.193 107
   0 -20   2 2810.31 332.720  82
   0  20  -3 485.662 168.963 115
   0 -20  -3 467.237 134.628 121
   0  20   3 160.582 75.4806 109
   0 -20  -3 363.118 105.064 103
   0 -20  -3 345.493 125.189 107
   0 -20   3 292.546 115.910  82
   0 -20  -4 1671.42 225.605 121
   0  20   4 1057.91 199.578 109
   0  20  -4 1857.97 251.616 115
   0  20   5 47.1992 77.2581 109
   0  20  -5-0.90717 60.9954 115
   0 -20  -5 213.703 79.4186 121
   0 -21   0 37.8857 63.8991 121
   0  21   0-63.4735 69.7152 115
   0 -21   0-144.493 103.088 107
   0  21   1 223.371 115.405 109
   0  21   1 378.661 134.146 115
   0 -21  -1 234.589 113.816 121
   0  21  -1 266.208 108.816 127
   0  21  -1 423.906 137.429 115
   0 -21   1 222.613 109.623 121
   0 -21   1 312.276 120.847 107
   0 -21  -1 597.513 176.620 107
   0  21   2 1418.56 220.558 109
   0  21  -2 1378.64 225.042 115
   0  21   2 703.991 174.575 115
   0 -21   2 1053.56 186.654 121
   0  21  -2 862.066 154.737 127
   0 -21  -2 1460.78 212.055 121
   0 -21  -2 1435.92 205.536 107
   0  21  -3 2172.64 253.922 115
   0 -21  -3 1952.49 230.133 121
   0  21   3 2085.43 252.106 109
   0 -21  -3 1784.47 214.749 107
   0  21   4 887.188 151.777 109
   0 -21  -4 663.981 126.700 121
   0  21  -4 491.007 124.407 115
   0 -22   0 1750.64 205.275 121
   0  22   0 1512.28 205.200 115
   0  22   0 1557.03 202.976 127
   0 -22   0 1920.55 215.176 107
   0  22   1 58.4032 62.2116 115
   0  22   1 107.551 71.9196 127
   0  22  -1 195.802 106.304 115
   0 -22   1 23.6058 40.7883 121
   0 -22  -1 110.499 69.0115 121
   0 -22  -1 133.464 52.8040 107
   0 -22   1 65.7320 57.8307 107
   0 -22  -2 456.121 99.6641 121
   0  22  -2 435.992 101.309 115
   0 -22  -2 399.708 91.0245 107
   0 -22   2 475.194 107.357 107
   1   0 -13 46.6126 70.9633 120
  -1   0  12 339.521 139.428  77
   1   0 -12 558.298 158.060 120
   1   0 -12 401.260 127.555 124
  -1   0  11-218.288 285.196  64
  -1   0  11-90.3181 97.6950  72
  -1   0  11-453.595 352.518  61
   1   0 -11-95.8970 116.264 124
   1   0 -11-50.7841 137.260 129
   1   0 -11 9.61727 120.061 120
  -1   0  10 3541.96 454.095  72
  -1   0  10 3415.35 828.449  41
   1   0 -10 3408.78 436.975 129
   1   0 -10 3030.32 417.788 124
   1   0 -10 4017.53 476.393 120
  -1   0   9-46.8631 191.385  17
  -1   0   9 114.977 254.068  41
   1   0  -9 36.0275 126.183  27
  -1   0   9-113.034 201.282  43
   1   0  -9 34.1161 104.937 120
   1   0  -9 21.4968 122.525 129
   1   0  -9 36.7825 81.1254 124
  -1   0   8 11978.8 1312.69  43
  -1   0   8 11234.1 1298.88  17
  -1   0   8 10791.0 1262.16  41
   1   0  -8 11313.8 1238.53  27
  -1   0   8 11578.8 1272.23  57
   1   0  -8 10470.2 730.752  92
  -1   0   7 16.8153 97.5307  57
  -1   0   7 240.334 193.826  43
  -1   0   7 29.6340 101.293  11
  -1   0   7 120.339 168.306  28
  -1   0   7 32.9066 164.321  17
   1   0  -7-14.3351 127.409  27
  -1   0   6 638.432 260.879  55
   1   0  -6 726.942 243.783  27
  -1   0   6 782.196 342.292  11
  -1   0   6 575.668 202.800  38
  -1   0   6 586.317 270.044  17
   1   0  -6 613.479 199.174  26
  -1   0   6 776.149 248.358  28
  -1   0   5-69.8720 87.8032  55
   1   0  -5-76.3264 132.811  27
  -1   0   5 67.2462 97.0736  11
   1   0  -5-78.1214 133.570   6
  -1   0   5 159.846 159.911  38
   1   0  -5 46.1203 76.3937  26
  -1   0   5 1.06617 73.4216   1
  -1   0   5 28.9552 99.9402  19
  -1   0   5-87.8550 137.411  28
   1   0  -4 16114.5 1120.90   1
  -1   0   4 16440.8 1452.21   2
  -1   0   4 18184.8 1056.18  12
   1   0  -4 17972.1 1062.48  27
  -1   0   4 16019.2 1033.96  10
  -1   0   4 18217.9 1061.32  19
  -1   0   4 16701.6 1105.89   1
  -1   0   4 17736.0 1084.90  38
  -1   0   4 17213.4 1415.88   7
   1   0  -4 15020.0 979.866  26
  -1   0   3 75.1569 79.9737  10
  -1   0   3 90.1352 125.639   7
   1   0  -3 18.8967 80.3437  27
  -1   0   3 47.8118 57.2061   1
   1   0  -3 45.4728 54.2120   1
  -1   0   3-133.208 139.121   2
  -1   0   3-6.05273 58.1056  19
  -1   0   3 59.1012 68.0288  12
   1   0  -2 188.071 69.8758   1
  -1   0   2 290.807 106.032  12
  -1   0   2 465.672 187.308   2
   1   0  -1 13.4293 38.5650   8
  -1   0   1 43.0318 39.1175   8
  -1   0   1 16.0029 35.8873   9
   1   0   0 106258. 3867.27   6
  -1   0   0 94535.1 3980.72   5
  -1   0   0 99011.8 3848.48   6
  -1   0  -1-119.066 114.687   5
   1   0   1 62.5950 69.3665   1
  -1   0  -2 3461.59 468.106   7
   1   0   2 3183.85 425.531   1
   1   0   3 20.4656 84.6685  17
   1   0   3 100.446 148.464   5
  -1   0  -3 85.8839 106.324   6
   1   0   3-195.838 201.620   1
  -1   0  -3-3.81719 118.343  36
   1   0   3-3.69605 136.198  43
   1   0   3 13.1668 67.9321  41
  -1   0  -3 75.5108 166.677   7
   1   0   4 54668.6 2703.45  41
   1   0   4 54736.6 2697.36  43
   1   0   4 54136.0 2716.63  17
  -1   0  -4 58092.7 2630.96  26
   1   0   5-122.543 162.238  57
   1   0   5-79.9002 212.322  43
   1   0   5 284.571 186.026  41
   1   0   5 110.506 159.009  17
  -1   0  -5-130.730 106.599  26
  -1   0  -5 141.897 163.375  27
   1   0   6 35526.5 2283.83  57
   1   0   6 36379.9 1756.24  72
  -1   0  -6 43544.1 2422.08  27
   1   0   6 43714.5 2514.58  41
   1   0   6 39993.5 2366.49  20
  -1   0  -6 34888.3 2141.54  26
   1   0   7-48.6967 73.1571  72
   1   0   7 44.1784 175.309  61
   1   0   7 56.4865 150.500  20
  -1   0  -7-70.3035 109.766  27
   1   0   7-89.3637 178.021  41
   1   0   8 91982.2 4551.41  64
   1   0   8 71976.2 3134.89  72
   1   0   8 83507.0 4408.91  61
   1   0   8 79078.3 3207.47  77
  -1   0  -8 69572.0 3105.37 121
  -1   0  -8 69278.2 3121.13 120
  -1   0  -8 60374.6 3045.64 124
   1   0   8 75270.1 4272.79  41
  -1   0  -8 79191.3 4196.68  27
   1   0   8 61467.3 3920.41  20
   1   0   9 159.285 292.179  58
   1   0   9 46.1674 274.323  48
   1   0   9 34.8520 271.753  61
   1   0   9-35.8979 121.793  77
   1   0   9 152.042 328.791  64
   1   0   9 164.240 115.225  72
  -1   0  -9-31.4950 86.8921 121
  -1   0  -9 40.8976 136.820 120
  -1   0  -9 7.34836 112.722 124
  -1   0  -9-179.138 186.116  27
   1   0   9 12.4721 263.735  41
   1   0   9-214.504 251.424  32
   1   0  10 6316.89 1079.02  58
   1   0  10 5859.35 1033.50  61
   1   0  10 6258.23 618.901  77
   1   0  10 5147.41 997.321  64
  -1   0 -10 6161.35 586.587 121
  -1   0 -10 5740.30 562.275 124
  -1   0 -10 6847.11 640.053 129
  -1   0 -10 5934.15 594.959 120
   1   0  11 44.8706 68.8246  77
  -1   0 -11-113.104 129.388 120
  -1   0 -11-102.695 121.379 129
   1   0  11 81.3576 96.2452  88
  -1   0 -12 914.270 171.535 129
  -1   0 -12 722.958 137.383 120
   1  -1 -13 60.8258 57.6786 120
   1   1 -13 88.6757 74.4594 120
  -1   1  12 1622.22 272.901  77
   1  -1 -12 1502.26 231.776 124
   1   1 -12 1935.33 294.780 120
   1  -1 -12 1184.89 221.373 129
   1  -1 -12 1069.66 207.589 120
   1   1 -12 1284.34 236.403 124
  -1   1  11 2423.60 363.136  77
  -1  -1  11 1848.40 317.791  72
  -1   1  11 2316.05 359.410  72
  -1   1  11 2053.15 605.446  61
  -1  -1  11 2411.35 674.425  64
  -1   1  11 1694.40 517.604  64
  -1  -1  11 2591.36 379.618  77
  -1  -1  11 1476.39 492.371  61
   1   1 -11 2672.03 366.658 120
   1   1 -11 1892.68 311.050 129
   1  -1 -11 2149.93 323.844 129
   1  -1 -11 1649.28 279.758 124
   1   1 -11 2705.80 374.605 124
   1  -1 -11 2249.49 337.552 120
  -1  -1  10 52.5846 120.267  72
  -1   1  10 109.231 95.8306  72
  -1   1  10 36.6245 154.915  41
  -1  -1  10-135.749 274.593  41
   1   1 -10 52.7871 121.298 124
   1  -1 -10 201.166 142.197 124
   1  -1 -10 224.670 151.673 120
   1   1 -10 129.841 101.401 120
   1  -1 -10 9.04570 86.7122 129
   1   1 -10 94.2838 107.150 129
  -1   1   9 4389.89 854.833  57
  -1  -1   9 4775.39 878.252  43
  -1  -1   9 3879.81 810.106  17
  -1   1   9 4527.69 883.008  17
   1  -1  -9 5365.64 908.891  27
  -1  -1   9 5828.65 995.607  41
  -1   1   9 4685.55 893.908  43
  -1   1   9 5298.56 921.320  41
   1   1  -9 5304.14 536.048 120
   1  -1  -9 5384.78 536.673 111
   1   1  -9 5235.82 547.300 124
   1  -1  -9 4455.47 503.869 129
   1  -1  -9 4617.92 505.504 124
   1  -1  -9 5552.13 540.776 120
   1   1  -9 4689.86 526.125 129
  -1   1   9 4484.89 491.829  86
  -1   1   8 318.920 220.843  43
  -1  -1   8 34.7430 268.825  43
   1  -1  -8-71.4755 176.577  27
   1   1  -8-80.1002 197.396  27
  -1   1   8 371.090 278.869  41
  -1  -1   8 26.4524 158.210  41
  -1   1   8-56.3553 170.620  17
  -1  -1   8 316.590 254.883  17
  -1   1   8-89.8411 151.801  57
  -1  -1   8 247.064 190.095  57
   1  -1  -8 18.0486 62.0929  92
   1   1  -7 70351.1 3877.00  26
  -1   1   7 87047.9 4256.01  17
  -1   1   7 82086.7 4199.89  11
  -1  -1   7 85761.1 4247.74  17
  -1   1   7 83175.9 4170.64  28
   1   1  -7 86199.5 4132.63  27
   1  -1  -7 86975.5 4123.82  27
  -1  -1   7 91163.4 4268.13  43
  -1  -1   7 80881.4 4041.54  28
  -1  -1   7 82792.5 4198.89  11
  -1   1   7 86414.7 4238.63  43
  -1   1   7 79266.1 4068.12  55
  -1   1   7 85911.3 4287.41  57
   1  -1  -7 81095.1 3354.52  85
  -1   1   6 5741.04 711.857  59
  -1   1   6 6609.20 773.107  55
  -1  -1   6 6213.96 715.768  55
  -1   1   6 7103.67 799.945  28
  -1   1   6 6776.25 775.548  38
  -1   1   6 7865.88 863.371  43
   1  -1  -6 7548.94 796.607  27
  -1  -1   6 7491.34 797.393  28
  -1   1   6 6923.92 796.918  17
   1   1  -6 7417.73 785.876  27
  -1  -1   6 6703.79 785.122  11
   1   1  -6 5898.10 690.456  26
  -1  -1   6 6050.46 703.138  38
  -1   1   6 7686.69 859.433  11
  -1  -1   6 7508.84 822.788  17
  -1   1   5 5343.87 639.074  55
  -1  -1   5 5526.89 666.106   1
  -1  -1   5 6401.85 635.964  10
  -1   1   5 5651.49 642.449  38
   1  -1  -5 6669.82 653.669  27
  -1   1   5 6566.53 691.245  11
   1  -1  -5 4845.16 519.085  26
   1   1  -5 6522.33 651.544  27
  -1  -1   5 7351.48 656.238  12
   1   1  -5 6333.91 642.293  26
  -1  -1   5 6245.49 616.768  19
  -1  -1   5 6312.88 665.258  11
   1  -1  -5 3888.51 628.822   1
  -1   1   5 6124.70 668.985  28
  -1  -1   5 6371.32 647.073  38
   1  -1  -4 522.641 195.139   1
  -1   1   4 308.071 224.508   2
  -1   1   4 361.210 138.140  38
   1   1  -4 307.865 123.284   6
  -1  -1   4 632.576 166.452   1
  -1  -1   4 369.110 276.610   2
  -1   1   4 501.270 164.206  28
   1  -1  -4 465.171 157.712  27
   1   1  -4 328.636 150.187  27
   1  -1  -4 386.488 114.122  26
  -1   1   4 519.327 201.917  11
  -1  -1   4 738.881 184.448  12
  -1   1   4 322.352 219.421   7
  -1  -1   4 755.726 180.798  19
   1   1  -4 475.440 145.627  26
  -1   1   4 308.592 129.128  19
  -1  -1   4 84.6581 97.6420   7
  -1  -1   4 534.750 176.642  10
   1  -1  -3 140412. 5343.52   1
  -1  -1   3 137544. 5176.19  10
  -1  -1   3 127840. 5649.21   2
   1   1  -3 120582. 5140.37  27
  -1  -1   3 125870. 5525.22   7
   1   1  -3 118955. 5161.60  26
  -1   1   3 137084. 5222.67   4
   1  -1  -3 138502. 5183.93  27
  -1   1   3 131717. 5690.01   2
  -1   1   3 135097. 5218.07  12
  -1   1   3 131383. 5212.11  19
  -1   1   3 139254. 5235.51  10
  -1  -1   3 142773. 5168.57   1
   1   1  -3 138178. 5196.95   6
   1  -1  -2 1324.62 275.152   2
   1   1  -2 1502.81 284.547   2
   1   1  -2 1382.21 137.949   6
   1  -1  -2 1333.80 221.262   1
  -1  -1   2 1575.51 293.517   2
  -1   1   2 1325.63 197.998  19
  -1   1   2 1540.13 173.459   4
  -1  -1   2 1336.83 171.336   3
  -1  -1   2 1581.65 144.746   1
  -1   1   2 1112.56 249.048   2
   1   1  -1 19723.9 874.718   4
   1   1  -1 18324.0 953.088   8
  -1  -1   1 19239.7 879.185   4
   1  -1  -1 18564.3 819.952   3
  -1  -1   1 19122.8 964.136   8
   1  -1   0 3921.81 354.767   6
  -1  -1   0 4100.00 322.846   1
   1   1   0 4572.87 337.176   1
  -1   1   0 3774.24 398.998   5
  -1  -1   0 4019.02 363.883   5
   1   1   0 3841.74 370.571   5
   1   1   1 202900. 7398.32   1
  -1  -1  -1 183976. 7384.82   7
   1   1   1 190560. 7512.73   5
   1  -1   1 194252. 7381.04   6
  -1   1  -1 192662. 7533.76   5
  -1   1  -2 188249. 7209.64   7
  -1   1  -2 174432. 7103.98   6
   1   1   2 180088. 7060.59   1
   1  -1   2 171116. 6772.60  17
   1  -1   2 182322. 7038.72   1
  -1  -1  -2 178679. 7119.75   7
   1  -1   3 47171.7 2507.88   1
  -1  -1  -3 48720.9 2225.60  36
   1   1   3 47856.9 2827.61   5
   1   1   3 45889.2 2503.23   1
   1  -1   3 40545.0 2166.20  43
   1   1   3 50157.1 2310.75  41
  -1   1  -3 50093.7 2217.06  27
   1   1   3 50654.4 2316.89  43
  -1   1  -3 46878.7 2596.51   6
   1  -1   3 46498.8 2797.08   5
   1   1   3 51075.3 2314.24  17
  -1   1  -3 47233.9 2651.56   7
   1  -1   3 49298.1 2282.18  41
   1  -1   3 47407.1 2248.39  17
  -1  -1  -3 47129.7 2583.53   1
  -1  -1  -3 44260.6 2579.83   7
   1   1   4 16574.0 1156.13  43
   1   1   4 15290.5 1116.54  41
  -1  -1  -4 15627.4 1068.43  36
  -1   1  -4 15285.9 1057.88  26
   1  -1   4 13893.9 1035.25  43
   1   1   4 10563.9 877.383  35
  -1   1  -4 17154.2 1110.44  27
   1  -1   4 15730.2 1124.62  17
   1   1   4 15323.9 1132.32  17
   1  -1   4 15306.0 1102.93  41
  -1  -1  -4 14820.8 982.928  26
   1   1   5 164.287 143.750  57
  -1   1  -5 11.3083 88.5873  26
  -1  -1  -5-55.5311 130.576  26
   1  -1   5 372.228 246.814  41
  -1   1  -5 75.5545 163.886  27
   1  -1   5-128.009 162.798  20
   1   1   5 87.4709 175.889  41
   1   1   5-134.376 156.886  43
   1  -1   5 51.8733 122.027  17
   1  -1   6 10016.5 710.291  72
   1   1   6 11285.8 1142.78  57
   1   1   6 11728.0 772.065  72
  -1   1  -6 13739.8 1202.68  27
  -1  -1  -6 14039.1 1232.16  27
   1  -1   6 14310.4 1294.79  41
   1   1   6 12645.7 1209.73  41
   1  -1   6 12074.3 1155.81  20
  -1   1  -6 11368.6 1061.67  26
   1   1   6 12584.0 1164.77  20
   1   1   7 3070.80 380.900  72
   1  -1   7 3514.26 753.932  61
   1   1   7 3359.58 687.237  61
   1  -1   7 2686.26 344.416  72
   1   1   7 2731.96 612.620  41
   1  -1   7 2647.24 619.553  41
   1  -1   7 2815.00 625.206  20
  -1   1  -7 2923.55 597.067  27
  -1  -1  -7 3417.30 662.065  27
   1   1   7 2622.48 587.275  20
   1  -1   8 218.514 133.373  77
   1  -1   8 415.981 161.278  72
   1   1   8 95.0955 87.1939  77
   1  -1   8 147.845 157.478  61
   1  -1   8 278.813 225.478  64
   1   1   8 911.523 508.867  64
   1   1   8 144.467 245.784  61
   1   1   8 216.262 123.761  72
  -1  -1  -8 195.776 90.5473 121
  -1   1  -8 85.4608 109.015 124
  -1   1  -8 219.743 93.7715 120
  -1   1  -8 405.169 171.029 121
  -1  -1  -8 191.182 114.450 120
   1  -1   8-29.4589 324.675  41
  -1   1  -8 490.671 282.888  27
   1  -1   8 63.6363 218.077  20
  -1  -1  -8 199.761 210.103  27
   1   1   8 26.6536 214.132  20
   1   1   8 684.003 375.532  41
   1   1   9 1682.15 570.305  48
   1   1   9 2505.66 654.970  61
   1   1   9 1510.65 305.538  77
   1  -1   9 2121.08 340.406  77
   1   1   9 1914.62 543.196  58
   1   1   9 1731.24 312.666  72
   1   1   9 1667.72 632.092  64
   1  -1   9 1939.18 604.790  58
   1  -1   9 2016.82 598.133  61
   1  -1   9 2306.38 657.166  64
   1  -1   9 1283.28 495.943  48
  -1   1  -9 1578.15 312.661 129
  -1   1  -9 1977.39 339.185 124
  -1  -1  -9 1703.34 302.147 121
  -1  -1  -9 1339.81 269.694 124
  -1   1  -9 1744.74 301.921 120
  -1   1  -9 2246.01 348.384 121
  -1  -1  -9 1479.68 287.519 120
  -1   1  -9 963.237 382.159  27
  -1  -1  -9 1499.95 499.339  27
   1  -1   9 2217.88 642.747  32
   1  -1   9 1645.74 577.846  41
   1   1   9 1212.64 492.802  41
   1   1   9 971.599 397.169  32
   1  -1  10-126.124 170.842  77
   1  -1  10 210.381 161.303  58
   1  -1  10 63.1852 215.469  64
   1  -1  10 515.557 368.988  61
   1   1  10-54.4333 216.534  58
   1   1  10 114.141 260.933  61
   1   1  10 117.841 145.814  72
   1   1  10 68.2612 90.1303  77
   1   1  10 459.810 330.010  64
  -1  -1 -10 142.866 122.500 129
  -1   1 -10 198.235 96.0795 120
  -1  -1 -10 124.254 93.7029 124
  -1   1 -10 146.905 121.304 129
  -1  -1 -10 183.144 127.599 121
  -1  -1 -10 209.809 148.540 120
  -1   1 -10 172.610 86.2197 124
   1   1  11 2310.02 345.592  77
  -1   1 -11 1990.52 312.600 129
  -1  -1 -11 2236.37 327.661 129
  -1   1 -11 2245.79 319.683 120
  -1  -1 -11 2079.22 307.505 120
   1  -1  11 1848.53 294.271  88
   1   1  11 1930.01 304.723  88
  -1   1 -12 3763.87 358.117 120
  -1  -1 -12 3758.33 345.806 120
  -1  -1 -12 3937.66 357.217 129
   1  -2 -13 4318.95 363.726 120
   1   2 -13 4245.50 362.525 120
  -1   2  12 262.314 134.855  77
   1   2 -12-16.5854 127.233 120
   1   2 -12-14.7836 84.8226 124
   1  -2 -12 308.602 131.107 120
  -1   2  11 56.8223 89.6380  72
  -1   2  11-54.5724 178.790  64
  -1   2  11-210.662 319.389  61
  -1  -2  11 25.1582 102.475  77
  -1  -2  11 139.025 258.455  61
  -1   2  11 280.042 122.210  77
  -1  -2  11 424.654 331.373  64
   1   2 -11 106.759 154.528 120
   1  -2 -11 229.845 145.075 124
   1   2 -11-39.6416 96.1560 124
   1   2 -11 113.957 127.675 129
   1  -2 -11 20.0632 127.305 120
   1  -2 -11-64.3675 69.8832 129
  -1   2  10 729.803 303.936  61
  -1  -2  10 653.462 207.407  72
  -1   2  10 888.529 229.877  72
  -1   2  10 498.857 291.192  57
  -1   2  10 1154.93 459.024  41
  -1  -2  10 713.243 387.891  41
   1  -2 -10 1100.55 251.755 124
   1   2 -10 743.208 219.534 129
   1   2 -10 1110.42 264.413 120
   1  -2 -10 1160.93 273.455 129
   1  -2 -10 991.738 236.026 120
   1   2 -10 1142.54 273.695 124
  -1   2  10 956.329 206.366  86
  -1   2   9 461.072 323.062  57
  -1  -2   9-85.9162 231.275  43
  -1  -2   9-59.5416 208.289  17
  -1  -2   9 97.7065 186.195  41
  -1   2   9 142.407 233.492  17
  -1   2   9 144.947 180.349  43
  -1   2   9-314.358 327.012  41
   1  -2  -9 60.8530 110.147  27
   1  -2  -9-126.383 133.937 124
   1   2  -9 263.410 172.117 120
   1  -2  -9-216.966 133.901 111
   1  -2  -9 191.262 151.273 120
   1   2  -9 139.635 130.793 129
   1   2  -9 58.3588 119.344 124
  -1   2   9 58.4135 113.841  86
   1  -2  -9 178.999 131.568  92
  -1  -2   8 304.266 239.266  43
  -1   2   8 258.697 279.958  41
  -1   2   8 464.505 314.913  17
   1  -2  -8 356.799 242.194  27
  -1  -2   8 510.151 298.557  11
   1   2  -8 77.8207 152.179  26
  -1  -2   8 326.092 294.530  41
  -1  -2   8 285.712 248.334  17
  -1   2   8 579.388 353.742  43
  -1   2   8 192.212 207.360  57
   1  -2  -8 316.425 114.972  92
   1   2  -7 611.925 244.432  26
  -1  -2   7 1007.34 357.177  17
  -1   2   7 560.751 255.297  28
  -1   2   7 812.210 307.105  11
  -1  -2   7 679.701 273.330  28
  -1   2   7 1117.80 392.846  43
   1  -2  -7 917.400 298.636  27
  -1  -2   7 1243.67 393.853  11
  -1  -2   7 1232.24 364.142  43
   1   2  -7 1053.11 326.561  27
  -1   2   7 1015.91 368.631  17
  -1   2   7 943.530 333.178  55
  -1   2   7 1137.74 415.604  57
  -1   2   7 506.031 198.510  65
   1  -2  -7 774.185 164.614  85
  -1   2   6 10576.0 1045.90  55
  -1   2   6 10480.9 1020.71  65
  -1   2   6 8965.95 941.396  59
  -1  -2   6 10943.0 989.168  28
   1   2  -6 12177.6 1050.00  27
  -1   2   6 11787.9 1091.29  43
  -1  -2   6 11090.1 978.423  10
   1  -2  -6 11872.3 1046.66  27
  -1   2   6 11108.6 1063.70  28
  -1  -2   6 10728.1 1043.24  11
  -1  -2   6 12243.3 992.997  12
  -1   2   6 10945.1 1065.98  11
   1   2  -6 10948.9 1010.63  26
  -1  -2   6 10036.5 928.712  38
  -1   2   6 13077.4 1136.80  17
  -1   2   5 38114.3 2122.41  55
  -1   2   5 37286.6 2086.00  28
  -1  -2   5 37139.2 1919.24  19
  -1  -2   5 39159.5 1985.49  10
  -1  -2   5 38913.4 1950.05  12
   1  -2  -5 41794.0 2060.17  27
  -1   2   5 36223.3 2037.07  11
  -1  -2   5 40370.4 2082.44  11
   1   2  -5 38622.4 2013.99  27
   1   2  -5 37430.1 2030.93  26
  -1   2   5 33068.3 2001.05  38
  -1   2   4 1187.98 267.049  55
   1  -2  -4 1070.96 223.178  50
  -1   2   4 664.518 199.518   4
  -1   2   4 1191.09 326.123   7
   1   2  -4 1113.85 259.410  26
  -1  -2   4 1060.79 264.096   3
  -1   2   4 1429.76 274.756  11
  -1   2   4 953.247 218.099  38
  -1  -2   4 681.859 252.169   7
   1   2  -4 880.883 226.637   6
   1  -2  -4 961.129 273.169   1
   1  -2  -4 898.424 185.629  36
   1   2  -4 873.582 189.376  30
  -1  -2   4 1170.14 229.050   1
   1   2  -4 1000.80 219.814  27
  -1  -2   4 715.064 305.181   2
  -1   2   4 923.524 240.197  28
  -1  -2   4 1173.60 243.624  10
  -1   2   4 1309.88 391.868   2
  -1   2   3 119855. 4632.06   4
  -1   2   3 110677. 4600.94  38
   1  -2  -3 102544. 4518.56  23
   1  -2  -3 116675. 4762.00   1
  -1   2   3 114666. 5017.47   2
  -1  -2   3 110967. 4985.14   2
  -1  -2   3 118134. 4661.02   3
  -1  -2   3 121930. 4870.32   7
  -1  -2   3 123097. 4479.42   1
   1   2  -3 107172. 4541.75  26
  -1  -2   2 6482.12 617.417   2
  -1   2   2 7753.86 676.708   2
  -1   2   2 6956.16 372.179   9
  -1  -2   2 6904.80 511.022   3
  -1  -2   2 6469.32 576.469   7
  -1   2   2 7722.53 529.477   4
  -1  -2   2 7159.55 610.703   8
   1   2  -2 7422.62 667.606   2
   1  -2  -2 7053.83 518.990   4
  -1  -2   1 236818. 8587.42   4
  -1   2   1 229419. 8480.40   3
   1  -2  -1 222674. 8592.24   2
   1   2  -1 231627. 8624.44   2
   1   2  -1 226305. 8622.73   8
  -1  -2   1 241650. 8366.34   9
  -1  -2   1 203868. 8348.90  14
   1   2   0 4735.35 464.811   4
   1   2   0 5149.11 401.545   1
  -1  -2   0 4133.39 437.435   4
  -1  -2   0 5381.45 396.710   5
   1  -2   0 5451.40 466.317   3
  -1  -2   0 5025.12 340.742  16
  -1   2   0 4572.94 480.154   5
  -1  -2   0 5339.97 412.349   1
   1   2   0 4736.94 397.749   5
   1  -2   0 4781.32 320.646  13
   1   2   1 922884. 34464.8   4
   1  -2   1 917950. 34098.8  15
   1  -2   1 951020. 34391.5   6
  -1  -2  -1 949392. 34309.5   7
  -1   2  -1 999999. 34561.4   5
   1   2   1 986094. 34365.1   1
   1  -2   1 892622. 34504.6   5
   1   2   1 960875. 34464.8   5
  -1  -2  -1 975447. 34394.1   1
   1   2   2 24640.5 1450.01   1
   1   2   2 23976.7 1268.77  41
  -1   2  -2 22276.3 1137.69  27
  -1  -2  -2 24009.1 1456.42   7
  -1   2  -2 24675.5 1504.94   7
   1  -2   2 23460.8 1444.03   6
   1   2   2 23742.9 1583.29   5
   1  -2   2 22685.4 1559.89   5
   1  -2   2 23301.6 1185.90  17
  -1   2  -2 20242.1 1392.73   6
  -1  -2  -3 74591.5 3128.51  50
   1  -2   3 71190.4 3416.63   1
  -1   2  -3 66294.0 3449.74   6
   1  -2   3 66485.8 2750.28  10
  -1   2  -3 90171.7 3253.58  26
  -1   2  -3 76918.9 3055.98  27
   1  -2   3 59449.9 2683.88  12
   1  -2   3 63025.7 2975.23  43
  -1  -2  -3 79874.0 3140.54  36
  -1  -2  -3 71492.6 3532.75   7
   1  -2   3 75740.8 3129.22  41
   1   2   3 74249.7 3489.41   1
  -1  -2  -3 71760.5 3526.60   1
   1   2   3 80652.0 3231.04  41
   1   2   3 65052.4 3013.60  35
   1  -2   3 79511.3 3127.06  20
   1   2   3 76278.3 3221.86  43
  -1   2  -3 71725.6 3563.30   7
   1  -2   3 72509.6 3767.30   5
   1  -2   3 72477.4 3084.59  17
   1   2   4 3912.17 562.322  57
   1  -2   4 4542.30 524.953  43
  -1   2  -4 5095.00 577.938  26
   1   2   4 4054.71 497.139  35
   1  -2   4 4925.12 571.575  20
  -1  -2  -4 3833.34 437.944  26
   1  -2   4 4977.38 582.162  41
  -1   2  -4 5100.40 542.634  27
   1  -2   4 4608.70 555.625  17
   1   2   4 4058.14 544.684  41
  -1  -2  -4 4858.76 561.137  36
   1   2   4 4150.42 553.926  43
   1   2   5 16938.7 980.810  72
   1   2   5 17827.0 1411.42  57
   1   2   5 20808.8 1480.61  41
   1  -2   5 17007.5 1293.10  43
   1   2   5 19850.4 1457.86  43
   1  -2   5 21406.9 1444.70  20
   1  -2   5 17367.4 1365.55  17
  -1   2  -5 20255.6 1382.46  27
  -1   2  -5 21107.9 1414.21  26
  -1  -2  -5 18069.6 1324.54  36
   1  -2   5 19402.2 1412.70  41
   1   2   6 4328.45 712.541  61
   1   2   6 4865.13 749.075  57
   1   2   6 4331.39 424.523  72
   1  -2   6 4402.35 714.722  61
   1  -2   6 3375.30 367.147  72
  -1   2  -6 4132.16 632.953  26
  -1  -2  -6 4937.94 719.928  27
   1   2   6 4965.17 705.647  20
  -1   2  -6 5250.90 715.986  27
   1  -2   6 5305.02 724.486  20
   1  -2   6 4621.11 722.901  41
   1   2   6 4079.38 675.278  41
   1   2   7 3742.05 439.588  72
   1   2   7 3023.30 662.383  61
   1  -2   7 3824.37 718.409  61
   1  -2   7 3904.18 703.827  20
   1  -2   7 3554.15 702.826  41
  -1   2  -7 4696.36 754.914  27
  -1   2  -7 3217.80 630.156  26
   1   2   7 2058.58 540.176  41
   1   2   7 3314.17 637.687  20
  -1  -2  -7 3248.23 618.337  27
   1  -2   8 556.381 328.272  61
   1  -2   8 288.538 291.136  64
   1  -2   8 92.1166 93.5774  77
   1   2   8 117.040 148.594  72
   1   2   8 413.422 395.513  61
   1   2   8-197.669 253.980  64
   1   2   8 92.6006 106.478  77
  -1   2  -8 300.406 147.396 121
  -1   2  -8 326.081 178.376 129
  -1  -2  -8 110.786 90.6063 121
  -1   2  -8 593.394 302.194 120
  -1  -2  -8 81.2286 96.5751 120
  -1  -2  -8 174.347 123.594 111
  -1   2  -8 139.729 127.779 124
   1  -2   8 213.516 267.390  41
  -1   2  -8 205.068 211.452  27
   1  -2   8 63.1181 226.166  32
  -1  -2  -8 25.0493 242.368  27
   1   2   8 273.726 247.939  20
   1  -2   8 59.1703 162.924  20
   1   2   8-7.28353 295.610  41
   1  -2   9 1862.01 566.407  61
   1   2   9 2146.00 647.110  64
   1  -2   9 1476.89 526.529  64
   1   2   9 2086.94 634.588  61
   1   2   9 1433.91 284.616  72
   1   2   9 1492.03 299.878  77
   1  -2   9 1674.44 548.224  48
   1  -2   9 2285.62 700.372  58
   1   2   9 1569.36 543.283  58
   1  -2   9 2066.40 332.603  77
  -1  -2  -9 1601.30 278.472 120
  -1   2  -9 2125.93 359.652 129
  -1  -2  -9 1809.29 319.447 121
  -1   2  -9 2141.84 346.762 121
  -1   2  -9 1618.09 300.529 124
  -1   2  -9 1727.30 323.989 120
   1   2   9 767.663 383.323  41
   1   2   9 1367.92 516.074  32
   1  -2   9 1311.47 465.689  32
  -1  -2  -9 991.240 382.795  27
   1  -2   9 1603.21 594.523  41
   1  -2  10-227.291 247.001  64
   1  -2  10-341.611 385.803  58
   1   2  10-2.74014 88.3864  72
   1   2  10-95.9583 142.176  77
   1   2  10 0.79766 206.319  61
   1   2  10 150.865 218.377  58
   1   2  10 286.885 335.409  64
   1  -2  10 264.206 361.532  61
  -1   2 -10 143.521 138.655 124
  -1  -2 -10-93.4983 140.244 129
  -1  -2 -10 141.844 91.5677 121
  -1   2 -10 162.301 105.535 129
  -1   2 -10-39.5255 129.856 120
  -1  -2 -10-36.3910 81.8173 120
   1   2  11 1622.09 291.308  77
  -1  -2 -11 2434.48 313.281 121
  -1   2 -11 2351.70 356.165 120
  -1  -2 -11 2430.36 334.459 129
  -1   2 -11 2285.16 330.754 129
  -1  -2 -11 2219.64 311.649 120
   1   2  11 2019.05 313.715  88
  -1  -2 -12 1305.37 193.294 120
  -1  -2 -12 1477.79 211.200 129
  -1   2 -12 1525.40 225.158 120
   1   2  12 1426.62 200.695 102
   1  -3 -13 4911.43 381.027 120
   1   3 -13 4620.84 379.915 120
  -1   3  12-51.5438 85.0004  77
   1   3 -12-124.459 103.141 124
   1  -3 -12 17.9860 68.8857 120
   1   3 -12-65.7712 86.8556 120
  -1   3  11 5357.37 565.233  72
  -1   3  11 4928.93 548.998  77
  -1  -3  11 3562.92 764.568  61
  -1   3  11 4737.25 898.511  64
  -1  -3  11 3979.72 848.424  64
  -1   3  11 4310.02 855.295  61
   1   3 -11 5896.00 559.582 120
   1   3 -11 5244.59 536.663 129
   1  -3 -11 6230.90 567.745 120
   1   3 -11 5547.33 544.339 124
  -1   3  10 7701.26 1201.71  61
  -1   3  10 8048.84 722.976  72
  -1  -3  10 8724.72 1279.99  61
  -1   3  10 6944.48 1156.42  41
   1   3 -10 8275.22 716.605 124
   1  -3 -10 7962.59 673.402 111
   1  -3 -10 9125.66 733.211 120
   1   3 -10 8040.01 713.669 120
   1   3 -10 8332.58 738.218 129
  -1   3  10 7939.49 705.291  86
  -1   3   9 731.681 381.869  57
  -1   3   9 379.864 256.668  41
  -1  -3   9 614.288 428.258  17
  -1  -3   9 504.593 355.331  20
  -1  -3   9 414.871 288.627  41
  -1   3   9-35.9459 159.596  17
   1  -3  -9 442.665 275.507  27
  -1   3   9 529.251 337.567  43
   1   3  -9 397.725 157.103 124
   1  -3  -9 346.251 143.137 111
   1   3  -9 150.603 134.633 120
   1   3  -9 363.471 135.993 129
   1  -3  -9 350.536 176.173 120
   1  -3  -9 238.590 87.6405  92
  -1   3   9 461.065 177.164  86
  -1  -3   8 10875.3 1286.66  41
  -1  -3   8 8441.75 1137.75  11
  -1   3   8 11203.6 1288.40  41
   1  -3  -8 11218.8 1229.13  27
  -1   3   8 9506.61 1211.36  43
  -1  -3   8 9180.24 1142.97  43
  -1   3   8 9492.16 1208.02  17
  -1  -3   8 9924.56 1234.86  17
   1   3  -8 8321.30 1080.56  26
  -1   3   8 9969.28 1151.16  65
  -1   3   8 10667.4 1269.35  57
   1  -3  -8 10675.3 742.582  85
   1  -3  -8 10531.7 724.399  92
  -1  -3   7 1976.14 472.750  43
   1   3  -7 2767.20 546.909  26
   1  -3  -7 2972.67 549.265  27
  -1   3   7 2070.23 494.816  43
  -1   3   7 2326.82 516.382  17
  -1  -3   7 1953.53 466.552  11
  -1  -3   7 2190.61 532.234  17
  -1   3   7 2118.11 520.042  55
  -1   3   7 1494.71 396.216  59
  -1   3   7 2252.03 535.498  57
  -1   3   7 2108.73 470.664  65
   1  -3  -7 2179.67 282.545  85
  -1   3   6 351.173 232.113  11
  -1   3   6 92.3382 175.029  43
  -1   3   6 166.610 159.536  28
  -1  -3   6 0.64906 70.2843  12
  -1  -3   6 369.622 185.457  10
   1   3  -6 5.89465 132.060  26
  -1  -3   6-1.74495 121.349  28
  -1  -3   6 36.9704 104.823  11
  -1   3   6 66.8389 115.858  17
   1  -3  -6 52.8839 125.279  27
  -1   3   6 282.589 168.852  59
  -1   3   6 80.7312 151.434  65
  -1   3   6 34.5037 120.155  55
  -1   3   6 139.856 107.585  57
  -1   3   5 4536.13 607.586  28
  -1  -3   5 5261.27 574.751  10
  -1   3   5 5435.90 653.102  43
  -1   3   5 5354.96 646.143  17
   1   3  -5 5296.66 632.616  26
   1  -3  -5 4025.17 491.446  36
  -1  -3   5 4758.06 574.439  11
  -1   3   5 5294.67 639.348  11
  -1  -3   5 5437.87 574.158  12
   1  -3  -5 4943.28 582.670  50
  -1   3   5 4841.63 626.766  55
  -1   3   5 3766.62 563.063  59
  -1   3   4 217.024 120.342   4
  -1  -3   4 172.542 130.569   3
  -1   3   4 187.378 155.962  38
  -1  -3   4-51.5049 102.128   7
   1   3  -4 147.919 68.7765  30
  -1   3   4 378.212 220.962   2
  -1  -3   4 410.553 160.920   2
  -1   3   4 183.045 124.281  28
   1  -3  -4 106.425 56.9762  36
   1  -3  -4 427.618 171.755  23
  -1  -3   4 585.397 171.710   1
   1   3  -4 339.776 172.566  26
   1  -3  -4 87.3248 96.1437   1
  -1   3   4 263.868 158.841  11
  -1   3   4 443.733 200.445  55
   1  -3  -4 366.280 152.881  50
  -1   3   3 22452.1 1231.60  11
  -1  -3   3 23317.0 1426.80   7
  -1  -3   3 24094.3 1196.25   1
  -1  -3   3 23030.6 1376.61   3
  -1   3   3 24319.7 1390.33   4
  -1   3   3 23806.7 1327.48  38
   1  -3  -3 23173.2 1279.59  23
   1   3  -3 20691.8 1230.51  26
  -1   3   3 24153.1 1589.11   7
  -1   3   3 21348.4 1279.66  28
  -1  -3   3 22574.3 1537.29   2
   1  -3  -3 22526.3 1449.23   1
  -1   3   3 22938.6 1554.68   2
  -1   3   2 89427.6 3254.38   9
  -1  -3   2 82626.2 3729.75   2
   1  -3  -2 87460.0 3704.78   4
  -1  -3   2 92074.3 3479.45   6
  -1   3   2 77846.4 3546.59  28
   1   3  -2 94818.9 3730.47   3
  -1  -3   2 88278.9 3532.02   7
  -1   3   2 85374.8 3781.68   2
  -1   3   1 7596.31 584.078   3
  -1  -3   1 7746.74 457.053  13
   1  -3  -1 7424.56 602.143   4
   1   3  -1 8076.01 648.530   8
  -1  -3   1 7906.74 438.536   9
   1  -3  -1 7775.17 564.299   2
  -1  -3   1 7145.12 462.445  14
   1   3  -1 8150.66 587.022   2
  -1  -3   1 7650.86 640.516   4
   1  -3  -1 6555.00 317.207   9
  -1   3   0 520893. 18707.2   5
   1  -3   0 496227. 18323.4  13
  -1  -3   0 506396. 18323.4  16
  -1  -3   0 511161. 18282.0   7
   1   3   0 520728. 18729.2   4
  -1  -3   0 502789. 18740.4   4
  -1  -3   0 520474. 18529.1   1
   1   3   0 488298. 18351.2   5
   1  -3   0 502265. 18637.8   3
   1  -3   1 25702.5 1523.97   6
  -1  -3  -1 26786.5 1217.46  16
   1  -3   1 23031.2 1245.03  20
   1  -3   1 27211.7 1581.47   5
  -1  -3  -1 27265.0 1507.63   1
  -1  -3  -1 26254.1 1378.87   7
  -1   3  -1 28128.1 1590.63   5
  -1   3  -1 29359.0 1336.02  25
   1   3   1 27406.8 1500.61   5
   1   3   1 26214.0 1567.87   4
   1  -3   2 704.329 183.264  32
   1   3   2 689.570 201.323  41
   1  -3   2 642.876 203.399   6
  -1   3  -2 732.925 173.012  25
  -1  -3  -2 553.523 183.058   7
   1  -3   2 791.300 176.440  20
  -1   3  -2 869.628 171.069  27
   1  -3   2 551.683 228.457   5
   1   3   2 624.804 166.298  35
   1   3   2 564.277 226.488   4
   1   3   2 600.991 220.992   1
  -1   3  -2 1105.94 304.574   7
   1   3   3 10076.4 1002.69   1
  -1   3  -3 10411.8 771.937  25
   1  -3   3 9313.87 1084.24   5
  -1  -3  -3 8937.13 971.440   7
   1  -3   3 10581.6 786.287  20
  -1   3  -3 9280.95 718.165  27
  -1   3  -3 9518.70 1005.34   7
   1  -3   3 10399.9 778.378  41
   1  -3   3 8869.23 924.308   1
   1   3   3 9304.08 1050.50   4
  -1  -3  -3 8993.75 977.499   1
   1   3   3 10742.2 847.711  41
   1  -3   3 10486.5 766.778  17
  -1  -3  -3 10439.2 800.808  36
   1   3   3 9248.92 768.266  35
  -1   3  -3 11336.9 842.296  26
  -1  -3  -3 10642.4 817.420  50
  -1  -3  -4 27787.2 1590.45  36
  -1   3  -4 29296.4 1652.88  26
  -1   3  -4 27843.2 1510.65  25
   1  -3   4 24288.3 1520.64  17
   1  -3   4 27249.0 1576.58  41
   1  -3   4 26313.3 1563.49  20
   1   3   4 26734.5 1648.78  41
   1   3   4 23841.4 1515.65  35
  -1   3  -4 25386.6 1505.27  27
   1   3   4 26313.2 1685.99  57
  -1  -3  -4 27177.9 1599.44  50
   1   3   5 9521.35 924.502  35
   1   3   5 12354.2 1133.12  41
   1  -3   5 11906.1 1044.21  20
   1  -3   5 11825.9 1055.96  41
  -1   3  -5 11402.6 1001.63  27
  -1   3  -5 11224.0 1027.71  26
  -1  -3  -5 12450.1 1059.68  36
   1  -3   5 10869.4 1024.39  17
   1   3   5 12691.0 1147.31  57
   1   3   5 10551.6 706.374  72
   1  -3   6 47344.9 2752.22  20
   1  -3   6 48663.8 2803.15  41
  -1   3  -6 47082.6 2683.83  27
  -1   3  -6 46555.5 2732.20  26
   1   3   6 47447.2 2663.33  20
  -1  -3  -6 48187.8 2703.81  36
   1   3   6 49532.8 2868.09  41
   1   3   6 45151.0 2132.10  72
   1  -3   6 47360.1 2804.28  61
   1   3   6 50217.7 2937.21  61
  -1   3  -7 3803.24 689.971  26
   1   3   7 3577.18 654.985  20
  -1   3  -7 4107.11 715.702  27
   1   3   7 4480.02 789.595  41
   1  -3   7 4706.95 792.205  20
  -1  -3  -7 5148.08 825.422  27
   1  -3   7 4939.61 807.893  41
   1   3   7 4849.17 847.235  64
   1   3   7 4681.82 486.782  72
   1  -3   7 3996.59 754.002  61
   1   3   7 5068.60 864.312  61
   1   3   7 4190.80 456.454  86
  -1  -3  -7 3806.91 397.913  92
   1  -3   8 2676.14 655.002  64
   1   3   8 2300.59 357.090  72
   1  -3   8 1647.13 462.539  61
   1   3   8 2209.12 606.520  61
   1  -3   8 2107.23 564.860  48
   1   3   8 2804.41 694.260  64
   1   3   8 2864.28 380.897  77
   1   3   8 1302.96 436.030  20
  -1  -3  -8 2592.61 622.929  27
   1  -3   8 2034.90 586.370  20
   1   3   8 2102.78 580.562  41
   1  -3   8 1934.46 562.547  41
  -1   3  -8 2089.17 574.336  26
   1  -3   8 2272.04 590.616  32
  -1  -3  -8 2422.07 350.103 120
  -1   3  -8 1596.01 285.734 117
  -1  -3  -8 2204.47 332.443 121
  -1   3  -8 2081.83 334.132 121
  -1   3  -8 2088.62 341.504 124
  -1   3  -8 2241.39 341.922 129
  -1   3  -8 2418.70 348.375 120
  -1  -3  -8 2186.50 321.110 111
   1   3   8 1875.38 303.560  86
   1   3   9-215.741 167.583  72
   1   3   9 34.5538 104.346  77
   1   3   9 132.285 254.628  64
   1  -3   9 244.004 373.742  64
   1  -3   9 120.474 271.222  48
   1  -3   9-72.5576 306.377  58
   1   3   9 512.953 418.687  61
   1   3   9 292.591 319.203  58
   1  -3   9 44.4902 360.956  61
  -1   3  -9-96.3816 140.491 124
  -1  -3  -9-26.4451 142.258 121
  -1  -3  -9 12.7392 91.1968 120
  -1   3  -9-33.8932 104.057 120
  -1   3  -9 14.0828 184.543 129
   1   3   9-262.856 304.910  41
   1  -3   9 2.54357 178.857  32
   1   3   9 152.263 195.437  32
   1  -3   9-107.166 284.738  39
   1  -3   9-105.081 189.398  41
   1   3  10 100.250 132.535  72
   1   3  10 383.313 210.318  77
   1  -3  10 520.373 332.884  61
   1  -3  10 77.1800 195.625  58
   1   3  10 316.211 270.612  61
   1   3  10-76.1682 290.358  58
   1  -3  10-129.663 204.730  64
   1   3  10 292.930 165.529  64
  -1  -3 -10 437.063 172.870 120
  -1   3 -10 352.770 152.870 120
  -1   3 -10 269.258 134.533 124
  -1  -3 -10 284.916 122.737 121
  -1   3 -10 147.617 103.484 129
   1   3  10 345.562 138.190 133
   1   3  11 3315.85 414.691  77
  -1   3 -11 3886.18 422.786 129
  -1  -3 -11 4156.67 433.420 129
  -1   3 -11 3631.75 405.452 120
  -1  -3 -11 3204.49 373.196 120
  -1  -3 -11 3409.54 373.055 121
   1   3  11 3836.81 440.982  88
  -1   3 -12 45.4329 69.3774 120
  -1  -3 -12-26.6221 59.8484 129
  -1  -3 -12 86.6901 51.4718 120
   1   3  12 51.7168 75.6588 102
   1   4 -13-41.8031 63.9111 120
   1   4 -12-99.0608 79.8950 120
   1   4 -12 113.600 124.738 124
   1  -4 -12 99.0949 101.473 120
  -1   4  11 6603.46 1084.92  61
  -1   4  11 8183.96 727.391  72
  -1   4  11 7485.11 1160.93  64
  -1  -4  11 6973.79 1123.98  58
  -1   4  11 8832.04 747.698  77
   1   4 -11 8967.33 716.497 120
   1   4 -11 9394.86 732.233 124
   1  -4 -11 9993.53 738.879 120
  -1   4  11 7463.19 662.158  86
  -1   4  10 2234.36 610.847  61
  -1  -4  10 2023.59 578.013  61
  -1   4  10 2091.22 356.824  72
   1  -4 -10 2655.40 355.935 111
   1   4 -10 2371.22 377.436 124
   1   4 -10 2268.35 367.405 129
   1   4 -10 2517.31 376.966 120
   1  -4 -10 3006.94 404.815 120
  -1   4  10 1952.40 340.637  86
  -1   4   9 2043.82 622.958  57
  -1   4   9 1885.73 313.961  72
  -1   4   9 1626.32 463.196  41
  -1  -4   9 898.007 371.510  20
   1   4  -9 1297.02 464.442  26
  -1   4   9 796.165 340.678  43
  -1  -4   9 1737.82 540.613  17
   1  -4  -9 989.050 337.953  27
  -1  -4   9 923.933 354.053  41
   1   4  -9 1921.57 345.833 129
   1   4  -9 1560.76 292.727 124
   1   4  -9 1611.49 300.570 120
   1  -4  -9 1489.18 270.534 111
  -1   4   9 1056.34 243.730  86
   1  -4  -9 1556.65 261.255  92
  -1   4   8 1742.63 547.529  43
  -1   4   8 1988.48 538.724  17
   1  -4  -8 1688.86 447.527  27
  -1  -4   8 2135.61 561.908  17
  -1   4   8 1664.62 493.206  41
  -1  -4   8 1980.63 559.777  41
  -1  -4   8 1480.90 478.058  11
  -1   4   8 1122.38 383.205  35
   1   4  -8 1702.35 490.011  26
  -1   4   8 1629.71 507.412  65
  -1   4   8 1264.02 494.548  57
   1  -4  -8 1843.28 273.203  85
   1  -4  -8 1551.55 254.572  92
  -1   4   7 899.283 351.867  17
  -1  -4   7 206.462 113.847  17
   1   4  -7-33.3920 159.133  26
   1  -4  -7 573.360 280.980  27
  -1  -4   7 366.076 160.222  11
  -1   4   7 588.218 284.291  41
  -1   4   7 610.793 270.939  43
  -1   4   7 540.991 350.838  57
  -1   4   7 660.584 383.384  65
   1  -4  -7 549.029 144.987  85
  -1   4   6 10594.1 1042.29  17
   1   4  -6 9760.96 1000.86  26
  -1  -4   6 11390.7 1048.08  17
   1  -4  -6 10737.3 1003.30  27
  -1  -4   6 8631.01 871.681  10
  -1  -4   6 8544.47 931.223  11
  -1   4   6 11063.8 1104.34  43
  -1   4   6 10413.7 1067.55  55
  -1   4   6 8449.48 955.948  59
  -1   4   6 9898.90 1070.05  57
  -1   4   6 9268.32 991.994  65
  -1   4   6 7033.93 567.924  71
  -1  -4   5 20701.9 1355.95  11
   1   4  -5 19299.5 1364.66  26
  -1   4   5 19075.7 1399.27  43
  -1   4   5 20670.4 1399.06  17
   1  -4  -5 16514.3 1165.72  36
  -1   4   5 17858.8 1322.32  11
  -1   4   5 20212.5 1425.73  28
  -1   4   5 17949.3 1382.83  59
  -1   4   5 18308.1 1406.73  57
  -1   4   5 16228.2 1319.88  65
  -1   4   5 18998.6 1420.58  55
   1  -4  -5 17527.3 1307.12  68
   1  -4  -5 20377.7 1361.15  50
  -1   4   4 6378.33 680.801  28
  -1  -4   4 5484.72 819.821   2
  -1   4   4 6247.58 879.523   2
   1  -4  -4 6734.08 667.858  23
  -1   4   4 6054.12 735.955   4
  -1  -4   4 3814.20 669.379   7
   1  -4  -4 6082.91 568.544  36
  -1   4   4 7436.84 680.739  17
  -1   4   4 6243.06 629.750  11
   1   4  -4 6263.60 649.896  26
  -1  -4   4 6447.68 623.071   1
  -1  -4   4 5506.61 716.839   3
  -1   4   4 6376.62 706.731  55
   1  -4  -4 6860.34 650.503  50
  -1   4   3 77.1610 80.4834  25
   1   4  -3 41.7195 66.4697  30
   1  -4  -3 180.531 160.767   1
   1  -4  -3-72.7403 91.0041  23
  -1  -4   3-25.7802 103.607   8
  -1  -4   3 203.240 110.756   6
  -1   4   3-77.4865 135.769   7
  -1  -4   3-20.8040 71.4240   7
  -1   4   3 122.700 167.490   2
  -1  -4   3 305.264 196.022   2
  -1   4   3 196.522 129.023  28
  -1   4   3 183.476 161.979   4
  -1  -4   3 65.4372 90.8231   3
   1   4  -3 72.7884 93.1528  26
  -1   4   2 76.3065 75.4846  11
  -1  -4   2-7.06480 46.1625   7
   1  -4  -2 331.172 190.113   4
  -1   4   2-2.56415 62.3856  25
   1   4  -2 131.846 92.3726  26
  -1   4   2 155.188 98.9049  28
   1   4  -2 24.5304 139.626   3
  -1  -4   1 1064.93 152.284   9
  -1  -4   1 1050.73 146.321  15
  -1   4   1 893.468 185.459  25
   1  -4  -1 1028.10 179.503   2
  -1  -4   1 1096.06 285.416   4
  -1  -4   1 1149.02 184.112  13
   1   4  -1 1232.05 204.798   2
   1  -4  -1 1011.00 145.921  14
   1  -4  -1 920.528 240.830   4
  -1   4   1 952.145 237.214   3
  -1   4   1 1495.04 136.515  11
   1   4  -1 1017.45 230.058   3
   1   4  -1 1042.04 251.386   8
   1  -4  -1 1006.30 156.403  18
  -1  -4   0 150050. 5831.75   1
   1  -4   0 146448. 5626.65   8
   1   4   0 143282. 5481.57   5
   1  -4   0 142533. 5571.21  13
   1   4   0 151669. 6047.95   4
   1  -4   0 137751. 5915.41   3
  -1   4   0 148882. 5928.19   5
   1   4   0 153783. 5965.01   8
  -1   4  -1-79.1622 101.030  25
  -1  -4  -1 80.9663 81.1361  24
   1  -4   1 57.6413 79.3871  13
   1   4   1 67.4758 126.533   4
  -1  -4  -1 98.5940 90.8867  16
  -1  -4  -1 249.144 164.855   1
  -1   4  -1 133.144 146.007   5
   1   4   1-0.70237 89.4610   5
  -1  -4  -1 57.9714 67.1921   7
   1  -4   2 135225. 5674.29  39
   1   4   2 138482. 5736.82  35
   1  -4   2 157582. 6211.86   6
   1  -4   2 121963. 6024.47   5
  -1  -4  -2 142501. 6127.83   1
  -1   4  -2 161162. 5732.63  25
   1   4   2 139730. 5706.15  41
   1  -4   2 138325. 6168.22   3
   1  -4   2 162853. 5717.75  15
   1  -4   2 151838. 5679.17  20
  -1  -4  -2 139533. 5614.25  23
   1  -4   2 122336. 5598.07  32
  -1  -4  -2 147527. 5969.30   7
  -1   4  -2 165988. 5817.08  26
   1   4   2 138036. 6226.52   4
  -1   4  -3 1346.49 273.674  25
   1  -4   3 1100.83 356.093   5
  -1  -4  -3 1498.37 306.577  36
   1  -4   3 1024.43 243.136  32
   1   4   3 1212.95 275.576  35
   1  -4   3 1389.48 241.670  17
   1  -4   3 873.468 214.082  41
  -1  -4  -3 1210.41 332.698   7
  -1   4  -3 1071.90 240.171  27
   1  -4   3 1298.94 264.925  20
  -1   4  -3 1386.69 378.926   7
   1  -4   3 1109.25 322.239   6
  -1   4  -3 1456.58 298.983  26
   1   4   3 1040.94 286.255  41
  -1  -4  -3 1510.82 299.854  50
   1   4   3 1066.57 284.240  57
  -1   4  -4 15868.6 1148.53  26
  -1  -4  -4 14508.3 1082.96  36
   1   4   4 12467.4 1034.99  35
  -1   4  -4 12547.4 957.682  25
   1  -4   4 15441.7 1116.83  20
  -1   4  -4 11869.7 952.906  27
   1   4   4 12859.9 1084.68  41
   1  -4   4 12252.6 986.891  41
   1  -4   4 12402.9 984.365  17
   1   4   4 12855.2 1114.17  61
   1   4   4 12631.1 1114.30  57
  -1  -4  -4 13176.8 1060.31  50
   1   4   5 33.4518 197.643  41
   1  -4   5-33.2851 92.0497  41
  -1   4  -5 21.5429 102.596  27
   1  -4   5 53.6535 171.409  20
  -1   4  -5-25.0058 122.168  26
   1   4   5-89.0987 158.516  35
  -1  -4  -5 79.6416 134.123  36
   1   4   5 110.081 107.535  72
   1   4   5 136.038 177.954  61
   1  -4   5-86.8727 115.121  61
  -1   4  -6 743.621 330.238  26
   1   4   6 180.585 97.7028  20
   1  -4   6 141.558 153.826  20
   1  -4   6 460.670 243.985  32
   1   4   6 185.234 148.448  41
   1  -4   6 690.140 273.862  41
  -1  -4  -6 398.842 216.351  36
   1   4   6 382.650 245.070  61
   1  -4   6 508.063 257.020  61
   1   4   6 193.013 121.839  72
   1   4   6 416.263 141.528  86
   1   4   7 3618.15 704.530  41
  -1  -4  -7 3532.57 693.250  27
   1  -4   7 3245.38 654.825  41
   1  -4   7 3059.21 669.477  20
   1   4   7 2897.68 591.738  20
  -1   4  -7 3556.83 697.785  26
   1  -4   7 2581.41 629.834  32
   1   4   7 3919.15 767.460  61
   1  -4   7 2964.14 617.472  64
   1   4   7 3657.79 432.386  72
   1  -4   7 3184.89 671.867  48
   1   4   7 3606.96 738.249  64
   1  -4   7 3527.69 667.845  61
  -1  -4  -7 2603.72 329.467  92
   1   4   7 2765.49 378.131  86
   1   4   8 107.054 284.091  64
   1  -4   8-17.3856 186.860  64
   1   4   8 37.7228 252.639  61
   1   4   8 244.135 148.482  77
   1   4   8-131.121 140.223  72
   1  -4   8 62.6055 144.233  48
   1  -4   8-31.3694 153.195  58
   1  -4   8-43.8778 146.170  61
   1  -4   8 163.139 150.806  32
  -1   4  -8 189.210 253.035  26
   1  -4   8 81.3372 180.105  20
  -1  -4  -8 129.392 193.529  27
   1  -4   8 39.0112 222.745  41
   1   4   8 164.783 258.139  41
   1  -4   8-5.98985 192.156  39
  -1   4  -8-158.592 136.022 124
  -1  -4  -8 182.918 101.466 120
  -1  -4  -8-23.2635 109.435 121
  -1  -4  -8-26.4741 109.345 111
  -1   4  -8 86.0229 101.841 129
  -1   4  -8 45.2745 106.039 120
  -1   4  -8 301.692 159.251 117
   1   4   8-79.5163 112.586  86
   1   4   9 2365.13 637.947  61
   1   4   9 2215.37 607.924  48
   1  -4   9 2354.82 657.534  58
   1   4   9 1938.91 576.709  58
   1   4   9 2354.60 375.799  72
   1  -4   9 2313.81 652.556  48
   1   4   9 1984.43 344.998  77
   1   4   9 2331.19 723.417  64
   1  -4   9 1644.70 575.158  32
   1   4   9 2216.41 642.281  41
   1   4   9 1334.89 452.479  32
   1  -4   9 1834.51 570.724  39
  -1   4  -9 2299.88 362.391 129
  -1   4  -9 2163.44 330.074 120
  -1  -4  -9 2238.79 359.718 120
  -1  -4  -9 2081.94 326.194 121
  -1  -4  -9 2360.79 346.322 111
  -1   4  -9 2242.86 372.867 124
   1   4   9 1955.79 318.652  86
   1   4  10 16602.2 1132.54  72
   1   4  10 17519.0 1149.83  77
   1   4  10 17084.7 1815.05  64
   1   4  10 14404.6 1668.51  61
   1  -4  10 16634.9 1807.86  58
   1   4  10 13977.9 1624.16  58
  -1   4 -10 18958.3 1154.57 129
  -1   4 -10 17967.2 1117.39 120
   1   4  10 17887.7 1131.36 133
  -1   4 -10 18565.0 1142.67 124
  -1  -4 -10 16880.5 1066.24 120
  -1  -4 -10 19312.7 1112.65 121
   1   4  11 7678.79 666.369  77
  -1   4 -11 10505.5 723.554 120
   1   4  11 8607.72 643.366 114
  -1  -4 -11 8726.64 636.373 120
  -1   4 -11 9491.52 703.548 129
  -1  -4 -11 9489.80 657.378 121
  -1  -4 -11 10123.6 693.520 129
   1   4  11 8661.35 692.558  88
  -1  -4 -12 1741.48 205.481 129
  -1   4 -12 2428.21 264.241 120
   1   4  12 2086.32 249.640 102
   1   5 -12 9554.67 656.490 120
   1   5 -12 9053.33 646.954 124
  -1   5  12 7362.08 578.346 133
   1  -5 -12 8842.82 618.126 120
  -1   5  11 1119.56 432.266  64
  -1   5  11 1544.82 302.516  77
  -1   5  11 920.643 216.814  72
   1  -5 -11 1314.84 253.976 120
   1   5 -11 984.603 214.528 120
  -1   5  11 1255.09 248.437 122
   1   5 -11 938.792 205.218 124
  -1   5  11 794.253 192.623  86
  -1   5  10 1621.44 576.634  61
  -1   5  10 1668.15 325.297  72
  -1   5  10 1870.16 567.166  64
   1   5 -10 1764.22 303.811 124
   1   5 -10 1481.97 304.274 120
   1  -5 -10 1514.17 278.397 111
   1  -5 -10 2176.85 332.818 120
   1  -5 -10 1667.87 271.064  92
  -1   5  10 1477.96 308.649  86
  -1   5   9 917.996 421.161  57
  -1   5   9 898.491 223.716  72
   1   5  -9 365.494 230.541  26
   1  -5  -9 357.935 241.098  27
  -1   5   9 947.309 430.552  41
   1   5  -9 636.316 206.586 124
   1   5  -9 919.699 221.198 120
   1  -5  -9 576.644 166.921 111
   1   5  -9 651.599 196.377 129
   1  -5  -9 787.872 202.794  92
  -1   5   9 1047.89 240.426  86
  -1   5   8 779.610 368.881  43
  -1   5   8 188.151 129.543  35
  -1  -5   8 608.775 269.872  17
  -1  -5   8 622.661 308.079  20
   1  -5  -8 448.506 278.263  27
  -1   5   8 830.391 365.941  41
   1   5  -8 487.466 231.342  26
  -1  -5   8 722.088 329.937  41
  -1   5   8 833.242 346.878  17
  -1   5   8 532.368 321.173  65
  -1   5   8 422.777 161.891  57
   1  -5  -8 680.198 174.693  92
   1  -5  -8 1165.80 237.862  85
  -1   5   8 685.094 176.306  86
  -1   5   7-46.8430 187.116  43
  -1  -5   7 81.2849 112.805  11
   1  -5  -7 30.5843 144.943  27
   1   5  -7 148.428 245.251  26
  -1   5   7-421.700 295.342  17
  -1   5   7 65.0057 145.592  41
  -1  -5   7 26.1343 120.580  17
  -1   5   7 172.202 142.498  57
  -1   5   7 19.8459 70.0271  71
  -1   5   7-84.9278 280.685  65
   1  -5  -7-14.6548 76.4557  85
   1  -5  -7 30.1370 181.422  92
   1   5  -6 16976.7 1405.64  26
  -1   5   6 19149.4 1496.72  43
  -1   5   6 16275.6 1383.64  17
  -1  -5   6 14899.6 1244.06  10
  -1  -5   6 16177.2 1345.21  17
  -1  -5   6 15136.2 1299.07  11
  -1   5   6 14341.1 1343.58  65
  -1   5   6 17377.9 1485.06  57
   1  -5  -6 17001.9 1370.97  50
  -1   5   6 14241.7 886.857  71
  -1   5   5 3694.17 549.238  17
   1  -5  -5 2527.04 412.349  36
   1  -5  -5 3505.20 534.481  23
  -1   5   5 3224.26 553.664  43
   1   5  -5 3128.17 516.494  26
  -1  -5   5 2795.95 440.018  11
  -1   5   5 3033.28 555.490  65
   1  -5  -5 2845.17 471.452  50
  -1   5   5 2396.60 446.860  59
  -1   5   5 2621.11 509.963  55
   1  -5  -5 2595.09 463.533  68
  -1   5   5 2839.87 530.993  57
   1  -5  -4 29.4143 70.7491  36
  -1   5   4 114.392 82.8257  25
   1  -5  -4 266.590 91.5883  23
  -1  -5   4 66.2193 113.490   2
  -1   5   4 195.137 188.150   2
  -1   5   4 249.527 160.218  43
  -1   5   4 77.0434 116.866  11
  -1   5   4 135.223 109.084  17
  -1   5   4 159.646 139.681   4
  -1  -5   4 169.371 124.922   3
   1   5  -4 168.350 104.151  26
  -1  -5   4 182.109 160.997   8
  -1   5   4 140.959 125.580  59
  -1   5   4 203.555 166.086  55
  -1   5   4 316.867 198.491  57
   1  -5  -4 289.409 167.101  50
  -1   5   3 79047.0 3292.71  17
   1   5  -3 64461.5 3078.86  30
   1   5  -3 85057.9 3445.73  26
  -1  -5   3 77412.3 3410.71   5
   1  -5  -3 75766.5 3770.92   1
  -1  -5   3 84348.5 3483.74   6
  -1   5   3 74526.0 3755.65   7
  -1  -5   3 75580.7 3669.63   2
   1   5  -3 66060.3 3167.45  25
  -1   5   3 77003.3 3700.30   2
  -1   5   3 84413.3 3311.55  11
  -1   5   3 83403.4 3439.51  43
  -1   5   3 75501.5 3322.30  25
   1  -5  -3 80719.2 3401.56  23
  -1  -5   3 80572.9 3858.92   8
  -1   5   3 82763.5 3553.99  55
   1  -5  -2 17212.7 1080.39  23
  -1   5   2 19275.2 979.212   8
   1  -5  -2 16331.2 1286.62   4
  -1   5   2 16735.7 1254.48   3
  -1  -5   2 18176.8 948.239   9
  -1   5   2 16489.5 919.847  11
   1   5  -2 18463.4 1330.57   3
  -1  -5   2 19052.5 1355.86   8
  -1   5   2 17244.1 1068.33  25
  -1  -5   2 19020.0 985.842  15
  -1  -5   2 19026.9 1032.34  13
  -1  -5   2 16371.3 1294.86   4
   1   5  -2 17774.4 1071.40  26
   1   5  -2 17060.2 1039.45  25
  -1  -5   2 18934.8 866.107   5
   1   5  -2 17212.2 961.423  30
  -1   5   2 16364.4 928.429  17
   1   5  -1 2404.30 325.950  25
  -1  -5   1 3293.47 331.454  13
   1   5  -1 3049.17 357.691  30
  -1  -5   1 2771.64 318.982  18
  -1  -5   1 3202.90 338.429  14
   1   5  -1 3034.04 321.838   2
   1   5  -1 2527.02 321.398  26
  -1  -5   1 2750.98 276.750   9
  -1   5   1 3156.62 369.146  25
  -1  -5   1 3081.97 502.157   4
   1   5  -1 2798.45 448.377   3
   1  -5  -1 2915.20 471.684   4
  -1   5   1 3106.07 469.489   3
   1  -5  -1 3009.63 312.822  18
   1  -5  -1 3022.82 375.109  42
   1  -5  -1 3176.77 301.421  14
  -1   5   0 16217.0 1196.11   3
   1   5   0 14992.2 754.637   5
  -1  -5   0 14151.5 1212.62   4
   1  -5   0 16956.9 988.216  42
   1  -5   0 14960.7 1185.42   3
  -1   5   0 17260.3 1166.82   5
   1   5   0 15694.6 1254.59   4
   1  -5   0 16361.3 990.354   8
   1   5   0 15327.8 980.740  25
  -1  -5  -1 24804.3 1792.68   4
  -1   5  -1 29234.1 1701.13   5
   1  -5   1 26685.8 1755.86   3
  -1  -5  -1 28338.0 1320.54  16
  -1  -5  -1 25553.2 1654.82   1
  -1   5  -1 26997.0 1433.20  25
   1  -5   1 25649.0 1389.10  22
  -1  -5  -1 23380.8 1297.42  23
   1  -5   1 27167.3 1377.82  13
   1   5   1 26384.5 1516.05   5
   1   5   1 25176.3 1447.59  25
  -1  -5  -1 26928.3 1349.17  24
   1  -5   1 27401.5 1437.16  37
   1   5   1 26928.0 1801.90   4
   1  -5   1 23823.5 1362.91  39
  -1   5  -1 31037.9 1460.98  26
  -1  -5  -1 27837.1 1382.48  40
   1  -5   1 27346.2 1407.14  15
   1   5   2 13090.0 966.315  35
   1   5   2 13009.1 910.011  41
  -1  -5  -2 11484.0 751.366  21
   1   5   2 14308.4 1007.78  25
   1  -5   2 11071.3 864.617  39
  -1  -5  -2 12338.2 1155.24   1
   1   5   2 13182.3 1255.55   4
  -1   5  -2 15733.4 999.666  26
   1  -5   2 13570.1 1211.44   6
  -1   5  -2 14845.5 964.946  25
   1  -5   2 13035.4 903.129  15
   1  -5   2 12243.9 864.981  32
   1  -5   2 12198.2 1184.09   3
   1  -5   2 11040.1 1089.86   5
   1  -5   2 14077.3 904.684  20
  -1  -5  -2 13789.0 897.659  23
   1  -5   3 58.5879 90.1804  32
  -1   5  -3 445.848 177.478  26
   1  -5   3 23.7654 126.972  39
   1   5   3 35.3222 117.254  35
   1  -5   3-23.4386 162.902   5
  -1   5  -3 2.34828 127.248   7
  -1   5  -3 174.818 138.459  25
   1   5   3 13.0200 148.117  41
   1  -5   3 65.7616 106.475  20
   1  -5   3 70.4668 73.9770  41
   1  -5   3 143.707 147.587  15
  -1  -5  -3 96.7069 131.183  50
   1  -5   3 96.6969 122.620  48
  -1  -5  -4 12009.4 984.578  36
   1  -5   4 8729.88 804.813  41
   1   5   4 9370.25 924.574  41
   1  -5   4 9977.27 899.302  20
  -1   5  -4 11339.9 989.356  26
   1  -5   4 10913.0 957.711  32
  -1   5  -4 9779.19 855.863  25
   1   5   4 9882.71 989.140  35
   1   5   4 10054.3 994.796  61
  -1  -5  -4 10319.7 950.866  50
   1  -5   4 9937.71 907.143  48
   1  -5   5 2239.71 463.233  32
   1   5   5 1913.96 428.184  41
   1  -5   5 1937.67 433.264  20
  -1   5  -5 2156.74 479.515  26
   1   5   5 2174.57 468.041  35
  -1  -5  -5 2755.61 478.857  36
   1  -5   5 1577.57 347.862  41
  -1  -5  -5 2309.34 466.876  50
   1  -5   5 1830.84 418.306  48
  -1  -5  -5 1607.59 218.281  73
   1   5   5 1879.69 430.512  61
   1   5   5 1734.63 258.534  72
   1   5   6 2874.40 602.067  41
   1  -5   6 2217.67 475.910  41
  -1  -5  -6 2915.99 572.069  36
  -1   5  -6 3214.29 621.993  26
   1   5   6 3634.80 619.586  35
   1  -5   6 2620.39 558.769  20
   1  -5   6 2898.70 583.522  32
   1   5   6 3083.74 644.804  61
   1   5   6 2729.48 358.174  72
   1   5   6 3181.04 654.558  64
   1  -5   6 2787.58 565.716  48
   1   5   6 2481.70 329.037  86
  -1  -5  -6 2557.02 306.547  85
   1  -5   7 1410.35 415.448  32
  -1   5  -7 913.095 381.259  26
   1  -5   7 695.622 336.549  20
  -1  -5  -7 1070.13 367.153  27
   1  -5   7 986.708 378.561  39
   1   5   7 1028.48 401.869  41
   1  -5   7 560.322 237.097  48
   1   5   7 636.631 193.843  77
   1   5   7 1068.98 388.683  61
   1  -5   7 919.517 349.212  58
   1   5   7 992.326 488.842  64
   1   5   7 787.202 205.462  72
  -1  -5  -7 698.423 178.922  92
   1   5   7 700.276 180.089  86
   1   5   8 105.467 124.533  72
   1   5   8 86.5442 177.161  64
   1   5   8 497.286 398.074  61
   1  -5   8-55.2847 196.041  48
   1   5   8 172.789 142.657  77
   1  -5   8-248.739 239.071  58
   1  -5   8 291.956 297.570  20
   1  -5   8 236.515 232.223  32
  -1   5  -8-189.591 267.064  26
  -1  -5  -8-112.791 247.503  27
   1   5   8-81.6272 157.245  41
   1  -5   8 227.537 252.990  39
  -1  -5  -8-22.4459 90.3414 120
  -1   5  -8 128.856 107.020 117
  -1  -5  -8 83.6779 77.9655 111
  -1   5  -8-59.5962 123.060 129
  -1   5  -8-54.2585 114.714 120
  -1   5  -8 37.5996 111.268 124
  -1  -5  -8 188.919 147.445 121
   1   5   8-63.7066 123.528  86
   1   5   9 1661.83 562.081  61
   1   5   9 2009.86 350.111  72
   1   5   9 1289.39 450.925  58
   1   5   9 1274.22 486.250  48
   1   5   9 1790.33 583.469  64
   1  -5   9 1723.84 542.293  58
   1   5   9 1321.79 268.064  77
   1  -5   9 1290.57 455.839  48
  -1   5  -9 1454.69 267.070 124
  -1  -5  -9 1611.53 310.761 121
  -1  -5  -9 1815.49 298.431 120
  -1   5  -9 2328.30 376.439 129
  -1  -5  -9 1734.28 283.356 111
  -1   5  -9 1285.53 264.877 117
  -1   5  -9 1458.39 276.647 120
   1   5   9 1866.76 323.084  86
   1   5  10 737.221 329.543  61
   1  -5  10 218.029 231.200  58
   1   5  10 1252.90 278.504  72
   1   5  10 686.372 333.764  58
   1   5  10 848.264 203.773  77
   1   5  10 1491.62 473.850  64
  -1   5 -10 1091.36 237.145 129
   1   5  10 1139.65 253.814 133
  -1   5 -10 1130.77 242.054 120
  -1  -5 -10 1206.43 244.770 121
   1   5  10 914.869 233.416 114
  -1  -5 -10 1264.87 230.777 120
   1   5  11 5742.86 542.876  77
   1   5  11 6461.26 535.438 133
  -1   5 -11 7079.74 559.878 120
  -1  -5 -11 5698.99 480.040 120
  -1  -5 -11 6894.95 526.305 121
  -1  -5 -11 7094.72 538.106 129
   1   5  11 7120.59 555.936 114
   1  -5  11 6041.42 550.937  84
   1   5  11 6583.57 570.419  88
  -1   5 -12 2647.84 279.714 120
   1   5  12 2988.10 296.857 102
   1   6 -12 243.181 120.126 128
   1  -6 -12 256.987 105.928 120
   1   6 -12-41.4013 92.1099 120
  -1   6  12 148.545 86.7222 133
  -1   6  11-199.811 311.577  64
  -1   6  11 210.420 123.784  77
  -1   6  11 116.965 99.7843  72
   1  -6 -11 263.331 139.178 120
   1   6 -11 175.366 145.595 124
   1  -6 -11 120.582 78.9078 111
   1   6 -11 105.541 89.7732 120
  -1   6  11 174.516 127.425 122
  -1   6  11 121.938 155.129  86
  -1   6  10 86438.8 3840.62  72
  -1   6  10 91346.9 3862.82  77
  -1   6  10 75869.2 4758.62  61
  -1   6  10 84817.8 4942.69  64
   1  -6 -10 90817.5 3735.31 111
  -1   6  10 83136.5 3724.07 122
   1  -6 -10 96741.7 3806.49 120
   1   6 -10 89900.1 3809.34 124
   1   6 -10 87625.7 3776.75 120
   1  -6 -10 88803.3 3678.40  92
  -1   6  10 84521.1 3791.49  86
  -1   6   9 6737.16 638.949  72
  -1   6   9 5561.60 1003.99  61
  -1   6   9 6276.37 1050.56  57
  -1   6   9 5436.34 968.235  41
   1  -6  -9 4390.94 796.303  27
   1   6  -9 5268.04 962.169  26
  -1  -6   9 5410.15 950.132  32
   1   6  -9 5837.91 590.099 120
   1  -6  -9 7249.43 625.166 111
   1   6  -9 6068.72 610.699 124
  -1   6   9 5341.40 558.474  97
  -1   6   9 6185.09 620.206  86
   1  -6  -9 6481.77 568.025  92
  -1   6   8 5895.04 963.417  57
  -1   6   8 5799.04 579.632  72
   1   6  -8 4692.54 881.917  26
  -1   6   8 6132.23 980.717  35
  -1  -6   8 4424.37 829.233  20
  -1   6   8 5111.82 960.601  43
  -1   6   8 5503.85 915.706  41
   1  -6  -8 8872.19 1121.16  27
   1   6  -8 5345.79 551.380 120
   1   6  -8 5934.73 578.076 129
   1   6  -8 5061.56 541.757 124
   1  -6  -8 6096.51 571.938 111
  -1   6   8 6033.76 594.484  86
   1  -6  -8 6159.45 553.760  85
   1  -6  -8 5480.85 511.828  92
  -1   6   7 3111.32 651.988  41
  -1   6   7 2927.93 654.682  35
   1   6  -7 2996.56 639.713  26
  -1   6   7 2564.72 612.038  43
  -1  -6   7 2488.91 552.221  20
   1  -6  -7 2123.13 493.581  27
  -1   6   7 2067.21 506.818  17
  -1   6   7 2478.46 331.379  71
  -1   6   7 2631.49 600.706  57
  -1   6   7 2750.05 590.645  65
   1  -6  -7 2168.91 299.219  92
  -1   6   7 2534.60 398.240  86
   1  -6  -7 2428.35 307.658  85
  -1  -6   6 303.254 183.262  10
  -1  -6   6 336.640 175.054  17
  -1   6   6 166.774 142.386  43
  -1   6   6 539.779 284.686  41
  -1  -6   6 149.804 118.220  11
  -1   6   6 387.790 222.732  17
   1   6  -6-72.0113 298.070  26
  -1   6   6 360.756 233.834  57
  -1   6   6 373.281 247.664  65
   1  -6  -6 404.993 231.903  50
  -1   6   6 334.156 97.8687  71
   1  -6  -6 310.610 107.656  85
   1  -6  -5 1530.64 394.643  23
  -1   6   5 1358.51 342.165  17
   1   6  -5 1431.80 370.976  26
  -1   6   5 1222.47 341.480  43
   1  -6  -5 1034.96 262.533  36
  -1  -6   5 1212.28 320.518  11
  -1   6   5 1314.37 380.265  65
   1  -6  -5 1534.54 365.602  50
   1  -6  -5 1003.46 296.478  68
  -1   6   5 1055.15 186.129  71
  -1   6   5 1024.76 307.174  57
  -1   6   4 2806.34 475.073  43
   1  -6  -4 3639.74 515.939  23
  -1  -6   4 2839.32 630.295   8
  -1   6   4 3057.09 455.959  25
   1   6  -4 3052.66 505.683  26
  -1   6   4 2726.31 424.316  17
  -1   6   4 2913.76 497.838  65
  -1   6   4 2659.45 486.443  55
  -1   6   4 2646.87 478.699  57
  -1  -6   3 699.900 169.154  15
  -1  -6   3 301.141 144.717   6
   1   6  -3 512.016 145.851  30
  -1  -6   3 517.663 274.321   8
   1  -6  -3 482.212 250.931   4
  -1   6   3 598.683 190.208  43
  -1   6   3 568.573 171.155  17
   1  -6  -3 399.235 152.744  23
  -1   6   3 622.702 260.855   2
  -1   6   3 833.243 228.768  25
  -1   6   3 524.846 203.887   7
   1   6  -3 480.561 158.931  26
   1   6  -3 670.830 179.140  25
  -1  -6   3 529.285 193.793  13
  -1   6   3 518.270 196.104  57
  -1   6   3 460.952 155.083  55
  -1  -6   2 10380.9 722.493  22
  -1  -6   2 11022.8 781.081  13
  -1  -6   2 11343.2 1069.21   8
  -1  -6   2 10472.2 712.667  15
  -1  -6   2 10678.9 680.873   9
  -1   6   2 9940.88 705.795   8
  -1   6   2 10265.3 813.085  25
  -1  -6   2 10513.8 762.366  37
  -1  -6   2 9893.25 1054.17   4
   1  -6  -2 9952.13 1039.35   4
  -1   6   2 7967.01 685.956  43
   1   6  -2 11572.0 735.687  30
   1   6  -2 9293.95 762.061  25
  -1  -6   2 9648.18 610.349  20
   1  -6  -2 11903.8 855.890  23
  -1   6   2 9752.18 986.706   3
   1  -6  -2 10063.5 733.387  33
   1   6  -2 10901.3 1064.74   3
   1   6  -2 10925.0 809.791  26
  -1   6   1 18149.7 1136.87  25
   1  -6  -1 17624.3 1424.10   4
  -1  -6   1 18549.7 1466.16   4
   1  -6  -1 17981.3 1154.02  42
   1  -6  -1 17744.1 1052.26  33
  -1  -6   1 18035.0 943.318   9
  -1  -6   1 19657.3 1083.55  14
   1   6  -1 20606.1 1093.12  30
  -1  -6   1 18888.2 1109.33  42
  -1  -6   1 15947.5 1019.93  37
   1   6  -1 17324.0 1058.50  26
   1  -6  -1 18817.0 1016.00  14
   1  -6  -1 19253.3 1048.58  18
   1   6  -1 18634.2 1440.91   3
  -1  -6   1 19577.7 1094.14  18
  -1   6   1 18227.3 1399.33   3
  -1   6   1 16958.6 1137.20  35
   1   6  -1 17555.4 1135.74  25
   1  -6  -1 19321.0 1140.05  44
  -1  -6   1 18551.1 1110.01  44
  -1  -6   0 89369.2 3539.77  14
  -1  -6   0 73992.8 4043.13   4
  -1   6   0 84115.2 4042.25   3
  -1   6   0 84000.9 3598.16  25
   1  -6   0 85757.7 3680.74   8
  -1   6   0 87658.4 3899.85   5
  -1  -6   0 88697.6 3563.37  18
   1   6   0 85801.7 3654.68  25
   1  -6   0 91983.8 3657.90  42
  -1   6   0 81610.6 3439.00  26
  -1  -6   0 87885.7 3555.79  33
  -1  -6   0 82939.2 3549.08  42
   1  -6   0 78651.2 3221.00   2
   1  -6   0 91000.7 3666.04  37
   1  -6   0 84479.2 3631.80  45
  -1  -6   0 80139.9 3551.92  44
   1  -6   1 7588.67 659.214  37
   1   6   1 6445.62 859.313   4
  -1   6  -1 7425.95 619.373  26
   1   6   1 6755.47 654.207  25
  -1  -6  -1 7083.36 576.653  24
   1  -6   1 6770.97 713.796   8
   1   6   1 6110.25 623.590   5
  -1  -6  -1 6502.63 565.317  23
   1  -6   1 6946.37 600.762  13
  -1  -6  -1 6236.60 858.472   4
  -1  -6  -1 6674.81 540.327  16
  -1   6  -1 7054.30 636.201  25
   1  -6   1 6234.41 815.391   3
  -1  -6  -1 6220.37 767.205   1
   1  -6   1 7121.38 610.758  22
  -1  -6  -1 7392.31 606.875  40
  -1   6  -1 6505.86 746.514   5
  -1  -6  -1 6832.60 632.886  53
  -1  -6  -1 6588.54 587.405  47
   1  -6   2 33732.2 1749.96  22
   1  -6   2 28822.3 1637.70  32
  -1   6  -2 26965.1 1858.30   7
   1   6   2 34862.9 1900.90  25
  -1   6  -2 34230.7 1786.34  25
  -1  -6  -2 33842.9 1700.57  40
  -1  -6  -2 32526.9 1698.22  23
  -1   6  -2 37509.0 1851.99  26
   1  -6   2 35320.5 1774.09  15
   1   6   2 33878.8 1860.00  35
   1  -6   2 31908.6 1732.57  39
   1   6   2 27111.5 1650.42  41
  -1  -6  -2 31940.3 1634.69  24
   1  -6   2 33677.0 1712.50  13
  -1  -6  -2 32361.8 1704.31  47
   1  -6   3 12019.6 946.018  15
   1   6   3 11206.6 937.700  41
  -1   6  -3 11237.0 924.359  25
   1  -6   3 10083.2 863.506  32
  -1  -6  -3 11120.2 898.977  23
  -1   6  -3 11930.9 979.474  26
   1   6   3 10594.9 963.865  35
   1  -6   3 11750.0 912.893  20
   1  -6   3 12767.1 983.886  39
   1  -6   3 8446.61 1067.09   5
   1  -6   3 9058.60 822.938  48
  -1   6  -4 3699.11 521.532  25
   1  -6   4 3826.61 557.609  32
   1   6   4 4275.76 615.439  41
  -1   6  -4 4777.98 647.823  26
   1  -6   4 4348.38 600.354  20
   1  -6   4 5569.54 675.675  15
   1   6   4 4502.51 646.949  35
   1  -6   4 4287.87 608.927  39
  -1  -6  -4 4661.40 609.876  36
   1   6   4 3905.83 387.534  72
   1  -6   4 4668.40 593.748  48
   1   6   4 3907.02 615.882  61
   1   6   4 4020.67 625.112  64
  -1  -6  -4 4782.48 630.500  50
  -1  -6  -5 247.636 134.645  36
  -1   6  -5 466.918 240.798  26
   1  -6   5 29.2583 146.789  32
   1  -6   5 229.349 163.847  15
   1   6   5 212.915 150.492  41
   1  -6   5 336.765 206.911  20
   1   6   5 411.835 238.629  35
   1  -6   5 365.889 220.289  39
   1   6   5 174.596 87.9363  77
  -1  -6  -5 362.716 217.620  50
   1  -6   5 212.426 173.589  48
   1   6   5 649.908 351.747  64
   1   6   5 420.536 232.459  61
   1  -6   5 56.3425 106.017  58
   1   6   5 314.276 128.941  72
  -1  -6  -5 257.221 94.6532  73
   1   6   5 417.965 152.637  86
   1  -6   6 70383.5 3744.92  15
  -1   6  -6 75899.5 3878.19  26
   1  -6   6 68042.2 3710.80  32
   1   6   6 64894.9 3638.77  35
   1  -6   6 74677.1 3849.57  39
   1  -6   6 68913.4 3713.83  20
  -1  -6  -6 68703.9 3633.79  36
   1   6   6 65705.5 3738.15  41
   1   6   6 72561.0 3902.07  61
   1  -6   6 64314.1 3643.21  58
   1   6   6 73559.6 2994.78  72
   1   6   6 72401.3 2997.98  77
   1   6   6 71814.8 3927.98  64
   1  -6   6 68739.9 3697.14  48
   1   6   6 67366.7 2945.78  86
  -1  -6  -6 56952.5 2775.02  85
   1  -6   7 284.026 283.751  15
   1   6   7 178.289 311.493  41
   1  -6   7 245.907 173.882  32
   1  -6   7-3.28131 220.780  20
   1  -6   7 185.018 186.235  39
  -1   6  -7 253.844 317.124  26
  -1  -6  -7 236.789 183.329  36
   1   6   7 587.262 335.285  61
   1   6   7 288.440 341.539  64
   1   6   7-87.8712 124.487  72
   1   6   7 418.606 185.691  77
   1  -6   7 189.709 149.171  58
   1  -6   7 286.028 213.509  48
   1   6   7 419.138 203.604  86
  -1  -6  -7 123.346 65.9666  92
   1   6   8 357.571 316.139  64
   1   6   8 20.0451 280.690  61
   1  -6   8 593.328 266.161  58
   1   6   8 725.862 219.795  72
   1   6   8 367.345 270.606  58
   1   6   8 683.866 202.757  77
   1  -6   8 505.440 296.121  48
   1  -6   8 165.795 192.509  39
   1  -6   8 348.838 238.702  32
   1   6   8 524.968 312.181  41
  -1   6  -8 879.754 491.796  26
   1  -6   8-220.851 317.993  20
  -1  -6  -8 512.322 304.414  27
  -1   6  -8 560.295 200.933 120
  -1  -6  -8 675.200 218.325 111
  -1   6  -8 207.769 102.423 117
   1   6   8 549.321 186.736 122
  -1   6  -8 625.562 215.861 129
  -1   6  -8 558.585 199.370 124
  -1  -6  -8 607.295 206.521 121
  -1  -6  -8 675.104 174.623  92
   1   6   8 191.407 130.719  86
   1   6   9 21.6582 110.454  72
   1   6   9-196.602 198.453  77
   1  -6   9 43.2455 143.956  48
   1   6   9 219.448 269.907  58
   1   6   9-139.770 163.725  64
   1   6   9 114.151 251.951  61
  -1   6  -9 72.0830 106.898 120
  -1  -6  -9 16.2073 84.7663 121
  -1   6  -9 160.077 167.104 129
  -1  -6  -9 55.4553 65.7073 120
   1   6   9 14.3479 82.1325 122
  -1  -6  -9-1.03731 91.0174 111
  -1   6  -9 14.1088 124.223 124
   1   6   9 280.624 161.563  86
   1   6  10 9340.01 768.333  72
   1   6  10 9249.71 764.567  77
   1   6  10 8524.11 1227.43  64
   1   6  10 10650.3 792.141 133
  -1  -6 -10 10209.4 732.503 121
   1   6  10 10525.1 776.577 114
  -1   6 -10 10283.3 770.324 120
   1   6  10 7853.62 672.868  86
  -1  -6 -11 1907.48 252.745 129
  -1   6 -11 2232.09 296.593 120
  -1  -6 -11 2216.06 271.086 121
   1   6  11 2299.05 298.471 133
   1   6  11 2321.86 297.851 114
   1   6  11 2083.06 296.309  88
  -1   6 -12 2961.27 293.890 128
  -1   6 -12 3237.37 291.980 120
   1   6  12 3110.79 288.443 102
  -1   7  12-2.26846 51.5503 133
  -1   7  12 74.0157 62.9154 122
  -1   7  12-14.1922 96.2719 114
   1  -7 -12 103.742 68.0732 120
   1   7 -12 98.5583 91.5518 128
  -1   7  11 6565.32 606.654  77
  -1   7  11 5947.24 588.039  72
   1   7 -11 7377.58 618.164 124
   1  -7 -11 7027.14 557.273 111
   1   7 -11 7478.03 609.256 120
  -1   7  11 6608.29 551.365 122
   1  -7 -11 6750.97 565.888 120
  -1   7  11 6103.29 579.061  86
  -1   7  10-86.7450 94.9372  72
  -1   7  10 75.2534 234.262  64
  -1   7  10 245.006 147.529  77
  -1   7  10 111.375 318.061  61
   1   7 -10-181.820 157.289 120
   1  -7 -10 16.5188 79.5817 120
   1   7 -10 287.496 157.920 124
  -1   7  10 128.569 115.910 122
   1  -7 -10 144.110 84.4653 111
  -1   7  10 235.832 142.284  97
   1  -7 -10 55.2548 79.6336  92
  -1   7  10-51.0517 123.338  86
  -1   7   9 1747.84 333.598  72
  -1   7   9 1740.31 628.502  61
  -1   7   9 946.589 340.354  35
  -1  -7   9 1089.87 423.106  39
  -1   7   9 1563.42 489.471  41
   1   7  -9 1750.32 304.903 124
   1   7  -9 1595.97 311.610 120
   1  -7  -9 1343.76 266.275 121
   1  -7  -9 1332.46 252.226 111
  -1   7   9 1689.56 307.931  86
  -1   7   9 1423.79 274.620  97
   1  -7  -9 1442.66 270.911  85
   1  -7  -9 1882.09 296.734  92
  -1   7   8 4227.37 829.203  57
  -1   7   8 4545.69 507.525  72
   1   7  -8 3607.16 781.753  26
  -1  -7   8 3405.08 713.474  20
   1  -7  -8 3454.85 681.046  27
  -1   7   8 3458.21 722.983  41
  -1  -7   8 4034.51 808.726  15
  -1   7   8 3902.69 822.314  35
   1  -7  -8 2858.83 389.149 121
   1  -7  -8 4010.43 451.284 111
   1   7  -8 3286.08 431.794 124
   1   7  -8 3191.39 419.489 120
   1  -7  -8 4256.92 443.793  85
   1  -7  -8 3684.63 409.339  92
  -1   7   8 4557.82 517.544  86
  -1   7   7-203.646 297.335  43
  -1   7   7 79.1874 250.985  35
  -1  -7   7 251.122 200.686  20
   1  -7  -7 52.7917 142.064  27
   1   7  -7-32.2885 207.118  26
  -1   7   7-164.797 271.049  41
  -1   7   7 584.212 404.821  57
  -1   7   7-48.1239 120.474  72
   1  -7  -7-111.404 118.388  92
   1  -7  -7 99.0093 100.513  85
  -1   7   7 45.8415 87.3915  87
  -1   7   7 58.1858 95.7826  86
  -1   7   6 2162.72 533.742  35
  -1   7   6 2950.78 546.819  41
   1   7  -6 2831.49 597.927  26
  -1  -7   6 2607.23 495.608  20
  -1   7   6 2257.82 516.391  43
  -1   7   6 2485.47 521.910  17
  -1   7   6 2628.53 337.385  71
   1  -7  -6 2606.48 538.648  50
  -1   7   6 2927.63 612.330  65
  -1   7   6 2974.38 625.605  57
   1  -7  -6 2111.94 280.007  85
  -1   7   6 2615.71 354.492  86
  -1   7   5 3449.67 540.302  17
  -1   7   5 2605.32 503.226  41
  -1   7   5 3477.62 608.832  43
  -1   7   5 3071.67 578.279  35
  -1  -7   5 3712.49 535.505  20
   1   7  -5 3541.61 598.314  26
   1  -7  -5 3673.07 621.251  23
  -1  -7   5 4167.01 598.077  15
   1  -7  -5 3349.70 540.956  68
  -1   7   5 3636.66 643.868  57
  -1   7   5 3887.72 657.035  65
  -1   7   5 2958.59 342.913  71
   1  -7  -5 4043.03 618.423  50
   1   7  -4 2282.60 457.226  26
   1  -7  -4 2448.08 449.475  23
  -1  -7   4 3082.05 474.994  15
  -1   7   4 2545.54 488.378  43
  -1  -7   4 3021.88 466.189  13
  -1  -7   4 2446.40 392.466  20
  -1   7   4 2793.52 513.601  35
  -1   7   4 2371.77 398.338  17
  -1   7   4 2591.11 437.258  25
  -1   7   4 3030.82 530.752  57
  -1   7   4 2289.47 438.434  65
   1   7  -3 115472. 5080.42  25
  -1   7   3 124712. 5213.79  25
  -1  -7   3 127554. 5037.22  15
  -1  -7   3 116002. 5754.11   8
  -1   7   3 114844. 5107.41  43
  -1  -7   3 122818. 5028.47  22
  -1  -7   3 132656. 5134.61  13
   1  -7  -3 127291. 5229.04  23
  -1  -7   3 125813. 4952.46   9
  -1   7   3 131681. 5376.62  35
   1   7  -3 126094. 5230.09  26
  -1   7   3 119734. 5296.51  57
   1  -7  -3 108020. 5005.79  53
   1   7  -2 5140.33 585.774  25
  -1  -7   2 5561.12 536.076  22
  -1   7   2 5459.04 640.334  35
   1   7  -2 5144.88 519.546  30
   1  -7  -2 5641.76 600.982  23
  -1  -7   2 6281.76 594.655  14
  -1  -7   2 4775.31 732.301   8
   1   7  -2 6042.48 607.652  26
   1  -7  -2 5075.33 531.593  33
  -1  -7   2 5969.69 591.594  13
  -1   7   2 5191.78 589.383  25
  -1  -7   2 5504.96 516.420  15
  -1  -7   2 5246.65 465.609   9
  -1  -7   2 5869.37 593.029  42
  -1  -7   2 5793.15 568.938  37
  -1  -7   2 5477.56 587.290  45
   1  -7  -2 5004.29 546.435  53
   1  -7  -1 27696.2 1453.68  33
  -1   7   1 25854.0 1510.69  25
  -1   7   1 27550.5 1567.46  35
   1  -7  -1 26873.4 1363.68  14
   1  -7  -1 28378.3 1571.29  42
   1   7  -1 23503.1 1471.80  25
   1  -7  -1 25882.3 1388.96  18
  -1  -7   1 22713.0 1372.46  37
  -1  -7   1 23916.9 1227.30   9
  -1  -7   1 25847.8 1460.18  42
  -1  -7   1 26910.7 1443.74  18
   1   7  -1 22033.3 1348.31  26
  -1  -7   1 25539.1 1419.47  33
  -1  -7   1 26556.4 1430.08  14
   1  -7  -1 26132.3 1492.48  44
  -1  -7   1 24767.9 1445.11  45
  -1  -7   1 25766.5 1472.45  44
   1  -7   0 24881.6 1453.08  42
  -1  -7   0 27046.1 1427.87  18
  -1  -7   0 25562.9 1386.86  33
   1  -7   0 24737.8 1522.98   8
  -1   7   0 23596.3 1579.94   5
  -1   7   0 20111.6 1312.84  35
   1   7   0 23329.9 1442.38  25
  -1  -7   0 26395.2 1393.39  14
   1   7   0 18504.3 1175.33  26
   1  -7   0 22456.3 1395.90  37
  -1  -7   0 24841.6 1408.63  42
  -1   7   0 22283.8 1245.44  26
  -1   7   0 24777.0 1439.79  25
  -1  -7   0 22796.8 1282.52  23
  -1  -7   0 25441.8 1440.23  44
  -1  -7   0 24450.2 1402.57  53
   1  -7   0 23668.8 1436.79  45
  -1  -7  -1 8801.73 729.193  23
   1   7   1 10194.8 871.628  25
  -1  -7  -1 10387.2 773.959  24
   1  -7   1 9049.24 769.328  13
   1  -7   1 10311.0 818.125  22
  -1   7  -1 10271.2 805.104  26
  -1   7  -1 10534.2 859.425  25
   1  -7   1 10586.4 852.109  37
  -1  -7  -1 10714.0 804.166  40
  -1  -7  -1 9619.39 718.003  16
   1  -7   1 8995.81 917.901   8
  -1  -7  -1 9773.25 824.151  53
  -1  -7  -1 10140.3 789.671  47
   1  -7   1 10598.1 871.460  45
   1  -7   1 9770.16 830.673  51
   1   7   2 23782.0 1578.22  35
   1  -7   2 25844.7 1538.17  37
   1  -7   2 24838.7 1483.72  15
  -1  -7  -2 24663.1 1381.62  24
  -1   7  -2 26348.5 1560.50  25
   1  -7   2 22212.5 1721.64   8
   1   7   2 25026.8 1596.98  25
   1  -7   2 24881.5 1478.67  22
   1  -7   2 23502.1 1439.59  13
  -1  -7  -2 24455.1 1416.35  40
  -1  -7  -2 22431.4 1272.05  16
  -1   7  -2 25243.9 1512.09  26
  -1  -7  -2 22658.2 1400.84  23
   1  -7   2 21949.1 1413.37  39
  -1  -7  -2 25348.5 1458.76  47
   1  -7   2 26186.0 1544.11  51
  -1  -7  -2 24257.9 1533.69  60
   1   7   3 8922.29 910.293  35
   1  -7   3 8520.51 817.618  15
   1  -7   3 7466.48 739.764  32
  -1  -7  -3 7771.14 774.600  23
  -1   7  -3 9073.48 873.723  26
   1  -7   3 8737.94 805.744  13
   1   7   3 7783.14 798.457  41
   1  -7   3 8231.65 799.935  39
  -1   7  -3 8757.05 843.965  25
  -1  -7  -3 7844.15 789.453  62
  -1   7  -4 15367.3 1221.21  25
   1  -7   4 16454.6 1272.00  20
   1  -7   4 16889.2 1330.34  39
   1   7   4 14033.4 1233.20  41
  -1   7  -4 18184.6 1400.66  26
   1  -7   4 14470.5 1199.53  32
   1   7   4 16622.5 1377.63  35
   1  -7   4 17400.0 1321.60  15
  -1  -7  -4 17412.1 1334.44  36
   1  -7   4 16725.6 1280.84  13
  -1  -7  -4 14151.8 839.172  73
   1   7   4 15372.5 913.928  72
  -1  -7  -4 15655.2 1297.53  50
   1   7   4 13777.2 1274.15  64
   1   7   4 14463.4 1275.17  61
   1  -7   4 14263.5 1174.63  48
  -1  -7  -5 3449.53 597.340  36
   1  -7   5 3879.40 653.771  32
   1  -7   5 3655.41 624.407  20
  -1   7  -5 4063.83 708.079  26
   1   7   5 4956.72 751.968  35
   1  -7   5 4687.59 718.864  15
   1   7   5 4574.10 703.729  41
   1  -7   5 4405.74 687.878  39
   1   7   5 4130.45 687.681  61
  -1  -7  -5 3523.77 367.901  73
  -1  -7  -5 3038.48 573.439  50
   1   7   5 4134.24 431.183  72
   1  -7   5 3359.60 590.408  48
   1   7   5 3743.54 670.983  64
   1   7   5 4114.50 427.257  77
   1   7   5 4089.26 430.044  86
  -1   7  -6 55622.0 3297.93  26
   1   7   6 50347.4 3146.12  35
   1  -7   6 53986.8 3232.49  15
  -1  -7  -6 52089.5 3063.58  36
   1  -7   6 54517.2 3239.60  39
   1  -7   6 44892.3 2983.39  32
   1   7   6 50992.9 3183.73  41
   1  -7   6 47601.4 3055.82  20
   1   7   6 56923.6 2490.57  72
  -1  -7  -6 58245.6 3261.78  50
   1  -7   6 50763.8 3079.44  48
   1   7   6 53940.3 2457.35  77
   1   7   6 54812.5 3291.99  61
   1   7   6 51250.3 3265.72  64
   1   7   6 52633.7 2438.97  86
   1   7   7 908.827 252.363  72
   1  -7   7 170.407 136.018  48
   1   7   7 623.159 331.397  64
   1   7   7 875.445 242.721  77
   1   7   7 934.732 366.702  61
  -1  -7  -7 902.752 354.690  36
  -1   7  -7 510.697 255.591  26
   1   7   7 1025.83 459.929  41
   1  -7   7 536.666 267.134  32
   1  -7   7 822.924 342.324  39
   1  -7   7 1273.43 512.729  20
   1  -7   7 575.695 274.144  15
  -1   7  -7 630.745 189.697 120
  -1  -7  -7 756.491 216.253 111
  -1   7  -7 645.814 192.582 117
  -1   7  -7 640.716 200.990 129
  -1  -7  -7 683.903 189.946 121
   1   7   7 646.215 211.255 122
  -1   7  -7 678.498 210.648 124
   1   7   7 808.468 210.545  97
  -1  -7  -7 473.187 143.924  92
   1   7   7 734.058 199.146  86
   1   7   8 11653.4 903.110  72
   1   7   8 10100.2 1360.19  61
   1   7   8 11394.6 1451.31  64
   1   7   8 11996.6 892.822  77
   1  -7   8 8222.51 1199.81  32
  -1  -7  -8 9937.23 1297.53  27
  -1   7  -8 10299.3 1390.47  26
   1  -7   8 10570.6 1392.20  39
   1   7   8 8971.39 1287.62  41
  -1   7  -8 10488.0 813.488 117
   1   7   8 10445.4 816.378 122
  -1  -7  -8 10584.5 804.951 111
  -1   7  -8 10790.3 840.026 120
  -1  -7  -8 11575.3 842.744 121
  -1   7  -8 11494.2 866.579 124
  -1   7  -8 11205.1 861.721 129
   1   7   8 11446.8 875.689  86
  -1  -7  -8 10499.8 748.334  92
   1   7   9 904.509 476.761  64
   1   7   9 685.492 237.279  72
   1   7   9 905.556 248.101  77
   1   7   9 175.358 196.421  61
  -1   7  -9 692.670 212.321 124
  -1   7  -9 495.624 187.173 129
  -1  -7  -9 795.951 206.687 111
  -1  -7  -9 750.087 211.498 121
  -1   7  -9 817.626 237.023 120
   1   7   9 468.065 163.015 122
   1   7   9 251.037 82.8361  86
   1   7  10 2.74157 79.2014  77
   1   7  10 178.738 236.449  64
   1   7  10 189.705 149.060  72
   1   7  10 31.3771 122.763 133
  -1   7 -10 49.3747 122.565 120
  -1  -7 -10 73.6276 122.326 121
   1   7  10 55.0925 119.860 114
   1   7  10-47.5879 64.0261  86
  -1  -7 -11 5872.85 447.260 121
  -1   7 -11 5563.57 472.081 120
   1   7  11 6039.94 493.235 114
   1   7  11 5456.80 470.889 133
  -1  -7 -11 4363.04 391.003 129
   1   7  11 4880.89 456.099  88
  -1   8  12 355.165 127.046 114
  -1   8  12 241.644 90.8204 133
   1   8 -12 288.937 136.871 128
   1   8 -12 364.480 108.015 120
  -1   8  12 292.012 91.8057 122
   1  -8 -12 281.158 94.9420 120
  -1   8  11 9054.33 743.070  77
   1   8 -11 11239.4 774.391 124
  -1   8  11 11118.6 747.341 122
   1   8 -11 12344.1 851.321 128
   1   8 -11 10796.9 748.858 120
   1  -8 -11 12049.8 757.335 120
   1  -8 -11 11885.8 741.875 111
  -1   8  11 10538.5 781.648  86
   1   8 -11 9474.88 729.872  99
  -1   8  10 4831.91 890.814  61
  -1   8  10 7090.38 675.700  72
  -1   8  10 6007.30 1018.25  64
  -1   8  10 7551.03 679.360  77
   1   8 -10 7314.96 642.488 120
   1  -8 -10 8138.76 641.071 111
  -1   8  10 7825.36 665.814 122
   1  -8 -10 8594.87 656.914 120
   1   8 -10 8541.58 692.168 124
  -1   8  10 7130.40 630.987  97
   1  -8 -10 7285.85 600.814  92
  -1   8  10 7762.14 691.574  86
  -1   8   9 650.199 425.358  64
  -1   8   9-264.360 347.014  61
  -1   8   9 531.395 160.656  77
  -1   8   9 223.424 149.618  72
   1  -8  -9 324.446 142.477 121
   1  -8  -9 298.854 143.308 111
   1   8  -9 491.956 206.109 124
   1   8  -9 666.130 201.272 120
  -1   8   9 396.547 218.276 122
  -1   8   9 472.166 144.221  97
   1  -8  -9 469.239 159.313  92
  -1   8   9 393.012 202.131  86
   1  -8  -9 412.465 141.216  85
  -1   8   8 21075.7 1273.32  72
  -1   8   8 18370.8 1816.53  61
   1  -8  -8 15630.2 1584.03  27
   1   8  -8 18170.4 1886.46  26
  -1   8   8 18843.9 1887.78  35
   1  -8  -8 17858.2 1157.66 121
   1   8  -8 18284.2 1194.07 120
   1  -8  -8 19992.5 1199.36 111
   1   8  -8 21063.2 1238.82 124
   1  -8  -8 19721.7 1153.37  92
   1  -8  -8 22348.8 1212.02  85
  -1   8   8 21988.2 1282.12  86
  -1   8   8 20715.8 1258.61  97
  -1   8   7 14810.6 1600.91  35
  -1  -8   7 14052.1 1460.10  13
  -1  -8   7 14259.4 1442.07  39
  -1  -8   7 12229.3 1319.38  20
   1  -8  -7 14792.4 1420.21  27
  -1  -8   7 14567.4 1492.21  15
   1   8  -7 13383.9 1539.94  26
  -1   8   7 16892.9 1037.84  72
  -1   8   7 17292.5 1708.08  57
  -1   8   7 15989.4 1022.70  86
   1  -8  -7 14202.8 910.261  92
   1  -8  -7 14334.7 920.953  85
  -1   8   6 9170.77 1146.00  35
  -1   8   6 8297.58 1069.95  43
  -1  -8   6 8200.57 955.094  20
   1   8  -6 9345.35 1145.52  26
  -1  -8   6 8230.64 999.902  15
  -1  -8   6 8765.73 1032.91  13
  -1   8   6 9625.76 1175.63  57
   1  -8  -6 8028.24 992.305  50
  -1   8   6 8807.47 673.538  72
  -1   8   6 8803.41 687.539  86
  -1   8   6 8207.45 665.070  87
   1  -8  -6 8125.26 618.057  85
  -1   8   5 9525.00 1042.73  43
  -1  -8   5 10725.6 1032.60  15
  -1   8   5 10614.0 1149.42  35
   1  -8  -5 9732.24 1041.84  23
  -1  -8   5 9790.67 996.880  13
   1   8  -5 11033.1 1137.55  26
   1  -8  -5 10539.2 1068.38  50
  -1   8   5 10230.1 706.098  71
   1  -8  -5 7853.35 906.936  68
  -1   8   5 10905.1 1190.54  57
  -1   8   5 8786.49 660.536  72
  -1   8   5 8816.61 1044.73  65
  -1   8   5 9759.29 704.183  86
  -1  -8   4 224.956 129.429   9
  -1   8   4 387.962 266.459  43
  -1  -8   4-36.4470 134.442  13
  -1  -8   4 87.9504 134.156  22
   1   8  -4 63.4076 160.312  26
  -1   8   4 65.2637 212.171  35
   1  -8  -4 85.4421 119.371  23
  -1  -8   4 78.2655 132.109  15
  -1   8   4 174.713 204.333  25
  -1   8   4 252.729 221.922  57
  -1   8   4 135.884 165.999  65
  -1   8   4 297.127 98.9857  71
   1  -8  -4 86.8682 91.2004  68
   1  -8  -3 31856.6 1932.48  23
  -1  -8   3 33586.5 1824.08  22
  -1  -8   3 32023.6 1717.77   9
  -1   8   3 33596.9 1988.80  25
  -1  -8   3 31812.5 1785.12  15
   1   8  -3 31501.5 1897.04  25
  -1   8   3 36134.1 2134.37  35
  -1   8   3 32779.5 1881.60  43
   1   8  -3 35666.6 2012.93  26
  -1  -8   3 36110.0 1921.82  37
  -1  -8   3 35443.6 1909.16  13
  -1   8   3 29761.3 1958.95  57
   1  -8  -3 32473.6 1860.20  53
   1  -8  -3 30260.9 1862.21  60
  -1   8   3 30909.4 2018.21  65
  -1   8   2 2585.11 476.789  35
  -1  -8   2 2056.70 292.223   9
  -1  -8   2 2065.51 346.311  37
   1   8  -2 2026.64 351.367  30
  -1  -8   2 2396.52 395.234  42
   1  -8  -2 1884.46 342.688  33
   1   8  -2 1915.19 386.626  25
  -1  -8   2 2346.82 380.011  14
  -1  -8   2 2256.20 351.342  22
   1   8  -2 2317.20 376.361  26
   1  -8  -2 2572.23 450.127  23
  -1   8   2 2421.92 410.855  25
   1  -8  -2 2194.74 385.850  53
   1  -8  -2 2110.16 374.850  60
  -1  -8   2 2362.38 406.807  45
  -1  -8   1 20740.2 1293.10  33
   1  -8  -1 19234.1 1196.46  14
  -1   8   1 20100.7 1388.77  35
  -1  -8   1 21085.8 1294.52  14
   1  -8  -1 22189.4 1280.83  18
   1  -8  -1 21664.1 1294.24  33
   1   8  -1 21698.9 1299.48  30
   1  -8  -1 21561.9 1395.97  42
  -1   8   1 20864.2 1391.69  25
  -1  -8   1 20713.9 1327.20  42
  -1  -8   1 19226.7 1262.86  37
   1   8  -1 19498.2 1362.71  25
   1   8  -1 17452.3 1191.02  26
  -1  -8   1 21136.6 1317.23  18
  -1  -8   1 20285.7 1326.68  44
  -1  -8   1 19814.8 1313.68  45
   1  -8  -1 21953.3 1388.57  44
   1  -8   0 4039.95 473.267  14
  -1  -8   0 3808.06 478.725  33
   1  -8   0 3679.86 495.208  42
  -1  -8   0 3708.54 489.942  18
  -1   8   0 3503.17 515.885  25
   1   8   0 3752.69 530.445  25
  -1  -8   0 2936.02 400.385  23
   1  -8   0 3554.68 497.064  44
  -1   8   0 2550.27 357.997  26
   1  -8   0 3462.96 504.936  37
  -1  -8   0 3899.95 499.031  44
  -1  -8   0 4174.18 521.030  53
   1  -8   0 3208.39 494.436  45
   1  -8   1 497.681 191.510  37
  -1  -8  -1 479.366 209.357  16
  -1   8  -1 469.400 162.602  26
   1  -8   1 517.416 223.130   8
   1  -8   1 436.059 145.161  42
  -1  -8  -1 473.838 185.375  23
   1  -8   1 635.629 217.527  22
  -1  -8  -1 444.658 182.470  40
  -1   8  -1 376.006 148.854  25
   1   8   1 756.733 264.761  25
  -1  -8  -1 555.392 199.550  24
  -1  -8  -1 301.913 176.907  60
  -1  -8  -1 327.869 151.441  47
  -1  -8  -1 619.445 209.923  53
   1  -8   1 698.312 245.814  45
   1  -8   1 424.410 174.495  51
   1  -8   2 263.597 251.015   8
   1  -8   2 242.145 162.992  13
  -1  -8  -2-36.5847 149.672  23
  -1   8  -2-26.0155 132.287  25
   1  -8   2-45.1361 159.560  22
  -1  -8  -2 31.7897 95.4864  24
  -1  -8  -2 172.365 135.242  40
  -1   8  -2 110.437 125.569  26
   1   8   2 123.200 171.127  25
   1  -8   2 136.278 123.408  37
  -1  -8  -2 68.0692 107.975  62
   1  -8   2 243.852 147.432  51
  -1  -8  -2 352.736 202.355  47
  -1  -8  -2-106.700 180.225  60
  -1   8  -3 48754.2 2583.14  26
   1  -8   3 40979.3 2374.63  39
   1  -8   3 48232.8 2468.33  22
  -1   8  -3 44329.4 2475.38  25
   1   8   3 48287.7 2676.16  35
   1  -8   3 45617.1 2422.76  13
   1  -8   3 43579.1 2440.27  15
  -1  -8  -3 45160.6 2430.59  23
   1  -8   3 47871.1 2524.70  51
  -1  -8  -3 42130.9 2396.64  62
  -1  -8  -3 44259.8 1948.80  73
   1  -8   4 35184.2 2132.37  15
  -1   8  -4 28120.8 1944.17  25
   1  -8   4 25952.5 1842.43  32
   1  -8   4 35366.2 2116.17  22
   1   8   4 37642.6 2330.09  35
  -1  -8  -4 35341.2 2125.63  36
   1  -8   4 37709.7 2177.45  39
  -1   8  -4 36508.2 2215.15  26
   1  -8   4 36240.8 2114.42  13
   1   8   4 33527.7 1602.51  72
  -1  -8  -4 32831.7 1524.57  73
  -1  -8  -4 36363.6 2185.71  50
   1   8   4 25880.2 1494.50  77
   1   8   4 31692.5 1586.44  86
  -1  -8  -5 1681.48 436.032  36
   1  -8   5 1316.95 373.083  15
   1   8   5 1451.89 435.985  41
   1  -8   5 1540.79 437.810  39
   1  -8   5 1048.15 328.519  32
  -1   8  -5 1746.71 493.628  26
   1  -8   5 1473.00 420.363  13
   1   8   5 1095.27 430.302  35
   1   8   5 823.067 355.762  61
  -1  -8  -5 1191.33 217.955  73
   1   8   5 1575.17 275.993  72
  -1  -8  -5 1205.19 360.400  50
   1   8   5 1794.95 478.662  64
   1   8   5 1473.11 244.268  77
   1   8   5 1369.32 245.611  86
   1  -8   6 56.9594 249.603  15
   1  -8   6 187.795 226.633  13
  -1   8  -6-39.9601 174.431  26
   1  -8   6-51.6599 216.988  32
  -1  -8  -6-26.6219 114.409  36
   1   8   6-195.615 153.939  41
   1  -8   6 8.76220 205.808  39
   1   8   6 145.551 135.722  77
   1   8   6 198.997 275.757  64
   1   8   6 83.8263 219.656  61
  -1  -8  -6 7.19546 128.932  50
   1   8   6-33.6424 107.155  72
   1   8   6 70.5814 114.435  86
   1   8   7 24.4518 228.920  64
   1   8   7 209.291 213.060  61
   1   8   7 101.791 128.380  72
   1   8   7 170.190 155.079  77
  -1   8  -7-169.826 151.369  26
   1   8   7-130.641 199.721  41
   1  -8   7-156.723 266.109  39
  -1  -8  -7 217.326 223.138  36
  -1   8  -7-63.2671 99.6300 124
  -1   8  -7-36.2206 102.488 129
  -1   8  -7-36.2293 118.164 120
  -1  -8  -7 11.9784 81.4598 111
   1   8   7 195.751 128.739 122
  -1  -8  -7-23.9902 99.6058 121
   1   8   7 225.936 147.072  86
   1   8   7-26.5433 108.682  97
   1   8   8 210.964 133.217  72
   1   8   8 90.8654 107.386  77
   1   8   8 368.988 325.509  61
   1   8   8 23.7688 178.303  64
   1   8   8 319.097 309.803  41
   1  -8   8 312.662 293.527  39
  -1  -8  -8 108.580 99.8411 111
   1   8   8 132.080 93.2065 122
  -1  -8  -8 347.832 91.2167 121
  -1   8  -8-21.4322 143.871 124
  -1   8  -8 244.427 124.776 120
   1   8   8 243.096 105.971  97
   1   8   8 211.677 151.838  86
   1   8   9-61.8049 149.353  64
   1   8   9-29.0888 137.960  72
   1   8   9 478.420 332.750  61
   1   8   9 548.593 197.046  77
  -1   8  -9 194.550 159.827 120
  -1  -8  -9 62.2987 90.3331 121
  -1  -8  -9 85.8895 68.0493 111
   1   8   9-130.275 122.991 122
   1   8   9-8.60095 112.025  86
   1   8  10 280.766 146.303  72
   1   8  10-37.2451 77.7290  77
   1   8  10-35.3953 100.667 114
   1   8  10 238.471 126.342 122
   1   8  10 53.1095 106.995 133
  -1   8 -10-80.5204 133.578 120
  -1  -8 -10 14.9414 120.327 121
   1   8  10 340.990 159.628  88
   1   8  10-59.6596 92.0953  86
  -1   8 -11 4849.73 420.232 120
   1   8  11 4239.85 392.879 114
   1   8  11 5090.18 437.221 133
  -1  -8 -11 4524.74 375.494 121
  -1   8 -11 4914.20 443.686 128
   1   8  11 5004.18 440.625 102
   1   9 -12 120.588 54.6324 128
  -1   9  12 263.754 96.4114 133
  -1   9  12 259.550 98.0716 114
  -1   9  11 9.56544 92.9803 122
   1  -9 -11 135.133 74.3457 111
   1   9 -11 287.718 160.324 128
   1   9 -11 28.5343 75.8331 120
   1  -9 -11-85.1868 81.2063 120
   1   9 -11-57.9109 108.408  99
  -1   9  11 45.0757 66.6459  97
  -1   9  11 130.066 89.7631  86
  -1   9  10 9935.25 807.586  72
  -1   9  10 8972.98 762.515  77
   1  -9 -10 9451.74 699.553 121
   1  -9 -10 11508.3 771.623 111
   1   9 -10 12771.0 920.588 128
   1   9 -10 12522.4 836.928 124
  -1   9  10 10936.8 785.696 122
   1  -9 -10 11857.2 788.041 120
   1   9 -10 9502.36 747.547 120
  -1   9  10 11566.9 857.518  86
   1  -9 -10 10727.9 740.716  92
  -1   9  10 10342.8 778.849  97
   1   9 -10 10589.7 826.433  99
  -1   9   9 6292.89 646.158  72
  -1   9   9 6868.75 655.376  77
   1   9  -9 8006.68 675.475 124
   1  -9  -9 7585.74 627.206 111
  -1   9   9 7431.75 663.850 122
   1   9  -9 6814.97 626.870 120
   1  -9  -9 6715.20 597.528 121
  -1   9   9 6533.92 655.551  86
  -1   9   9 6814.81 639.011  97
   1  -9  -9 6969.77 599.133  85
   1  -9  -9 7243.66 599.251  92
  -1   9   8 16094.1 1073.77  77
  -1   9   8 17026.6 1113.58  72
  -1   9   8 13816.7 1657.66  35
   1   9  -8 14575.4 1717.03  26
   1  -9  -8 15670.8 1041.41 121
   1  -9  -8 16620.6 1051.82 111
  -1   9   8 16172.8 1070.38 122
   1   9  -8 16114.2 1066.84 124
   1   9  -8 15489.4 1055.93 120
  -1   9   8 16817.5 1123.32  86
   1  -9  -8 17493.1 1036.41  92
  -1   9   8 17203.6 1123.88  97
   1  -9  -8 16921.3 1040.20  85
   1  -9  -7 5243.80 851.667  50
  -1   9   7 5244.07 533.867  72
  -1   9   7 4712.81 881.110  35
  -1  -9   7 4751.54 788.483  22
   1   9  -7 3641.38 777.616  26
  -1  -9   7 4961.69 852.621  15
   1   9  -7 3544.49 440.139 115
   1  -9  -7 4387.90 489.644 121
   1   9  -7 4602.15 494.879 125
   1  -9  -7 5016.98 508.492 111
   1  -9  -7 4822.16 474.137  92
   1  -9  -7 5089.44 482.059  85
  -1   9   7 5670.32 568.638  86
  -1   9   6 832.349 412.926  35
  -1  -9   6 253.640 207.697  22
   1   9  -6 358.042 240.720  26
  -1  -9   6 736.319 332.514  13
  -1  -9   6 504.127 234.300  15
  -1   9   6 1015.41 409.588  57
   1  -9  -6 412.979 161.084  50
  -1   9   6 766.436 197.687  72
  -1   9   6 702.223 189.445  86
   1  -9  -6 356.004 134.333  85
  -1  -9   5 3805.13 631.186  15
   1   9  -5 3984.99 698.927  26
   1  -9  -5 5376.96 801.014  23
  -1  -9   5 4583.27 695.860  13
  -1  -9   5 5052.93 693.448  22
  -1  -9   5 3816.62 584.116   9
  -1   9   5 4523.88 784.057  35
   1  -9  -5 3917.26 630.037  68
   1  -9  -5 6155.89 826.189  50
  -1   9   5 5167.17 830.352  57
  -1   9   5 4230.92 423.267  72
  -1   9   5 3871.65 436.332  86
  -1   9   5 4311.16 461.903  87
  -1  -9   4 377.033 184.894  15
   1  -9  -4 86.2684 133.643  23
  -1   9   4 431.285 230.513  25
  -1  -9   4 150.008 146.545  22
  -1  -9   4 366.469 208.425  13
  -1  -9   4 254.878 206.424  37
  -1   9   4 155.450 184.117  35
   1   9  -4 221.748 175.658  26
  -1  -9   4 299.671 165.390   9
   1  -9  -4 400.883 279.759  68
  -1   9   4-76.7265 182.629  57
  -1  -9   3 11259.2 896.281   9
  -1  -9   3 14216.9 1153.87  42
  -1  -9   3 13479.8 1093.56  14
  -1  -9   3 11351.8 970.755  22
  -1  -9   3 13600.6 1084.64  13
  -1   9   3 14495.2 1213.24  25
  -1   9   3 13492.1 1231.83  35
  -1  -9   3 12921.9 1070.80  37
   1   9  -3 12865.0 1119.07  25
   1  -9  -3 13021.4 1135.45  23
   1   9  -3 12205.6 1107.55  26
   1  -9  -3 9241.95 937.258  68
   1  -9  -3 12211.2 1044.79  53
  -1   9   3 12707.7 1165.21  57
  -1  -9   3 13372.5 1119.11  45
   1  -9  -3 11106.3 1024.98  60
  -1   9   2 51311.7 2709.22  25
  -1   9   2 53793.5 2781.08  35
   1   9  -2 46414.7 2501.82  26
   1  -9  -2 51120.7 2640.49  23
   1  -9  -2 50830.7 2508.93  33
   1   9  -2 47425.8 2623.54  25
  -1  -9   2 52650.8 2622.51  42
   1   9  -2 51897.1 2433.13  30
  -1  -9   2 41374.2 2193.22   9
  -1  -9   2 46831.7 2489.52  37
  -1  -9   2 52293.7 2573.00  18
  -1  -9   2 51199.5 2528.69  14
   1  -9  -2 45431.5 2527.21  60
  -1  -9   2 53101.6 2619.02  44
   1  -9  -2 48680.0 2533.54  53
  -1  -9   2 48336.9 2558.35  45
   1  -9  -2 48637.3 2630.38  70
  -1   9   1 175.781 213.984  35
   1  -9  -1-69.0260 135.662  33
  -1  -9   1-111.536 129.593  37
  -1  -9   1 91.8682 134.173  18
  -1  -9   1 69.1114 115.494  33
   1  -9  -1 55.1354 147.180  18
   1  -9  -1-95.1235 113.766  14
  -1  -9   1 29.9577 97.0224  14
   1  -9  -1 188.289 175.895  44
   1   9  -1 72.8058 105.316  30
   1   9  -1 181.266 209.272  25
  -1  -9   1 10.5203 113.101  42
  -1  -9   1 86.2739 163.948  44
   1   9  -1 152.098 141.632  26
  -1   9   1 19.8568 119.000  25
   1  -9  -1 164.951 113.344  42
   1  -9  -1 4.69711 130.803  70
  -1  -9   1-143.957 114.223  45
  -1  -9   0 3203.46 492.997  44
  -1  -9   0 3110.55 470.074  33
  -1   9   0 2574.44 466.050  25
   1  -9   0 2789.28 452.517  44
   1  -9   0 2634.13 476.522  37
   1  -9   0 1961.44 346.178  14
  -1  -9   0 2171.24 372.559  23
   1  -9   0 2932.21 501.539  42
   1   9   0 2840.28 487.052  25
  -1  -9   0 2767.25 449.585  18
   1  -9   0 3149.27 445.842  18
  -1  -9   0 3195.66 480.183  53
   1  -9   0 2485.44 475.645  70
   1  -9   0 2597.49 477.338  45
  -1   9  -1-33.4462 103.006  25
  -1  -9  -1 53.6815 131.110  16
  -1  -9  -1-33.1831 129.281  23
  -1  -9  -1 79.3959 99.1415  40
   1  -9   1 43.2486 95.6955   8
   1  -9   1-50.0859 126.041  37
  -1   9  -1-10.1435 96.9465  26
  -1  -9  -1 134.983 156.093  24
   1  -9   1 90.6188 101.839  42
   1   9   1 40.4174 160.884  25
   1  -9   1 102.878 149.363  45
  -1  -9  -1 27.8302 137.757  60
  -1  -9  -1 96.0876 169.975  53
   1  -9   1 174.644 160.124  51
  -1  -9  -1 250.833 177.181  47
  -1  -9  -2 6816.95 728.318  23
   1  -9   2 7565.46 794.351  13
   1  -9   2 6939.60 763.280  22
   1  -9   2 7560.57 839.778  37
   1  -9   2 7779.25 832.691  42
  -1  -9  -2 6894.16 686.401  24
  -1   9  -2 7766.93 811.029  26
  -1  -9  -2 6404.83 694.725  40
   1   9   2 7493.08 861.473  25
  -1   9  -2 8152.81 879.050  25
   1  -9   2 5801.82 731.727  69
  -1  -9  -2 7315.88 785.847  62
  -1  -9  -2 7293.12 814.316  60
  -1  -9  -2 6501.71 715.424  47
   1  -9   2 7594.83 803.682  51
   1  -9   2 6875.03 799.302  45
  -1  -9  -3 9218.31 935.649  23
  -1   9  -3 11447.9 1093.33  25
   1  -9   3 10060.1 986.974  22
   1  -9   3 9918.13 979.215  13
   1   9   3 11851.8 1174.92  25
   1  -9   3 11404.4 1088.35  37
  -1   9  -3 11233.4 1091.44  26
   1  -9   3 9964.68 966.367  39
  -1  -9  -3 9541.16 955.989  62
   1  -9   3 12058.0 1099.16  51
   1   9   3 10010.0 698.270  72
  -1   9  -4-61.0227 206.160  25
  -1  -9  -4 17.4531 109.769  36
   1  -9   4 118.432 104.236  39
   1  -9   4 17.4491 102.974  13
   1  -9   4 124.769 167.060  15
   1  -9   4-1.36217 168.322  22
  -1   9  -4-60.2120 144.913  26
   1  -9   4-150.119 184.325  37
  -1  -9  -4 70.2337 91.2707  73
   1  -9   4 261.320 210.411  51
  -1  -9  -4 25.5150 149.346  50
   1   9   4 136.671 97.0913  72
   1   9   4-109.345 95.7884  86
  -1  -9  -5 12680.0 1280.41  36
   1  -9   5 13123.6 1311.33  22
   1  -9   5 14107.4 1368.54  13
   1  -9   5 10474.2 1202.31  39
   1  -9   5 12643.9 1316.40  15
  -1   9  -5 12966.6 1367.93  26
  -1  -9  -5 12343.2 813.136  73
  -1  -9  -5 13423.7 1353.30  50
   1   9   5 11312.2 830.168  77
   1   9   5 13223.4 905.347  72
   1  -9   5 14665.5 1420.75  51
   1   9   5 12215.4 871.581  86
  -1  -9  -6 449.910 286.813  50
   1   9   6 97.8396 129.328  77
   1   9   6 303.990 86.1652  72
   1  -9   6-68.0028 290.775  15
   1  -9   6 442.833 240.308  39
   1  -9   6 291.600 296.660  22
   1  -9   6 89.0930 202.107  13
  -1   9  -6 225.587 211.884  26
  -1  -9  -6 392.738 290.989  36
  -1  -9  -6 384.453 160.878 121
   1   9   6 205.782 133.192  86
   1   9   7 518.268 219.517  72
   1   9   7 96.8404 161.529  77
   1   9   7 49.6177 152.624  64
   1  -9   7 194.231 637.173  51
  -1  -9  -7-88.0791 191.713  36
   1  -9   7 164.354 160.899  22
   1  -9   7 502.044 354.648  39
  -1   9  -7 756.026 385.696  26
  -1  -9  -7 386.696 119.510 121
   1   9   7 323.132 174.035 122
  -1   9  -7 167.702 90.1393 124
  -1  -9  -7 311.872 139.271 111
  -1   9  -7 317.681 112.454 120
   1   9   7 208.369 105.694  97
  -1   9  -7 570.764 199.698 104
   1   9   7 356.060 177.834  86
   1   9   8 9139.89 772.873  77
   1   9   8 7191.36 1150.40  64
   1   9   8 9480.39 820.770  72
   1   9   8 6266.55 1028.64  61
   1  -9   8 8928.37 1270.03  51
  -1   9  -8 9228.71 758.854 120
  -1  -9  -8 8769.49 695.561 111
  -1  -9  -8 9068.87 722.249 121
   1   9   8 9094.73 751.998 122
   1   9   8 9724.94 795.097  86
   1   9   8 7760.41 697.742  97
   1   9   9 1231.85 273.090  77
   1   9   9 1279.17 471.607  64
   1   9   9 1321.36 290.636  72
  -1  -9  -9 1325.60 253.041 121
   1   9   9 1572.62 279.654 122
  -1   9  -9 1519.87 281.929 120
   1   9   9 1725.26 299.224 114
  -1  -9  -9 1541.72 247.054 111
   1   9   9 1383.79 251.409  97
   1   9   9 930.649 235.013  86
   1   9  10 2450.23 349.740  77
  -1   9 -10 3287.05 379.026 120
   1   9  10 3679.69 415.886 133
  -1  -9 -10 3586.32 369.090 121
   1   9  10 3462.68 387.238 114
   1   9  10 2966.47 334.441 122
   1   9  10 2890.90 358.443  88
   1   9  10 2593.23 347.371  86
   1   9  11 6788.06 498.404 133
  -1   9 -11 6156.40 465.360 120
   1   9  11 6868.33 491.079 114
  -1   9 -11 7127.39 524.856 128
  -1  -9 -11 6060.24 433.461 121
   1   9  11 6735.38 495.117 102
  -1   9 -11 6205.08 492.271  99
   1 -10 -11 40.4429 59.5878 120
  -1  10  11-25.7888 79.0948 122
  -1  10  11-20.7892 74.9419 114
   1  10 -11-39.2427 60.7315 120
   1  10 -11 286.851 151.391 128
   1 -10 -11-23.3161 56.2093 111
   1  10 -11 120.312 110.589  99
  -1  10  11 108.522 71.6073  97
  -1  10  10 2002.73 311.336  77
  -1  10  10 2067.76 329.077  72
   1  10 -10 2515.76 337.249 120
   1 -10 -10 2805.99 325.661 120
   1  10 -10 3086.81 407.344 128
   1 -10 -10 2713.72 328.612 111
   1 -10 -10 2222.56 294.398 121
  -1  10  10 2575.87 336.670 122
  -1  10  10 2580.42 367.485  86
   1 -10 -10 2485.27 311.246  92
  -1  10  10 2731.90 362.551  97
   1  10 -10 2583.50 369.915  99
  -1  10   9 30627.3 1775.98  77
  -1  10   9 33037.3 1844.67  72
   1 -10  -9 35994.5 1781.08 121
   1  10  -9 34457.2 1799.99 120
   1  10  -9 34699.0 1807.60 124
   1 -10  -9 39152.6 1832.66 111
   1  10  -9 38001.2 1945.00 128
  -1  10   9 38619.5 1875.70 122
  -1  10   9 39365.5 1934.28  86
   1 -10  -9 35481.7 1766.78  85
  -1  10   9 38878.2 1899.02  97
   1 -10  -9 36877.4 1759.18  92
  -1  10   8 13.4139 73.7042  77
  -1  10   8-109.878 140.513  72
  -1  10   8 238.780 128.046  35
   1  10  -8 41.2961 124.238 128
  -1  10   8-14.1615 143.057 122
   1 -10  -8 59.3372 145.166 121
   1 -10  -8-11.3399 73.0356 111
   1  10  -8 154.808 131.802 124
   1 -10  -8 28.9785 77.1896  85
  -1  10   8 2.76567 149.835  86
  -1  10   8-93.9510 159.100  97
   1 -10  -8-124.332 127.298  92
   1 -10  -7-86.6286 178.072  50
  -1  10   7-74.7841 145.791  72
  -1  10   7 94.7796 171.332  35
  -1 -10   7-17.5614 148.338  15
   1  10  -7-14.9441 216.134  26
  -1 -10   7 23.1093 123.555  37
   1  10  -7-30.7805 87.0017 115
   1  10  -7-177.569 141.184 128
   1  10  -7 88.2921 128.359 125
  -1  10   7-72.3040 202.425 122
   1 -10  -7 68.1046 102.630 111
   1 -10  -7 160.681 136.331 121
  -1  10   7-149.123 100.167  86
  -1  10   7 71.3796 112.990 109
   1 -10  -7 29.6477 60.3278  92
   1 -10  -7 89.4523 96.2945  85
  -1  10   7 122.167 161.440  97
  -1  10   6 3599.47 761.435  35
  -1 -10   6 2738.09 583.553  15
  -1 -10   6 2743.64 619.243  13
  -1 -10   6 3953.36 689.795  22
  -1 -10   6 3518.78 676.659  37
   1  10  -6 3730.21 776.617  26
  -1  10   6 3231.34 398.887  72
   1 -10  -6 3357.79 664.239  50
  -1  10   6 4154.34 470.028  86
   1 -10  -6 3389.10 387.290  85
  -1 -10   5 297.143 156.694  15
  -1 -10   5 439.748 248.069   9
   1 -10  -5 206.017 178.991  23
  -1 -10   5 273.719 160.472  22
  -1 -10   5 86.4003 205.656  13
   1  10  -5 535.656 299.634  26
  -1  10   5 177.752 201.945  35
  -1 -10   5 56.7072 115.608  37
   1 -10  -5 134.290 237.396  50
  -1  10   5 317.377 151.435  86
  -1  10   4 540.577 307.615  35
   1  10  -4 838.734 326.262  26
  -1 -10   4 678.549 219.478  15
  -1 -10   4 793.449 270.825  14
   1 -10  -4 727.201 277.779  23
  -1 -10   4 880.266 279.342  22
  -1 -10   4 305.597 212.108  13
  -1 -10   4 838.733 298.649  42
  -1 -10   4 884.796 276.263   9
  -1 -10   4 903.886 282.783  37
  -1  10   4 841.802 291.512  25
  -1 -10   4 1138.75 386.201  45
  -1  10   4 1070.64 215.549  86
   1 -10  -4 671.680 151.937  82
  -1  10   3 18.4335 136.181  25
   1 -10  -3-27.2505 97.5700  23
   1  10  -3 91.5994 148.375  26
  -1 -10   3-19.5751 142.183  14
  -1 -10   3 10.8941 91.9715  22
  -1 -10   3 251.971 188.208  42
  -1 -10   3 62.8014 160.234  37
   1  10  -3-4.90887 129.023  25
  -1  10   3 67.9541 141.220  35
  -1 -10   3 50.8248 138.949  45
   1 -10  -3 64.7442 129.325  53
   1 -10  -3 27.8387 135.560  60
  -1 -10   2 6211.06 720.726  33
   1 -10  -2 5347.15 647.198  33
   1 -10  -2 5787.67 745.700  23
  -1 -10   2 5464.96 673.304  14
  -1 -10   2 5153.67 666.093  37
   1  10  -2 5111.85 618.895  30
   1  10  -2 5066.73 714.177  25
  -1 -10   2 4801.46 682.587  42
   1  10  -2 4618.55 619.232  26
  -1 -10   2 5236.59 674.465  18
  -1  10   2 7762.29 906.657  35
  -1  10   2 6376.52 811.934  25
   1 -10  -2 4931.89 667.295  60
  -1 -10   2 5280.61 686.913  44
   1 -10  -2 5601.91 725.250  70
  -1 -10   2 6198.64 753.134  45
   1 -10  -2 5856.73 700.587  53
  -1 -10   1 20857.9 1456.27  18
   1 -10  -1 19588.9 1336.08  14
  -1  10   1 20560.9 1555.74  25
  -1 -10   1 21748.5 1453.73  14
  -1 -10   1 22433.8 1549.81  42
   1  10  -1 22883.4 1449.35  30
   1 -10  -1 20768.6 1424.84  33
   1 -10  -1 19995.7 1397.68  18
  -1 -10   1 22543.5 1487.77  33
   1  10  -1 18975.4 1512.76  25
   1 -10  -1 20868.7 1507.51  23
   1 -10  -1 19753.5 1063.95  75
  -1 -10   1 21325.1 1508.50  44
   1 -10  -1 21938.7 1527.85  44
  -1 -10   1 17723.4 1398.28  70
   1 -10  -1 19671.5 1504.46  70
   1 -10   0 62656.2 3087.58  14
   1 -10   0 65956.9 3203.70  33
  -1 -10   0 68749.3 3268.03  18
  -1 -10   0 70355.9 3259.00  33
  -1 -10   0 59394.6 3056.90  23
   1 -10   0 72420.2 3402.12  42
   1  10   0 64400.9 3360.33  25
   1 -10   0 65703.1 3168.15  18
  -1  10   0 67748.2 3411.63  25
   1 -10   0 62247.6 3274.33  70
  -1 -10   0 69062.5 3282.50  53
  -1 -10   0 71270.5 3346.73  44
   1 -10   0 61359.2 2688.01  75
  -1 -10   0 63505.5 3246.05  60
   1 -10   0 72772.9 3371.56  44
  -1 -10   0 58489.4 3162.88  70
  -1 -10  -1 4774.31 560.466  16
  -1 -10  -1 3989.83 542.949  23
  -1 -10  -1 4805.20 617.914  40
   1 -10   1 4419.22 578.643  14
  -1  10  -1 4368.43 672.599  25
   1 -10   1 4868.25 692.736  37
  -1 -10  -1 4275.68 558.810  24
   1 -10   1 5075.24 683.348  42
   1  10   1 4511.50 677.194  25
  -1 -10  -1 4091.29 576.175  62
  -1 -10  -1 5029.23 675.303  60
  -1 -10  -1 4211.93 572.892  47
   1 -10   1 5164.66 686.663  45
   1 -10   1 4629.96 408.404  75
  -1 -10  -1 5231.01 690.984  53
  -1  10  -2 26139.0 1748.63  26
   1 -10   2 29170.5 1878.89  37
  -1  10  -2 27429.9 1884.50  25
  -1 -10  -2 23472.8 1629.75  23
   1 -10   2 30365.9 1889.11  42
   1 -10   2 25805.3 1735.95  22
  -1 -10  -2 23932.1 1571.65  24
   1  10   2 27163.4 1925.37  25
  -1 -10  -2 26275.4 1670.15  40
  -1 -10  -2 25250.8 1670.65  47
   1 -10   2 30751.0 1913.36  45
   1 -10   2 20523.5 1621.63  69
  -1 -10  -2 27826.7 1789.90  62
   1 -10   2 23705.6 1697.45  51
  -1 -10  -2 29441.1 1876.60  60
  -1 -10  -3 8696.51 941.636  23
   1 -10   3 11250.2 1108.20  37
   1 -10   3 9430.08 999.242  22
   1 -10   3 8829.64 971.987  13
   1 -10   3 10447.2 1064.14  42
  -1  10  -3 8553.76 1015.58  25
  -1  10  -3 10515.2 1083.90  26
   1  10   3 9681.43 1118.58  25
   1 -10   3 9390.23 1010.74  69
  -1 -10  -3 9846.12 1007.28  62
   1 -10   3 9854.32 1055.75  45
   1 -10   3 10079.0 1035.51  51
  -1 -10  -3 8609.98 626.466  82
   1  10   3 10194.4 728.803  86
   1 -10   4 3091.17 589.547  39
  -1 -10  -4 2814.30 578.188  36
   1 -10   4 3065.11 592.034  13
  -1  10  -4 3313.29 629.487  26
   1 -10   4 3156.22 601.605  22
  -1  10  -4 2210.74 522.908  25
   1 -10   4 2956.86 589.996  37
   1  10   4 2952.01 375.125  72
  -1 -10  -4 3440.64 637.842  50
   1 -10   4 3126.63 597.113  51
  -1 -10  -4 3323.36 371.120  73
   1  10   4 3147.80 407.802  86
  -1 -10  -5 10633.1 1194.91  36
   1 -10   5 9272.99 1144.49  22
   1 -10   5 11037.7 1268.23  37
   1 -10   5 9281.95 1139.36  13
  -1  10  -5 9905.52 1259.17  26
   1 -10   5 8493.52 1078.99  39
   1 -10   5 8063.57 1095.49  15
   1  10   5 9983.82 776.625  72
  -1 -10  -5 10583.8 1227.79  50
  -1 -10  -5 9450.22 707.268  73
   1 -10   5 11540.7 1284.52  51
   1  10   5 10535.1 804.551  86
   1 -10   6 30949.2 2350.82  51
   1  10   6 28774.1 1546.06  72
  -1 -10  -6 29608.6 2262.79  50
   1  10   6 26817.7 1473.16  77
  -1  10  -6 27109.1 2329.11  26
   1 -10   6 23859.8 2113.40  15
   1 -10   6 31640.9 2392.70  37
   1 -10   6 22519.0 2014.80  39
   1 -10   6 27283.1 2198.79  22
  -1 -10  -6 22752.0 1954.91  36
  -1 -10  -6 27206.4 1471.55 121
   1  10   6 23411.1 1437.58 122
  -1  10  -6 24224.0 1415.07 125
  -1 -10  -6 23489.3 1379.41 111
  -1  10  -6 24414.9 1450.71 120
  -1  10  -6 25457.9 1487.57 104
   1  10   6 31548.8 1580.02  86
   1  10   6 27093.6 1508.56  97
   1 -10   7 998.513 444.804  51
   1  10   7 827.819 239.504  77
   1  10   7 1230.92 292.997  72
   1 -10   7 109.524 271.410  37
   1 -10   7 347.007 276.389  39
   1 -10   7 170.662 210.190  22
  -1 -10  -7 467.785 256.552  36
  -1  10  -7 349.701 210.961  26
  -1  10  -7 970.048 226.589 125
  -1 -10  -7 702.188 214.663 111
  -1  10  -7 822.505 214.816 120
   1  10   7 613.885 243.193 122
  -1 -10  -7 733.377 198.195 121
   1  10   7 792.387 228.948  97
  -1  10  -7 335.997 160.598 104
   1  10   7 946.955 235.734  86
   1  10   8 851.110 229.701  77
   1  10   8 1290.33 298.035  72
   1 -10   8 1075.28 393.506  51
   1  10   8 1060.04 255.942 114
   1  10   8 1085.67 240.556 122
  -1  10  -8 1495.96 287.357 120
  -1 -10  -8 1411.23 254.310 111
  -1 -10  -8 1197.91 250.256 121
   1  10   8 1506.40 289.488  97
   1  10   8 1372.40 289.028  86
   1 -10   9 430.639 299.700  69
   1  10   9 670.691 195.999  77
   1  10   9 564.474 177.442  72
  -1 -10  -9 644.183 183.556 111
  -1 -10  -9 464.319 138.174 121
   1  10   9 624.135 169.025 122
  -1  10  -9 864.800 213.374 120
   1  10   9 837.036 209.241 114
   1  10   9 487.610 154.147  88
   1  10   9 547.073 147.099  97
   1  10   9 644.692 161.542  86
  -1  10 -10 12033.4 798.964 128
   1  10  10 12130.0 779.658 133
  -1  10 -10 10909.8 722.482 120
   1  10  10 10738.4 686.980 122
  -1 -10 -10 11586.5 710.630 121
   1  10  10 12063.8 768.048 114
   1  10  10 7903.08 645.857  88
   1  10  10 11304.2 743.838 102
   1  10  10 9051.55 701.692  86
   1  10  11 1657.58 217.726 133
  -1  10 -11 1267.66 180.344 120
  -1  10 -11 1512.56 218.810 128
   1  10  11 1370.91 189.787 114
  -1  10 -11 1098.53 178.910  99
   1  10  11 1497.04 196.024 102
   1  11 -11 124.211 104.418 128
  -1  11  11 150.425 62.2863 122
   1 -11 -11-35.5059 67.7953 111
  -1  11  11 30.1329 68.7750 114
   1  11 -11-56.4471 56.9362  99
  -1  11  11 46.1203 62.8392  97
  -1  11  11-71.3790 61.6692 102
  -1  11  10 4322.13 441.922 122
   1 -11 -10 3032.56 331.051 121
   1 -11 -10 4511.72 416.154 111
   1  11 -10 4338.69 475.067 128
  -1  11  10 3430.19 403.382  86
  -1  11  10 4557.91 449.193  97
   1  11 -10 3972.39 446.494  99
   1 -11 -10 3509.25 356.247  92
   1 -11  -9 24979.3 1283.43 111
   1  11  -9 23612.9 1385.73 128
   1 -11  -9 20907.0 1207.47 121
  -1  11   9 22783.5 1288.11 122
  -1  11   9 22140.6 1323.11  86
   1 -11  -9 21397.5 1189.82  92
   1  11  -9 23244.3 1372.71  99
  -1  11   9 24401.1 1340.05  97
  -1  11   8 3453.71 444.427  72
  -1 -11   8 3007.94 713.305  45
   1  11  -8 3703.34 478.825 128
   1 -11  -8 3942.60 456.393 121
   1 -11  -8 4514.23 476.571 111
  -1  11   8 4463.18 493.885 122
  -1  11   8 4524.56 507.225  97
   1 -11  -8 3569.36 409.515  92
   1  11  -8 4900.28 592.499  99
  -1  11   8 4217.91 510.625  86
   1 -11  -8 4076.17 436.192  85
  -1 -11   7 15466.1 1595.74  45
   1 -11  -7 13418.0 1477.88  50
  -1  11   7 12534.3 1559.35  35
  -1 -11   7 11234.5 1392.71  42
   1  11  -7 13362.8 1625.81  26
   1  11  -7 15719.6 1024.96 125
   1 -11  -7 14083.9 955.865 111
   1  11  -7 15113.8 1052.38 128
  -1  11   7 14686.3 996.393 122
   1  11  -7 13165.0 958.307 115
   1 -11  -7 14674.0 989.321 121
  -1  11   7 12912.3 964.869 109
  -1  11   7 15359.7 1045.71  86
  -1  11   7 14088.7 997.548  97
   1 -11  -7 13374.3 893.907  92
   1 -11  -7 14762.0 936.089  85
  -1 -11   6 893.079 381.366  45
   1 -11  -6 1761.35 526.915  50
   1  11  -6 998.600 424.297  26
  -1 -11   6 1121.40 331.882  37
  -1 -11   6 616.095 258.816  42
  -1 -11   6 861.905 366.277  14
  -1  11   6 1153.50 485.136  35
   1 -11  -6 1051.44 228.065 112
   1  11  -6 851.674 221.282 125
   1  11  -6 1057.51 229.043 115
  -1  11   6 1153.00 269.869 122
   1  11  -6 1112.79 272.237 128
   1 -11  -6 757.493 204.628 121
   1 -11  -6 918.019 209.394 107
  -1  11   6 717.566 209.986 109
   1 -11  -6 1121.44 220.250  85
  -1  11   6 1144.75 258.503  86
  -1  11   6 1026.89 254.002  97
  -1 -11   5 826.510 328.472  42
   1 -11  -5 895.552 349.916  23
  -1 -11   5 751.512 311.441  14
  -1 -11   5 560.935 271.418  37
  -1 -11   5 1245.90 418.518  13
  -1  11   5 696.367 306.916  35
   1  11  -5 1093.26 432.340  26
   1 -11  -5 629.644 256.090  50
  -1 -11   5 1160.70 419.395  45
  -1  11   5 896.392 220.955  86
  -1  11   4-6.25272 168.660  35
  -1 -11   4 106.139 123.339  42
  -1 -11   4-137.788 107.522  14
   1 -11  -4-90.3420 200.938  23
  -1  11   4 135.734 136.329  25
   1  11  -4-186.358 213.250  26
  -1 -11   4 98.9905 109.532  37
  -1 -11   4-57.4382 179.474  45
   1 -11  -4-20.7753 75.8996  82
  -1  11   4-14.3945 72.8332  86
   1  11  -3-45.0240 214.325  25
  -1 -11   3-84.3274 139.194  42
  -1 -11   3 302.922 245.332  44
   1 -11  -3 3.90839 121.711  23
   1  11  -3 216.141 153.006  26
  -1 -11   3-91.2997 207.700  18
  -1  11   3 238.638 189.862  35
  -1 -11   3-161.744 170.395  14
  -1 -11   3 43.4607 149.951  37
  -1  11   3-63.3259 144.555  25
  -1 -11   3-159.100 183.138  45
   1 -11  -3-30.1673 112.968  60
   1 -11  -3 22.7189 136.259  53
   1 -11  -3-38.7541 80.2483  82
  -1 -11   2 804.100 316.756  37
   1 -11  -2 614.962 245.544  23
  -1 -11   2 1225.76 368.061  33
  -1 -11   2 509.479 236.102  18
  -1 -11   2 672.958 268.886  14
  -1 -11   2 701.453 271.168  44
   1  11  -2 707.880 293.664  25
  -1 -11   2 630.481 272.457  42
  -1  11   2 1300.80 366.842  25
  -1 -11   2 822.027 303.205  45
  -1 -11   2 993.529 311.045  70
   1 -11  -2 776.538 248.615  53
   1 -11  -2 777.342 272.667  60
   1 -11  -2 949.567 184.314  83
   1 -11  -2 968.864 179.131  82
  -1 -11   1 1846.23 429.414  33
   1 -11  -1 2047.16 437.991  33
  -1 -11   1 1332.75 360.369  14
   1 -11  -1 1703.18 415.691  23
   1 -11  -1 1395.10 331.329  18
   1  11  -1 1590.54 342.288  30
  -1 -11   1 1567.91 398.497  18
   1 -11  -1 1693.51 444.162  44
  -1  11   1 1580.57 430.012  25
  -1 -11   1 1639.18 416.414  42
  -1 -11   1 1676.20 418.233  44
   1  11  -1 1661.47 444.803  25
  -1 -11   1 1199.02 358.175  70
   1 -11  -1 2221.50 459.409  53
   1 -11  -1 1320.50 220.138  75
  -1 -11   1 1219.69 337.599  53
   1 -11  -1 1905.08 436.799  70
   1 -11  -1 1622.51 248.077  83
  -1  11   0 22856.1 1758.15  25
   1 -11   0 22351.0 1585.00  18
  -1 -11   0 24014.1 1591.36  40
   1 -11   0 24512.5 1647.43  33
  -1 -11   0 23875.8 1653.45  33
  -1 -11   0 24411.6 1680.70  18
  -1 -11   0 19179.1 1463.67  23
   1  11   0 22230.4 1729.85  25
   1 -11   0 26404.5 1812.44  42
   1 -11   0 21416.0 1524.81  14
   1 -11   0 23009.7 1199.62  75
  -1 -11   0 20420.3 1580.35  70
   1 -11   0 23254.3 1715.66  70
  -1 -11   0 24383.3 1717.34  44
  -1 -11   0 20971.0 1618.00  60
  -1 -11   0 24724.0 1689.46  53
   1 -11   0 24276.1 1714.29  44
  -1 -11   0 25220.2 1644.77  47
   1 -11   1 3626.66 600.905  44
  -1 -11  -1 2505.35 470.669  23
   1 -11   1 3690.02 556.364  14
  -1  11  -1 3118.26 614.555  25
   1 -11   1 3428.56 593.792  42
   1 -11   1 3806.14 588.147  18
   1  11   1 3221.92 592.240  25
  -1 -11  -1 3658.59 537.338  24
  -1 -11  -1 2664.06 472.139  40
   1 -11   1 3086.47 569.703  37
  -1 -11  -1 3408.44 552.838  62
   1 -11   1 3122.57 352.562  75
  -1 -11  -1 3823.38 602.216  60
  -1 -11  -1 3732.03 563.995  47
  -1 -11  -1 3061.55 559.873  53
   1 -11   1 3550.04 623.101  45
  -1 -11  -1 2694.60 317.880  82
  -1 -11  -2 16092.9 1340.96  23
   1  11   2 19257.7 1628.69  25
   1 -11   2 18842.2 1450.04  14
   1 -11   2 20410.7 1573.07  37
   1 -11   2 21293.2 1615.22  42
  -1  11  -2 17527.0 1436.39  26
  -1 -11  -2 17952.3 1379.60  40
  -1  11  -2 20355.6 1666.49  25
   1 -11   2 20876.5 1599.95  45
  -1 -11  -2 19631.0 1448.93  47
  -1 -11  -2 21155.6 1618.81  60
   1 -11   2 17591.9 1446.80  51
  -1 -11  -2 19360.7 1495.16  62
  -1 -11  -2 17855.4 1013.73  82
   1  11   2 17074.1 1060.47  86
   1 -11   3 1769.27 477.496  42
  -1 -11  -3 1323.18 347.589  23
  -1  11  -3 1867.73 449.171  26
  -1  11  -3 2016.82 491.312  25
   1 -11   3 1099.45 374.251  37
   1 -11   3 1386.14 379.913  22
   1 -11   3 1584.00 416.754  51
  -1 -11  -3 1419.28 380.891  62
   1 -11   3 1882.26 495.443  45
  -1 -11  -3 1809.38 275.009  82
   1  11   3 1893.95 300.295  86
   1 -11   4 10698.7 1223.35  37
   1 -11   4 9580.05 1127.05  22
  -1  11  -4 9279.54 1166.62  25
   1 -11   4 11625.6 1244.29  42
   1 -11   4 8672.39 1075.57  13
  -1 -11  -4 11131.3 1215.06  36
  -1  11  -4 10661.1 1260.99  26
   1 -11   4 9528.28 1135.28  51
  -1 -11  -4 11580.6 771.257  73
  -1 -11  -4 11027.1 1242.10  50
   1 -11   4 9564.24 1127.21  69
   1 -11   4 12855.9 1345.26  45
   1  11   4 11402.0 835.659  86
   1  11   5 4877.58 522.972  72
   1 -11   5 5443.55 889.455  51
  -1 -11  -5 5329.84 495.256  73
   1 -11   5 6043.34 958.353  45
  -1 -11  -5 5730.73 914.232  50
   1 -11   5 5020.69 865.324  69
   1 -11   5 4520.05 803.506  22
  -1 -11  -5 5178.73 848.588  36
   1 -11   5 3333.68 686.800  13
  -1  11  -5 4001.54 816.340  26
   1 -11   5 5569.09 918.658  37
  -1  11  -5 4598.99 498.034 125
  -1  11  -5 3788.07 454.282 120
   1  11   5 4477.03 511.482 122
  -1 -11  -5 4850.43 503.257 121
   1  11   5 4653.94 519.811  97
   1  11   5 5078.40 548.491  86
  -1 -11  -5 5106.61 517.418 107
  -1  11  -5 4580.27 517.327 104
   1 -11   6 16825.5 1730.35  69
   1  11   6 17630.5 1129.95  72
   1 -11   6 17253.8 1743.17  51
  -1 -11  -6 16409.6 1674.11  50
  -1 -11  -6 14691.9 1528.66  36
   1 -11   6 17368.4 1768.77  37
   1 -11   6 13639.1 1534.90  22
  -1  11  -6 14102.5 1679.21  26
  -1  11  -6 14982.3 1050.27 120
   1  11   6 16840.8 1101.96 122
  -1 -11  -6 17862.4 1108.24 121
  -1 -11  -6 15348.0 1015.37 111
  -1  11  -6 16550.3 1082.40 125
   1  11   6 17386.2 1134.90  97
   1  11   6 19896.9 1190.26  86
  -1  11  -6 15933.3 1110.36 104
   1 -11   7-11.3263 190.546  69
   1 -11   7-61.9647 264.846  51
   1  11   7 33.4614 118.213  72
   1 -11   7 236.957 161.555  37
   1  11   7-27.3680 119.520 114
  -1  11  -7 42.5567 95.7213 125
  -1 -11  -7 184.697 124.386 121
   1  11   7-11.0381 131.040 122
  -1 -11  -7 38.6908 62.4415 111
  -1  11  -7 47.5930 94.1464 120
   1  11   7 102.649 116.660  86
   1  11   7 177.545 101.897  97
  -1  11  -7-6.10070 111.539 104
   1  11   8 2028.01 343.990  72
   1  11   8 1306.57 269.145  77
   1 -11   8 1106.29 458.984  69
  -1  11  -8 2623.82 403.149 128
   1  11   8 1764.51 312.019 122
  -1 -11  -8 2092.07 319.496 121
  -1 -11  -8 2170.61 314.245 111
  -1  11  -8 2044.72 324.666 120
   1  11   8 2119.34 348.826 114
   1  11   8 2339.32 347.328  97
   1  11   8 2667.52 384.935  86
   1  11   9-28.3200 81.8809  72
  -1 -11  -9 73.7641 66.1672 111
   1  11   9 74.9963 107.564 122
  -1 -11  -9 56.3042 76.4190 121
  -1  11  -9 131.507 88.9619 128
   1  11   9-107.223 159.834 114
   1  11   9 329.013 171.451 133
  -1  11  -9 6.73387 128.208 120
   1  11   9 217.359 101.961  86
   1  11   9 51.8001 89.9551  97
   1  11   9 11.2368 129.894 102
   1  11  10 6322.37 500.790 114
  -1  11 -10 5673.15 469.926 120
   1  11  10 6783.02 527.906 133
  -1  11 -10 5814.19 505.859 128
  -1 -11 -10 6106.65 463.571 121
   1  11  10 6304.50 475.888 122
   1  11  10 5842.55 483.949 102
  -1  11 -10 6520.45 550.047  99
  -1  12  11 403.337 100.549 114
  -1  12  11 290.943 114.175 133
  -1  12  11 292.303 95.3950 122
   1  12 -11 287.648 116.350 128
  -1  12  10 1454.87 237.552 114
  -1  12  10 1627.04 259.754 122
   1 -12 -10 1481.52 208.536 121
   1 -12 -10 1518.31 222.013 111
   1  12 -10 1662.40 293.353 128
  -1  12  10 1366.17 242.801  86
   1  12 -10 1597.43 277.147  99
  -1  12  10 1432.31 241.178  97
   1 -12  -9 396.196 135.947 111
   1 -12  -9 401.019 130.110 121
  -1  12   9 299.199 147.276 122
   1  12  -9 173.675 100.741 128
  -1  12   9 389.620 143.773  86
  -1  12   9 352.330 146.562  97
   1 -12  -9 416.676 124.548  92
   1  12  -9 394.712 183.292  99
  -1  12   8 8666.63 716.671 109
   1  12  -8 8528.40 762.253 128
   1 -12  -8 9889.70 727.557 111
   1  12  -8 8337.49 695.878 115
   1 -12  -8 9132.53 725.875 121
  -1  12   8 9778.24 760.942 122
   1 -12  -8 7995.41 632.519  92
  -1  12   8 9556.98 763.684  97
   1  12  -8 9352.20 810.222  99
   1 -12  -8 8034.58 643.374  85
  -1  12   8 8928.83 759.937  86
   1 -12  -7-54.2950 196.140  50
  -1 -12   7 436.384 311.856  45
  -1  12   7 324.684 308.728  35
   1 -12  -7 336.874 157.901 121
  -1  12   7 69.0783 116.439 122
   1  12  -7 266.753 137.594 125
   1  12  -7 652.305 230.470 128
   1  12  -7 375.339 153.435 115
   1 -12  -7 382.654 160.170 111
   1 -12  -7 302.377 115.221  85
  -1  12   7 324.882 203.124  86
   1  12  -7 544.164 207.906  99
   1 -12  -7 190.964 92.9133  92
  -1  12   7 540.291 177.043 109
  -1  12   7 386.475 182.314  97
  -1 -12   6 7094.35 1028.67  45
   1 -12  -6 6113.60 962.525  50
  -1  12   6 7661.93 1174.25  35
  -1 -12   6 5823.61 951.602  42
   1  12  -6 6271.89 1067.48  26
  -1 -12   6 5929.61 965.331  18
   1  12  -6 6564.46 665.706 128
  -1  12   6 6045.28 624.236 122
   1 -12  -6 7609.72 673.017 112
   1  12  -6 7240.99 655.644 115
  -1  12   6 7034.46 670.994 109
   1  12  -6 7763.52 666.656 125
   1 -12  -6 6661.09 633.550 121
   1  12  -6 6408.74 652.023  99
  -1  12   6 7298.19 668.703  86
   1 -12  -6 6430.36 565.328  85
   1 -12  -6 7471.24 645.684 107
  -1  12   6 7079.55 674.042  97
   1 -12  -5 2801.84 627.364  50
  -1 -12   5 3045.66 640.301  45
   1  12  -5 2093.54 563.059  26
   1 -12  -5 1712.50 500.636  23
  -1 -12   5 2609.30 590.967  14
  -1  12   5 2603.54 668.689  35
  -1 -12   5 2313.47 567.675  42
  -1 -12   5 2783.86 642.276  18
  -1  12   5 2306.17 358.160 122
   1  12  -5 2344.10 332.875 125
   1  12  -5 2283.89 358.941 128
   1  12  -5 2877.37 388.691 115
   1 -12  -5 2478.00 359.937 121
   1 -12  -5 2572.34 362.368 112
   1  12  -5 2495.56 385.233  99
   1 -12  -5 2369.49 341.070 107
  -1  12   5 3120.67 425.682 109
  -1  12   5 2658.37 372.783  86
  -1  12   5 2582.30 369.981  97
  -1  12   4 7646.75 1087.06  35
   1 -12  -4 7302.86 988.364  23
  -1 -12   4 6284.45 886.510  14
  -1 -12   4 6857.78 954.579  42
   1  12  -4 5971.95 908.373  26
  -1 -12   4 7838.20 1010.03  18
  -1  12   4 7142.17 1030.49  25
  -1 -12   4 6825.28 940.678  44
  -1 -12   4 7710.30 997.196  45
   1 -12  -4 8259.34 626.907  82
  -1  12   4 6550.29 600.090  86
  -1  12   3 531.822 271.270  25
   1  12  -3 554.030 252.635  25
  -1 -12   3 773.413 297.649  44
  -1 -12   3 646.867 259.821  18
   1 -12  -3 204.576 214.950  23
  -1 -12   3 528.541 275.835  14
   1  12  -3 302.003 122.008  26
  -1 -12   3 707.248 261.930  37
  -1 -12   3 384.735 158.889  42
  -1 -12   3 266.569 207.013  33
  -1 -12   3 492.230 268.068  45
   1 -12  -3 304.131 208.147  53
   1 -12  -3 503.504 285.429  60
   1 -12  -3 382.961 119.089  82
   1 -12  -2 15284.7 1417.73  23
  -1 -12   2 13611.2 1283.94  14
  -1  12   2 14922.3 1463.53  25
   1  12  -2 13551.4 1387.28  25
  -1 -12   2 15875.7 1379.07  18
  -1 -12   2 14125.6 1344.41  42
  -1 -12   2 14227.6 1305.52  33
  -1 -12   2 14465.6 1357.10  44
  -1 -12   2 13814.7 1290.15  70
   1 -12  -2 16182.5 1411.57  60
   1 -12  -2 15067.2 1323.70  53
   1 -12  -2 14043.0 905.474  83
   1 -12  -2 13683.4 863.542  82
   1  12  -1 21466.7 1620.03  30
  -1 -12   1 21736.2 1644.05  33
   1 -12  -1 21700.0 1718.99  23
  -1  12   1 22529.9 1819.04  25
   1  12  -1 23314.9 1848.85  25
  -1 -12   1 23065.8 1721.02  18
   1 -12  -1 21536.3 1601.14  18
   1 -12  -1 23246.2 1670.39  33
  -1 -12   1 24668.8 1784.11  44
   1 -12  -1 23592.1 1745.36  60
   1 -12  -1 22891.7 1731.09  44
  -1 -12   1 21280.9 1655.66  70
   1 -12  -1 23725.6 1726.26  53
  -1 -12   1 23899.3 1729.93  53
   1 -12  -1 23753.6 1785.35  70
  -1 -12   1 18528.5 1117.72  83
   1 -12  -1 22769.9 1218.65  83
   1 -12  -1 18663.2 1134.60  81
   1 -12   0 30080.2 2045.07  42
  -1 -12   0 26207.4 1826.53  33
   1 -12   0 24015.1 1704.10  14
   1 -12   0 27344.9 1837.21  33
  -1 -12   0 22318.4 1613.96  16
   1  12   0 25480.6 1901.56  30
  -1  12   0 27480.5 2029.75  25
  -1 -12   0 25059.9 1745.56  40
   1 -12   0 26557.0 1803.76  18
   1  12   0 26712.7 2013.53  25
   1 -12   0 27323.7 1913.78  44
  -1 -12   0 28194.1 1928.59  60
  -1 -12   0 28829.6 1923.72  53
   1 -12   0 27124.2 1332.87  75
  -1 -12   0 27785.9 1832.91  47
   1 -12   0 26495.1 1895.43  70
  -1 -12   0 26649.0 1865.72  70
  -1 -12   0 24321.5 1275.84  82
   1 -12   0 25241.0 1321.65  83
  -1 -12   0 20328.6 1225.95  83
   1 -12   0 21278.0 1257.78  81
   1 -12   1 6651.07 828.610  33
  -1  12  -1 6769.79 946.596  25
  -1 -12  -1 6105.44 758.984  24
   1 -12   1 6208.40 789.521  14
   1 -12   1 6967.35 910.281  42
   1  12   1 5753.41 877.908  25
   1 -12   1 6027.01 793.136  18
  -1 -12  -1 5886.31 755.148  40
   1 -12   1 6111.77 856.739  37
   1 -12   1 6288.46 521.490  75
  -1 -12  -1 7697.38 921.345  53
  -1 -12  -1 6608.47 810.069  47
   1 -12   1 6481.65 896.003  45
  -1 -12  -1 6758.78 839.625  62
   1 -12   1 6174.49 837.932  44
  -1 -12  -1 6762.12 887.978  60
   1 -12   1 6626.86 876.103  70
  -1 -12  -1 6356.09 520.354  82
  -1 -12  -1 4894.56 473.022  83
   1 -12   1 5600.01 505.897  81
   1  12   2 2576.12 584.837  25
   1 -12   2 2651.22 540.766  14
  -1  12  -2 3289.83 660.861  25
  -1 -12  -2 2588.38 497.347  40
   1 -12   2 3777.56 675.322  42
   1 -12   2 3467.32 627.400  44
   1 -12   2 2910.59 606.131  37
   1 -12   2 2537.61 335.676  75
  -1 -12  -2 3074.41 617.287  60
  -1 -12  -2 2596.92 514.446  47
   1 -12   2 3091.08 609.028  45
  -1 -12  -2 3149.22 575.129  62
  -1 -12  -2 2943.87 342.894  82
   1  12   2 2502.78 344.996  86
  -1  12  -3 1270.13 431.145  25
   1 -12   3 2599.31 597.870  37
   1 -12   3 1570.09 457.249  42
   1 -12   3 1609.87 430.520  14
  -1  12  -3 1998.52 495.657  26
   1 -12   3 1430.44 435.301  51
   1 -12   3 2011.90 517.340  45
  -1 -12  -3 2418.85 529.350  62
   1  12   3 2070.94 323.512  86
  -1  12  -4 478.735 258.036  25
  -1 -12  -4 390.939 259.268  36
   1 -12   4 523.144 338.975  42
   1 -12   4 473.761 224.107  22
  -1  12  -4 583.683 325.491  26
   1 -12   4 571.550 320.153  37
   1 -12   4 799.535 332.316  45
   1 -12   4 341.260 183.283  51
  -1 -12  -4 600.686 155.086  73
  -1 -12  -4 622.261 271.029  50
  -1  12  -4 458.348 139.169 104
  -1 -12  -4 485.474 150.842 107
   1  12   4 735.244 208.627  86
  -1 -12  -5 2391.38 345.156  73
  -1 -12  -5 2810.95 662.012  50
   1 -12   5 2409.21 579.657  51
   1 -12   5 2609.80 673.216  45
  -1 -12  -5 1816.50 508.876  36
   1 -12   5 1470.90 445.861  22
  -1  12  -5 2246.42 619.808  26
   1 -12   5 2478.14 652.973  42
   1 -12   5 2784.19 674.315  37
  -1 -12  -5 2161.09 323.864 111
   1  12   5 3019.42 426.333 122
  -1  12  -5 2077.41 331.467 120
  -1 -12  -5 2637.92 372.552 121
  -1  12  -5 2385.17 374.364 128
   1  12   5 1843.96 318.043 114
  -1  12  -5 2777.05 387.545 125
   1  12   5 2816.60 413.974  97
   1  12   5 2214.07 349.692 109
  -1 -12  -5 2283.09 341.766 103
  -1  12  -5 2661.03 404.509 104
  -1 -12  -5 2434.27 359.446 107
   1  12   5 2780.26 398.904  86
   1  12   6 1389.68 279.226  72
   1 -12   6 1733.81 547.930  45
  -1 -12  -6 1649.85 523.747  50
   1 -12   6 856.114 297.906  51
  -1 -12  -6 820.125 297.915  36
   1 -12   6 1020.42 413.220  42
   1 -12   6 1312.48 481.846  22
  -1  12  -6 1186.10 449.090  26
   1 -12   6 504.641 258.280  37
  -1 -12  -6 1073.25 226.065 111
  -1  12  -6 1364.50 267.405 128
   1  12   6 1456.05 306.629 114
  -1 -12  -6 1435.16 257.020 121
   1  12   6 877.809 214.573 122
  -1  12  -6 1146.42 265.674 125
  -1  12  -6 1382.89 264.100 120
  -1  12  -6 1235.22 283.879 104
   1  12   6 1189.17 275.343  97
   1  12   6 817.946 203.210  86
   1 -12   7 1912.00 584.685  51
   1  12   7 1307.00 284.414  72
  -1  12  -7 2012.72 309.003 125
   1  12   7 1610.23 308.766 114
   1  12   7 1816.77 324.082 122
  -1  12  -7 1846.25 325.311 128
  -1 -12  -7 1872.52 317.312 121
  -1 -12  -7 1471.92 251.457 111
  -1  12  -7 2312.40 364.808 120
   1  12   7 1682.33 306.076 102
   1  12   7 1934.87 304.725  97
   1  12   7 1847.46 337.240  86
   1  12   8 5795.56 603.840  72
  -1  12  -8 8159.39 693.137 128
   1  12   8 8622.18 698.345 114
  -1  12  -8 7606.04 641.946 120
  -1 -12  -8 7793.61 606.888 111
  -1 -12  -8 8341.15 650.948 121
   1  12   8 8504.90 680.493 122
   1  12   8 7716.19 643.111 102
   1  12   8 7983.52 667.872  97
   1  12   8 7645.46 679.328  86
   1  12   9 488.227 146.006 122
  -1  12  -9 754.184 183.827 128
   1  12   9 641.249 157.849 133
  -1  12  -9 456.207 149.093 120
  -1 -12  -9 858.160 184.615 121
  -1 -12  -9 500.854 125.820 111
   1  12   9 704.064 162.757 114
   1  12   9 595.274 160.298 102
   1  12   9 563.254 180.305  86
  -1  12  -9 649.695 200.769  99
   1  12  10 5737.60 427.862 122
  -1  12 -10 5958.89 475.172 128
  -1 -12 -10 6262.42 440.514 121
   1  12  10 6761.70 482.547 114
   1  12  10 6403.17 483.211 133
  -1  12 -10 5925.67 440.167 120
   1  12  10 5520.37 426.205 102
  -1  12 -10 7476.56 542.525  99
  -1  13  10 4474.87 391.371 114
   1 -13 -10 3442.49 321.877 121
   1 -13 -10 4973.15 397.834 111
   1  13 -10 4813.74 459.379 128
  -1  13  10 4968.79 418.122 122
   1  13 -10 4585.70 439.510  99
  -1  13  10 4564.77 412.577  97
  -1  13   9 264.086 135.747 114
   1  13  -9 260.749 106.215 128
   1 -13  -9 400.648 122.328 121
   1 -13  -9 620.774 181.247 111
  -1  13   9 208.202 153.008 122
  -1  13   9 344.189 113.496  86
  -1  13   9 355.317 134.720  97
   1  13  -9 417.557 178.155  99
   1 -13  -9 248.270 99.4037  92
   1 -13  -8 37.8212 122.835 121
   1 -13  -8 122.695 92.8185 111
   1  13  -8-67.3640 119.235 115
  -1  13   8-13.6179 181.595 122
   1  13  -8 96.1551 141.996 128
  -1  13   8-78.5144 117.411 109
   1 -13  -8 112.059 82.8471  92
  -1  13   8-94.7453 164.994  97
  -1  13   8-52.1135 95.9261  86
   1  13  -8 55.0255 141.138  99
   1 -13  -7 2997.37 689.462  50
  -1 -13   7 3697.76 761.011  44
   1  13  -7 4296.49 505.585 115
  -1  13   7 4512.39 511.505 122
   1  13  -7 4431.70 537.316 128
   1 -13  -7 4903.82 505.744 121
   1  13  -7 5098.55 528.836 125
   1 -13  -7 4412.56 476.286 111
  -1  13   7 4762.20 518.132 109
   1  13  -7 4475.19 552.587  99
  -1  13   7 4694.71 522.954  97
   1 -13  -7 3986.16 420.507  85
  -1  13   7 4345.71 498.983  86
   1 -13  -7 4009.46 425.702  92
   1 -13  -6 2047.75 556.079  50
  -1 -13   6 1952.98 543.719  45
  -1 -13   6 2647.29 615.097  44
   1  13  -6 1517.35 491.191  26
   1  13  -6 2526.50 372.834 125
   1 -13  -6 3183.07 414.859 121
   1 -13  -6 2928.81 410.373 112
   1  13  -6 2613.20 401.216 128
  -1  13   6 2490.48 375.640 122
   1  13  -6 2491.45 370.662 115
   1 -13  -6 2584.25 379.007 107
  -1  13   6 2727.09 403.650 109
   1  13  -6 2918.83 448.568  99
  -1  13   6 2739.87 386.536  86
  -1  13   6 2949.38 410.493  97
   1 -13  -6 2244.56 325.567  85
   1 -13  -5 925.686 384.826  50
  -1 -13   5 1574.23 473.496  45
   1  13  -5 1114.72 410.919  26
   1 -13  -5 1693.84 515.313  23
  -1 -13   5 1576.57 465.825  33
  -1 -13   5 1408.38 435.298  42
  -1 -13   5 1930.79 565.265  44
  -1 -13   5 2187.80 578.436  18
   1 -13  -5 1543.20 282.258 121
   1 -13  -5 1640.46 298.494 112
  -1  13   5 767.872 202.687 122
   1  13  -5 1699.10 299.210 125
   1  13  -5 1240.05 283.519 128
   1  13  -5 1538.36 280.204 115
  -1  13   5 1174.12 261.124  86
  -1  13   5 1300.00 263.245  97
   1 -13  -5 1533.03 284.942 107
  -1  13   5 1231.88 266.853 109
   1  13  -5 1690.38 322.519  99
  -1 -13   4-22.1111 199.844  45
   1 -13  -4-62.1114 109.517  23
  -1 -13   4-109.254 298.341  44
  -1 -13   4 38.5144 149.163  33
  -1 -13   4 195.474 168.755  42
  -1 -13   4 45.9966 268.832  14
  -1  13   4 40.7998 128.925  25
   1  13  -4-130.416 166.673  26
  -1 -13   4 168.740 187.254  18
   1  13  -4 81.3202 103.052 125
   1  13  -4-98.3713 131.339 128
   1 -13  -4-37.9013 114.780 121
   1 -13  -4 124.627 125.591 112
   1  13  -4 27.2135 233.287 115
   1 -13  -4-16.9438 117.104 105
  -1  13   4 49.2050 100.777 109
   1  13  -4 59.9001 106.096  99
   1  13  -4 171.449 140.857 108
   1 -13  -4-8.23395 98.1162 107
  -1  13   4 111.082 167.174  97
   1 -13  -3 17415.9 1654.73  23
  -1 -13   3 18056.0 1621.17  14
  -1 -13   3 19328.5 1695.48  42
  -1 -13   3 19650.6 1707.40  18
  -1  13   3 17874.0 1759.76  25
   1  13  -3 16449.7 1652.98  25
  -1 -13   3 19524.5 1663.23  33
  -1 -13   3 17811.6 1627.88  45
  -1 -13   3 20876.7 1755.34  44
   1 -13  -3 18725.0 1640.53  60
  -1 -13   3 20272.6 1668.55  70
   1 -13  -3 19242.5 1114.30  82
  -1  13   2 3541.59 728.280  25
   1 -13  -2 3407.85 673.601  23
  -1 -13   2 3727.84 713.451  44
  -1 -13   2 3795.85 667.534  33
  -1 -13   2 2624.91 566.432  14
  -1 -13   2 3973.09 697.932  18
  -1 -13   2 3520.38 666.339  42
   1  13  -2 2611.66 612.673  25
  -1 -13   2 4111.46 696.090  70
  -1 -13   2 3961.38 692.878  53
   1 -13  -2 3749.59 682.619  60
   1 -13  -2 3608.72 639.574  53
  -1 -13   2 3172.33 376.127  83
   1 -13  -2 3334.09 393.811  83
   1 -13  -2 3400.28 379.315  82
  -1  13   1 1854.61 512.544  25
  -1 -13   1 2883.14 589.839  33
  -1 -13   1 2893.27 583.681  44
   1 -13  -1 2718.76 606.641  23
   1 -13  -1 2963.38 582.798  33
  -1 -13   1 2607.60 564.753  18
   1  13  -1 2235.91 561.606  25
  -1 -13   1 2908.63 587.809  60
   1 -13  -1 2563.23 562.522  70
   1 -13  -1 2978.59 593.115  53
  -1 -13   1 3634.92 624.968  53
   1 -13  -1 3579.11 640.530  60
  -1 -13   1 2389.79 531.904  70
   1 -13  -1 2731.57 342.685  82
   1 -13  -1 2648.68 357.768  83
  -1 -13   1 2337.63 320.773  83
   1 -13  -1 2386.19 329.008  93
  -1 -13   0 1595.11 393.647  16
  -1 -13   0 2051.74 443.763  24
   1 -13   0 2564.63 523.090  18
   1 -13   0 2474.66 517.528  33
   1 -13   0 1846.23 420.572  14
   1 -13   0 1983.84 496.076  23
   1  13   0 2830.85 579.717  30
   1 -13   0 1923.75 508.404  44
  -1  13   0 2301.06 574.883  25
  -1 -13   0 2505.40 567.459  33
  -1 -13   0 2100.13 461.720  40
   1  13   0 1964.47 561.807  25
   1 -13   0 2019.87 468.525  53
  -1 -13   0 2700.27 539.088  47
   1 -13   0 2518.73 563.679  70
   1 -13   0 2561.64 341.008  75
  -1 -13   0 3034.42 607.355  53
  -1 -13   0 2416.11 588.056  60
  -1 -13   0 1854.15 278.647  83
   1 -13   0 2191.41 312.443  81
  -1 -13   0 2380.52 312.840  82
   1 -13   0 2219.95 322.847  83
   1 -13   0 1740.87 273.811  93
  -1 -13  -1 29571.5 2013.47  24
   1 -13   1 34411.8 2238.82  33
   1 -13   1 30162.8 2086.50  14
   1  13   1 31604.0 2382.51  25
   1 -13   1 31711.7 2169.87  18
   1 -13   1 34028.3 2349.02  42
  -1 -13  -1 29251.1 2051.72  40
  -1  13  -1 32991.8 2448.51  25
   1 -13   1 33518.3 1613.25  75
   1 -13   1 36024.8 2355.40  70
  -1 -13  -1 33965.9 2223.36  62
   1 -13   1 34709.4 2304.92  44
  -1 -13  -1 35073.0 2338.61  60
  -1 -13  -1 33932.2 2281.86  53
  -1 -13  -1 30027.3 2077.29  47
  -1 -13  -1 33699.8 1602.49  82
   1 -13   1 27390.9 1535.76  93
  -1 -13  -1 30188.7 1568.33  83
   1 -13   1 30359.0 1579.21  81
   1 -13   2 3675.89 717.012  42
   1 -13   2 2722.72 563.433  44
   1 -13   2 3067.88 597.404  33
   1  13   2 2837.95 636.790  25
   1 -13   2 2141.54 492.374  14
   1 -13   2 2167.07 533.381  37
  -1  13  -2 2743.11 644.601  25
   1 -13   2 3088.07 618.674  18
  -1 -13  -2 3150.47 590.855  47
   1 -13   2 2464.58 621.222  45
  -1 -13  -2 3829.40 657.038  62
   1 -13   2 3298.99 395.805  75
   1 -13   2 3015.46 614.625  70
  -1 -13  -2 3504.34 684.557  60
   1 -13   2 2967.55 370.946  81
  -1 -13  -2 3116.58 381.070  82
   1 -13   3 765.352 363.048  45
  -1 -13  -3 994.163 347.673  62
   1 -13   3 890.488 191.511  75
  -1 -13  -3 849.316 196.342  73
   1 -13   3 1206.62 450.014  42
   1 -13   3 210.487 141.832  44
   1 -13   3 915.976 393.157  37
  -1  13  -3 549.790 308.241  25
   1 -13   3 819.151 326.755  14
  -1  13  -3 1166.86 252.295 125
  -1 -13  -3 584.892 152.594 121
  -1 -13  -3 858.758 209.911 107
  -1  13  -3 905.670 212.927 104
   1  13   3 692.038 229.837  86
   1  13   3 1009.54 250.391  97
  -1 -13  -4 849.100 211.939  73
  -1 -13  -4 367.660 321.921  50
   1 -13   4 439.917 306.777  45
   1 -13   4 784.853 393.992  42
   1 -13   4 564.723 290.686  14
  -1 -13  -4 246.915 232.580  36
  -1  13  -4 945.938 388.957  26
   1 -13   4 741.247 368.459  37
  -1 -13  -4 441.617 170.013 121
  -1  13  -4 211.241 129.647 120
  -1  13  -4 679.386 215.625 125
   1  13   4 601.715 227.563 122
  -1  13  -4 710.108 197.030 115
   1  13   4 787.658 215.182  97
  -1  13  -4 540.262 162.565 104
  -1 -13  -4 555.978 182.124 107
   1  13   4 525.488 174.274 109
  -1  13  -4 639.577 197.535  99
   1  13   4 547.390 189.141  86
  -1 -13  -5 34.4889 69.8594  73
  -1 -13  -5-33.7187 192.844  50
   1 -13   5-85.7002 201.798  45
  -1 -13  -5 165.121 211.215  36
  -1  13  -5 13.9863 141.872  26
   1 -13   5 312.492 272.734  22
   1 -13   5-427.667 313.652  42
   1 -13   5-62.8987 206.536  37
  -1 -13  -5-88.6943 82.6817 111
  -1  13  -5 197.190 153.204 125
  -1  13  -5 33.9433 89.2642 128
  -1  13  -5-132.772 173.159 120
  -1 -13  -5-4.49819 118.318 121
   1  13   5-51.2984 135.969 122
  -1 -13  -5-154.753 146.178 107
   1  13   5 119.280 105.306 109
  -1  13  -5-77.8489 129.477 104
  -1 -13  -5 46.9222 92.0503 103
   1  13   5 142.038 168.286  86
   1  13   5-74.9853 124.988  97
  -1 -13  -6 1830.25 535.288  50
   1 -13   6 1740.14 551.862  45
  -1  13  -6 1924.62 333.478 120
   1  13   6 1871.75 325.441 114
  -1 -13  -6 2078.58 331.595 121
   1  13   6 1694.29 319.451 122
  -1  13  -6 1848.32 329.738 128
  -1 -13  -6 1788.92 270.864 111
  -1  13  -6 2356.24 354.003 125
   1  13   6 2004.87 342.608  86
   1  13   6 2011.40 332.898  97
  -1  13  -7 4110.71 489.713 128
   1  13   7 3606.81 446.111 122
  -1 -13  -7 3340.90 385.210 111
  -1  13  -7 2945.09 403.823 120
  -1 -13  -7 4278.36 460.246 121
  -1  13  -7 3580.93 439.395 125
   1  13   7 3199.09 411.649 114
   1  13   7 4024.49 486.208  86
  -1  13  -7 3790.04 494.608  99
   1  13   7 4029.45 467.363  97
  -1  13  -8 1247.56 272.366 128
   1  13   8 1349.33 244.158 133
  -1 -13  -8 958.292 186.173 111
   1  13   8 1024.51 244.955 122
  -1  13  -8 706.528 182.074 120
  -1 -13  -8 1050.69 224.528 121
   1  13   8 1049.39 236.168 114
   1  13   8 791.955 217.817  86
   1  13   8 1531.08 272.458  97
  -1  13  -8 1174.81 250.501  99
  -1  13  -9 4654.07 423.822 120
   1  13   9 6197.52 483.364 122
   1  13   9 6060.12 499.400 133
  -1  13  -9 5486.34 493.034 128
  -1 -13  -9 5937.43 463.012 121
  -1 -13  -9 5138.33 422.006 111
   1  13   9 5802.34 479.771 114
   1  13   9 4624.76 410.254 102
  -1  13  -9 6931.01 567.206  99
   1  13  10 1182.76 175.489 133
  -1  13 -10 1264.54 197.450  99
  -1  14  10 1611.26 210.370 122
  -1  14  10 968.317 156.941 114
   1  14 -10 1333.94 203.045 128
   1 -14 -10 1665.21 204.758 111
  -1  14  10 1548.40 213.103 133
   1  14 -10 1363.18 213.853  99
  -1  14  10 1651.51 220.567  97
   1  14  -9-151.802 149.019 128
  -1  14   9 213.346 81.0819 114
   1 -14  -9 324.353 119.606 121
   1 -14  -9 235.736 112.061 111
  -1  14   9 175.373 96.3590 122
   1  14  -9 240.459 128.151  99
  -1  14   9 197.758 114.778  86
  -1  14   9 378.039 130.799  97
  -1  14   8 2855.83 373.191 122
   1 -14  -8 3078.34 359.535 121
  -1  14   8 3295.71 387.299 109
   1  14  -8 2552.42 333.673 115
   1  14  -8 3342.22 438.791 128
   1 -14  -8 3043.33 362.158 111
  -1  14   8 3076.73 394.649  97
   1  14  -8 3744.08 475.059  99
  -1  14   8 3082.70 392.585  86
   1 -14  -7-15.9092 83.7573 121
   1  14  -7-18.3034 114.465 115
   1  14  -7 233.149 347.432 128
  -1  14   7-168.121 163.023 122
   1 -14  -7 115.852 90.1300 111
  -1  14   7 23.3750 82.9571 109
  -1  14   7-36.9135 114.170  97
  -1  14   7 22.5037 101.414  86
   1  14  -7 29.4569 144.873  99
   1 -14  -7-10.5657 60.3699  92
   1 -14  -6 2898.58 677.704  50
  -1 -14   6 2682.05 638.744  44
   1  14  -6 3394.91 431.817 125
  -1  14   6 3212.23 431.769 122
   1 -14  -6 3626.54 439.234 112
   1  14  -6 3064.11 426.675 128
  -1  14   6 3263.48 454.510 109
   1 -14  -6 3514.89 429.218 121
   1  14  -6 3287.72 439.814 115
   1 -14  -6 3525.16 394.028  92
  -1  14   6 3504.36 449.781  86
   1  14  -6 3489.93 473.838  99
  -1  14   6 3853.55 475.863  97
   1 -14  -5 3432.44 722.208  50
   1 -14  -5 3055.47 692.734  23
  -1 -14   5 3350.55 698.932  33
  -1 -14   5 3303.79 717.662  44
   1 -14  -5 4096.78 460.156 112
   1 -14  -5 4190.97 471.180 121
   1  14  -5 4037.29 472.514 125
  -1  14   5 3313.24 428.805 122
  -1  14   5 4100.65 500.134 109
   1  14  -5 4035.01 487.250 115
   1  14  -5 3592.43 464.865 128
  -1  14   5 3005.89 425.234  97
   1  14  -5 4083.30 511.403  99
   1 -14  -5 3446.10 428.127 107
  -1 -14   4 1173.46 379.683  70
  -1 -14   4 1217.95 406.097  45
   1 -14  -4 490.523 279.455  23
  -1 -14   4 612.506 270.141  18
  -1 -14   4 783.989 382.665  42
  -1 -14   4 963.120 403.697  44
  -1 -14   4 797.845 294.437  33
  -1  14   4 614.033 393.760  25
   1 -14  -4 1084.27 268.896 121
   1  14  -4 622.862 165.924 125
   1  14  -4 797.374 211.539 127
   1  14  -4 546.081 200.604 128
   1  14  -4 524.426 182.797 115
   1 -14  -4 564.338 186.398 112
  -1  14   4 663.450 216.617  97
   1 -14  -4 507.072 161.864 107
   1  14  -4 574.783 182.417 108
   1  14  -4 427.790 195.368  99
   1 -14  -4 435.702 147.322 105
  -1  14   4 465.547 171.079 109
  -1 -14   3 70.3986 153.331  70
  -1 -14   3 128.367 133.244  53
   1 -14  -3-25.4222 140.884  60
  -1 -14   3 13.3391 165.198  18
  -1 -14   3 94.5723 257.982  33
   1 -14  -3 35.3219 144.941  23
  -1 -14   3 60.2004 115.922  14
  -1 -14   3 482.744 289.728  44
  -1 -14   3 209.359 235.377  42
  -1  14   3 257.759 303.115  25
   1  14  -3 205.735 178.956  25
   1  14  -3-73.8289 137.291 125
   1 -14  -3 99.3147 82.2940 112
   1  14  -3-2.34311 101.703 115
  -1  14   3 38.7516 101.196 108
   1  14  -3-15.3200 111.584  99
   1  14  -3-7.79596 104.620 108
   1 -14  -3 175.450 116.813  82
  -1  14   3 13.7284 111.310 109
   1 -14  -3-109.353 113.781 105
   1  14  -2 395.937 334.559  25
  -1 -14   2 65.4459 127.827  33
   1 -14  -2 87.7613 114.044  23
  -1 -14   2 211.739 168.476  18
  -1 -14   2 144.696 161.472  44
  -1  14   2 167.423 229.564  25
  -1 -14   2 332.374 307.745  70
   1 -14  -2 461.881 241.885  53
   1 -14  -2 130.525 176.045  60
  -1 -14   2 426.410 266.015  53
  -1  14   2 175.268 114.466 109
   1  14  -2 70.7664 101.054 108
   1 -14  -2 137.578 108.600  82
  -1 -14   2 289.636 163.432  83
   1 -14  -2 149.958 149.929  83
  -1 -14   1 8643.85 1044.00  16
   1  14  -1 10069.3 1300.37  25
  -1  14   1 11507.5 1383.44  25
  -1 -14   1 11336.0 1254.05  33
   1 -14  -1 10452.6 1228.91  23
  -1 -14   1 10963.3 1201.96  40
   1 -14  -1 9991.94 1153.14  33
   1 -14  -1 11327.7 1278.07  70
  -1 -14   1 10658.0 1191.88  70
  -1 -14   1 10254.5 1235.83  44
   1 -14  -1 11917.7 1268.70  53
  -1 -14   1 11774.7 1276.16  53
  -1 -14   1 11040.2 1201.49  47
   1 -14  -1 11834.6 1262.21  60
  -1 -14   1 10781.7 1239.95  60
   1 -14  -1 12574.3 844.257  83
   1 -14  -1 11594.7 795.261  82
  -1 -14   1 10521.1 769.600  83
   1 -14  -1 9623.31 745.249  93
  -1 -14   0 24666.4 1906.61  24
   1 -14   0 25518.5 2061.39  23
   1  14   0 25837.1 2122.04  30
   1 -14   0 24756.4 1972.39  33
   1 -14   0 23941.4 1922.64  18
   1  14   0 24366.6 2175.83  25
  -1 -14   0 27862.0 2015.27  40
  -1  14   0 29388.8 2342.67  25
   1 -14   0 30423.2 2202.80  70
  -1 -14   0 29125.2 2153.64  60
   1 -14   0 29986.9 2190.26  44
   1 -14   0 33009.1 2242.68  53
  -1 -14   0 31798.0 2216.38  53
  -1 -14   0 28108.4 2041.48  47
   1 -14   0 29799.2 1506.69  83
  -1 -14   0 28907.9 1456.55  82
  -1 -14   0 26038.7 1419.91  83
   1 -14   0 26649.1 1437.25  81
   1 -14   0 23501.7 1380.72  93
  -1 -14  -1 12804.5 1305.15  47
  -1 -14  -1 15299.9 1499.69  60
  -1 -14  -1 14879.4 1415.99  62
  -1 -14  -1 16591.0 1561.33  53
   1 -14   1 14973.0 943.773  75
   1 -14   1 14758.4 1466.56  44
   1 -14   1 14902.3 1478.81  70
   1  14   1 12976.3 1518.47  25
   1  14   1 11218.3 1419.84  30
   1 -14   1 12349.2 1309.54  18
  -1 -14  -1 12956.7 1286.21  40
   1 -14   1 12464.3 1307.93  33
   1 -14   1 11413.8 1235.15  14
   1 -14   1 14413.9 1508.86  42
  -1  14  -1 13377.5 1531.21  25
   1  14   1 14414.2 988.915 109
   1 -14   1 12234.3 868.634  93
  -1 -14  -1 14608.0 924.994  82
   1 -14   1 14460.9 926.275  81
   1 -14   1 15439.5 965.987  83
   1 -14   2 5061.79 501.027  75
   1 -14   2 5567.12 889.743  70
  -1 -14  -2 4272.03 742.911  62
  -1 -14  -2 6236.00 924.747  60
  -1  14  -2 5147.39 918.119  25
   1 -14   2 4959.44 801.143  44
   1 -14   2 4841.93 792.225  33
   1 -14   2 3378.02 642.005  14
   1  14   2 4013.31 830.328  25
   1 -14   2 4376.64 809.923  42
   1 -14   2 4223.03 737.187  18
   1  14   2 3887.51 474.598 122
   1  14   2 4330.25 503.870 109
  -1 -14  -2 4120.34 465.580 121
  -1  14  -2 4499.84 490.708 125
   1  14   2 3793.46 468.300  97
   1 -14   2 4088.62 445.352  81
   1 -14   2 4188.77 450.983  93
  -1 -14  -2 5064.14 485.684  82
  -1  14  -2 3792.94 477.100  99
  -1  14  -2 4248.94 505.150 108
   1  14   2 3982.58 459.918 108
   1 -14   3 17543.4 1619.23  70
   1 -14   3 17931.8 1669.66  44
   1 -14   3 16064.5 1016.44  75
   1 -14   3 15953.7 1614.70  45
  -1 -14  -3 18229.8 1053.50  73
   1 -14   3 15509.9 1541.82  18
  -1  14  -3 15840.8 1710.28  25
   1 -14   3 17908.6 1627.69  33
   1 -14   3 15810.3 1621.09  42
   1 -14   3 13874.8 1519.29  37
   1  14   3 15326.7 1055.79 122
   1  14   3 15813.3 1071.93 109
  -1 -14  -3 15748.7 1033.58 121
  -1  14  -3 16632.2 1063.93 125
  -1  14  -3 13064.6 996.547  99
   1 -14   3 15718.3 1008.32  81
   1  14   3 14944.5 1055.30  97
  -1 -14  -3 17061.8 1066.52 107
  -1 -14  -3 13032.1 952.083 105
  -1  14  -3 14318.5 1037.52 108
  -1 -14  -4 168.407 125.223  73
   1 -14   4 94.1552 125.118  75
   1 -14   4-141.254 204.221  45
  -1 -14  -4-258.594 241.857  50
   1 -14   4-79.1832 217.033  44
   1 -14   4-81.6988 230.464  42
   1 -14   4 182.539 332.618  37
  -1 -14  -4 243.865 294.044  36
   1  14   4-117.144 166.750 122
  -1  14  -4-27.0432 114.487 125
  -1  14  -4-37.3021 121.463 115
  -1 -14  -4 110.208 118.556 121
   1  14   4 163.761 141.583 109
  -1 -14  -4-159.700 130.073 107
   1  14   4 103.206 149.321  97
  -1  14  -4 161.923 146.438  99
   1  14   4-110.629 111.562  86
   1 -14   5 4678.17 867.022  45
  -1 -14  -5 4022.85 816.410  50
  -1 -14  -5 4056.91 454.230  73
   1 -14   5 4745.82 525.959  75
   1 -14   5 3838.23 773.993  44
  -1 -14  -5 2686.81 643.122  36
   1 -14   5 3065.73 735.693  42
   1 -14   5 4172.16 851.324  37
  -1  14  -5 4919.10 537.643 125
   1  14   5 4822.84 514.208 109
   1  14   5 4380.19 498.783 122
  -1  14  -5 3659.41 434.168 120
  -1 -14  -5 4582.07 496.335 121
  -1 -14  -5 4318.48 463.944 103
  -1  14  -5 3633.98 473.085  99
   1  14   5 4344.12 510.953  86
   1  14   5 3842.38 480.284  97
  -1 -14  -5 4617.14 500.376 107
   1 -14   6 163.503 167.324  75
   1  14   6-96.9808 135.665 114
   1  14   6-164.551 162.181 122
  -1 -14  -6-130.754 116.656 121
  -1 -14  -6-0.74463 98.0740 111
  -1  14  -6 60.7681 95.4730 125
  -1  14  -6 11.0718 123.667 128
  -1  14  -6 266.253 144.258 120
   1  14   6 99.4129 103.057 109
  -1  14  -6-14.7973 139.465  99
   1  14   6 83.7752 102.948  97
   1  14   6 160.352 151.192  86
   1 -14   7 490.522 177.359  75
  -1  14  -7 402.937 152.437 120
   1  14   7 281.123 115.103 122
   1  14   7 253.505 124.883 133
  -1 -14  -7 317.944 127.390 111
   1  14   7 250.937 120.635 114
  -1  14  -7 340.367 141.942 128
  -1  14  -7 276.420 135.584 125
  -1 -14  -7 330.341 154.308 121
  -1  14  -7 64.5729 114.493  99
   1  14   7 268.183 147.599  86
   1  14   7 415.825 151.539  97
   1  14   8 318.516 150.529 122
   1  14   8 349.082 126.155 114
  -1 -14  -8 240.746 94.6087 121
  -1 -14  -8 269.226 87.2401 111
   1  14   8-35.0990 79.2604 133
  -1  14  -8 186.625 99.2495 128
  -1  14  -8 303.982 126.536 120
  -1  14  -8 203.575 107.107  99
  -1  14  -9-1.35088 66.6808 128
   1  14   9-76.3603 74.1467 122
   1  14   9 235.413 96.3065 133
  -1 -14  -9 36.6925 50.2726 121
   1  14   9 76.1116 57.2380 114
  -1  14  -9-28.8778 109.806  99
   1 -15  -9 490.491 124.359 111
   1 -15  -9 395.879 102.824 121
  -1  15   9 484.788 120.003 122
  -1  15   9 826.827 185.552  97
   1  15  -9 393.589 153.981  99
  -1  15   8 349.939 122.700 122
   1  15  -8 424.305 186.997 128
   1  15  -8 512.803 156.578 115
   1 -15  -8 227.978 117.898 121
   1 -15  -8 359.285 100.472 111
  -1  15   8 367.523 115.021 109
   1  15  -8 406.171 179.211  99
  -1  15   8 407.753 136.781  97
  -1  15   8 227.285 106.756  86
  -1  15   7 4811.37 490.207 109
   1 -15  -7 4968.29 476.851 111
  -1  15   7 4679.40 466.944 122
   1 -15  -7 5173.72 489.672 121
   1  15  -7 4065.13 487.976 128
   1  15  -7 3488.95 428.918 115
  -1  15   7 4108.32 462.585  86
   1  15  -7 4410.04 510.739  99
  -1  15   7 4491.86 488.588  97
   1  15  -6 93.0348 143.199 115
   1  15  -6 280.887 163.756 125
   1  15  -6-49.9742 145.576 128
  -1  15   6 89.3924 135.306 122
   1 -15  -6 117.663 123.415 121
  -1  15   6 198.261 92.0729  97
   1  15  -6 165.285 156.849  99
  -1  15   6 62.0855 79.2667  86
  -1  15   6 83.6030 97.8574 109
   1 -15  -5 2193.07 584.012  50
  -1 -15   5 2268.67 612.423  44
   1 -15  -5 2795.71 390.048 112
   1  15  -5 2887.36 420.653 128
  -1  15   5 2502.03 360.176 122
   1  15  -5 3186.15 430.818 125
   1 -15  -5 2497.14 362.641 121
   1  15  -5 3309.88 440.154 115
  -1  15   5 2656.61 403.851 109
  -1  15   5 2372.02 373.972  97
   1 -15  -5 2635.05 375.300 107
   1  15  -5 2810.00 430.768  99
  -1 -15   4 2383.21 618.594  53
  -1 -15   4 1447.91 472.815  42
  -1  15   4 825.956 386.456  25
   1 -15  -4 1369.42 479.322  23
  -1 -15   4 2334.59 603.992  44
  -1 -15   4 2189.80 566.193  33
   1  15  -4 3022.77 410.929 115
   1  15  -4 2362.78 365.648 127
   1  15  -4 2374.94 360.134 125
   1 -15  -4 2668.41 381.182 112
   1 -15  -4 2132.33 327.821 121
  -1  15   4 1888.80 306.078 108
  -1  15   4 2005.75 359.680  97
  -1  15   4 2882.05 408.927 109
   1 -15  -4 2811.77 382.687 107
   1  15  -4 2089.72 362.136  99
   1 -15  -4 2726.76 382.735 105
  -1 -15   3 3457.03 712.292  53
  -1 -15   3 2880.44 612.624  70
  -1  15   3 1956.68 567.795  25
  -1 -15   3 2499.66 609.175  18
  -1 -15   3 2916.26 653.072  33
   1 -15  -3 2193.29 575.098  23
  -1 -15   3 2024.38 533.048  44
   1  15  -3 1635.71 512.188  25
   1 -15  -3 2410.93 354.323 112
   1  15  -3 3114.67 430.659 115
   1  15  -3 2412.38 346.539 125
   1 -15  -3 2633.96 381.960 105
   1  15  -3 3605.46 463.765 108
  -1  15   3 2935.30 418.503 109
  -1  15   3 2611.89 375.191 108
   1 -15  -3 3390.98 427.084 107
   1 -15  -3 3438.95 401.640  82
  -1 -15   3 2816.04 369.770  83
   1  15  -3 2862.84 426.986  99
  -1 -15   2 10674.9 1259.28  60
  -1 -15   2 8617.44 1107.32  70
   1 -15  -2 8707.10 1122.92  60
  -1 -15   2 9190.74 1214.67  44
  -1 -15   2 9321.75 1175.09  53
   1 -15  -2 9058.17 1141.91  53
  -1 -15   2 10309.9 1214.72  33
   1 -15  -2 8486.52 1145.58  23
  -1 -15   2 8463.30 1111.97  40
   1  15  -2 7403.32 1160.28  25
  -1 -15   2 7469.89 1074.00  18
  -1  15   2 7839.56 1204.97  25
  -1  15   2 10038.9 811.444 109
   1  15  -2 9472.11 771.184 109
   1  15  -2 7284.83 657.139 125
   1 -15  -2 8730.57 724.470 112
   1 -15  -2 9543.84 732.514  82
   1  15  -2 8513.31 779.649  99
  -1  15   2 8724.46 741.869 108
   1 -15  -2 9096.15 748.486 105
  -1 -15   2 9430.30 723.151  83
   1  15  -2 10140.3 814.878 108
  -1 -15   1 3032.27 640.785  70
   1 -15  -1 2459.99 524.271  60
  -1 -15   1 3469.50 749.164  60
  -1 -15   1 2952.54 624.021  47
  -1 -15   1 2599.96 618.254  53
   1 -15  -1 2858.38 610.025  53
   1 -15  -1 1936.26 522.255  23
  -1 -15   1 2859.04 615.771  24
  -1 -15   1 2258.62 571.953  33
   1  15  -1 1378.76 516.945  25
  -1 -15   1 2547.20 593.579  40
  -1 -15   1 2013.70 497.222  16
  -1  15   1 3276.03 780.400  25
   1 -15  -1 2625.91 361.827 112
   1  15  -1 2793.99 406.314 109
   1 -15  -1 3390.10 396.945  82
  -1 -15   1 2736.87 370.798  83
  -1  15   1 2434.26 363.965 109
   1  15  -1 2503.30 376.901 108
   1 -15  -1 3363.62 408.086  83
  -1 -15   1 2997.63 371.328  82
  -1  15   1 2258.77 361.250 108
  -1 -15   0 30152.0 2244.03  47
  -1 -15   0 34327.8 2380.53  62
   1 -15   0 34352.1 2417.64  53
   1 -15   0 35801.6 2454.87  60
   1 -15   0 33226.4 2417.02  70
  -1 -15   0 34832.7 2458.52  53
  -1 -15   0 35183.6 2471.29  60
   1 -15   0 34275.0 2474.91  44
   1  15   0 30293.3 2529.99  25
   1 -15   0 26623.2 2236.22  23
  -1 -15   0 24891.5 2057.10  24
  -1  15   0 28641.8 2474.18  25
   1 -15   0 30428.1 2258.03  33
   1  15   0 25285.8 2150.91  30
  -1 -15   0 28433.9 2182.69  40
  -1  15   0 29612.4 1688.77 109
   1  15   0 33713.9 1757.16 109
  -1 -15   0 34951.2 1674.98  82
  -1  15   0 32405.6 1745.40 108
   1  15   0 35573.8 1790.27 108
  -1 -15   0 30446.1 1624.36  83
   1 -15   0 30056.2 1604.56  93
   1 -15   0 38059.1 1760.40  83
   1 -15   1-229.811 191.924  70
  -1 -15  -1 23.7991 181.481  62
   1 -15   1 61.3985 88.6411  75
  -1 -15  -1 137.311 276.090  60
   1 -15   1 15.0766 135.498  53
  -1 -15  -1 2.86346 201.756  47
  -1 -15  -1 36.1106 166.929  53
   1 -15   1-122.588 127.686  18
   1 -15   1 318.615 333.537  33
   1 -15   1 34.3995 171.452  23
   1  15   1 200.878 223.334  30
   1 -15   1-189.611 254.415  44
  -1 -15  -1 63.3062 117.327  40
  -1  15  -1 204.036 163.395  25
   1  15   1-63.1240 195.119  25
   1  15   1 29.5674 87.9720 109
  -1  15  -1-5.61841 85.0156 125
  -1  15  -1 98.4876 134.884 108
  -1 -15  -1-3.05453 93.8559  82
   1 -15   1-1.31232 99.8796  83
   1  15   1 78.5487 85.3226 108
   1 -15   1 11.9870 102.227  93
  -1 -15  -2 1673.10 469.289  62
   1 -15   2 1955.57 309.035  75
   1 -15   2 2156.89 531.844  70
   1 -15   2 1631.13 516.317  33
   1  15   2 514.041 354.779  30
   1 -15   2 1478.02 512.842  44
   1 -15   2 1027.16 397.614  18
   1 -15   2 1711.69 570.615  42
  -1  15  -2 1384.12 482.360  25
   1  15   2 1872.12 667.216  25
  -1 -15  -2 1739.81 298.174 121
   1  15   2 1375.82 278.128 122
  -1  15  -2 1437.96 274.308 125
  -1 -15  -2 1587.64 301.484 107
  -1  15  -2 1350.24 283.639  99
   1  15   2 1784.82 306.945 108
  -1  15  -2 1812.85 315.317 108
   1 -15   2 1557.26 265.349  93
   1  15   2 1860.57 324.273 109
  -1 -15  -2 1545.07 287.776  82
   1 -15   2 1623.66 295.516  83
   1 -15   3-170.859 209.410  70
  -1 -15  -3 131.406 108.826  73
   1 -15   3-106.123 99.7178  75
   1 -15   3 202.738 244.795  44
  -1  15  -3-116.253 202.484  25
   1 -15   3-156.421 178.324  33
   1  15   3-39.4063 223.177  30
   1 -15   3 247.302 249.835  42
  -1  15  -3 419.732 182.343 125
  -1  15  -3-2.91359 93.3630 115
  -1 -15  -3-142.770 129.514 121
   1  15   3-16.0612 92.1895 122
  -1  15  -3-39.3883 87.6827  99
   1  15   3 308.520 175.596 109
   1  15   3 72.1291 108.088  97
   1 -15   3 58.0670 129.230  81
  -1 -15  -3 180.150 134.570 107
   1 -15   3 82.6000 112.580  93
  -1  15  -3 50.2686 106.548 108
   1 -15   4 5161.43 934.410  45
   1 -15   4 6036.44 939.668  70
  -1 -15  -4 4599.02 887.244  50
  -1 -15  -4 5372.27 536.925  73
   1 -15   4 5063.55 540.656  75
  -1 -15  -4 4356.39 822.148  36
   1 -15   4 5565.24 926.207  44
   1 -15   4 3564.24 792.952  37
   1 -15   4 5017.06 909.757  42
   1 -15   4 3921.02 768.990  33
  -1  15  -4 5279.84 544.382 115
   1  15   4 6016.02 597.856 122
  -1 -15  -4 6290.69 580.956 121
  -1  15  -4 5525.02 564.825 125
   1  15   4 5778.13 588.246 109
   1 -15   4 5252.87 540.126  81
  -1  15  -4 5065.95 558.074  99
   1  15   4 5765.53 585.747  97
  -1 -15  -4 6184.22 584.825 107
  -1 -15  -5 10219.3 800.466  73
   1 -15   5 12263.7 1397.34  70
   1 -15   5 11606.4 870.927  75
   1  15   5 13392.7 913.990 122
   1  15   5 12198.4 882.118 109
  -1  15  -5 13340.1 947.175 125
  -1 -15  -5 13184.0 892.151 121
  -1 -15  -5 12535.1 882.765 107
  -1  15  -5 13011.0 945.242  99
   1 -15   5 10487.7 829.526  81
   1  15   5 12333.5 910.387  97
  -1 -15  -5 12080.0 836.673 103
   1 -15   6 151.241 116.645  81
   1 -15   6 471.479 165.244  75
   1  15   6 307.077 150.193 109
   1  15   6 169.469 138.725 122
  -1  15  -6 214.046 130.225 125
  -1 -15  -6 38.1952 97.5447 121
  -1  15  -6 283.852 173.563  99
   1  15   6 416.726 176.729  97
   1 -15   7 157.059 125.578  81
  -1  15  -7 253.108 152.502 125
  -1 -15  -7 223.709 140.027 121
   1  15   7 60.5357 74.3242 133
  -1  15  -7 275.556 151.775 128
  -1 -15  -7 318.954 114.225 111
   1  15   7 418.306 171.769 122
  -1  15  -7 293.963 164.440  99
   1  15   8 392.042 126.734 133
  -1 -15  -8 528.269 149.468 121
  -1  15  -8 302.562 120.872 128
  -1 -15  -8 331.072 96.6170 111
   1  15   8 502.668 128.307 122
   1  15   8 440.812 124.965 114
  -1  15  -8 694.626 195.211  99
   1  15   9 299.578 95.5900 122
  -1 -15  -9 45.8282 45.1311 121
  -1  15  -9 256.304 93.7616  99
   1 -16  -9-25.0438 42.8122 111
  -1  16   9 14.5766 52.7141 122
   1  16  -9 56.4833 87.2932  99
   1 -16  -8 392.679 113.486 121
   1 -16  -8 399.633 116.437 111
  -1  16   8 186.664 120.659 122
   1  16  -8 324.619 102.738 115
   1  16  -8 543.111 157.688  99
  -1  16   8 456.936 131.136  97
  -1  16   8 311.622 105.829 109
  -1  16   7 8216.56 637.956 109
   1 -16  -7 8051.82 613.770 111
   1  16  -7 7988.30 634.653 115
  -1  16   7 7382.50 601.313 122
   1 -16  -7 8069.93 624.257 121
  -1  16   7 8230.57 651.006  97
   1  16  -7 8376.34 695.351  99
  -1  16   6 386.370 146.445 122
   1  16  -6 386.346 157.925 115
   1 -16  -6 168.200 88.4632 121
  -1  16   6 425.922 165.571 109
   1  16  -6 170.759 142.715  99
  -1  16   6 154.768 111.451  97
  -1 -16   5-40.1568 185.261  53
   1  16  -5 152.240 136.377 125
   1 -16  -5-60.2671 117.737 112
   1  16  -5-56.7727 143.366 115
  -1  16   5 94.0533 107.062 122
   1 -16  -5 166.934 313.619 121
  -1  16   5 3.85983 103.243  97
  -1  16   5-154.944 136.078 109
   1  16  -5-124.733 191.277  99
   1 -16  -5 70.2918 72.6673 107
   1 -16  -4 352.202 126.245  73
  -1 -16   4 33.9965 160.289  53
  -1 -16   4 291.662 259.404  44
   1  16  -4 553.197 145.806 115
   1  16  -4 319.186 166.886 125
   1 -16  -4 400.547 150.180 112
   1 -16  -4 568.173 195.752 121
   1  16  -4 285.836 150.751 127
  -1  16   4 405.918 162.262 108
  -1  16   4 295.395 133.392  97
   1 -16  -4 162.988 83.0837 107
  -1  16   4 528.819 192.892 109
   1  16  -4 295.767 137.422  99
   1 -16  -4 197.865 151.167 105
  -1 -16   3 232.759 278.198  60
  -1 -16   3-177.063 298.236  47
  -1 -16   3-153.172 190.221  53
  -1 -16   3-106.402 133.593  44
  -1 -16   3 209.773 175.392  33
  -1 -16   3 216.837 265.981  40
   1  16  -3-43.7275 95.8729 125
   1 -16  -3-38.7218 101.276 121
   1 -16  -3-181.005 145.359 112
   1  16  -3-45.0554 124.414 115
   1 -16  -3-27.3873 88.0130  82
  -1  16   3-74.4947 171.218 109
   1  16  -3 78.1173 119.610 108
   1  16  -3-73.3890 117.340  99
   1 -16  -3-50.0868 103.085 105
   1 -16  -3 20.2637 73.8949 107
  -1  16   3 89.7325 153.762 108
   1 -16  -2 241.833 158.298  60
  -1 -16   2 558.492 264.494  70
  -1 -16   2 251.466 263.224  53
  -1 -16   2 549.177 315.084  47
  -1 -16   2 74.8227 226.469  60
   1 -16  -2 180.445 163.443  23
  -1 -16   2 43.1494 256.142  24
  -1 -16   2 538.715 299.620  33
  -1  16   2 297.643 320.002  25
  -1 -16   2 130.037 134.399  40
   1  16  -2-144.618 302.647  25
   1 -16  -2 192.700 139.113 112
   1  16  -2 289.891 121.008 109
   1  16  -2 628.579 247.585 115
   1 -16  -2 189.781 87.5025 105
  -1  16   2 438.537 188.725 108
  -1 -16   2 319.538 156.953  82
   1 -16  -2 231.520 119.191  82
   1  16  -2 119.524 94.0109 108
  -1  16   2 424.313 246.613 109
  -1 -16   1 13880.0 1473.08  60
  -1 -16   1 11696.0 1330.29  62
  -1 -16   1 10544.9 1249.99  47
   1 -16  -1 10213.7 1253.31  53
   1 -16  -1 12018.0 1364.11  60
  -1 -16   1 13350.3 1446.44  53
   1 -16  -1 8559.79 1193.30  23
  -1 -16   1 8524.71 1143.14  24
  -1  16   1 10864.8 1469.67  25
   1  16  -1 8062.00 1287.27  25
  -1 -16   1 9866.55 1214.78  40
   1  16  -1 12911.8 936.143 109
   1 -16  -1 11730.4 862.730 112
  -1  16   1 12887.0 948.722 109
  -1  16   1 11951.3 904.799 108
   1  16  -1 13055.4 942.604 108
   1 -16  -1 12648.1 892.377  83
   1 -16  -1 13071.4 872.302  82
   1 -16  -1 13313.7 917.032 105
  -1 -16   1 12838.0 873.226  82
   1 -16   0 4726.27 826.087  70
   1 -16   0 4310.90 799.583  60
  -1 -16   0 3674.82 708.486  47
  -1 -16   0 4121.33 748.800  62
   1 -16   0 4501.36 788.120  53
  -1 -16   0 4596.58 853.775  60
  -1 -16   0 4690.29 833.257  53
   1 -16   0 3540.11 702.720  33
   1 -16   0 2810.18 654.123  23
  -1  16   0 2205.70 634.808  25
  -1 -16   0 3135.03 664.104  40
   1  16   0 2986.75 733.699  25
  -1  16   0 4206.88 496.907 109
   1 -16   0 3761.52 451.603 112
   1  16   0 4937.59 534.829 109
  -1 -16   0 4743.54 483.801  82
   1 -16   0 4732.86 502.037  83
   1 -16   0 4978.80 497.376  82
   1  16   0 4253.79 502.126 108
  -1  16   0 3851.42 474.752 108
   1 -16   1 1529.05 462.065  44
   1 -16   1 1477.85 437.134  70
  -1 -16  -1 1750.43 497.391  60
   1 -16   1 627.222 249.980  53
  -1 -16  -1 1354.06 453.697  62
  -1 -16  -1 1143.44 384.748  47
   1 -16   1 1924.67 528.863  60
  -1  16  -1 1622.25 576.518  25
   1  16   1 954.937 419.436  25
   1 -16   1 898.709 353.268  33
   1  16   1 529.494 363.403  30
   1 -16   1 820.600 341.777  23
  -1  16  -1 1494.45 285.441 125
   1  16   1 1626.84 308.035 109
   1  16   1 1732.18 324.883 108
  -1  16  -1 1618.77 316.289 108
  -1 -16  -1 1614.31 281.295  82
   1 -16   1 1354.43 269.045  83
   1 -16   2 13805.5 1527.50  44
   1 -16   2 14518.7 1537.09  70
   1 -16   2 13502.0 962.938  75
   1 -16   2 15138.2 1574.32  53
   1 -16   2 13446.4 1467.26  33
  -1  16  -2 15976.9 1043.60 125
  -1 -16  -2 16207.1 1036.81 121
   1  16   2 16613.7 1083.38 109
   1 -16   2 15999.0 1036.69  83
   1  16   2 16994.9 1095.97 108
  -1  16  -2 15827.4 1088.94 108
  -1 -16  -2 15579.7 1023.27 107
  -1 -16  -2 16865.7 1035.75  82
   1 -16   3 9864.14 1278.45  44
   1 -16   3 9404.92 757.449  75
  -1 -16  -3 10410.1 789.628  73
   1 -16   3 10720.6 1289.88  70
  -1 -16  -3 9836.02 1269.05  50
  -1  16  -3 10598.1 816.471 125
  -1  16  -3 10915.0 836.145 115
   1  16   3 10728.0 831.764 109
  -1 -16  -3 10700.3 802.994 121
   1  16   3 9332.75 776.473 122
  -1 -16  -3 12215.5 857.939 107
   1 -16   3 11335.9 825.925  83
  -1  16  -3 9011.27 774.594  99
  -1  16  -3 10302.6 833.028 108
   1 -16   3 9173.12 724.556  93
  -1 -16  -4 619.325 180.158  73
   1 -16   4 154.898 88.8609  75
   1 -16   4 642.104 325.437  70
  -1  16  -4 550.985 173.762 125
   1  16   4 397.236 121.603 122
  -1  16  -4 698.178 230.365 115
  -1 -16  -4 545.705 167.385 121
   1  16   4 649.593 219.293 109
  -1 -16  -4 568.150 160.671 103
  -1  16  -4 433.048 135.977  99
   1 -16   4 339.420 138.698  93
  -1 -16  -4 402.533 170.592 107
   1 -16   5 948.045 390.238  70
  -1 -16  -5 904.299 208.481  73
   1 -16   5 728.415 186.941  75
  -1 -16  -5 1247.68 259.092 121
  -1  16  -5 1226.81 278.563 125
   1  16   5 936.092 244.443 122
   1  16   5 1141.80 246.855 109
  -1  16  -5 1254.09 239.070 115
  -1  16  -5 1060.74 229.555  99
  -1 -16  -5 1168.18 228.775 103
   1 -16   5 961.582 197.435  93
   1 -16   6 283.136 144.867  75
  -1  16  -6 140.918 135.231 125
  -1 -16  -6 337.327 117.889 121
   1  16   6 181.659 94.7080 109
   1  16   6 108.580 129.748 122
  -1  16  -6 242.120 111.838  99
  -1 -16  -7 13358.8 795.309 121
   1  16   7 12193.8 774.515 122
  -1  16  -7 11739.6 821.741  99
   1  16   8-45.6921 79.8596 122
  -1 -16  -8-77.3077 63.5122 121
  -1  16  -8 26.6599 75.9851  99
   1 -17  -8 3784.18 327.939 121
  -1  17   8 3887.51 330.322 122
   1 -17  -8 4602.30 355.258 111
  -1  17   8 3551.69 320.228 109
   1  17  -8 4256.38 409.468  99
   1  17  -7 1813.82 278.674 115
  -1  17   7 1547.19 244.348 122
   1 -17  -7 1832.01 248.330 121
   1 -17  -7 1628.47 228.058 111
  -1  17   7 1495.54 241.253  97
  -1  17   7 1665.28 248.930 109
   1  17  -7 1987.37 339.400  99
   1 -17  -6 1187.98 210.931 111
   1 -17  -6 1000.62 201.423 121
   1  17  -6 1208.43 238.277 115
  -1  17   6 1082.49 267.310 122
  -1  17   6 737.847 184.327  97
  -1  17   6 1118.40 227.852 109
   1  17  -6 1125.68 269.395  99
  -1 -17   5 1764.20 504.000  60
   1  17  -5 1847.58 290.312 115
   1 -17  -5 1895.15 306.428 112
   1 -17  -5 1713.65 277.767 121
   1  17  -5 1856.12 305.261 125
  -1  17   5 1654.93 282.465  97
   1  17  -5 1810.99 329.596  99
  -1  17   5 1695.80 280.087 109
   1 -17  -5 1626.44 265.440 107
  -1 -17   4-252.273 291.575  60
   1  17  -4 120.548 198.654 115
   1  17  -4-99.6476 123.033 125
   1 -17  -4 120.465 98.4169 121
   1  17  -4 16.9627 102.467 127
   1 -17  -4 199.916 138.885 112
  -1  17   4 332.195 185.551 109
   1  17  -4-29.6254 127.341  99
  -1  17   4 120.193 91.8290 108
   1 -17  -4 133.553 133.101 107
  -1 -17   3 3790.21 751.153  60
  -1 -17   3 2216.74 593.108  53
   1  17  -3 2966.81 396.673 125
   1  17  -3 3047.29 407.194 127
   1 -17  -3 3174.09 385.196 121
   1 -17  -3 2848.17 384.364 112
   1  17  -3 3305.11 450.138 115
  -1  17   3 2987.43 403.930 108
  -1 -17   3 2575.25 353.562  82
   1 -17  -3 3287.24 414.539 107
  -1  17   3 3516.48 429.505 109
   1 -17  -3 3343.70 434.819 105
  -1 -17   2 2582.77 651.551  60
  -1 -17   2 2337.11 562.371  47
  -1 -17   2 2704.08 647.798  53
   1 -17  -2 2662.57 629.637  60
  -1  17   2 3849.81 469.098 109
   1  17  -2 3637.79 452.587 109
   1  17  -2 3697.46 448.782 115
   1 -17  -2 3453.90 427.707 112
   1  17  -2 4052.49 490.290 108
  -1 -17   2 3543.44 416.683  82
  -1  17   2 3577.07 449.224 108
   1 -17  -2 3098.91 393.926  82
   1 -17  -2 3706.55 451.083 105
   1 -17  -1 8717.18 1151.50  53
  -1 -17   1 8761.74 1137.13  47
  -1 -17   1 10014.8 1271.87  60
   1 -17  -1 9249.15 1205.88  60
  -1 -17   1 10227.0 1230.13  62
  -1 -17   1 9314.40 1236.20  53
   1  17  -1 10656.2 833.276 109
   1 -17  -1 8850.65 733.544 112
  -1  17   1 10161.5 819.479 109
  -1 -17   1 10533.9 778.801  82
  -1  17   1 10857.4 839.765 108
   1 -17  -1 9636.05 747.970  82
   1 -17  -1 10268.0 791.246  83
   1  17  -1 11294.2 872.458 108
   1 -17  -1 10285.4 796.579 105
  -1 -17   0 2370.67 613.280  60
  -1 -17   0 1261.16 419.584  47
   1 -17   0 1862.53 548.452  53
  -1 -17   0 1850.13 542.833  53
   1 -17   0 1076.71 417.226  60
  -1 -17   0 1660.19 488.057  62
   1 -17   0 1833.36 310.868 112
  -1  17   0 1868.98 331.653 109
   1  17   0 2224.34 379.042 109
   1 -17   0 1907.38 304.982  82
  -1  17   0 2022.41 353.075 108
   1 -17   0 1859.97 310.488  83
   1  17   0 1799.72 324.847 108
  -1 -17   0 1761.09 301.461  82
  -1 -17  -1 1467.39 524.126  60
   1 -17   1 2346.32 606.900  70
   1 -17   1 2531.56 600.223  60
   1 -17   1 1972.03 535.000  53
  -1 -17  -1 2325.54 586.821  62
  -1 -17  -1 2552.12 361.087 121
  -1  17  -1 2624.88 371.782 125
   1 -17   1 2517.97 351.223 112
   1  17   1 2283.66 367.788 109
   1 -17   1 2762.40 365.576  82
   1 -17   1 2356.83 344.896  83
   1  17   1 2717.61 383.102 108
  -1 -17  -1 2771.23 374.862  82
  -1  17  -1 2585.12 385.959 108
  -1 -17  -2 4748.37 501.629  73
   1 -17   2 4068.63 793.500  70
   1 -17   2 4589.29 833.000  53
   1 -17   2 4597.21 830.445  60
  -1  17  -2 5511.30 565.502 115
  -1 -17  -2 4950.32 522.210 121
   1  17   2 4833.39 521.276 109
  -1  17  -2 4635.25 517.875 125
   1 -17   2 5398.80 546.542  83
   1  17   2 5731.04 570.155 108
  -1  17  -2 5568.32 580.082 108
  -1 -17  -2 4856.08 514.717 107
   1 -17   3 13643.6 1457.39  70
   1 -17   3 10542.7 1322.35  53
  -1 -17  -3 12575.8 887.835  73
   1 -17   3 10558.7 821.768  75
   1  17   3 12076.9 865.204 122
  -1 -17  -3 14493.9 935.036 121
   1  17   3 13375.0 935.115 109
  -1  17  -3 14281.9 955.973 115
  -1  17  -3 13429.5 922.435 125
  -1  17  -3 11563.2 875.431  99
  -1  17  -3 14777.0 979.179 108
  -1 -17  -3 14281.7 934.915 107
   1 -17   3 12519.8 898.871  83
  -1 -17  -4 264.418 157.345  73
   1 -17   4 282.157 145.911  75
   1 -17   4 410.796 212.297  70
  -1  17  -4 704.212 193.010 125
   1  17   4 471.441 143.779 122
   1  17   4 539.104 163.633 109
  -1 -17  -4 691.549 197.155 121
  -1  17  -4 499.684 142.529 115
   1 -17   4 450.530 140.433  83
  -1 -17  -4 528.122 159.700 107
  -1  17  -4 522.197 173.035  99
  -1 -17  -4 684.232 172.985 103
  -1 -17  -5 784.252 171.660  73
  -1 -17  -5 1511.40 247.184 121
  -1  17  -5 1417.24 247.150 125
  -1  17  -5 815.695 191.516 115
   1  17   5 1215.73 224.219 122
   1  17   5 1167.77 235.558 109
  -1  17  -5 986.845 235.682  99
  -1 -17  -5 920.836 176.362 103
   1 -17   5 995.173 215.898  83
  -1  17  -6 2408.16 313.916 125
   1  17   6 1739.63 242.785 109
   1  17   6 1678.78 248.348 122
  -1 -17  -6 2240.41 297.006 121
  -1  17  -6 1915.43 300.166  99
   1  17   7 5069.20 408.187 122
  -1 -17  -7 5571.01 430.998 121
  -1  17  -7 5511.21 477.073  99
   1 -18  -7 117.960 46.6767 111
  -1  18   7 90.5660 62.1804 122
   1  18  -7 84.5358 61.4631 115
  -1  18   7 92.8015 63.0470 109
   1 -18  -7 214.262 87.0298 121
   1  18  -6 319.566 127.649 115
   1 -18  -6 332.116 123.769 111
   1 -18  -6 408.973 122.831 121
  -1  18   6 303.085 126.997 109
  -1 -18   6 224.015 89.7674  82
   1 -18  -5 255.341 120.743 121
   1  18  -5 230.176 126.031 115
   1 -18  -5 318.032 128.272 107
  -1 -18   5 274.496 126.790  82
  -1  18   5 341.880 120.772 109
   1  18  -4-77.0718 78.6878 125
   1  18  -4-30.5138 144.904 115
   1 -18  -4 37.0025 76.6809 112
   1 -18  -4 133.373 117.548 121
   1  18  -4 128.634 98.7427 127
   1 -18  -4 71.7209 113.181 107
  -1 -18   4 185.365 118.894  82
  -1  18   4 138.703 87.3888 109
  -1  18   4 11.4117 78.8646 108
  -1 -18   3 330.712 264.414  60
   1 -18  -3 269.647 143.861 121
   1 -18  -3 217.564 137.587 112
   1  18  -3-46.0575 93.1807 125
   1  18  -3 282.514 133.396 127
   1  18  -3 394.151 178.481 115
  -1  18   3 134.185 103.723 109
  -1 -18   3 444.624 160.484  82
  -1  18   3 286.853 120.651 108
   1 -18  -3 166.027 131.974 107
   1 -18  -3 313.336 143.259 105
  -1 -18   2 1857.15 504.687  62
  -1 -18   2 903.165 380.490  60
   1  18  -2 1386.96 266.667 109
   1  18  -2 2351.46 371.216 115
   1 -18  -2 1679.26 268.225 121
  -1  18   2 1506.81 273.177 109
   1 -18  -2 1639.12 267.922 112
  -1 -18   2 2052.54 318.610  82
   1 -18  -2 2111.21 308.695  82
   1 -18  -2 1823.25 293.467 107
   1 -18  -2 1882.72 306.705 105
  -1  18   2 1765.52 311.871 108
  -1 -18   1 2610.66 605.229  62
   1 -18  -1 1938.21 532.733  60
  -1 -18   1 3591.47 720.714  60
  -1  18   1 3464.72 436.000 109
   1  18  -1 4044.70 479.260 115
   1  18  -1 3844.06 478.591 109
   1 -18  -1 3329.96 398.755 112
  -1  18   1 3835.32 471.784 108
   1 -18  -1 3071.54 388.941  82
   1 -18  -1 2718.47 373.604 105
   1  18  -1 4025.81 480.388 108
  -1 -18   1 3701.56 416.524  82
   1 -18   0 81.0715 185.562  60
  -1 -18   0-205.884 240.593  60
  -1 -18   0-53.9741 99.4444  62
   1  18   0-26.0804 89.2242 109
   1 -18   0-101.720 139.156 112
  -1  18   0 112.201 111.179 109
   1 -18   0-80.5006 101.255  83
   1  18   0 30.7946 108.049 108
   1 -18   0 204.165 134.333 105
  -1 -18   0-48.0780 94.7059  82
  -1  18   0-43.9724 109.390 108
   1 -18   0 73.0764 109.591  82
   1 -18   1 1363.38 442.783  60
   1  18   1 2106.18 342.436 109
  -1 -18  -1 1641.17 272.756 121
  -1  18  -1 1645.13 271.718 125
   1 -18   1 1613.11 268.078 112
  -1 -18  -1 1628.22 281.806  82
   1  18   1 1935.96 339.424 108
   1 -18   1 1480.32 274.989  83
  -1 -18  -1 1913.60 297.106 107
  -1  18  -1 2469.74 392.182 108
   1 -18   1 2046.77 307.977  82
   1 -18   2 839.627 296.807  70
   1 -18   2 264.922 188.967  60
  -1 -18  -2 900.941 212.507  73
  -1  18  -2 650.409 193.527 115
  -1 -18  -2 833.549 200.632 121
   1  18   2 1253.93 261.100 109
  -1  18  -2 1000.25 225.363 125
   1 -18   2 725.147 195.138  83
  -1  18  -2 906.240 233.875 108
  -1 -18  -2 731.613 194.448 107
   1 -18   2 953.487 211.118  82
   1 -18   3 6494.61 971.675  60
   1 -18   3 6712.09 981.403  70
  -1 -18  -3 7411.10 640.610  73
  -1  18  -3 9640.10 716.713 125
   1  18   3 8963.84 694.906 109
  -1  18  -3 8977.45 703.723 115
  -1 -18  -3 9169.04 683.375 121
   1 -18   3 8172.82 672.187  83
  -1 -18  -3 9586.96 705.745 107
  -1  18  -3 8874.11 708.676 108
  -1 -18  -4 2035.16 299.626  73
   1  18   4 2516.27 334.198 109
  -1 -18  -4 3014.90 367.437 121
   1  18   4 1926.69 286.397 122
  -1  18  -4 3020.56 361.040 115
  -1  18  -4 3007.02 357.135 125
  -1 -18  -4 2390.39 303.929 103
  -1  18  -4 2228.07 322.165  99
   1 -18   4 2187.03 312.146  83
  -1 -18  -4 2805.65 340.239 107
  -1  18  -5 709.686 148.542 115
  -1 -18  -5 960.603 194.715 121
  -1 -18  -5 954.221 183.144 126
   1  18   5 844.670 191.760 109
   1  18   5 582.237 145.058 122
  -1  18  -5 876.227 200.011 125
  -1  18  -5 795.431 202.922  99
   1 -18   5 725.112 200.872  83
   1  18   6 2976.14 299.685 109
  -1 -18  -6 3609.28 341.004 121
   1  18   6 3032.01 306.751 122
  -1  18  -6 3508.14 356.728  99
  -1 -18  -7 280.144 79.7246 121
   1  18   7 143.337 65.8829 122
   1  19  -6 414.328 115.498 115
  -1  19   6 473.127 107.064 109
   1 -19  -6 335.943 97.5028 111
   1 -19  -6 562.677 127.973 121
   1  19  -5 80.0720 110.978 115
   1 -19  -5 537.581 139.335 121
   1 -19  -5 381.914 116.755 111
  -1  19   5 370.481 120.815 109
  -1  19   4 4477.66 451.666 109
   1 -19  -4 5460.51 473.078 121
   1  19  -4 4689.81 441.639 127
   1 -19  -4 5044.43 445.824 112
   1  19  -4 5399.28 498.735 115
   1 -19  -4 4539.49 426.905 107
  -1 -19   4 4548.82 437.299  82
  -1  19   4 4253.35 416.641 108
   1 -19  -3 832.781 177.610  73
   1  19  -3 1758.16 275.544 115
   1  19  -3 1572.15 268.586 127
   1 -19  -3 1010.97 198.084 112
   1 -19  -3 1216.19 230.133 121
  -1  19   3 1352.83 268.191 109
  -1 -19   3 860.850 198.300  82
   1 -19  -3 1220.56 226.473 107
  -1  19   3 1510.23 256.931 108
   1 -19  -2 3770.32 396.430 112
   1 -19  -2 3625.61 395.673 121
  -1  19   2 3873.08 426.584 109
   1  19  -2 4022.57 440.813 127
   1  19  -2 4106.24 456.071 115
  -1  19   2 4808.04 488.268 108
   1 -19  -2 3285.67 378.421 107
  -1 -19   2 3475.65 397.022  82
   1 -19  -2 3191.58 387.584 105
   1 -19  -1 91.4775 91.4787 112
  -1  19   1 54.2891 95.0547 109
   1  19  -1-89.7513 129.585 115
   1  19  -1 31.8896 94.8222 109
   1 -19  -1 2.85889 77.4522 105
   1 -19  -1 52.4886 87.8539  82
  -1  19   1 187.380 143.616 108
  -1 -19   1 44.6063 103.867  82
   1  19   0 148.124 143.609 109
  -1  19   0 146.890 99.7668 109
   1  19   0-28.3700 141.617 115
  -1 -19   0 167.367 76.9561 121
  -1  19   0 97.5137 86.1108 108
  -1 -19   0 42.1120 79.6623 107
   1 -19   0 49.6981 97.7219  82
  -1 -19   0 170.726 90.2368  82
   1 -19   0 159.031 102.836 105
  -1 -19  -1 263.510 119.945  73
   1  19   1 285.248 101.501 109
   1  19   1 400.472 163.196 115
  -1  19  -1 415.177 169.202 115
  -1 -19  -1 240.008 130.655 121
  -1  19  -1 300.078 105.361 108
   1 -19   1 381.574 148.422  83
   1 -19   1 485.748 160.553  82
  -1 -19  -1 294.942 114.921 107
   1 -19   1 494.652 156.384 105
  -1 -19  -2 729.678 179.740  73
  -1 -19  -2 536.582 132.421 121
  -1  19  -2 699.699 154.276 125
   1  19   2 1204.17 237.205 109
  -1  19  -2 1107.89 238.860 115
  -1  19  -2 997.928 235.628 108
   1 -19   2 757.644 173.975  82
   1 -19   2 713.514 176.151  83
  -1 -19  -2 1003.16 224.781 107
  -1 -19  -3 42.1265 73.2070 121
   1  19   3 5.19802 112.099 109
  -1  19  -3 25.9709 77.9860 115
  -1  19  -3 80.0578 106.840 125
  -1 -19  -3-28.6503 95.7154 107
   1 -19   3 33.3542 77.2446  83
   1 -19   3 43.5166 113.608  82
  -1 -19  -3 82.3496 107.823 103
  -1  19  -4 95.1029 69.8157 115
  -1 -19  -4 33.3870 93.3614 121
   1  19   4 116.693 83.6116 109
   1  19   4 139.691 68.9885 122
  -1  19  -4 108.141 69.2482 125
  -1 -19  -4 109.386 88.5043 103
   1 -19   4 78.6854 80.9452  82
   1 -19   4 266.236 114.420  83
  -1 -19  -5 5945.56 446.815 126
   1  19   5 5543.46 425.798 122
   1  19   5 6297.26 477.205 109
  -1 -19  -5 6466.27 483.912 121
  -1  19  -5 7315.19 525.637 125
  -1 -19  -6 296.499 100.178 121
  -1  20   6 545.990 115.497 109
   1  20  -5 954.265 183.346 115
   1 -20  -5 948.703 157.944 121
  -1  20   5 1024.47 180.852 109
   1  20  -4-58.8499 83.5120 115
  -1  20   4-24.8234 71.7585 109
   1 -20  -4 48.0640 76.6355 121
   1 -20  -4 9.62383 58.2609 107
   1 -20  -3 222.683 130.830 121
   1  20  -3 250.569 103.303 115
  -1  20   3 179.735 101.326 109
   1  20  -3 36.5372 63.0576 127
  -1  20   3 198.698 118.729 108
  -1 -20   3 182.995 79.4327  82
   1 -20  -3 202.334 109.941 107
   1  20  -2 190.049 101.514 115
  -1 -20   2 9.41362 62.6115 121
   1  20  -2 96.0787 94.5605 127
   1 -20  -2 82.4114 82.6557 121
  -1  20   2-84.4075 98.3284 109
   1 -20  -2-14.2823 58.2678 105
  -1  20   2-71.2364 96.7464 108
  -1 -20   2-115.507 110.970  82
   1 -20  -2 12.7685 79.4526 107
   1 -20  -1 4108.13 403.189 121
  -1 -20   1 3735.06 393.922 121
  -1  20   1 3575.61 394.641 109
   1  20  -1 4402.54 449.165 115
   1 -20  -1 3573.09 383.019  82
   1 -20  -1 3733.77 383.256 107
   1 -20  -1 4116.62 408.831 105
  -1 -20   1 3087.10 357.570  82
  -1  20   1 4342.47 441.895 108
   1  20   0 157.739 115.669 115
  -1 -20   0 224.434 111.160 121
  -1  20   0 189.485 130.328 115
   1  20   0 526.736 198.995 109
  -1 -20   0 51.9353 94.0173 107
  -1  20   0 313.863 141.752 108
   1 -20   0 134.235 87.6223  82
   1 -20   0-6.63570 75.6390 105
   1  20   1 80.2959 84.3617 115
  -1 -20  -1 47.8598 72.5053 121
   1  20   1 56.7060 91.1654 109
  -1  20  -1 56.5201 96.8285 115
  -1 -20  -1 187.493 93.0802 107
   1 -20   1 149.799 86.0671  82
  -1  20  -1 92.0777 81.3663 108
   1 -20   1 38.7880 69.0030 105
  -1  20  -2 468.362 147.541 115
  -1  20  -2 265.945 88.1042 125
   1  20   2 131.257 103.752 115
  -1 -20  -2 259.174 111.655 121
   1  20   2 261.068 130.259 109
   1 -20   2 297.066 115.390  82
   1 -20   2 192.458 92.7551 105
  -1 -20  -2 131.227 80.6734 107
   1 -20   2 3.98907 77.5719  83
   1  20   3 186.724 111.181 109
  -1 -20  -3 51.0949 60.1841 121
  -1  20  -3 129.247 83.3071 115
  -1  20  -3-95.8261 95.2761 125
  -1 -20  -3-38.7066 97.7510 107
   1 -20   3 181.186 96.0026 105
  -1 -20  -3 195.171 94.3309 103
  -1  20  -4 119.965 79.9596 125
   1  20   4 7.60139 101.217 109
  -1  20  -4-13.2991 52.5628 115
  -1 -20  -4 46.2037 69.4377 121
  -1 -20  -4 81.9408 62.4028 126
   1 -20   4 102.958 79.2417 105
  -1 -20  -4 81.5108 43.9825 103
   1  20   5 10.8290 41.8379 109
  -1 -20  -5-62.9155 52.3720 121
   1 -21  -4 12.1189 42.5919 121
   1  21  -4 39.3306 53.1048 115
  -1  21   4-38.5907 58.5935 109
   1  21  -3-64.7692 74.8263 115
   1 -21  -3-51.7705 81.2550 121
   1  21  -3-59.8360 47.8852 127
  -1 -21   3-2.05710 38.5875 121
  -1  21   3-35.4187 67.0648 115
  -1  21   3 15.7265 58.6331 109
   1 -21  -3 33.2958 56.8147 107
  -1  21   2 38.5593 65.0429 115
   1 -21  -2 108.852 78.2720 121
  -1  21   2 119.822 63.5708 109
   1  21  -2 331.728 113.559 127
  -1 -21   2 160.792 91.9508 121
   1  21  -2 347.922 101.923 115
   1 -21  -2 239.469 85.6484 107
  -1 -21   2 197.870 80.9500 107
   1 -21  -1-14.5154 75.6234 121
   1  21  -1 109.699 92.6037 115
  -1  21   1 94.6559 67.2150 109
  -1 -21   1-110.267 92.7339 121
   1  21  -1 197.905 110.133 127
  -1  21   1 28.4453 73.6580 115
   1 -21  -1 61.4344 49.9259 107
  -1 -21   1-4.26291 63.5891 107
   1 -21  -1 9.30247 58.4797 105
  -1  21   0 6685.23 549.525 115
   1  21   0 7102.64 539.795 115
  -1 -21   0 6628.71 505.269 121
   1  21   0 8072.68 560.754 127
   1 -21   0 7095.37 522.474 121
  -1 -21   0 7290.64 519.630 107
   1 -21   0 6763.99 494.249 105
   1 -21   0 6978.85 503.505 107
   1 -21   1 30.8811 58.8522 121
   1  21   1 75.3891 65.2005 109
  -1  21  -1-112.887 102.397 115
  -1 -21  -1 99.9688 88.3555 121
   1  21   1-18.9694 52.3226 115
  -1 -21  -1 192.465 98.6529 107
   1 -21   1 20.8158 71.8306 105
  -1 -21  -2 1428.00 199.771 121
   1  21   2 641.849 142.904 115
  -1  21  -2 1191.77 193.409 115
   1  21   2 1195.78 195.136 109
  -1 -21  -2 1311.57 180.991 103
   1 -21   2 1054.83 166.415 105
  -1 -21  -2 1322.28 191.899 107
   1  21   3 1509.13 203.235 109
  -1  21  -3 1397.40 191.241 115
  -1 -21  -3 1375.46 181.052 121
  -1 -21  -3 1094.70 149.380 103
   1 -22  -2 944.077 148.599 121
   1  22  -2 1102.40 168.141 115
  -1 -22   2 1080.48 156.007 107
   1  22  -1 2029.13 226.622 115
   1  22  -1 2159.48 231.738 127
   1 -22  -1 2093.53 227.297 121
  -1 -22   1 2050.17 221.640 107
   1 -22  -1 2027.59 209.453 107
   1  22   0 336.271 94.2825 115
  -1  22   0 278.430 105.781 115
   1 -22   0 363.797 93.8553 121
   1  22   0 447.262 107.440 127
  -1 -22   0 628.258 119.468 107
   1 -22   0 463.901 102.039 107
   1  22   1 1816.37 211.938 127
   1 -22   1 1655.17 204.628 121
  -1  22  -1 1422.43 198.413 115
  -1 -22  -1 1876.46 207.520 107
   1 -22   1 2035.42 211.560 107
   2   0 -13 0.82719 61.3674 120
   2   0 -13 9.37961 47.2570 124
  -2   0  12 6125.49 592.207  77
   2   0 -12 7324.86 609.655 120
   2   0 -12 7550.09 601.980 124
  -2   0  11-67.5593 136.621  72
   2   0 -11 96.8800 154.445 120
   2   0 -11 75.2449 86.2871 124
   2   0 -10 17626.6 1099.04 120
   2   0 -10 16211.4 1058.65 124
  -2   0  10 12891.8 1586.65  43
  -2   0  10 11973.7 1557.23  41
  -2   0   9-201.220 206.728  57
  -2   0   9 270.391 289.634  17
  -2   0   9 150.478 147.360  28
  -2   0   9 351.339 366.321  43
   2   0  -9 5.28373 71.2524 111
   2   0  -9-25.4019 100.771 124
   2   0  -9 168.504 179.489 120
  -2   0   8 3063.33 650.902  43
  -2   0   8 2420.50 538.159  28
  -2   0   8 2404.12 549.018  38
  -2   0   8 2538.30 557.873  17
  -2   0   8 2923.80 662.997  11
  -2   0   8 2332.63 553.920  55
   2   0  -8 2212.72 301.553  92
  -2   0   7 31.4171 171.697  38
  -2   0   7 156.641 206.684  28
   2   0  -7 225.344 213.707  27
  -2   0   7 41.6519 205.322  11
  -2   0   7-35.7370 142.290  55
  -2   0   7-81.4621 157.608  59
   2   0  -7 80.5683 63.1294  85
  -2   0   6 8731.50 901.535  38
  -2   0   6 9834.73 960.834  11
   2   0  -6 9195.09 879.543  27
  -2   0   6 10411.5 960.613  19
   2   0  -6 8241.52 820.030  26
  -2   0   6 10639.1 1009.61  28
  -2   0   5 116.268 144.105  19
  -2   0   5 9.03370 72.9256  29
  -2   0   5 163.308 182.212  12
   2   0  -5-47.3931 126.554  27
   2   0  -5 175.343 174.778  26
  -2   0   5 87.9435 104.031  10
  -2   0   4 202318. 6755.60   9
   2   0  -4 159918. 6675.67   1
  -2   0   4 184158. 6895.97  19
  -2   0   4 157507. 6612.82  31
   2   0  -4 183413. 6839.69  30
  -2   0   4 180635. 6766.92  29
  -2   0   4 194688. 6923.59  12
   2   0  -4 180237. 6793.19  27
   2   0  -4 174289. 6839.75  26
  -2   0   4 167173. 7572.64   2
  -2   0   4 159896. 6495.50  16
  -2   0   4 184041. 6911.02  10
  -2   0   4 183850. 7085.56   8
  -2   0   3 45.2082 52.4741  12
  -2   0   3 28.2005 46.1145  16
  -2   0   3 32.4769 88.6338  29
  -2   0   3 67.3155 84.9498   9
  -2   0   3-37.3697 67.7833   8
   2   0  -3-82.9522 131.927  30
   2   0  -3 30.9958 34.9826   1
   2   0  -3 86.0384 108.441  26
  -2   0   2 155857. 5656.07  10
   2   0  -2 138123. 5706.64  26
  -2   0   1 5.62013 48.4710  10
   2   0  -1 92.0318 72.1420   6
  -2   0   0 184398. 7311.07   6
   2   0   0 190539. 7276.38   1
  -2   0   0 195476. 7640.01   5
   2   0   1 12.9211 120.679   1
  -2   0  -1-120.585 127.726   6
   2   0   2 202448. 8076.38  48
  -2   0  -2 206042. 7956.34  36
   2   0   2 213022. 8419.55   1
  -2   0  -2 199899. 8541.72   7
   2   0   2 200329. 8054.62  41
   2   0   2 215909. 8000.26  20
   2   0   2 198406. 8763.79   5
   2   0   2 225138. 8097.05  32
  -2   0  -2 201560. 8481.35   6
  -2   0  -3 90.2514 84.9005  52
   2   0   3-34.7941 136.339  32
   2   0   3-65.6946 120.869  20
  -2   0  -3-16.0348 101.087  36
   2   0   3-40.2269 112.127  41
  -2   0  -4 10236.4 915.099  52
   2   0   4 12696.5 1129.38  64
   2   0   4 13686.4 1148.68  61
   2   0   4 13711.9 1074.01  20
   2   0   4 13495.9 1120.98  41
   2   0   5 71.6295 79.6131  72
   2   0   5-86.4354 200.380  61
   2   0   5 112.267 114.379  77
   2   0   5 466.764 283.149  64
  -2   0  -5 99.3603 48.3020  73
   2   0   5 138.457 150.321  41
   2   0   5-42.8264 151.397  20
  -2   0  -5-34.1799 154.133  27
  -2   0  -5 31.0834 120.050  26
   2   0   6 113.362 103.544  77
   2   0   6 212.847 114.018  72
   2   0   6 189.442 175.641  58
   2   0   6-49.2366 261.427  61
   2   0   6 553.039 333.352  64
  -2   0  -6-51.8162 77.0447  73
   2   0   6 21.2164 176.785  32
   2   0   6-14.3199 140.304  20
  -2   0  -6 50.0719 148.647  27
  -2   0  -6-65.9519 156.082  26
   2   0   6 303.776 318.189  41
   2   0   7-128.247 293.706  64
   2   0   7-56.0796 238.583  48
   2   0   7 14.5640 71.8292  77
   2   0   7 204.093 152.276  72
   2   0   7-278.576 312.782  58
   2   0   7 40.1517 176.453  61
   2   0   7-89.9372 235.798  20
  -2   0  -7 167.757 145.078  27
   2   0   7-79.2784 263.536  41
   2   0   7 211.512 201.487  32
   2   0   8 2311.13 347.274  72
   2   0   8 2486.71 644.378  48
   2   0   8 1888.13 565.521  58
   2   0   8 2226.19 591.703  61
   2   0   8 2736.88 387.524  77
   2   0   8 1944.86 562.140  64
   2   0   8 2593.37 730.382  32
   2   0   8 1124.75 382.827  20
   2   0   8 2648.66 730.977  41
  -2   0  -8 2566.05 624.917  27
   2   0   8 2206.76 595.803  39
  -2   0  -8 2119.12 329.859 120
  -2   0  -8 2348.34 337.605 117
  -2   0  -8 1993.33 329.656 124
  -2   0  -8 2379.75 349.815 121
   2   0   9 362.328 228.508  64
   2   0   9-28.7792 388.221  61
   2   0   9-213.100 333.350  58
   2   0   9-102.479 138.494  77
   2   0   9-225.029 223.104  48
  -2   0  -9 62.1927 111.575 120
  -2   0  -9-42.3733 109.093 121
   2   0   9 47.6179 132.870  88
   2   0  10 1120.81 452.376  58
   2   0  10 489.912 236.859  64
   2   0  10 1476.31 272.518  77
  -2   0 -10 1883.15 303.196 129
  -2   0 -10 1289.51 249.785 120
  -2   0 -10 1602.28 298.615 121
   2   0  10 1668.69 310.252  88
  -2   0 -11 17.5388 63.0147 120
  -2   0 -11 23.7022 89.8321 129
   2   0  11 41.5005 66.5393  88
   2   0  11-201.692 114.310  84
   2   0  11 153.879 103.434  89
   2   1 -13 4500.95 393.227 124
   2  -1 -13 5240.38 428.975 120
   2   1 -13 4976.07 420.722 120
   2  -1 -13 4010.57 356.039 124
  -2  -1  12-42.2298 68.5434  77
  -2   1  12 75.4680 104.788  72
  -2   1  12-133.506 115.977  77
   2   1 -12 19.0526 85.6243 120
   2  -1 -12 155.667 87.0609 124
   2  -1 -12 38.3330 93.7525 120
   2   1 -12 167.225 106.990 124
  -2  -1  11 9101.01 780.944  72
  -2   1  11 10117.7 820.674  72
   2  -1 -11 9846.40 761.077 124
   2   1 -11 7722.46 676.515 129
   2   1 -11 10727.9 804.398 120
   2  -1 -11 10693.7 791.991 120
   2   1 -11 10306.5 787.494 124
  -2   1  10 868.966 336.455  57
  -2  -1  10 1835.61 562.724  41
  -2  -1  10 783.981 338.276  43
  -2   1  10 912.093 363.763  43
  -2   1  10 1118.09 532.416  41
   2  -1 -10 1581.67 298.872 120
   2   1 -10 1510.22 264.284 120
   2   1 -10 942.300 228.571 129
   2  -1 -10 1485.43 288.725 124
   2   1 -10 1342.71 282.200 124
  -2  -1   9 14144.9 1524.41  57
  -2   1   9 14941.1 1594.28  57
  -2   1   9 13201.4 1516.08  43
  -2  -1   9 13468.9 1525.91  43
  -2   1   9 13938.0 1572.31  41
  -2   1   9 13618.9 1560.45  17
  -2  -1   9 12878.5 1499.73  17
   2   1  -9 14740.3 970.879 120
   2  -1  -9 13375.7 934.356 124
   2   1  -9 13048.0 951.284 119
   2  -1  -9 11888.8 870.149 111
   2   1  -9 14165.7 966.996 124
   2  -1  -9 14730.3 920.131  92
  -2  -1   8 1769.06 490.515  43
  -2  -1   8 1781.54 472.324  28
  -2   1   8 2193.73 568.281  43
  -2   1   8 1727.72 520.379  28
  -2  -1   8 1609.25 506.013  11
   2  -1  -8 2221.81 503.052  27
  -2  -1   8 2526.38 592.576  17
  -2   1   8 1752.49 483.364  11
  -2   1   8 2418.70 570.569  17
  -2   1   8 2053.51 517.565  55
  -2   1   8 1477.72 431.255  65
   2   1  -8 1462.29 244.397  92
   2  -1  -8 1728.84 272.315  85
   2  -1  -8 1624.97 261.639  92
  -2   1   7 179.980 156.680  38
   2   1  -7 53.3575 111.279  26
  -2  -1   7-134.216 138.887  11
  -2   1   7-141.943 195.261  11
  -2   1   7 63.9123 157.802  28
  -2  -1   7 222.398 258.598  28
   2  -1  -7 151.449 168.730  27
  -2  -1   7 347.269 226.569  38
  -2  -1   7 55.3463 112.618  19
  -2   1   7-41.0252 140.103  55
  -2  -1   7 112.309 118.007  55
  -2   1   7-35.1652 116.817  59
   2  -1  -7-12.6451 57.5940  85
  -2   1   6 8871.92 882.837  46
  -2   1   6 10586.9 996.287  11
  -2  -1   6 10131.1 954.559  12
  -2   1   6 12268.3 1085.46  28
   2   1  -6 9582.83 921.522  27
   2  -1  -6 11243.5 964.407  27
  -2  -1   6 10941.8 980.199  19
   2   1  -6 8382.38 861.712  26
  -2  -1   6 10705.9 995.572  10
  -2   1   6 11427.6 1045.47  38
  -2  -1   6 11390.9 1017.09  38
  -2   1   5 744.892 221.663  46
  -2  -1   5 985.342 249.392  10
   2   1  -5 816.530 239.690  26
   2  -1  -5 616.400 202.597  26
  -2  -1   5 891.537 195.326  29
   2   1  -5 744.052 181.143  30
  -2   1   5 834.919 206.962  29
   2   1  -5 823.374 245.371  27
   2  -1  -5 1249.29 260.768  27
  -2  -1   5 690.072 221.168  12
  -2   1   5 776.139 244.488  19
  -2  -1   5 917.074 243.984  19
  -2   1   5 1158.38 291.890  38
  -2   1   4 13433.4 925.202  10
   2   1  -4 12211.2 890.055  26
   2   1  -4 13985.3 885.420  30
  -2   1   4 12281.0 754.312   9
  -2  -1   4 12980.5 808.144   9
  -2  -1   4 11485.9 749.761  31
  -2  -1   4 12380.9 1029.04   8
  -2   1   4 10950.7 1193.05   2
  -2  -1   4 11305.1 1210.92   2
  -2   1   4 13234.4 922.366  12
  -2  -1   4 11392.4 701.729  16
  -2  -1   4 13075.6 1214.95   7
   2  -1  -4 12616.5 823.055  27
  -2   1   4 11657.3 882.336  19
   2  -1  -4 10102.8 787.277  26
   2   1  -4 11315.4 677.727   6
  -2   1   4 12163.3 818.341  29
   2  -1  -4 10835.2 838.476   1
  -2  -1   4 14020.1 923.843  10
  -2  -1   4 13506.3 903.233  12
   2  -1  -3 46578.7 2681.02   2
   2   1  -3 44037.0 2662.30   2
   2  -1  -3 48647.7 2204.60   1
   2   1  -3 52380.3 2315.89  26
  -2   1   3 53399.6 2232.02   8
  -2  -1   3 47034.6 2151.36  31
   2  -1  -3 47119.6 2240.03  30
   2   1  -3 46714.7 2175.71  30
  -2  -1   3 52675.5 2111.24  16
  -2   1   3 45386.4 2183.62  29
  -2   1   3 51510.3 2284.69  12
   2  -1  -3 43237.8 2177.38  26
   2  -1  -3 46338.5 2193.06  23
  -2  -1   3 54308.6 2460.33   8
  -2   1   3 53776.3 2305.74  10
  -2   1   3 50749.4 2282.70  19
  -2   1   3 56196.5 2139.11   9
  -2  -1   3 57959.7 2193.11   9
  -2  -1   2 9062.66 618.016  31
   2   1  -2 9506.83 730.086   8
   2  -1  -2 8894.82 839.095   2
   2  -1  -2 9712.27 459.526   4
  -2   1   2 9966.48 658.478  12
  -2  -1   2 10897.8 609.446  16
  -2   1   2 9718.61 654.013  10
   2   1  -1 104634. 4222.39   4
  -2   1   1 103658. 4070.45  12
   2  -1  -1 107920. 4239.69   6
  -2  -1   1 108108. 4067.60   6
  -2   1   1 98533.6 4070.44  19
   2   1  -1 117105. 4087.88   1
  -2   1   1 99067.6 4049.33  10
  -2  -1   0 56556.1 2725.86   5
   2   1   0 61530.4 2541.74   1
   2  -1   0 52883.0 2170.23  13
   2  -1   0 58369.3 2584.87   6
  -2  -1   0 61604.8 2567.43   6
  -2   1   0 54984.7 2815.04   5
  -2  -1  -1 648948. 23482.7   5
   2  -1   1 655105. 22816.9  15
   2   1   1 664407. 23244.9   1
   2   1   1 610144. 23529.6   5
  -2   1  -1 602724. 23258.5   6
  -2  -1  -1 688974. 23353.3   6
  -2   1  -1 651864. 23591.9   5
   2  -1   1 607874. 22910.5  39
   2  -1   2 62696.0 2823.42  48
   2   1   2 63103.4 2831.31  48
  -2  -1  -2 59396.8 2714.17  36
   2  -1   2 59487.8 3064.56   1
   2  -1   2 66192.6 2837.56  32
  -2  -1  -2 64026.1 3219.24   6
   2  -1   2 60453.6 3407.47   5
   2  -1   2 63352.6 2790.24  39
   2   1   2 64102.2 3115.32   1
  -2  -1  -2 58058.5 3164.38   7
   2   1   2 59503.4 2812.52  41
   2   1   2 65750.1 2811.87  32
   2  -1   2 59819.7 2742.59  20
   2   1   2 62551.4 2725.19  20
  -2   1  -2 55769.3 3109.96   6
   2  -1   2 63194.2 2810.35  41
   2   1   2 62422.6 3422.48   5
   2  -1   3 39592.9 2116.83  48
  -2   1  -3 36445.2 2006.72  52
  -2  -1  -3 35619.5 1973.19  52
  -2  -1  -3 40977.4 2028.65  36
   2  -1   3 43692.2 2108.63  20
   2   1   3 40071.5 2038.58  20
   2  -1   3 41998.3 2125.12  32
   2   1   3 42268.1 2165.11  41
   2  -1   3 37943.2 2072.84  41
   2   1   4 646.144 162.956  61
   2  -1   4 561.914 234.561  64
   2   1   4 493.271 244.854  64
   2  -1   4 266.547 116.825  61
  -2  -1  -4 467.331 192.789  36
   2  -1   4 770.758 255.333  32
   2  -1   4 637.136 250.555  20
   2   1   4 712.341 247.808  20
  -2   1  -4 598.680 220.190  27
   2   1   4 514.030 245.265  41
   2  -1   4 718.969 263.461  41
   2   1   5 9287.19 1038.14  64
   2   1   5 7586.80 574.767  72
   2  -1   5 6620.85 538.438  72
   2  -1   5 7791.68 957.778  64
   2   1   5 7934.96 960.517  61
   2   1   5 8209.28 600.041  77
  -2   1  -5 7236.77 542.451  73
  -2  -1  -5 7170.75 539.149  73
   2  -1   5 8274.70 946.297  61
   2   1   5 8904.25 988.579  41
   2   1   5 8733.65 914.828  20
   2  -1   5 10037.7 1026.98  41
   2  -1   5 8184.75 904.118  20
  -2   1  -5 9921.33 955.449  27
  -2   1  -5 9332.31 918.988  26
  -2  -1  -5 8682.01 854.442  26
   2  -1   5 9431.82 990.501  32
   2  -1   6 861.557 352.249  61
   2  -1   6 701.695 172.117  77
  -2  -1  -6 596.786 140.206  73
   2  -1   6 615.737 203.954  58
   2  -1   6 683.435 171.858  72
   2  -1   6 374.160 268.013  64
   2   1   6 838.675 353.191  64
   2   1   6 601.909 231.537  58
   2   1   6 601.752 294.789  61
   2   1   6 539.069 145.713  72
   2   1   6 576.367 159.031  77
   2  -1   6 743.883 337.391  48
  -2   1  -6 704.922 164.845  73
   2   1   6 401.765 191.822  32
   2  -1   6 954.599 347.599  20
  -2   1  -6 703.914 281.744  27
  -2  -1  -6 679.935 262.903  27
   2  -1   6 668.082 325.049  41
   2   1   6 520.222 224.171  20
   2   1   6 1280.87 425.909  41
   2  -1   6 900.370 345.502  32
  -2   1  -6 629.376 305.847  26
   2   1   7 3114.37 675.234  58
   2   1   7 4321.27 839.564  61
   2   1   7 3707.16 773.440  64
   2  -1   7 3628.59 732.488  61
   2  -1   7 3650.37 754.502  58
   2   1   7 2325.82 565.616  48
   2  -1   7 2286.16 577.287  64
   2  -1   7 3136.99 702.472  48
   2   1   7 3707.79 437.733  72
   2  -1   7 3204.20 404.108  77
   2   1   7 3595.05 444.409  77
   2   1   7 3392.63 714.964  32
   2  -1   7 2522.98 618.991  41
   2  -1   7 3144.52 679.644  20
   2   1   7 3415.71 692.046  20
  -2   1  -7 2337.33 450.659  27
  -2  -1  -7 3187.60 655.076  27
   2   1   7 3227.03 700.540  41
   2  -1   7 2002.16 556.668  32
   2  -1   8 816.518 438.720  64
   2   1   8 1032.10 264.084  77
   2   1   8 624.461 347.483  58
   2  -1   8 818.083 481.076  58
   2  -1   8 886.223 410.386  48
   2   1   8 642.576 274.677  61
   2  -1   8 589.597 194.928  77
   2   1   8 587.411 216.579  72
   2  -1   8 828.204 463.519  61
   2   1   8 1056.09 444.742  64
   2   1   8 1207.48 447.083  48
   2  -1   8 1359.79 482.367  32
   2  -1   8 412.461 329.185  41
   2   1   8 721.234 406.743  41
   2   1   8 598.877 336.648  32
  -2  -1  -8 353.380 279.834  27
   2  -1   8 1010.53 435.776  39
   2  -1   8 169.674 245.104  20
   2   1   8 436.755 277.652  20
  -2   1  -8 373.924 212.037  27
  -2   1  -8 757.770 221.777 121
  -2   1  -8 858.902 223.168 124
  -2  -1  -8 564.749 153.705 120
  -2  -1  -8 903.625 224.441 121
  -2   1  -8 914.576 264.003 117
  -2  -1  -8 559.251 160.278 117
  -2   1  -8 864.126 219.981 120
   2   1   9 1226.37 270.025  72
   2   1   9 980.870 425.206  48
   2   1   9 1371.79 301.114  77
   2  -1   9 1232.93 430.574  48
   2  -1   9 618.932 284.952  61
   2   1   9 1223.72 557.507  58
   2  -1   9 1545.56 581.113  64
   2   1   9 1369.76 524.133  61
   2  -1   9 1559.35 496.460  58
   2   1   9 417.608 312.485  64
   2  -1   9 1333.79 288.779  77
  -2  -1  -9 1181.11 247.359 120
  -2   1  -9 992.933 232.744 117
  -2  -1  -9 1317.24 272.835 121
  -2   1  -9 1557.00 319.872 129
  -2   1  -9 1401.34 287.045 121
  -2   1  -9 1451.81 309.209 120
   2  -1   9 1493.51 305.698  88
   2   1  10 591.207 326.723  58
   2  -1  10 1064.42 421.093  58
   2  -1  10 1091.10 441.368  64
   2   1  10 855.831 397.839  64
   2   1  10 599.599 169.649  77
  -2  -1 -10 897.619 192.717 121
  -2  -1 -10 996.454 207.208 120
  -2  -1 -10 1008.82 252.069 129
  -2   1 -10 688.097 197.353 129
  -2   1 -10 1071.41 235.842 120
   2   1  10 1153.51 262.631  88
   2  -1  10 867.607 215.111  88
  -2   1 -11 175.841 71.6935 129
  -2   1 -11 184.845 105.126 120
  -2  -1 -11 195.259 103.003 120
  -2  -1 -11 237.114 127.632 129
   2   1  11-50.6443 106.269  88
   2   1  11 183.776 102.062  89
   2  -1  11 350.442 124.465  89
   2  -1  11 191.296 89.8282  84
   2   1  11 182.829 99.5205  84
   2   2 -13 4877.84 414.785 124
   2  -2 -13 5583.14 436.577 120
   2   2 -13 5269.38 433.631 120
  -2   2  12-6.02519 82.2370  72
  -2   2  12 79.5731 100.733  77
  -2  -2  12 279.924 130.925  77
   2   2 -12 19.0883 90.3672 120
   2  -2 -12 37.1118 96.9357 124
   2   2 -12-76.8407 101.709 124
   2  -2 -12 82.6655 110.683 120
  -2  -2  11 890.204 218.777  72
  -2   2  11 183.026 166.374  57
  -2   2  11 1247.37 273.799  72
   2  -2 -11 1277.03 242.862 120
   2  -2 -11 1435.97 273.888 124
   2   2 -11 1057.18 240.994 124
   2   2 -11 980.213 227.194 120
  -2   2  11 613.308 201.026  86
  -2   2  10 735.855 340.906  57
  -2  -2  10 783.916 380.416  41
  -2   2  10 613.395 316.027  43
  -2   2  10 239.706 166.457  41
   2   2 -10 530.628 196.405 129
   2   2 -10 558.185 164.044 120
   2   2 -10 874.805 238.114 124
   2  -2 -10 634.976 191.992 111
   2  -2 -10 816.276 224.512 120
   2  -2 -10 552.846 169.830 124
  -2   2   9 5732.84 997.992  57
  -2  -2   9 3973.89 789.237  43
  -2   2   9 4308.13 853.525  43
  -2   2   9 3385.77 749.568  17
   2  -2  -9 4293.32 759.370  27
  -2   2   9 4494.62 853.946  41
  -2  -2   9 3845.88 808.074  17
   2  -2  -9 3969.00 453.545 111
   2  -2  -9 4162.92 468.531 124
   2   2  -9 3948.60 496.271 119
   2  -2  -9 4727.14 483.464 130
   2   2  -9 3832.55 456.600 129
   2   2  -9 4538.85 513.002 120
   2   2  -9 4604.78 503.401 124
   2  -2  -9 4613.90 466.650  92
  -2   2   8 30476.5 2238.91  17
  -2   2   8 30549.3 2254.47  43
  -2  -2   8 24747.5 2073.87  11
   2  -2  -8 25932.1 1960.96  27
  -2   2   8 25986.3 2110.26  28
  -2  -2   8 26546.3 2051.35  28
   2   2  -8 23254.6 1906.27  26
  -2   2   8 24122.1 2048.25  11
  -2  -2   8 29631.0 2186.05  43
  -2  -2   8 28943.5 2209.53  17
  -2   2   8 26865.0 2042.05  59
  -2   2   8 28722.9 2100.94  65
  -2   2   8 27629.7 2143.21  55
  -2   2   8 29727.9 2248.79  57
   2  -2  -8 27125.1 1401.40  92
   2  -2  -8 28561.9 1429.30  85
  -2  -2   7 29928.6 2059.42  12
  -2   2   7 36398.1 2351.89  28
  -2  -2   7 37254.5 2286.70  28
  -2   2   7 34600.0 2264.79  38
   2  -2  -7 34069.4 2122.17  27
  -2  -2   7 31391.8 2079.95  19
   2   2  -7 30099.6 2074.55  26
  -2   2   7 32528.4 2232.43  11
  -2  -2   7 37784.0 2352.75  11
  -2  -2   7 31274.3 2136.09  10
  -2   2   7 37885.3 2340.30  17
  -2  -2   7 33962.1 2163.32  38
  -2   2   7 35123.1 2327.47  55
  -2   2   7 32858.6 2194.93  59
   2  -2  -7 32737.1 1580.65  85
  -2   2   6 59808.6 3028.20  55
  -2   2   6 53048.3 2896.52  59
  -2   2   6 46021.6 2686.23  46
  -2  -2   6 57268.4 2835.70  19
   2   2  -6 51870.2 2803.23  26
  -2  -2   6 54358.8 2839.86  10
  -2   2   6 55941.1 2901.76  11
  -2   2   6 51221.4 2505.20   9
  -2   2   6 58839.7 2978.56  28
  -2  -2   6 57298.2 2836.47  12
   2  -2  -6 55325.4 2759.70  27
  -2   2   6 55991.2 2942.28  38
  -2   2   5 41511.0 2228.33  46
  -2   2   5 42333.6 1987.34   9
  -2  -2   5 39799.3 2566.13   8
  -2   2   5 45124.2 2328.36  28
  -2  -2   5 46339.9 2264.52  12
   2  -2  -5 43532.2 2158.30  27
  -2  -2   5 43110.5 2226.75  10
   2   2  -5 39105.1 2079.21  30
  -2   2   5 45079.2 2336.09  38
   2   2  -5 44403.3 2292.70  26
  -2   2   4 3210.90 432.139  46
   2   2  -4 3966.85 478.825  26
   2  -2  -4 3823.18 472.171  23
  -2   2   4 3146.18 630.773   2
  -2  -2   4 3587.08 392.228   9
  -2  -2   4 4023.07 592.634   8
   2   2  -4 3875.86 430.137  30
  -2   2   4 4119.95 367.258   9
  -2  -2   4 3662.06 582.747   7
   2  -2  -4 3847.41 417.755  27
  -2   2   4 3732.07 314.658   3
   2  -2  -4 3008.58 441.557   1
  -2   2   4 3850.40 469.242  19
   2  -2  -4 2768.47 352.236  26
  -2  -2   4 3130.77 608.772   2
  -2   2   4 3522.94 472.338  38
  -2   2   3 10298.8 612.282   9
   2   2  -3 9958.48 1031.80   2
  -2  -2   3 11420.3 694.453   9
   2  -2  -3 10611.7 743.279  23
  -2  -2   3 10893.4 912.518   8
  -2   2   3 10911.0 625.083   8
  -2  -2   3 10337.0 662.317   4
   2   2  -3 9320.30 667.934  30
   2  -2  -3 8396.06 933.642   2
  -2   2   3 9526.20 705.117  29
   2   2  -3 10310.4 778.900  26
  -2   2   3 10478.5 767.271  19
  -2   2   3 10471.5 770.560  38
  -2  -2   2 4431.37 370.933  16
  -2  -2   2 3978.18 354.960  24
  -2  -2   2 3866.97 389.150   4
   2  -2  -2 3541.96 372.375  23
  -2  -2   2 4262.07 337.129  14
   2  -2  -2 4662.78 586.902   2
   2   2  -2 4627.36 584.092   2
   2   2  -2 3581.14 368.249  30
   2  -2  -2 4431.89 356.886   4
   2   2  -2 4101.95 375.464   3
  -2   2   2 4221.26 416.136  19
   2   2  -2 4499.10 516.092   8
   2   2  -1 64072.3 2405.38   1
   2   2  -1 59849.9 2740.16   8
   2  -2  -1 59257.3 2538.81   3
   2   2  -1 59690.8 2637.14   4
  -2  -2   1 57400.6 2683.53   5
  -2   2   1 52138.6 2414.44  19
  -2  -2   1 56363.9 2412.33  24
   2   2   0 758.624 186.926   1
   2  -2   0 678.840 223.102   6
  -2  -2   0 611.566 143.472  31
   2   2   0 599.830 135.612  30
   2  -2   0 573.106 109.346  13
   2   2   0 443.781 163.633   4
  -2   2   0 709.056 252.254   5
  -2  -2   0 631.820 155.257  21
  -2  -2   0 735.341 186.554   1
  -2  -2   0 742.840 222.600   5
   2  -2   1 588439. 20676.0   6
   2   2   1 595916. 20573.3   1
  -2  -2  -1 506037. 20074.6  31
   2   2   1 553916. 20093.4  30
   2  -2   1 585768. 20170.1  15
   2   2   1 532705. 20267.1  41
   2   2   1 542123. 20782.1   5
  -2  -2  -1 541662. 20163.8  36
  -2  -2  -1 564336. 20564.2   1
   2  -2   1 552805. 20919.2   5
   2  -2   1 553337. 20256.1  39
  -2   2  -1 572093. 20962.6   5
   2   2   2 184344. 7227.61  48
   2  -2   2 182388. 7248.64  48
  -2  -2  -2 181399. 7162.94  50
  -2  -2  -2 175631. 7646.77   7
   2   2   2 192812. 7319.51  41
  -2   2  -2 156609. 7084.39  34
   2  -2   2 189749. 7227.67  41
   2   2   2 184335. 7187.97  32
   2  -2   2 187424. 7245.06  32
  -2  -2  -2 173721. 7613.99   1
   2  -2   2 198531. 7273.10  39
   2  -2   2 195182. 7237.02  20
   2   2   2 176836. 7083.72  20
   2   2   2 191028. 7646.84   1
  -2   2  -2 186187. 7034.83  27
  -2   2  -2 162426. 7616.59   6
   2  -2   2 179318. 7590.96   1
  -2  -2  -2 190650. 7189.80  36
   2  -2   2 183637. 8031.65   5
   2  -2   2 214315. 7207.54  15
   2   2   2 179157. 7915.54   5
   2  -2   3 16515.0 1178.07  48
  -2  -2  -3 14656.4 1048.47  52
   2  -2   3 14777.6 1117.13  32
   2  -2   3 18378.8 1190.24  20
   2  -2   3 16709.0 1161.35  41
   2   2   3 15431.0 1071.84  20
  -2   2  -3 17129.7 1072.11  27
  -2  -2  -3 17034.0 1125.75  36
   2   2   3 16928.8 1204.57  41
   2  -2   4 44448.2 2463.05  48
   2  -2   4 45086.3 2523.97  58
   2   2   4 44894.2 2558.18  64
   2   2   4 43658.0 2509.47  61
   2  -2   4 42609.8 2432.21  61
  -2  -2  -4 42897.7 2347.06  36
   2  -2   4 47605.3 2487.02  32
   2   2   4 45222.3 2495.75  41
   2  -2   4 44459.8 2410.20  20
   2   2   4 41548.7 2298.06  20
  -2   2  -4 45669.7 2328.42  27
  -2   2  -4 49828.6 2515.45  26
   2  -2   4 42411.6 2405.09  41
   2   2   5 12451.8 813.105  72
   2   2   5 12969.3 1281.75  64
   2   2   5 15185.4 1348.57  61
   2  -2   5 13583.3 1248.36  61
  -2  -2  -5 12711.3 767.926  73
   2  -2   5 14000.9 1269.88  48
  -2   2  -5 11362.9 748.767  73
   2  -2   5 12308.3 1224.99  64
   2  -2   5 13508.7 1285.30  58
   2   2   5 12703.4 821.641  77
  -2  -2  -5 13356.5 1156.24  36
   2  -2   5 13706.6 1244.15  32
   2  -2   5 14271.9 1243.06  20
   2   2   5 13412.6 1164.11  20
  -2   2  -5 14142.2 1168.16  27
   2  -2   5 13671.0 1243.03  41
   2   2   5 15362.1 1337.51  41
  -2   2  -5 14921.6 1259.49  26
   2  -2   6 88.1337 272.520  58
   2   2   6 236.277 157.717  77
   2   2   6 247.663 250.636  58
   2   2   6 54.5881 203.520  61
  -2   2  -6-53.3321 56.0618  73
   2  -2   6-13.0117 174.117  48
   2  -2   6-98.9043 206.825  61
   2  -2   6 62.4062 168.855  64
   2   2   6 32.9716 78.5260  72
   2  -2   6 124.474 107.625  77
   2   2   6-204.866 161.307  64
  -2  -2  -6-103.696 97.9388  73
   2  -2   6-19.8845 167.426  32
   2  -2   6 55.0667 190.767  41
  -2   2  -6-51.3429 99.8254  26
   2  -2   6 233.720 234.730  20
   2   2   6 240.490 189.644  20
  -2   2  -6-69.4081 178.201  27
  -2  -2  -6 121.444 108.902  27
   2   2   6-65.6433 212.677  41
   2   2   7-47.5940 273.686  64
   2  -2   7-20.3313 191.388  61
   2  -2   7 47.0396 296.691  58
   2  -2   7-85.6084 258.137  48
   2   2   7 0.22273 84.5989  72
   2   2   7 174.683 293.835  48
   2   2   7 94.0072 278.584  61
   2  -2   7-87.5003 164.773  64
   2   2   7-91.7845 142.906  77
   2  -2   7 107.825 76.7169  77
   2   2   7-94.6752 224.497  58
   2   2   7 263.892 213.766  41
   2  -2   7-6.81952 202.225  32
   2  -2   7-11.0019 259.984  41
   2   2   7 122.879 251.588  32
  -2   2  -7 4.74780 120.905  26
   2  -2   7 78.9367 147.679  20
   2   2   7 227.121 233.330  20
  -2   2  -7 57.7583 150.359  27
  -2  -2  -7 13.2482 127.228  27
   2  -2   7-322.946 384.116  39
   2   2   8 7980.02 1193.37  61
   2   2   8 8389.60 724.904  77
   2  -2   8 7496.31 1155.33  64
   2   2   8 7502.30 1127.49  58
   2  -2   8 7387.88 666.033  77
   2   2   8 6825.80 1096.31  48
   2   2   8 8531.56 1227.31  64
   2   2   8 8118.67 712.642  72
   2  -2   8 9117.00 1286.78  58
   2  -2   8 7608.21 1152.93  61
   2  -2   8 7889.95 1205.30  48
   2  -2   8 5686.83 1009.72  41
   2  -2   8 7704.16 1174.66  32
   2  -2   8 8043.37 1206.56  39
  -2   2  -8 5627.33 942.996  27
   2  -2   8 5355.18 986.809  20
   2   2   8 3591.18 770.555  20
  -2  -2  -8 6966.50 1053.89  27
   2   2   8 5952.33 1046.75  41
   2   2   8 7265.33 1126.03  32
  -2   2  -8 8350.65 704.720 120
  -2  -2  -8 6851.23 629.403 120
  -2  -2  -8 7497.48 658.742 121
  -2   2  -8 7253.70 668.810 124
   2   2   8 6502.67 648.093 133
  -2   2  -8 8333.17 694.693 121
  -2   2  -8 7271.45 649.118 117
   2   2   9 336.632 293.822  48
   2  -2   9 42.6404 274.455  61
   2   2   9-122.135 228.488  58
   2  -2   9-328.819 416.297  58
   2   2   9 14.0039 192.387  64
   2   2   9 24.8582 105.991  77
   2   2   9-30.0434 78.0006  72
   2  -2   9 215.039 250.293  64
   2   2   9 22.6389 289.253  61
   2  -2   9 192.334 201.581  48
  -2  -2  -9 163.098 125.547 121
  -2   2  -9 61.2683 143.976 129
  -2   2  -9 73.5677 109.714 117
  -2  -2  -9 58.2558 98.0205 120
  -2   2  -9 248.445 160.853 120
   2  -2   9 220.983 170.200  88
   2   2  10-74.6191 79.6944  72
   2   2  10-358.190 303.105  64
   2  -2  10-104.986 258.217  64
   2   2  10 198.891 144.832  77
  -2   2 -10-78.8487 122.123 120
  -2   2 -10 111.234 87.3149 129
  -2  -2 -10-1.92437 78.0231 121
  -2  -2 -10 131.473 139.001 120
  -2  -2 -10 73.4283 151.546 129
   2   2  10-137.378 135.197  88
  -2   2 -11 3672.40 380.011 129
  -2  -2 -11 3351.44 364.633 129
  -2  -2 -11 2668.17 299.329 120
  -2   2 -11 3298.36 360.859 120
   2   2  11 2640.89 350.344  89
   2   2  11 2626.51 339.067  88
   2   2  11 2957.25 325.508 102
   2   3 -13 238.035 103.061 124
   2  -3 -13 230.510 97.4424 120
   2   3 -13 214.696 95.9545 120
  -2   3  12 332.618 166.061  77
   2   3 -12 474.053 154.336 124
   2  -3 -12 121.700 102.467 120
   2   3 -12 445.161 166.573 120
  -2   3  11 12565.7 944.947  72
  -2  -3  11 9667.18 1348.30  61
  -2   3  11 10760.0 1425.11  61
  -2   3  11 9706.13 1352.95  57
   2   3 -11 12530.2 891.575 124
   2  -3 -11 11222.0 813.467 124
   2  -3 -11 14260.5 922.707 120
   2   3 -11 13702.5 921.138 120
  -2   3  11 12590.0 904.110  86
  -2   3  10 12344.1 1559.65  57
  -2   3  10 11796.8 1520.95  43
  -2   3  10 13433.5 1605.39  41
  -2  -3  10 11364.7 1484.83  41
   2   3 -10 12044.8 906.834 129
   2  -3 -10 14348.8 958.868 120
   2  -3 -10 11769.4 869.847 124
   2  -3 -10 13174.5 913.942 111
   2   3 -10 13037.7 937.032 124
   2   3 -10 14679.5 977.903 120
   2  -3 -10 13099.9 885.716  92
  -2   3  10 12412.3 923.949  86
  -2   3   9 350.104 182.225  57
  -2   3   9 367.830 285.922  65
  -2  -3   9 415.571 289.118  41
  -2   3   9 440.317 290.180  17
  -2  -3   9 525.458 336.340  17
   2  -3  -9 303.755 225.607  27
  -2  -3   9 391.509 193.583  43
  -2   3   9 376.264 216.783  41
  -2   3   9 460.528 254.037  43
   2  -3  -9 314.174 129.648 124
   2   3  -9 292.514 134.962 120
   2   3  -9 377.264 187.451 119
   2   3  -9 297.177 147.796 129
   2  -3  -9 367.724 145.745 111
   2  -3  -9 374.847 145.804 130
   2   3  -9 415.708 149.839 124
   2  -3  -9 359.523 138.597  92
  -2   3   8 6677.83 991.746  11
  -2  -3   8 8514.30 1129.60  17
  -2   3   8 7150.39 1019.39  28
   2  -3  -8 6368.89 886.631  27
   2   3  -8 6196.34 916.318  26
  -2   3   8 7208.61 1035.06  43
  -2  -3   8 6836.58 970.556  43
  -2  -3   8 7133.53 1028.05  11
  -2   3   8 7407.83 1049.56  17
  -2   3   8 6952.32 1015.13  55
  -2   3   8 7397.21 994.788  59
  -2   3   8 8693.08 1067.35  65
  -2   3   8 8655.29 1161.75  57
   2  -3  -8 6616.83 561.439  92
   2  -3  -8 7429.14 601.584  85
  -2  -3   7 32.6461 123.928  11
  -2  -3   7 222.728 118.221  38
  -2   3   7-53.1748 247.704  28
  -2  -3   7 99.7850 76.8776  12
   2  -3  -7 27.2158 97.8111  27
  -2   3   7 310.360 189.622  43
   2   3  -7 13.0612 184.141  26
  -2   3   7 77.2446 168.718  11
  -2   3   7 411.315 231.620  17
  -2  -3   7 101.386 173.163  10
  -2   3   7 152.972 78.0757  71
  -2   3   7 224.669 216.705  55
  -2   3   7-76.2328 146.716  65
  -2   3   7 171.425 204.564  59
   2  -3  -7 84.0383 76.1386  85
  -2  -3   6 33.1285 102.655  10
  -2  -3   6-39.4886 107.205  19
   2   3  -6 1.59560 135.487  26
  -2   3   6 6.86799 114.342  11
  -2   3   6 59.0062 149.599  28
   2  -3  -6-44.2860 76.3228  27
  -2  -3   6 86.1595 139.876  12
  -2   3   6 99.3728 161.662  38
  -2   3   6 39.4557 131.646  59
  -2   3   6 164.976 153.839  55
   2   3  -5 68840.4 3176.84  26
  -2   3   5 63215.3 2734.53   9
  -2  -3   5 58105.4 3497.76   8
   2   3  -5 59028.4 2871.15  30
  -2   3   5 70844.3 3228.73  28
   2  -3  -5 65862.6 2978.14  27
  -2   3   5 66817.1 3114.54  11
  -2   3   5 68114.8 3205.28  38
  -2  -3   5 70296.6 3131.17  10
  -2   3   5 62346.3 3181.30  59
   2  -3  -5 59211.6 3079.44  68
  -2   3   5 69440.6 3285.06  55
  -2   3   5 60937.9 3080.80  46
  -2  -3   4 3693.35 407.671   9
  -2   3   4 3961.52 352.511   9
  -2  -3   4 3853.92 619.938   8
   2   3  -4 4219.97 438.165  30
   2  -3  -4 4288.10 507.086  23
  -2  -3   4 3221.32 431.632   4
   2  -3  -4 3520.91 522.962   1
  -2  -3   4 3179.23 542.495   7
  -2   3   4 4770.74 554.361  28
   2  -3  -4 3439.71 402.061  27
  -2   3   4 3359.82 467.441  38
   2   3  -4 4285.38 525.020  26
  -2   3   4 4407.06 533.701  46
   2  -3  -3 210459. 9108.74   2
   2  -3  -3 231949. 8661.63  23
  -2  -3   3 237920. 8511.78   9
  -2   3   3 229799. 8712.27  38
  -2  -3   3 242194. 9083.19   8
  -2   3   3 236441. 8198.87   8
   2   3  -3 212206. 9168.25   2
  -2  -3   3 215047. 8665.39   4
  -2   3   3 234739. 8688.77  28
   2   3  -3 220746. 8674.97  26
  -2   3   3 230009. 8505.65   3
   2   3  -3 213704. 8506.62  30
  -2   3   3 218547. 8711.82  46
  -2  -3   2 2183.73 162.195   1
  -2  -3   2 2435.96 277.698   9
   2   3  -2 2238.52 328.777   3
   2  -3  -2 2048.38 298.152  23
  -2  -3   2 2532.98 297.708  16
  -2  -3   2 2216.38 260.143  14
  -2  -3   2 2465.50 240.097  13
   2   3  -2 2034.02 262.351  30
  -2  -3   2 2107.00 329.614   4
   2  -3  -2 2210.12 309.111   4
   2  -3  -2 2108.38 387.137   2
   2   3  -2 2358.30 413.647   2
  -2  -3   2 2154.64 250.536  18
  -2   3   2 2085.49 291.484  38
  -2  -3   1 25986.6 1250.80   1
   2   3  -1 26624.4 1526.79   4
   2   3  -1 22557.5 1325.29  26
  -2   3   1 26307.3 1286.67  25
   2  -3  -1 25808.8 1425.55   3
  -2  -3   1 24453.1 1378.23   5
   2   3  -1 25322.3 1558.44   8
  -2  -3   0 101636. 4318.55   5
  -2  -3   0 103755. 4273.79   1
  -2   3   0 101907. 4200.06  34
   2   3   0 106750. 4277.99   1
   2   3   0 101345. 4520.30   4
   2  -3   0 97141.9 3979.61  13
  -2  -3   0 106423. 4097.81  21
   2  -3   0 99380.6 4458.90   6
   2  -3   0 99319.8 4078.36  22
  -2   3   0 98274.5 4655.41   5
   2   3   0 101358. 4050.56  30
  -2  -3   0 110930. 4097.21  16
  -2  -3  -1 61561.2 3024.47   1
  -2   3  -1 63045.9 2812.10  34
   2  -3   1 66903.9 2730.53  15
  -2  -3  -1 56697.7 2601.25  31
  -2  -3  -1 60910.8 2950.66   7
   2  -3   1 62899.0 2767.05  32
   2   3   1 60936.9 2787.33  41
   2  -3   1 61973.3 2766.20  39
   2   3   1 61908.7 3213.40   4
  -2  -3  -1 64007.1 2683.21  21
   2  -3   1 64710.7 3147.18   6
   2   3   1 59932.5 3125.55   5
   2   3   1 63599.7 3028.21   1
  -2   3  -1 68292.9 3397.09   5
   2  -3   2 1162.50 395.925   5
   2   3   2 1907.16 469.280   5
   2  -3   2 1427.89 399.201   6
  -2   3  -2 2065.64 517.767   5
   2  -3   2 1800.99 294.475  15
   2   3   2 1650.02 287.371  32
   2  -3   2 1628.74 299.931  39
   2   3   2 2307.62 536.551   4
  -2  -3  -2 2086.78 411.369   7
   2   3   2 1591.03 255.688  20
  -2   3  -2 1563.45 312.108  34
  -2   3  -2 1816.36 252.675  27
  -2  -3  -2 1914.08 426.588   1
   2   3   2 2015.82 424.539   1
   2   3   2 2349.20 392.500  41
   2  -3   2 1974.69 343.782  32
  -2  -3  -2 1964.23 309.918  36
   2  -3   2 1787.79 294.312  41
   2   3   2 1937.61 318.762  48
   2  -3   2 2038.16 350.231  48
  -2  -3  -2 2032.17 332.310  50
  -2  -3  -3 30011.0 1631.04  36
   2  -3   3 28374.9 1654.90  32
   2  -3   3 25346.1 1567.63  20
   2   3   3 26514.5 1502.72  20
  -2   3  -3 26118.3 1472.36  27
   2  -3   3 26874.3 1594.07  41
   2   3   3 28513.8 1713.60  41
   2  -3   3 29528.7 1682.70  39
   2  -3   3 28744.1 1686.72  48
  -2  -3  -3 23889.7 1490.77  52
   2   3   3 26886.5 1725.67  61
  -2  -3  -3 27901.1 1615.85  50
   2  -3   4 6686.27 769.268  39
   2  -3   4 5926.19 732.066  32
  -2   3  -4 7419.57 806.760  26
   2  -3   4 5645.32 691.436  20
   2   3   4 5354.33 628.659  20
  -2   3  -4 6647.60 688.233  27
   2   3   4 6940.49 817.441  41
   2  -3   4 5898.66 702.034  41
  -2  -3  -4 6434.82 732.916  36
   2  -3   4 6201.91 751.877  48
   2  -3   4 6578.67 803.405  58
   2   3   4 5670.18 764.805  64
   2   3   4 6328.71 802.074  61
   2  -3   4 5576.23 697.969  61
  -2  -3  -5 7580.17 872.703  36
   2  -3   5 7951.23 944.369  32
  -2   3  -5 8982.12 980.384  26
   2  -3   5 9594.51 998.124  20
   2   3   5 7484.36 835.013  20
  -2   3  -5 8494.82 891.133  27
   2  -3   5 9470.53 1005.47  41
   2   3   5 10041.5 1106.79  41
   2  -3   5 8306.41 945.117  64
   2   3   5 8256.96 633.073  77
   2   3   5 11153.3 1145.98  61
   2   3   5 8690.42 635.225  72
   2  -3   5 7942.08 943.974  61
   2  -3   5 8698.44 988.691  48
   2  -3   5 8809.48 1022.05  58
  -2  -3  -5 7194.39 549.669  73
  -2   3  -5 7534.82 561.104  73
   2   3   5 8792.44 1054.59  64
   2  -3   6 6631.54 944.190  32
   2  -3   6 5649.11 886.357  20
   2   3   6 4961.97 745.942  20
  -2   3  -6 5643.30 803.923  27
   2  -3   6 6140.97 898.374  41
   2   3   6 6278.86 925.244  41
   2  -3   6 6299.64 909.116  39
  -2   3  -6 6465.19 898.250  26
   2   3   6 5608.63 908.415  64
  -2  -3  -6 5513.66 484.680  73
   2   3   6 5961.33 913.644  58
   2   3   6 7363.45 1013.53  61
   2  -3   6 7476.40 1012.06  58
   2  -3   6 6144.32 882.546  61
   2  -3   6 6114.80 893.749  48
   2   3   6 5930.72 542.661  77
   2   3   6 6426.03 565.377  72
   2  -3   6 6922.13 970.413  64
   2   3   6 5269.20 500.427  86
   2   3   7-44.0258 294.582  58
   2   3   7 9.71078 188.028  61
   2  -3   7 482.460 371.790  61
   2   3   7 104.287 178.799  48
   2   3   7 429.563 290.903  64
   2  -3   7-71.4179 162.466  64
   2  -3   7 209.598 300.482  58
   2   3   7 206.360 159.337  72
   2  -3   7 166.720 303.533  48
   2   3   7 1.82724 108.695  77
   2  -3   7 124.682 258.971  32
   2   3   7 17.6730 176.299  32
  -2   3  -7 47.2342 206.577  26
   2   3   7 195.106 224.050  41
   2  -3   7-97.4925 316.241  20
   2   3   7 71.9272 111.633  20
  -2   3  -7 146.325 187.011  27
  -2  -3  -7-151.771 165.781  27
   2  -3   7-320.685 359.883  41
   2  -3   7-8.22980 144.174  39
   2   3   8 342.057 266.835  48
   2   3   8 305.866 326.520  58
   2  -3   8 136.206 263.807  58
   2   3   8 149.636 254.769  64
   2  -3   8 324.203 338.209  61
   2   3   8 359.994 310.149  61
   2  -3   8-73.4434 281.727  64
   2   3   8 123.051 97.4449  77
   2   3   8 144.611 98.4963  72
   2  -3   8 501.049 253.830  48
  -2  -3  -8 169.332 96.2836 120
  -2   3  -8 106.330 116.228 117
  -2   3  -8 188.221 113.377 121
  -2  -3  -8 276.396 153.725 121
  -2   3  -8 191.397 116.283 124
   2   3   8 225.434 135.856 133
  -2   3  -8 304.896 167.708 129
  -2   3  -8 138.734 131.577 120
   2  -3   8-2.38549 224.519  39
   2  -3   8-56.4632 185.917  32
   2   3   8 87.7997 125.735  32
   2   3   8 142.478 243.476  41
   2  -3   8 2.34114 215.005  41
  -2  -3  -8 257.030 278.323  27
   2   3   9 1805.78 602.389  61
   2   3   9 2423.62 373.548  77
   2  -3   9 1951.74 635.468  58
   2   3   9 1661.88 546.721  64
   2   3   9 2270.22 348.944  72
   2  -3   9 1883.89 593.322  64
   2   3   9 2023.61 630.648  58
  -2   3  -9 2245.22 367.235 120
  -2  -3  -9 2101.57 313.862 120
   2   3   9 2222.02 344.580 114
   2   3   9 2214.38 358.094 133
  -2   3  -9 2344.34 343.665 117
  -2   3  -9 2934.98 399.497 129
  -2  -3  -9 2496.19 366.487 121
   2   3  10 25.7195 112.524  77
   2   3  10 3.60903 81.7391  72
   2   3  10 277.217 242.262  64
  -2  -3 -10 90.7647 114.618 129
  -2   3 -10-57.0800 137.792 129
  -2  -3 -10-12.0591 87.0718 121
  -2   3 -10 62.4406 59.6584 117
  -2   3 -10 23.9167 122.647 120
  -2  -3 -10 112.290 68.6940 120
   2   3  10 76.7407 131.437  88
   2  -3  10 78.1306 73.8317  89
  -2   3 -11 5714.94 489.294 120
  -2  -3 -11 6153.32 495.851 129
  -2   3 -11 6097.60 494.999 129
   2   3  11 5844.76 484.012 102
   2   3  11 5587.75 495.818  88
   2   4 -13 255.002 92.0212 124
   2  -4 -13 179.262 78.8409 120
   2   4 -13 183.952 74.0922 120
  -2   4  12 1433.87 261.975  77
   2  -4 -12 1826.80 275.779 120
  -2   4  12 1383.25 228.718 122
   2   4 -12 1537.42 248.247 120
   2   4 -12 1768.48 273.350 124
  -2   4  12 872.164 191.813  86
  -2   4  11 5123.67 565.355  72
  -2   4  11 3822.50 836.323  61
   2  -4 -11 4709.61 476.429 111
   2  -4 -11 5180.11 520.239 120
   2   4 -11 5161.69 539.994 120
   2   4 -11 5084.89 530.557 124
  -2   4  11 4431.49 507.182  86
  -2   4  10 15146.1 1732.04  57
  -2   4  10 15233.7 1066.34  72
  -2   4  10 13608.6 1665.34  43
  -2   4  10 13293.6 1619.65  41
  -2  -4  10 10222.6 1432.25  41
   2   4 -10 17048.9 1076.60 124
   2   4 -10 14952.5 1025.39 120
   2  -4 -10 15521.8 1001.71 111
   2  -4 -10 14583.4 952.502  92
  -2   4  10 15459.7 1062.99  86
  -2   4   9 5804.98 985.671  57
  -2   4   9 6463.03 1070.40  65
  -2  -4   9 3971.00 871.243  41
  -2   4   9 5553.70 971.488  41
   2   4  -9 3822.34 783.217  26
   2  -4  -9 2910.69 639.739  27
  -2   4   9 5259.69 944.177  43
  -2  -4   9 4631.67 901.294  17
  -2   4   9 4503.04 884.475  17
   2   4  -9 4728.53 536.496 129
   2   4  -9 4608.50 534.901 119
   2   4  -9 5278.84 553.542 124
   2   4  -9 5235.91 548.424 120
   2  -4  -9 5587.39 541.875 111
   2  -4  -9 5486.43 526.031 130
   2  -4  -9 5545.35 515.886  92
   2  -4  -9 5896.24 550.769  85
   2   4  -8 162.261 174.828  26
  -2  -4   8 465.131 212.731  43
  -2   4   8 693.852 317.696  17
   2  -4  -8 302.809 168.694  27
  -2   4   8 435.283 298.915  43
  -2  -4   8 818.612 350.055  11
  -2  -4   8 211.836 190.225  17
  -2   4   8 447.657 181.493  55
  -2   4   8 568.696 291.374  59
  -2   4   8 628.855 330.037  65
  -2   4   8 1066.63 410.066  57
   2  -4  -8 708.542 182.645  92
   2  -4  -8 588.337 167.469  85
  -2  -4   7 3815.58 654.291  10
  -2   4   7 4704.24 762.123  43
  -2  -4   7 4283.58 650.146   9
  -2  -4   7 4868.48 713.525  12
  -2   4   7 5146.87 824.751  28
   2  -4  -7 5026.69 694.358  27
  -2  -4   7 5696.55 829.793  11
   2   4  -7 4463.98 754.312  26
  -2   4   7 3908.69 695.587  11
  -2   4   7 5292.39 804.332  17
  -2   4   7 4460.85 717.970  65
  -2   4   7 5859.57 875.617  57
  -2   4   7 6389.39 920.973  55
  -2   4   7 4326.56 732.691  59
  -2   4   7 5091.40 471.526  71
   2  -4  -7 4557.45 432.669  85
  -2   4   6 5593.90 757.518  28
  -2  -4   6 5133.19 672.774  12
   2   4  -6 5140.37 725.640  26
   2  -4  -6 5376.72 652.541  27
  -2  -4   6 5404.46 708.931  10
  -2   4   6 4907.99 697.583  11
  -2   4   6 5257.24 738.748  59
  -2   4   6 5896.25 812.949  55
   2  -4  -6 5301.84 715.952  68
  -2   4   6 4776.13 433.643  71
  -2  -4   5 16910.9 1140.77   9
  -2  -4   5 14786.3 1521.36   8
  -2   4   5 17320.8 1247.83  11
  -2   4   5 18010.6 1321.11  28
   2  -4  -5 14824.2 1087.23  27
   2  -4  -5 17729.6 1295.19  23
   2   4  -5 18688.2 1336.29  26
  -2   4   5 17853.8 1328.66  38
  -2   4   5 16152.9 1305.93  55
   2  -4  -5 15091.5 1125.06  50
  -2   4   5 16439.5 1299.19  59
   2  -4  -5 16257.5 1248.68  68
  -2  -4   4 3517.36 407.007   9
   2  -4  -4 3160.77 458.096  23
  -2  -4   4 2431.24 495.400   8
   2   4  -4 2602.04 355.446  30
   2  -4  -4 2271.83 469.253   1
  -2   4   4 2730.90 273.419   9
  -2   4   4 2521.61 433.120  28
  -2  -4   4 2200.58 433.071   7
   2   4  -4 3015.02 447.409  26
  -2   4   4 2971.40 415.530  11
  -2   4   4 2731.76 426.011  38
  -2   4   4 2754.70 436.607  46
  -2   4   4 2780.02 462.654  55
   2  -4  -4 2281.66 356.044  50
   2   4  -3 21359.4 1618.69   2
  -2   4   3 19486.1 1173.55  25
  -2  -4   3 25715.2 1253.09   9
   2   4  -3 23432.2 1357.09  26
   2  -4  -3 23484.9 1350.75  23
  -2  -4   3 22003.6 936.002   1
  -2  -4   3 22470.4 1603.44   8
  -2  -4   3 21231.9 1408.15   4
  -2   4   3 22277.3 1319.93   3
   2  -4  -3 20363.8 1574.27   2
  -2  -4   3 24528.5 1376.36   7
  -2   4   3 24240.5 1381.26  28
   2   4  -3 21847.9 1214.97  30
   2  -4  -3 20106.5 1336.06   4
  -2   4   3 23009.9 1382.59  38
  -2  -4   3 23458.7 940.396   1
  -2   4   3 20890.9 1357.74  46
  -2  -4   2 21071.1 1012.85   9
  -2   4   2 17803.5 1092.80  34
  -2   4   2 16387.1 992.153  25
   2  -4  -2 16544.1 1236.66   2
  -2  -4   2 17213.0 878.627   1
   2   4  -2 17933.2 1293.29   2
  -2  -4   2 17635.2 1240.60   4
   2  -4  -2 17897.6 1073.89  23
   2   4  -2 16895.4 985.159  30
  -2  -4   2 18379.3 933.485  13
   2  -4  -2 17661.2 1176.70   4
   2   4  -2 18455.8 1108.63  26
  -2   4   2 17774.6 1046.32  28
   2   4  -2 16942.2 1180.54   3
  -2  -4   2 17602.0 986.940  18
   2   4  -2 14360.9 956.210  25
  -2  -4   2 18705.1 987.514  14
  -2   4   2 16720.1 1069.29  38
  -2   4   2 15432.2 1091.88  46
  -2  -4   1 39511.0 1837.29  33
  -2  -4   1 43087.0 1879.58  16
  -2   4   1 39139.4 1971.65  34
  -2  -4   1 41643.2 1879.24  24
   2  -4  -1 42431.0 1634.14   8
   2   4  -1 41114.7 1858.55  30
  -2  -4   1 39933.1 1894.08   1
  -2  -4   1 42075.6 1875.01  18
  -2   4   1 40845.8 1902.36  25
   2   4  -1 41731.7 2243.04   4
   2   4  -1 38758.2 1925.27  26
  -2  -4   1 39171.5 2219.52   4
   2  -4  -1 39234.3 2101.60   3
   2   4  -1 38021.7 1907.59  25
  -2  -4   1 42342.9 1886.34  40
   2  -4  -1 35996.4 1853.02  42
  -2  -4   1 39200.6 1835.97   5
   2  -4  -1 38225.6 1913.22  37
   2   4   0 7071.99 818.634   4
   2  -4   0 7410.79 560.301  13
   2  -4   0 8285.64 627.361  22
   2   4   0 9017.59 622.518  30
   2  -4   0 7952.76 642.147  37
  -2  -4   0 7542.03 599.997  40
  -2  -4   0 8334.45 615.118  24
   2   4   0 7050.42 605.757  41
  -2   4   0 6496.84 625.178  34
   2  -4   0 7001.37 760.160   3
  -2   4   0 7612.35 896.651   5
  -2   4   0 8301.38 643.040  25
  -2  -4   0 8055.81 600.403  16
  -2  -4   0 7618.32 708.538   1
  -2  -4   0 7204.58 595.419  47
  -2   4  -1 6183.13 604.159  34
   2  -4   1 6359.59 583.598  15
   2   4   1 6030.51 809.762   4
   2  -4   1 6130.40 592.929  39
  -2  -4  -1 5988.47 511.525  31
   2  -4   1 6545.60 571.184  22
   2  -4   1 6097.58 522.067  13
  -2  -4  -1 6059.11 647.426   7
  -2  -4  -1 5516.10 685.233   1
  -2  -4  -1 6781.51 558.994  21
   2  -4   1 6603.00 809.220   6
   2   4   1 5970.75 590.328  41
   2   4   1 5709.03 716.028   5
  -2   4  -1 7104.53 611.779  25
  -2   4  -1 6703.44 877.348   5
   2  -4   2 18020.5 1177.12  32
   2   4   2 15052.5 1002.86  32
   2   4   2 18134.1 1205.60  41
  -2   4  -2 22613.8 1248.07  25
  -2  -4  -2 16953.9 1344.21   7
  -2  -4  -2 19305.8 1171.45  36
   2   4   2 15514.9 1445.10   5
   2   4   2 14094.7 908.789  20
  -2   4  -2 14057.8 918.455  27
   2  -4   2 19368.8 1160.76  15
   2  -4   2 15023.6 1013.01  41
   2  -4   2 14979.2 1484.49   5
  -2   4  -2 17225.5 1592.46   5
   2  -4   2 19118.8 1196.19  39
  -2  -4  -2 17061.5 1099.02  52
   2  -4   2 16563.7 1133.10  48
  -2  -4  -2 19591.6 1182.94  50
   2   4   2 14780.4 1034.06  48
  -2   4  -3 2332.75 405.647  25
   2  -4   3 2242.63 407.049  15
   2  -4   3 2191.54 430.708  32
   2  -4   3 1706.76 361.698  20
   2   4   3 1520.93 292.951  20
  -2   4  -3 1665.41 299.037  27
  -2  -4  -3 1714.92 335.732  36
   2  -4   3 1475.37 316.918  41
   2   4   3 2629.21 470.944  41
   2  -4   3 1554.98 342.599  39
  -2  -4  -3 1615.50 317.467  52
   2  -4   3 2362.96 415.713  48
  -2  -4  -3 1825.06 381.379  50
   2   4   3 1747.44 383.002  61
  -2   4  -4 137.926 94.7358  25
   2  -4   4 374.658 231.164  15
   2  -4   4 655.311 294.001  32
   2  -4   4 100.381 150.190  41
   2  -4   4 371.927 172.651  39
   2  -4   4 555.146 285.199  20
   2   4   4 172.542 137.695  20
  -2   4  -4 39.4993 72.4774  27
   2   4   4 188.427 184.508  41
  -2  -4  -4 187.632 109.107  36
  -2   4  -4 212.554 152.629  26
   2   4   4-123.390 215.869  58
   2  -4   4 218.316 197.203  58
   2   4   4 181.194 137.660  64
   2  -4   4 196.084 199.305  48
  -2  -4  -4 217.699 117.175  50
   2  -4   4-20.4987 133.627  61
  -2  -4  -4 159.110 78.6723  73
   2   4   4 128.788 91.2415  72
   2   4   4 204.895 177.440  61
   2  -4   5 3587.01 617.032  15
   2  -4   5 4339.38 688.978  32
  -2  -4  -5 4759.58 680.386  36
   2  -4   5 4490.09 679.696  20
  -2   4  -5 3116.90 540.074  27
   2  -4   5 3615.08 597.322  41
   2   4   5 4958.00 760.337  41
  -2   4  -5 4478.62 696.227  26
   2  -4   5 5205.52 759.572  39
   2   4   5 5793.93 844.693  61
   2   4   5 4382.03 733.592  58
   2  -4   5 4827.70 743.381  48
   2  -4   5 5070.83 770.311  58
   2  -4   5 4135.03 659.043  61
  -2  -4  -5 4649.62 439.682  73
   2   4   5 4151.85 428.129  72
   2   4   5 4750.98 460.125  77
   2   4   5 4557.11 761.356  64
   2  -4   5 3749.22 623.097  64
  -2  -4  -6 588.887 268.676  36
   2  -4   6 671.017 281.168  15
   2   4   6 1314.60 417.542  32
   2  -4   6 810.564 319.574  20
   2  -4   6 602.734 314.217  41
   2   4   6 1021.38 383.191  41
  -2   4  -6 537.517 230.705  26
   2  -4   6 515.573 325.707  32
   2  -4   6 1104.34 434.241  39
   2   4   6 641.037 260.596  64
   2   4   6 485.230 155.370  72
   2  -4   6 532.132 263.741  64
   2  -4   6 452.401 228.824  48
   2   4   6 1337.64 485.994  58
   2   4   6 690.501 188.961  77
   2   4   6 608.113 363.699  61
   2  -4   6 1186.64 426.920  58
  -2  -4  -6 904.973 195.906  73
   2  -4   6 672.849 295.410  61
   2   4   6 541.217 158.097  86
   2   4   7 1106.70 238.580  77
   2  -4   7 1178.45 432.731  61
   2   4   7 901.529 414.646  48
   2  -4   7 992.529 403.777  58
   2   4   7 1017.36 239.321  72
   2   4   7 1106.58 437.645  61
   2   4   7 915.240 402.987  64
   2   4   7 819.370 283.953  58
   2  -4   7 1111.83 444.867  64
   2  -4   7 976.018 387.870  48
   2   4   7 1014.63 370.216  32
   2  -4   7 751.019 352.334  20
   2  -4   7 491.192 274.690  39
  -2  -4  -7 849.139 375.213  27
  -2   4  -7 1009.71 404.156  26
   2  -4   7 1031.23 410.812  32
   2  -4   7 730.126 306.591  41
   2   4   7 639.571 295.791  41
   2  -4   7 870.951 364.521  15
  -2  -4  -7 999.468 236.174 111
  -2   4  -7 1336.26 268.649 129
  -2   4  -7 1086.58 243.235 117
  -2  -4  -7 551.445 153.655 121
  -2   4  -7 1075.53 236.873 120
  -2   4  -7 1069.60 260.122 124
   2   4   7 777.724 190.777  86
   2   4   8 9352.17 765.147  72
   2  -4   8 8196.68 1206.97  48
   2  -4   8 7177.20 1166.26  58
   2   4   8 7876.91 1216.04  61
   2   4   8 8195.24 1217.50  58
   2   4   8 8379.79 735.797  77
   2   4   8 6520.35 1062.98  48
   2   4   8 8609.10 1268.31  64
  -2   4  -8 8300.29 693.045 117
  -2  -4  -8 7881.05 664.986 121
  -2   4  -8 8585.88 730.057 129
  -2   4  -8 7330.56 675.490 124
  -2   4  -8 8161.45 709.677 120
   2  -4   8 7426.17 1149.48  39
   2   4   8 7144.20 1160.81  41
   2  -4   8 6275.91 1078.11  32
   2   4   8 6012.08 995.464  32
  -2   4  -8 4958.72 918.630  26
  -2  -4  -8 6999.60 1081.46  27
   2   4   9 5268.73 560.159  77
   2  -4   9 5301.66 1009.76  58
   2   4   9 4645.13 911.059  61
   2   4   9 5753.20 1042.90  64
   2   4   9 3794.55 822.322  58
   2   4   9 4647.11 545.560  72
  -2   4  -9 5182.31 518.938 117
   2   4   9 5349.59 548.051 114
  -2  -4  -9 5545.71 545.283 121
   2   4   9 5659.72 591.694 133
  -2   4  -9 5882.91 579.489 129
  -2   4  -9 5760.13 564.021 120
   2   4  10 3191.85 415.991  72
   2   4  10 3583.11 436.297  77
   2   4  10 2567.85 667.237  64
  -2   4 -10 3860.90 440.874 129
   2   4  10 3863.85 436.159 133
   2   4  10 4213.00 439.609 114
  -2   4 -10 3953.42 438.588 120
  -2  -4 -10 3674.47 405.265 121
   2  -4  10 4187.98 478.052  84
   2   4  10 3782.52 441.097  88
  -2  -4 -11 1522.39 227.228 121
  -2  -4 -11 1824.17 249.607 129
  -2   4 -11 1770.39 247.003 120
   2   4  11 1723.65 247.638 102
   2   4  11 1368.71 247.675  89
   2   4  11 1236.01 226.440  88
   2  -5 -13 390.636 101.801 120
  -2   5  13 461.894 126.388 114
  -2   5  12-117.434 128.900  77
   2   5 -12 207.355 140.012 120
   2   5 -12-73.0374 75.9095 128
  -2   5  12 51.1428 80.2771 122
   2   5 -12 23.3657 97.6457 124
   2  -5 -12 55.1785 87.3661 120
  -2   5  12 106.782 85.9552  86
  -2   5  11 4517.62 525.978  72
  -2   5  11 3988.97 837.078  61
   2  -5 -11 4647.12 479.219 120
   2   5 -11 4200.24 478.603 124
   2  -5 -11 4051.65 440.253 111
   2   5 -11 4257.02 471.512 120
  -2   5  11 4169.75 491.199  86
  -2   5  10 4305.94 521.338  72
  -2   5  10 4209.15 904.916  57
   2  -5 -10 4522.47 483.921 111
   2   5 -10 3837.18 465.755 120
   2   5 -10 4710.54 527.306 124
   2  -5 -10 4013.77 447.245  92
  -2   5  10 4638.21 525.905  86
  -2   5   9 4296.01 806.389  65
  -2   5   9 5200.94 946.619  57
  -2   5   9 2804.60 677.832  35
  -2   5   9 3609.01 775.571  17
   2   5  -9 3358.87 764.657  26
  -2   5   9 4082.56 874.511  43
  -2   5   9 4062.55 859.047  41
  -2  -5   9 3232.80 738.637  41
  -2  -5   9 3375.86 771.531  17
   2   5  -9 4198.26 485.246 124
   2   5  -9 4192.30 483.368 120
   2  -5  -9 4477.87 485.911 111
   2   5  -9 7472.54 675.058 119
   2  -5  -9 3949.31 447.164 130
  -2   5   9 4376.88 511.245  86
   2  -5  -9 4394.21 462.437  92
   2  -5  -9 4197.19 457.112  85
   2   5  -8 629.587 310.939  26
   2  -5  -8 598.659 245.831  27
  -2   5   8 645.245 311.199  43
  -2  -5   8 470.947 293.707  11
  -2   5   8 61.7251 162.395  41
  -2   5   8 753.000 310.767  17
  -2  -5   8 733.729 333.889  17
  -2   5   8 736.764 183.245  71
  -2   5   8 501.569 361.850  65
  -2   5   8 700.017 339.705  57
   2  -5  -8 1347.19 252.408  85
   2  -5  -8 408.753 135.367  92
  -2   5   7 1961.88 517.868  43
   2   5  -7 2199.47 541.738  26
  -2  -5   7 2096.72 457.104   9
   2  -5  -7 2206.02 468.388  27
  -2  -5   7 1670.79 415.073  12
  -2  -5   7 1923.01 482.119  10
  -2   5   7 1966.78 470.980  11
  -2  -5   7 1896.58 478.909  11
  -2   5   7 2433.76 562.294  17
  -2   5   7 1878.23 281.326  71
  -2   5   7 3008.63 624.986  55
  -2   5   7 3082.14 655.853  57
  -2   5   7 2229.84 525.316  65
  -2   5   7 2395.58 554.859  59
   2  -5  -7 2422.97 305.638  92
   2  -5  -7 1882.72 272.925  85
  -2   5   7 1818.22 274.254  87
  -2   5   6 1451.27 375.070  17
   2   5  -6 1515.98 407.369  26
  -2   5   6 1274.65 389.355  28
   2  -5  -6 1548.72 352.022  27
  -2   5   6 1402.66 370.908  43
  -2  -5   6 885.392 272.483   9
  -2   5   6 1539.04 391.568  11
  -2  -5   6 1823.10 421.597  10
  -2   5   6 1210.19 228.774  71
  -2   5   6 1233.24 370.037  55
  -2   5   6 1714.47 427.012  59
   2  -5  -6 1548.00 388.301  68
  -2   5   6 1419.91 418.617  65
  -2  -5   5 3047.67 441.798   9
   2  -5  -5 3708.28 561.525  23
  -2   5   5 3060.83 479.082  11
  -2   5   5 3089.41 550.450  28
   2   5  -5 3776.42 569.868  26
   2  -5  -5 3424.17 519.369  68
  -2   5   5 2930.51 520.942  65
  -2   5   5 2673.41 517.916  55
  -2   5   5 3274.72 542.378  59
   2  -5  -5 3032.94 462.028  50
  -2  -5   4 35353.4 1765.01   9
   2  -5  -4 33870.6 1910.86  23
  -2  -5   4 30049.4 2234.86   8
   2   5  -4 32106.9 1703.35  30
   2   5  -4 36319.0 1964.12  26
  -2   5   4 32709.4 1921.67  28
  -2   5   4 33368.8 1787.51  11
  -2   5   4 31386.6 1937.46  59
  -2   5   4 34955.3 2009.43  55
  -2   5   3 1979.19 324.734  25
   2   5  -3 2197.26 315.441  30
   2   5  -3 2036.23 353.245  26
  -2  -5   3 2396.64 329.475   9
   2   5  -3 2907.83 484.926   3
   2  -5  -3 2618.63 404.425  23
  -2  -5   3 2183.15 489.869   8
  -2  -5   3 2715.07 347.465  13
   2  -5  -3 1916.38 365.400   4
  -2  -5   3 1971.14 411.718   4
  -2   5   3 2071.84 366.966  28
  -2   5   3 2449.90 319.451  11
   2   5  -3 1634.47 270.262  25
  -2   5   3 2002.53 375.769   3
  -2   5   3 2281.82 409.398  55
  -2  -5   2 4822.43 434.705   1
   2   5  -2 3972.72 448.972  25
  -2  -5   2 4085.89 341.970  15
   2  -5  -2 4226.43 550.212   2
   2   5  -2 4216.14 573.870   2
  -2  -5   2 4694.40 455.124  33
   2  -5  -2 4175.36 478.041  23
  -2  -5   2 4957.61 460.584  14
  -2  -5   2 4279.95 616.839   4
   2   5  -2 4843.47 468.839  30
  -2  -5   2 4324.15 406.849  13
   2  -5  -2 4028.39 573.561   4
  -2  -5   2 4925.47 363.994   7
  -2   5   2 3695.47 441.430  28
   2   5  -2 5028.47 528.132  26
   2   5  -2 4390.30 599.426   3
   2  -5  -2 3530.83 330.772  18
  -2  -5   2 4397.16 440.629  18
  -2  -5   2 4279.95 356.766   5
  -2   5   2 4413.98 565.664   3
  -2   5   2 4322.44 472.662  25
  -2  -5   2 4352.54 419.554   9
   2  -5  -1 2941.80 371.963  42
  -2  -5   1 2862.52 366.409  24
  -2  -5   1 2857.02 348.210  14
   2  -5  -1 2836.75 263.273   8
  -2  -5   1 2704.48 348.251  18
   2  -5  -1 2578.00 460.601   3
   2   5  -1 3117.25 365.816  30
   2   5  -1 2554.91 365.323  25
  -2   5   1 2733.71 366.158  25
  -2  -5   1 2586.84 494.909   4
   2   5  -1 2750.30 522.309   4
  -2  -5   1 2935.54 363.585  33
  -2  -5   1 3069.16 360.425  16
  -2  -5   1 2957.17 395.510   1
   2   5  -1 2893.64 379.132  26
  -2  -5   1 2858.89 355.109  40
   2  -5  -1 2631.25 384.964  37
   2  -5  -1 2640.22 374.912  45
  -2  -5   0 57551.7 2492.59  24
   2  -5   0 48832.7 2815.69   3
   2  -5   0 54581.7 2493.70  22
   2   5   0 56171.1 2602.19  25
   2   5   0 53449.3 3011.37   4
   2   5   0 60994.7 2495.01  30
  -2  -5   0 51430.8 2674.46   1
  -2  -5   0 50181.3 2371.78   7
   2  -5   0 56501.0 2546.13  37
  -2   5   0 52329.3 3019.99   5
  -2  -5   0 56179.6 2486.22  40
  -2   5   0 55910.1 2524.43  25
   2   5   0 48173.9 2428.27  41
  -2  -5   0 59692.8 2487.55  16
   2  -5   0 52333.9 2536.68  51
   2  -5   0 56122.6 2554.71  45
  -2  -5   0 54289.1 2479.25  47
  -2  -5  -1 7811.41 654.796  24
   2   5   1 6496.53 770.369   5
  -2  -5  -1 5363.72 475.656  23
  -2  -5  -1 6323.45 777.537   1
   2   5   1 6854.48 922.611   4
  -2   5  -1 7076.25 935.956   5
   2  -5   1 7348.62 650.770  22
   2  -5   1 7554.90 616.105  13
  -2  -5  -1 6168.87 654.460   7
  -2  -5  -1 7998.05 639.456  21
   2   5   1 7558.03 678.893  41
   2  -5   1 6070.57 814.368   3
   2  -5   1 6482.84 651.353  39
  -2   5  -1 7530.98 669.509  25
   2  -5   1 7853.84 689.865  37
  -2  -5  -1 7613.22 667.578  47
   2  -5   1 7637.79 689.225  51
  -2   5  -2 20278.1 1800.84   5
   2  -5   2 21520.2 1319.05  15
   2  -5   2 17522.2 1237.20  32
   2   5   2 19248.6 1324.54  41
   2  -5   2 22226.6 1257.74  13
  -2  -5  -2 19344.4 1169.68  21
  -2  -5  -2 16661.1 1398.69   7
  -2   5  -2 23312.4 1366.26  25
   2  -5   2 19896.9 1299.24  39
   2   5   2 15728.0 1518.78   5
  -2  -5  -2 21561.6 1342.87  50
  -2  -5  -2 21392.9 1284.21  52
   2  -5   2 18438.3 1263.77  48
   2  -5   3 67258.5 3111.41  39
   2  -5   3 57519.4 2973.63  32
  -2  -5  -3 69822.4 3086.86  36
   2  -5   3 66168.1 3031.71  15
   2  -5   3 47779.9 2732.98  41
  -2   5  -3 78584.5 3272.98  26
   2   5   3 64204.7 3119.15  41
  -2   5  -3 69902.9 3078.22  25
   2  -5   3 61755.3 3021.48  48
  -2  -5  -3 63401.5 3038.59  50
  -2  -5  -3 50175.3 2778.01  52
   2   5   3 57796.2 3086.64  61
  -2  -5  -4 7172.35 794.709  36
  -2   5  -4 6145.98 729.121  25
   2  -5   4 6267.65 741.266  15
   2  -5   4 5947.99 739.191  32
   2  -5   4 4380.63 625.969  20
  -2   5  -4 6725.62 819.638  26
   2  -5   4 6006.85 711.433  41
   2   5   4 5806.49 773.983  41
   2  -5   4 5505.29 730.125  39
  -2  -5  -4 5273.09 440.265  73
   2   5   4 5076.17 725.767  58
   2  -5   4 5060.74 702.890  58
   2   5   4 5349.68 475.413  72
   2  -5   4 5428.08 725.376  48
   2   5   4 5292.63 778.446  61
   2   5   4 6133.39 854.070  64
   2   5   4 5072.92 462.276  77
  -2  -5  -4 6196.63 766.669  50
  -2  -5  -5 16402.4 1410.46  36
   2  -5   5 16701.9 1450.90  15
   2  -5   5 16167.4 1435.10  32
   2  -5   5 17016.6 1459.59  20
  -2   5  -5 17239.2 1506.81  26
   2   5   5 15904.6 1482.83  41
   2  -5   5 17545.4 1492.61  39
   2   5   5 16225.3 1495.69  58
   2   5   5 16880.1 1009.51  72
   2  -5   5 16022.4 1454.63  58
   2   5   5 17774.5 1574.41  61
   2  -5   5 18091.1 1524.09  48
   2   5   5 16644.3 1011.82  77
  -2  -5  -5 16420.8 946.800  73
   2   5   5 17319.5 1600.86  64
   2   5   5 15711.4 974.835  86
  -2  -5  -6-66.4682 170.841  36
   2  -5   6 170.916 274.472  32
   2  -5   6 26.6464 172.217  15
   2   5   6 144.747 150.621  32
  -2   5  -6 60.9140 164.967  26
   2  -5   6-249.371 281.961  20
   2   5   6 188.636 308.349  41
   2  -5   6 358.699 178.654  39
   2   5   6 166.537 152.659  72
  -2  -5  -6 44.5533 76.2241  73
   2  -5   6 45.6302 214.044  58
   2   5   6 216.557 313.306  64
   2   5   6 68.4901 195.213  58
   2   5   6 376.590 333.968  61
   2  -5   6-169.129 237.602  48
   2   5   6 48.0047 107.540  77
   2   5   6 87.7192 118.383  86
   2   5   7 2195.90 560.769  48
   2   5   7 3584.35 796.608  64
   2   5   7 3471.47 464.020  72
   2  -5   7 2866.20 673.270  58
   2   5   7 3186.76 756.609  61
   2   5   7 3223.32 416.271  77
   2   5   7 3723.83 796.431  58
   2  -5   7 2876.40 686.958  48
   2  -5   7 2929.24 656.647  15
   2   5   7 2590.35 610.351  32
   2  -5   7 2849.58 688.845  32
   2   5   7 2707.94 689.290  41
  -2  -5  -7 3149.93 692.256  27
  -2   5  -7 2578.67 619.187  26
   2  -5   7 3481.16 730.972  39
  -2   5  -7 2607.56 383.112 124
  -2   5  -7 2773.95 379.619 120
  -2  -5  -7 2982.36 382.059 111
  -2   5  -7 2984.78 404.530 117
  -2   5  -7 2929.84 407.398 129
  -2  -5  -7 2875.72 377.509 121
   2   5   7 2628.68 374.169  86
   2   5   8 1114.84 257.025  72
   2   5   8 725.650 368.157  48
   2  -5   8 1071.03 423.845  48
   2   5   8 1317.85 457.096  64
   2  -5   8 748.977 470.765  58
   2   5   8 751.495 204.524  77
   2   5   8 655.116 328.486  58
   2   5   8 919.165 397.675  61
   2   5   8 435.594 333.046  41
   2  -5   8 517.902 519.015  32
  -2  -5  -8 529.838 248.216  27
  -2   5  -8 709.361 362.975  26
   2  -5   8 1486.65 548.020  39
  -2  -5  -8 967.209 217.212 111
   2   5   8 911.407 230.670 114
  -2   5  -8 715.471 221.505 120
  -2   5  -8 1147.63 243.477 117
  -2   5  -8 704.879 230.217 129
  -2  -5  -8 721.956 166.609 121
  -2   5  -8 924.978 245.615 124
   2   5   8 909.012 212.879  86
   2   5   9 1577.21 530.757  64
   2   5   9 242.625 227.825  58
   2   5   9 781.335 236.330  72
   2   5   9 1161.01 267.520  77
   2  -5   9 527.936 330.684  58
  -2   5  -9 989.469 252.228 120
   2   5   9 994.897 257.033 133
   2   5   9 584.066 147.020 114
  -2   5  -9 580.629 179.697 117
  -2  -5  -9 893.355 218.864 121
  -2   5  -9 925.720 234.870 129
   2   5  10 9939.94 793.611  72
   2   5  10 10813.6 819.548  77
  -2   5 -10 11586.9 810.380 120
  -2  -5 -10 12279.6 790.794 121
   2   5  10 11365.2 809.300 133
   2   5  10 11449.8 783.564 114
  -2   5 -10 11997.1 821.694 129
   2  -5  10 10419.0 811.172  84
   2   5  10 11826.7 831.511  88
   2   5  11 1262.10 191.871 114
  -2   5 -11 1700.39 239.457 120
  -2  -5 -11 1871.81 239.357 121
  -2  -5 -11 1677.82 226.338 129
   2   5  11 1897.76 257.728 102
  -2   6  12 3838.78 406.185 122
   2   6 -12 4485.55 446.925 128
   2  -6 -12 5481.02 462.172 120
   2   6 -12 5946.22 499.410 124
   2   6 -12 4735.26 438.153 120
  -2   6  11 2513.43 629.708  64
  -2   6  11 3110.01 417.866  72
   2   6 -11 3660.08 434.154 124
   2   6 -11 3401.91 411.170 120
  -2   6  11 3387.54 419.528 122
   2  -6 -11 3287.42 383.738 111
   2  -6 -11 4079.24 443.549 120
  -2   6  11 3529.80 445.066  86
  -2   6  10 61167.7 2802.31  72
  -2   6  10 52714.2 3748.48  57
   2  -6 -10 59992.6 2682.26 111
   2   6 -10 61691.0 2756.69 124
   2   6 -10 56233.6 2689.79 120
   2  -6 -10 59137.3 2634.43  92
  -2   6  10 59134.6 2769.86  86
  -2   6   9-200.397 282.678  57
  -2   6   9-41.8749 177.571  65
  -2   6   9 199.270 258.748  35
  -2   6   9 440.057 292.865  43
   2   6  -9 582.752 338.170  26
  -2   6   9 177.946 257.641  41
  -2   6   9-262.286 404.618  17
   2   6  -9 216.729 144.591 124
   2   6  -9 10.6428 111.668 119
   2  -6  -9 104.926 106.852 111
   2  -6  -9 71.8310 101.751 130
   2   6  -9 191.559 115.549 120
   2  -6  -9 188.230 95.1284  85
  -2   6   9 14.7187 137.039  86
   2  -6  -9 67.1173 85.0042  92
  -2   6   8 2447.91 584.719  65
  -2   6   8 2217.23 621.379  57
  -2   6   8 2337.66 337.178  71
   2   6  -8 1723.92 549.079  26
  -2   6   8 1830.20 543.779  43
  -2   6   8 1779.61 520.372  17
  -2   6   8 1398.70 508.038  41
   2  -6  -8 1768.18 293.507 111
   2  -6  -8 1846.69 293.218  92
   2  -6  -8 1843.47 288.033  85
  -2   6   8 1504.57 257.606  87
  -2  -6   7 240.986 195.895  10
  -2   6   7 293.198 333.982  43
  -2  -6   7-18.1326 173.229  11
   2   6  -7 269.719 313.032  26
  -2   6   7 471.884 291.891  17
  -2   6   7 229.813 112.044  71
  -2   6   7 537.533 279.419  57
  -2   6   7 170.290 162.642  55
  -2   6   7 730.652 334.179  65
  -2   6   7 104.737 97.6445  87
   2  -6  -7 141.616 109.002  85
   2  -6  -7 22.3447 64.0239  92
   2  -6  -7 153.521 59.0161  94
  -2  -6   6 4045.55 588.578   9
   2  -6  -6 4223.79 597.482  27
  -2   6   6 4186.63 682.571  43
   2   6  -6 4459.56 693.092  26
  -2   6   6 4315.26 646.167  17
  -2   6   6 3741.18 623.506  11
  -2   6   6 4447.97 734.580  57
  -2   6   6 4143.33 725.005  55
  -2   6   6 4049.87 682.141  65
   2  -6  -6 4606.47 690.498  68
  -2   6   6 4442.05 436.191  71
  -2   6   6 4205.05 684.802  59
   2  -6  -6 3567.97 585.755  50
  -2  -6   5 4195.53 539.941   9
   2  -6  -5 4056.42 616.600  23
  -2   6   5 4908.97 677.488  43
   2   6  -5 4757.73 674.960  26
  -2   6   5 3665.40 528.869  11
  -2   6   5 5334.78 659.803  17
  -2   6   5 3942.90 639.755  59
  -2   6   5 3733.65 623.961  65
  -2   6   5 4185.56 650.917  55
  -2   6   5 4062.86 400.394  71
   2  -6  -5 4348.95 594.832  50
   2  -6  -5 5061.62 680.957  68
  -2  -6   4 12128.4 906.351   9
   2  -6  -4 11730.3 996.139  23
  -2   6   4 10368.3 879.579  25
   2   6  -4 9683.57 800.997  30
  -2  -6   4 11616.6 905.204  13
  -2   6   4 11456.1 1004.65  28
   2   6  -4 10643.1 976.678  26
  -2   6   4 11007.1 872.982  11
   2  -6  -4 10361.4 954.169  68
  -2   6   4 11829.4 1082.44  55
  -2   6   4 11482.9 1049.00  59
  -2   6   4 11200.2 1039.57  65
   2   6  -3 24.6672 127.655   3
  -2   6   3 140.932 118.584  25
  -2  -6   3 406.117 172.805   9
  -2  -6   3-23.3806 99.3025  15
   2  -6  -3 326.789 155.923  23
  -2  -6   3-58.2766 189.274   8
  -2  -6   3 412.313 167.331  14
   2   6  -3 220.802 105.938  30
  -2  -6   3 234.434 141.821  13
   2   6  -3 122.150 168.389  26
   2  -6  -3 192.738 157.990   4
  -2   6   3 181.151 177.096  28
  -2  -6   3 126.588 185.072   4
   2   6  -3 154.120 103.697  25
  -2   6   3 167.917 141.345   3
  -2   6   3 299.532 146.196  59
  -2   6   3 302.849 159.223  55
  -2  -6   2 404144. 13108.9   9
   2  -6  -2 317131. 13364.0   2
   2   6  -2 303822. 13370.9   2
  -2  -6   2 317260. 13030.2  42
   2   6  -2 336299. 13754.6   3
  -2   6   2 385514. 13309.3  25
  -2  -6   2 382373. 13187.5  33
   2  -6  -2 393215. 13386.2  23
  -2  -6   2 342653. 13181.4   1
   2   6  -2 405141. 13235.5  30
  -2  -6   2 318530. 13752.0   4
  -2  -6   2 379744. 13104.8  13
   2  -6  -2 338012. 13727.3   4
   2  -6  -2 337715. 13000.3  33
   2   6  -2 378237. 13321.5  26
  -2  -6   2 398085. 13218.9  14
  -2  -6   2 405113. 13253.3  18
  -2   6   2 358166. 13694.9   3
   2   6  -2 343445. 13219.2  25
   2  -6  -2 334440. 12935.6  18
   2  -6  -2 350143. 13179.0  44
  -2   6   2 325835. 13293.5  55
  -2  -6   2 333735. 13110.0  44
   2  -6  -1 804.989 225.190  42
  -2   6   1 724.100 220.100  25
  -2  -6   1 754.312 193.474  16
  -2  -6   1 695.770 177.076  40
  -2  -6   1 879.616 194.049  33
  -2  -6   1 670.516 172.175  14
   2  -6  -1 758.058 156.646  14
  -2  -6   1 638.665 175.701  44
   2   6  -1 381.576 164.059  30
  -2  -6   1 619.241 265.716   4
  -2  -6   1 924.343 258.591   1
   2  -6  -1 616.363 212.839   2
   2   6  -1 572.863 215.764   2
   2  -6  -1 707.383 217.312  44
  -2  -6   1 654.454 159.922  42
   2   6  -1 762.185 240.401  26
  -2  -6   1 803.877 203.612  18
   2  -6  -1 952.849 250.019  37
   2   6  -1 475.829 138.698  25
   2  -6  -1 737.489 209.606  45
  -2  -6   1 739.201 206.362  53
  -2  -6   0 850.973 222.686  40
  -2  -6   0 979.126 230.037  16
  -2   6   0 732.384 225.264  25
  -2  -6   0 794.257 264.550   1
   2   6   0 655.596 190.821  41
   2  -6   0 871.726 219.310  42
  -2  -6   0 1095.60 227.528  24
   2   6   0 1185.76 244.479  30
   2  -6   0 956.548 216.051   8
   2  -6   0 863.126 226.497  22
   2   6   0 1102.97 250.434  25
   2  -6   0 669.373 291.238   3
  -2   6   0 578.703 296.813   5
   2  -6   0 772.661 214.757  37
   2  -6   0 1156.92 281.208  45
  -2  -6   0 1015.34 245.697  53
   2  -6   0 622.562 209.630  51
  -2  -6   0 926.359 223.391  47
  -2  -6  -1 86178.0 3587.47  24
   2  -6   1 87177.2 3678.82  37
  -2   6  -1 67656.2 4095.74   5
   2  -6   1 85104.6 3621.90  22
   2  -6   1 82600.3 3529.67  13
  -2  -6  -1 85951.4 3609.75  40
  -2  -6  -1 84071.6 3535.15  21
  -2  -6  -1 69471.4 3547.53   7
  -2   6  -1 85731.9 3673.29  25
  -2  -6  -1 86558.0 3541.95  16
   2   6   1 75326.9 3561.92  41
   2  -6   1 78785.0 3648.26  51
  -2  -6  -1 82816.4 3610.86  47
   2  -6   2 8627.46 832.583  39
   2  -6   2 9308.25 822.180  22
   2   6   2 9108.18 862.199  41
   2  -6   2 9451.12 794.208  13
  -2   6  -2 10406.5 944.273  26
  -2  -6  -2 8087.52 719.090  21
   2  -6   2 10152.5 886.748  15
  -2   6  -2 10985.0 914.040  25
   2  -6   2 9234.25 854.829  51
  -2  -6  -2 9091.17 853.835  62
  -2  -6  -2 8970.03 804.404  52
  -2  -6  -3 11228.2 1008.11  36
   2  -6   3 10724.6 976.062  32
   2  -6   3 11793.6 1001.60  15
   2   6   3 10332.0 1002.88  41
   2  -6   3 10783.6 937.623  13
   2  -6   3 10341.6 983.557  39
  -2   6  -3 12421.9 1040.70  25
  -2  -6  -3 11615.8 1037.16  50
  -2  -6  -3 10169.1 652.436  73
   2   6   3 10155.4 690.190  72
   2   6   3 9154.42 1004.23  64
   2  -6   3 8544.70 891.035  48
   2   6   3 10441.6 1031.94  61
  -2  -6  -4 7904.55 876.651  36
   2  -6   4 8646.35 920.885  15
  -2   6  -4 8461.85 949.319  26
   2  -6   4 7569.71 896.905  39
   2  -6   4 7273.87 866.149  32
   2   6   4 8251.29 952.644  41
  -2   6  -4 7988.98 870.860  25
   2  -6   4 5662.13 766.334  58
   2   6   4 6305.22 837.406  58
  -2  -6  -4 8414.45 582.238  73
  -2  -6  -4 7932.30 896.144  50
   2   6   4 7441.95 927.980  61
   2   6   4 8097.41 970.691  64
   2  -6   4 7522.99 880.708  48
   2   6   4 8225.14 616.782  72
   2   6   4 7518.85 599.476  77
  -2  -6  -5 3072.59 598.526  36
   2  -6   5 2610.34 563.310  32
   2  -6   5 3454.95 634.357  15
   2   6   5 3603.06 693.326  41
  -2   6  -5 2804.41 589.569  26
   2  -6   5 2658.57 559.367  39
   2  -6   5 2566.38 525.169  48
  -2  -6  -5 3080.03 346.754  73
  -2  -6  -5 2740.83 554.764  50
   2   6   5 3389.87 396.579  72
   2   6   5 3433.27 709.909  64
   2   6   5 3411.73 652.280  61
   2   6   5 2904.82 369.737  77
   2  -6   5 2929.97 602.691  58
   2   6   5 2522.09 562.141  58
   2   6   5 2640.45 344.802  86
  -2  -6  -6 299.412 232.832  36
  -2   6  -6 163.084 188.347  26
   2  -6   6 372.451 311.072  15
   2  -6   6-100.030 298.681  39
   2   6   6 465.613 321.207  41
   2  -6   6 541.950 317.098  32
  -2  -6  -6 271.457 126.625  73
   2   6   6 277.473 154.311  77
   2   6   6 189.092 120.460  72
   2  -6   6 283.628 314.082  48
   2  -6   6 57.3513 139.728  58
   2   6   6 592.126 288.880  58
   2   6   6 129.130 162.131  48
   2   6   6 99.5526 222.300  64
   2   6   6 677.800 417.362  61
   2   6   6 474.561 184.940  86
   2   6   7 2249.02 634.485  58
   2  -6   7 3390.47 729.404  48
   2   6   7 3797.29 475.571  77
   2  -6   7 3579.06 751.565  58
   2   6   7 3923.30 844.277  64
   2   6   7 4023.72 875.359  61
   2   6   7 3582.65 464.761  72
   2   6   7 2908.17 664.772  48
   2  -6   7 3310.01 746.592  32
   2   6   7 2834.88 686.413  41
  -2   6  -7 3299.86 768.908  26
  -2   6  -7 3383.14 436.774 120
  -2  -6  -7 3988.36 451.186 121
  -2   6  -7 3310.82 442.296 124
  -2   6  -7 4006.97 478.450 129
  -2   6  -7 3047.93 410.408 117
  -2  -6  -7 3129.34 395.571 111
   2   6   7 4267.12 485.174  86
   2   6   8 933.840 337.881  61
   2  -6   8 1085.42 462.118  48
   2   6   8 1006.01 232.461  72
   2  -6   8 1413.89 479.737  58
   2   6   8 1059.37 421.114  64
   2   6   8 1309.31 261.572  77
   2   6   8 735.114 316.781  58
   2  -6   8 1043.64 441.665  39
   2  -6   8 790.221 384.995  32
   2   6   8 1173.11 511.863  41
  -2   6  -8 1053.57 229.309 120
   2   6   8 1003.80 269.576 114
  -2  -6  -8 1267.86 248.321 111
  -2  -6  -8 1253.92 269.045 121
  -2   6  -8 1098.22 244.316 117
  -2   6  -8 1433.78 306.404 129
   2   6   8 1384.67 266.573  86
   2   6   9 2343.44 632.863  64
   2   6   9 1691.29 524.577  58
   2   6   9 2274.13 373.259  77
   2   6   9 2612.82 394.227  72
   2   6   9 2280.47 330.794 114
  -2   6  -9 2908.53 391.213 120
   2   6   9 2604.67 382.521 133
  -2  -6  -9 2700.38 355.958 121
  -2   6  -9 2877.98 404.775 129
  -2   6  -9 2366.36 336.274 117
   2   6   9 2191.40 339.032  86
   2  -6   9 2360.84 371.657  84
   2   6   9 2696.94 395.340  88
   2   6  10 1469.67 281.710  72
   2   6  10 2122.83 312.706 114
  -2   6 -10 1947.90 306.956 120
   2   6  10 1998.39 303.845 133
  -2  -6 -10 2269.68 311.414 121
   2  -6  10 1725.68 285.261  84
   2   6  10 2115.43 322.019  88
   2   6  11 1854.37 229.027 114
   2   6  11 2120.72 255.825 132
  -2   6 -11 1849.79 233.005 120
  -2  -6 -11 1964.00 234.586 121
  -2  -6 -11 1850.45 231.166 129
   2   6  11 1145.41 205.378 100
   2   6  11 1589.57 218.761 102
   2   7 -12 1671.15 289.272 124
   2   7 -12 986.789 176.470 120
  -2   7  12 1212.12 202.316 122
   2  -7 -12 1190.42 199.140 120
   2   7 -12 1328.04 228.906 128
  -2   7  11 3717.99 459.785  72
  -2   7  11 3381.36 429.359  77
   2  -7 -11 4219.96 425.164 111
  -2   7  11 3883.24 450.384 122
   2   7 -11 4713.62 480.985 124
   2   7 -11 4267.86 497.400 128
   2   7 -11 3900.32 427.172 120
   2  -7 -11 4570.54 457.569 120
  -2   7  11 3251.18 399.421  97
  -2   7  11 4236.18 484.375  86
  -2   7  10 36255.3 1922.90  72
  -2   7  10 29355.0 2552.90  61
   2   7 -10 35663.0 1846.63 120
   2   7 -10 38584.6 1904.42 124
   2  -7 -10 36204.4 1827.23 111
  -2   7  10 38071.5 1939.22  86
   2  -7 -10 37590.1 1806.80  92
  -2   7  10 36850.8 1874.76  97
  -2   7   9 35371.6 1793.34  72
  -2   7   9 33106.4 2675.44  57
  -2   7   9 29433.6 2522.58  35
   2   7  -9 24533.1 2349.69  26
  -2   7   9 27952.6 2483.43  43
  -2   7   9 24446.5 2269.06  41
   2  -7  -9 31546.3 1619.76 130
   2   7  -9 32956.3 1716.60 124
   2   7  -9 28698.0 1628.20 115
   2   7  -9 29429.8 1650.64 120
   2  -7  -9 33496.6 1695.55 111
  -2   7   9 35845.6 1786.56  86
   2  -7  -9 32963.9 1670.16  85
   2  -7  -9 33978.1 1650.92  92
  -2   7   8 5212.83 953.616  57
  -2   7   8 5265.96 535.728  71
  -2   7   8 3304.86 716.834  65
  -2   7   8 5709.77 992.226  35
   2   7  -8 5253.77 938.381  26
  -2  -7   8 3749.64 724.689  20
  -2   7   8 4358.21 829.542  43
  -2   7   8 3015.06 650.277  17
  -2   7   8 4071.74 777.179  41
   2   7  -8 4224.30 479.279 124
   2  -7  -8 4338.91 481.664 111
   2   7  -8 4453.84 487.150 115
   2  -7  -8 4025.40 441.722 130
  -2   7   8 4466.96 495.756  87
   2  -7  -8 5310.83 502.954  85
   2  -7  -8 4715.53 466.914  92
  -2   7   8 4242.58 495.049  86
  -2  -7   7 711.252 338.393  10
   2   7  -7 362.614 187.315  26
  -2   7   7 89.9736 165.941  43
  -2   7   7 310.672 185.570  17
  -2   7   7 283.931 218.596  41
  -2   7   7 604.072 329.024  65
  -2   7   7 133.284 224.190  57
  -2   7   7 649.608 171.890  71
  -2   7   7 612.131 179.683  87
   2  -7  -7 601.281 150.923  94
   2  -7  -7 351.290 122.596  85
   2  -7  -7 290.476 82.9813  92
  -2  -7   6 722.630 292.054   9
   2  -7  -6 1398.71 407.971  23
  -2   7   6 1586.98 448.081  43
   2   7  -6 1717.19 500.967  26
  -2   7   6 1437.58 364.703  17
  -2   7   6 903.687 347.910  55
  -2   7   6 1054.85 200.967  71
   2  -7  -6 1020.71 300.423  50
   2  -7  -6 1692.25 453.661  68
  -2   7   6 1465.25 410.460  65
  -2   7   6 1569.19 456.219  57
  -2   7   6 1227.07 222.666  87
   2   7  -5 330.674 208.922  26
  -2  -7   5 995.429 279.499   9
   2  -7  -5 453.483 219.833  23
  -2  -7   5 670.135 248.413  13
  -2   7   5 649.458 270.459  43
  -2   7   5 509.676 220.774  57
   2  -7  -5 617.264 243.204  68
  -2   7   5 604.774 155.373  71
  -2   7   5 684.802 314.505  55
  -2   7   5 473.426 245.731  65
  -2   7   5 1044.31 358.304  59
   2  -7  -5 469.342 210.368  50
  -2   7   4 204.560 109.342  25
  -2  -7   4 3.91832 79.6362  15
  -2  -7   4 73.4984 97.3760   9
   2  -7  -4 58.8403 134.804  23
  -2  -7   4 47.6288 103.461  13
   2   7  -4-79.9996 128.829  26
  -2   7   4 111.369 146.726  43
  -2   7   4 308.420 222.898  59
  -2   7   4 269.538 166.884  55
   2  -7  -4 202.494 130.926  68
  -2   7   4-64.1102 138.012  65
  -2   7   4 160.935 102.645  71
  -2   7   4-70.2982 126.883  57
  -2  -7   3 111147. 4760.15  42
  -2  -7   3 118240. 4721.51   9
   2  -7  -3 130922. 5059.69  23
  -2  -7   3 125931. 4860.85  14
   2   7  -3 113850. 4737.11  30
   2   7  -3 98592.1 4745.48  25
   2   7  -3 119812. 4990.51  26
  -2  -7   3 121295. 4808.21  13
  -2  -7   3 126271. 4889.96  18
  -2   7   3 116388. 4928.68  25
  -2  -7   3 107180. 4756.50  45
  -2   7   3 114780. 5087.09  55
  -2   7   3 100817. 4898.16  57
  -2   7   3 103199. 5008.61  59
   2  -7  -2 8694.38 802.689  23
  -2  -7   2 10230.7 794.744  14
   2   7  -2 8668.95 796.941  26
  -2  -7   2 9642.65 789.060  18
   2  -7  -2 7034.89 640.382  33
  -2  -7   2 9190.45 758.682  33
   2   7  -2 9849.14 774.745  30
  -2  -7   2 7556.66 683.350  42
  -2   7   2 8833.82 811.780  25
   2   7  -2 8634.73 800.840  25
  -2  -7   2 8395.98 746.823  44
  -2   7   2 7912.65 799.379  55
   2  -7  -2 8622.33 769.038  44
  -2  -7   2 7759.42 683.599  45
  -2  -7   1 24848.5 1412.66  33
  -2  -7   1 23531.6 1388.96  14
   2  -7  -1 22192.0 1229.84  14
   2   7  -1 25461.5 1417.33  30
  -2  -7   1 25111.1 1432.79  18
  -2  -7   1 24626.6 1394.48  16
   2   7  -1 21733.3 1367.82  26
   2  -7  -1 25923.7 1526.26  42
   2   7  -1 23700.4 1494.15  25
  -2  -7   1 25100.4 1409.21  40
  -2   7   1 22661.7 1450.37  25
  -2  -7   1 19720.4 1476.40   1
  -2   7   1 20295.5 1374.03  35
  -2  -7   1 22180.7 1372.88  44
   2  -7  -1 23922.6 1421.23  44
  -2  -7   1 23491.7 1414.09  53
  -2  -7   0 159993. 6140.20  16
   2   7   0 151084. 6349.08  25
  -2  -7   0 163799. 6200.56  24
   2   7   0 178972. 6277.48  30
  -2  -7   0 115130. 6339.10   1
   2  -7   0 157279. 6289.07  42
  -2  -7   0 159848. 6190.41  40
   2  -7   0 155716. 6302.41  37
  -2   7   0 119490. 6671.68   5
  -2   7   0 148826. 6243.93  25
  -2  -7   0 145294. 6192.45  62
  -2  -7   0 151738. 6222.73  53
   2  -7   0 163855. 6351.83  45
  -2  -7   0 157062. 6198.05  47
   2   7   1 4403.42 538.398  41
  -2  -7  -1 5220.06 581.480  24
  -2   7  -1 3723.83 724.959   5
   2  -7   1 5833.31 627.128  22
   2  -7   1 4999.33 571.233  13
  -2   7  -1 4719.15 615.428  26
  -2  -7  -1 5487.86 607.219  40
  -2   7  -1 5479.70 637.928  25
   2  -7   1 5192.38 619.487  37
  -2  -7  -1 5213.43 548.537  16
   2  -7   1 5211.24 616.851  45
  -2  -7  -1 5074.11 586.393  47
  -2  -7  -1 4988.57 614.516  60
   2  -7   1 5335.80 646.313  51
  -2  -7  -1 5372.38 629.280  62
   2   7   2 8594.63 864.740  41
   2  -7   2 10344.7 936.893  39
   2  -7   2 10128.0 899.962  22
   2  -7   2 9443.61 863.869  13
   2  -7   2 9217.48 878.451  15
  -2  -7  -2 9097.06 791.830  21
  -2   7  -2 11570.6 990.649  26
  -2   7  -2 10176.3 936.267  25
   2  -7   2 10465.1 939.631  37
   2  -7   2 9429.47 915.338  51
  -2  -7  -2 10800.5 959.592  62
  -2  -7  -3 2970.81 529.484  36
  -2   7  -3 3147.13 530.713  25
   2  -7   3 3597.32 540.832  22
   2  -7   3 3446.92 521.473  13
   2  -7   3 2507.11 439.813  15
   2  -7   3 2881.59 520.697  39
   2   7   3 2278.55 453.337  41
  -2   7  -3 4141.20 626.504  26
   2  -7   3 3283.34 548.223  51
   2   7   3 2574.32 507.418  61
  -2  -7  -3 2638.80 495.322  50
  -2  -7  -3 2909.21 314.834  73
   2   7   3 2570.92 524.932  64
   2   7   3 2913.92 338.611  72
  -2  -7  -4 4436.38 669.963  36
  -2   7  -4 3428.50 574.036  25
   2  -7   4 3676.71 619.279  32
   2  -7   4 3802.04 606.935  13
   2   7   4 4238.86 699.513  41
  -2   7  -4 4738.92 740.047  26
   2  -7   4 3097.68 590.850  39
   2  -7   4 3716.04 635.740  15
   2   7   4 4174.91 431.397  77
   2   7   4 4125.27 710.968  64
   2   7   4 4476.88 453.914  72
  -2  -7  -4 4538.46 700.535  50
  -2  -7  -4 4309.92 413.982  73
   2  -7   4 4856.45 702.385  48
   2   7   4 3732.62 669.899  61
   2   7   4 3868.89 412.365  86
  -2  -7  -5 22379.7 1758.57  36
   2  -7   5 23019.1 1825.92  15
  -2   7  -5 22804.3 1877.61  26
   2  -7   5 22382.6 1747.63  13
   2  -7   5 17427.4 1619.79  32
   2   7   5 20345.0 1775.92  41
   2  -7   5 21621.7 1792.59  39
   2   7   5 22789.9 1262.99  72
  -2  -7  -5 21409.5 1170.79  73
   2   7   5 20473.9 1824.62  64
  -2  -7  -5 23118.4 1818.60  50
   2   7   5 21577.6 1846.85  61
   2  -7   5 18646.6 1639.05  48
   2   7   5 21765.8 1251.74  77
   2   7   5 21201.5 1230.07  86
  -2  -7  -6 18927.6 1716.59  36
   2  -7   6 19140.9 1787.16  15
   2  -7   6 18956.9 1777.98  32
   2  -7   6 19022.4 1748.09  13
  -2   7  -6 21068.7 1926.64  26
   2   7   6 17924.9 1804.30  41
   2  -7   6 23569.8 1986.00  39
   2  -7   6 20437.6 1798.26  48
   2   7   6 21727.5 1285.80  77
  -2  -7  -6 21061.2 1175.93  73
   2   7   6 22178.1 2003.31  64
   2   7   6 21452.0 1935.77  61
   2   7   6 21767.3 1290.88  72
   2   7   6 21128.1 1249.75  86
   2  -7   7 1019.98 455.833  48
   2   7   7 933.107 440.155  61
   2   7   7 1265.86 245.233  72
   2   7   7 2201.95 677.857  64
   2   7   7 1573.30 324.316  77
   2  -7   7 999.398 374.064  32
  -2   7  -7 917.004 400.137  26
   2   7   7 1078.98 470.256  41
   2  -7   7 1127.82 420.104  39
  -2  -7  -7 1064.11 397.931  36
  -2   7  -7 1168.69 253.600 129
  -2  -7  -7 990.094 223.056 121
  -2  -7  -7 890.673 213.258 111
   2   7   7 976.824 215.607 122
  -2   7  -7 1247.13 255.028 117
  -2   7  -7 1186.60 258.999 120
   2   7   7 1016.18 252.966  86
   2   7   8 3776.26 486.509  72
   2   7   8 3257.97 452.765  77
   2   7   8 2110.48 557.102  64
   2   7   8 2865.69 411.025 114
  -2  -7  -8 3310.48 402.561 111
  -2  -7  -8 3917.95 438.178 121
  -2   7  -8 3422.09 442.042 129
  -2   7  -8 3512.13 439.438 120
   2   7   8 2367.68 338.933 122
  -2   7  -8 3401.92 435.660 117
   2   7   8 3026.47 407.977  86
   2  -7   8 3170.71 422.669  84
   2   7   9 5079.02 555.342  72
   2   7   9 5837.81 584.148  77
   2   7   9 5808.65 570.635 133
  -2   7  -9 5050.91 525.471 120
   2   7   9 5912.45 559.718 114
  -2  -7  -9 5459.34 522.859 121
   2   7   9 4687.97 500.435  86
   2   7   9 5234.07 540.528  88
   2  -7   9 4258.73 484.851  84
  -2  -7 -10 345.914 121.677 121
   2   7  10 225.709 109.819 114
   2   7  10 713.904 184.271 133
  -2   7 -10 583.724 171.016 120
   2   7  10 539.023 147.962 102
   2   7  10 32.8093 84.1081  88
   2   7  11 602.682 120.171 114
  -2  -7 -11 539.603 117.592 129
   2   7  11 546.596 122.274 132
  -2  -7 -11 542.363 120.729 121
  -2   7 -11 485.017 123.073 128
  -2   7 -11 619.769 141.050 120
   2   7  11 621.524 139.270  96
   2   7  11 710.756 142.371 102
   2   8 -12 499.106 114.341 128
   2   8 -12 639.174 147.441 124
   2  -8 -12 566.413 129.853 120
  -2   8  12 487.319 119.776 122
  -2   8  11 98.7079 123.150  72
  -2   8  11-22.7614 84.3632  77
   2  -8 -11-25.0364 72.3613 120
   2  -8 -11 195.645 115.955 111
   2   8 -11-20.4414 91.0748 124
   2   8 -11 195.214 170.305 128
   2   8 -11-119.591 102.284 120
  -2   8  11 120.681 106.190 122
  -2   8  11-181.235 114.137  86
   2  -8 -11 67.0358 67.2144  92
  -2   8  11 132.565 106.347  97
  -2   8  10 1183.58 249.897  72
  -2   8  10 776.664 412.917  61
  -2   8  10 1364.07 491.413  64
   2   8 -10 1317.53 287.196 128
   2  -8 -10 1429.23 251.667 111
   2   8 -10 1257.19 260.083 124
  -2   8  10 2147.13 394.778 122
  -2   8  10 1822.40 310.973  97
   2  -8 -10 1165.67 227.607  92
  -2   8  10 1691.37 333.917  86
  -2   8   9 18336.6 1163.02  72
  -2   8   9 17560.5 1876.70  57
  -2   8   9 13934.3 1677.45  35
   2  -8  -9 17835.9 1093.73 111
   2   8  -9 15093.3 1043.23 115
   2  -8  -9 15612.3 1002.14 130
   2   8  -9 15220.6 1061.52 124
   2  -8  -9 20234.6 1118.95  92
   2  -8  -9 18376.5 1096.45  85
  -2   8   9 16828.8 1124.75  86
  -2   8   8 853.714 199.459  72
  -2   8   8 1556.53 510.597  57
  -2   8   8 1421.62 504.918  35
   2   8  -8 901.380 345.298  26
  -2   8   8 533.530 351.368  43
   2  -8  -8 869.321 199.204 130
   2   8  -8 1376.17 287.066 115
   2  -8  -8 955.573 230.959 111
   2   8  -8 929.012 217.882 124
  -2   8   8 1039.32 183.576  86
   2  -8  -8 1605.02 279.617  85
   2  -8  -8 980.473 199.409  92
  -2   8   8 844.715 247.617 109
  -2   8   8 1008.89 231.024  87
  -2   8   7 2100.58 604.041  35
  -2  -8   7 2432.45 542.139  15
  -2  -8   7 1936.50 518.193  13
   2   8  -7 2289.50 598.728  26
  -2   8   7 2068.41 563.976  43
  -2   8   7 2928.60 390.687  71
  -2   8   7 2843.66 678.262  57
  -2   8   7 2692.72 634.840  65
   2  -8  -7 2787.67 345.169  85
   2  -8  -7 2372.99 308.612  94
  -2   8   7 2976.97 389.385  87
  -2   8   7 2927.94 394.934  86
  -2   8   6 134.432 139.615  35
   2   8  -6 448.117 292.047  26
  -2  -8   6 379.740 201.483   9
   2  -8  -6 643.924 313.751  23
  -2  -8   6 385.192 224.933  13
  -2   8   6 631.864 284.562  43
  -2  -8   6 287.195 196.545  15
   2  -8  -6 319.330 109.095  68
  -2   8   6 578.743 186.164  71
  -2   8   6 643.651 318.697  57
  -2   8   6 496.115 264.169  65
   2  -8  -6 518.878 197.043  50
  -2   8   6 719.380 173.572  87
  -2  -8   5 5628.12 705.915   9
  -2  -8   5 4956.03 658.546  15
   2   8  -5 6021.82 826.618  26
   2  -8  -5 6357.05 828.038  23
  -2  -8   5 6144.16 751.268  13
  -2   8   5 5373.18 764.733  43
  -2   8   5 6923.41 901.088  57
  -2   8   5 6185.30 843.968  65
   2  -8  -5 5703.03 760.733  68
   2  -8  -5 7066.65 824.429  50
  -2   8   5 6550.08 545.504  71
  -2  -8   4 224.945 120.375   9
   2  -8  -4 265.163 180.533  23
  -2  -8   4 256.227 157.771  14
   2   8  -4 270.368 199.732  26
  -2   8   4 284.850 127.668  25
  -2  -8   4 425.833 179.698  13
  -2   8   4 185.424 165.709  43
  -2   8   4 431.956 138.772  71
  -2   8   4 92.6734 196.868  57
   2  -8  -4 355.118 181.792  68
  -2   8   4 339.417 198.074  65
  -2   8   3 53014.6 2838.29  35
  -2  -8   3 50395.5 2447.02   9
   2  -8  -3 55166.0 2745.31  23
  -2  -8   3 56074.6 2631.72  14
  -2   8   3 53022.4 2734.46  25
   2   8  -3 51260.9 2518.37  30
  -2  -8   3 51930.7 2548.84  13
   2   8  -3 53141.5 2728.55  26
  -2  -8   3 52989.2 2575.14  42
  -2  -8   3 59025.8 2695.34  18
   2   8  -3 47137.1 2574.89  25
  -2   8   3 44944.6 2617.95  57
  -2   8   3 47076.4 2183.21  71
   2  -8  -3 49747.5 2677.17  68
  -2  -8   3 49217.9 2543.25  45
  -2   8   3 48582.3 2730.75  65
   2   8  -2 8931.80 781.938  30
   2  -8  -2 7492.95 701.345  33
  -2  -8   2 8681.60 793.595  33
  -2  -8   2 8701.15 787.813  14
   2  -8  -2 9040.77 874.941  23
  -2   8   2 8295.58 850.288  35
   2   8  -2 8508.74 813.647  26
  -2  -8   2 7922.77 744.600  42
  -2  -8   2 8430.98 792.694  18
   2   8  -2 8610.20 844.474  25
  -2   8   2 9092.28 881.783  25
   2  -8  -2 8456.22 809.757  44
   2  -8  -2 7828.60 832.723  70
  -2  -8   2 7707.06 739.460  45
  -2  -8   2 9430.37 818.903  44
  -2   8   1 22422.7 1477.45  35
   2  -8  -1 20793.5 1270.29  14
  -2  -8   1 23279.3 1474.40  18
   2  -8  -1 24398.6 1557.69  42
   2   8  -1 25728.6 1482.91  30
  -2  -8   1 23349.3 1455.41  33
  -2  -8   1 23581.3 1430.91  16
   2   8  -1 20797.8 1383.74  26
   2  -8  -1 22584.9 1336.32  18
   2   8  -1 22960.3 1539.93  25
  -2  -8   1 24993.6 1472.12  40
  -2   8   1 23803.9 1547.76  25
   2  -8  -1 21550.2 1504.99  70
  -2  -8   1 22270.4 1443.41  44
  -2  -8   1 24991.3 1511.57  53
   2  -8  -1 22442.1 1464.58  44
  -2  -8   0 13844.7 1028.59  16
  -2  -8   0 15144.1 1087.11  24
   2   8   0 14996.7 1220.59  25
   2  -8   0 15107.6 1168.40  42
   2   8   0 16781.6 1155.10  30
  -2  -8   0 15113.0 1094.16  40
  -2   8   0 14372.7 1155.84  25
  -2   8   0 14832.1 1050.34  26
   2  -8   0 15528.5 1183.83  37
   2  -8   0 16225.7 1218.02  45
  -2  -8   0 14942.3 1101.26  47
  -2  -8   0 14369.8 1118.97  53
  -2  -8   0 13762.2 1117.26  60
  -2   8  -1 1188.20 302.155  25
  -2  -8  -1 941.228 258.947  24
   2  -8   1 744.797 279.884  37
   2  -8   1 823.315 281.660  22
   2  -8   1 904.118 264.955  42
  -2  -8  -1 763.692 201.117  16
  -2   8  -1 1153.55 277.396  26
  -2  -8  -1 1133.79 281.682  40
   2   8   1 422.454 231.610  25
   2  -8   1 905.212 305.177  51
  -2  -8  -1 555.495 263.910  47
   2  -8   1 411.250 182.295  69
  -2  -8  -1 557.257 175.486  62
  -2  -8  -1 378.536 201.052  60
   2  -8   1 863.514 288.749  45
   2  -8   2 17490.8 1691.25   8
[truncated: 1,001,397 more chars]
