# Supplementary material for: Synthesis of Cyclobutane‐Containing Tricyclic β‐Lactams Based on a Saturated Scaffold Enabled by Iron‐catalysed [2 + 2]‐Cycloaddition
Source: Chemistry. 2025 Sep 26;31(64):e02476. doi: 10.1002/chem.202502476 (PMC12624322; doi:10.1002/chem.202502476)
Supplement: Supplementary file 3 — Supporting Information [file CHEM-31-e02476-s001.zip › chem70242-sup-0005-ro_fb5.cif]

data_ro_fb5
_audit_creation_date               2023-10-16
_audit_creation_method
;
Olex2 1.5
(compiled 2023.08.24 svn.re1ec1418 for OlexSys, GUI svn.r6817)
;
_shelx_SHELXL_version_number       '2019/3'
loop_
  _audit_author_name
  _audit_author_email
  _audit_author_address
 'Ballmann, J.' joachim.ballmann@uni-heidelberg.de
;
University of Heidelberg
Inorg. Chem. Dept.
Im Neuenheimer Feld 276
Heidelberg
D-69120
Germany
;

_audit_contact_author_address      ?
_audit_contact_author_email        ?
_audit_contact_author_name         ''
_audit_contact_author_phone        ?
_publ_contact_author_id_orcid      ?
_publ_section_references
;
Dolomanov, O.V., Bourhis, L.J., Gildea, R.J, Howard, J.A.K. & Puschmann, H.
 (2009), J. Appl. Cryst. 42, 339-341.

Sheldrick, G.M. (2015). Acta Cryst. A71, 3-8.

Sheldrick, G.M. (2015). Acta Cryst. C71, 3-8.
;
_chemical_name_common              ?
_chemical_name_systematic          ?
_chemical_formula_moiety           'C14 H15 N O'
_chemical_formula_sum              'C14 H15 N O'
_chemical_formula_weight           213.27
_chemical_melting_point            ?
_chemical_oxdiff_formula           C14H15NO
_chemical_oxdiff_usercomment       'fjbjz016, irregular, colourless'
loop_
  _atom_type_symbol
  _atom_type_description
  _atom_type_scat_dispersion_real
  _atom_type_scat_dispersion_imag
  _atom_type_scat_source
 'C' 'C' 0.0033 0.0016 'International Tables Vol C Tables 4.2.6.8 and 6.1.1.4'
 'H' 'H' 0.0000 0.0000 'International Tables Vol C Tables 4.2.6.8 and 6.1.1.4'
 'N' 'N' 0.0061 0.0033 'International Tables Vol C Tables 4.2.6.8 and 6.1.1.4'
 'O' 'O' 0.0106 0.0060 'International Tables Vol C Tables 4.2.6.8 and 6.1.1.4'

_shelx_space_group_comment
;
The symmetry employed for this shelxl refinement is uniquely defined
by the following loop, which should always be used as a source of
symmetry information in preference to the above space-group names.
They are only intended as comments.
;
_space_group_crystal_system        'monoclinic'
_space_group_IT_number             14
_space_group_name_H-M_alt          'P 1 21/n 1'
_space_group_name_Hall             '-P 2yn'
loop_
  _space_group_symop_operation_xyz
 'x, y, z'
 '-x+1/2, y+1/2, -z+1/2'
 '-x, -y, -z'
 'x-1/2, -y-1/2, z-1/2'

_cell_length_a                     9.6732(2)
_cell_length_b                     11.7720(2)
_cell_length_c                     10.5748(3)
_cell_angle_alpha                  90
_cell_angle_beta                   112.362(3)
_cell_angle_gamma                  90
_cell_volume                       1113.63(5)
_cell_formula_units_Z              4
_cell_measurement_reflns_used      15923
_cell_measurement_temperature      120(1)
_cell_measurement_theta_max        33.5680
_cell_measurement_theta_min        2.6980
_shelx_estimated_absorpt_T_max     0.989
_shelx_estimated_absorpt_T_min     0.979
_exptl_absorpt_coefficient_mu      0.080
_exptl_absorpt_correction_T_max    1.000
_exptl_absorpt_correction_T_min    0.475
_exptl_absorpt_correction_type     gaussian
_exptl_absorpt_process_details
;
CrysAlisPro 1.171.42.51a (Rigaku Oxford Diffraction, 2022)
Numerical absorption correction based on gaussian integration over
a multifaceted crystal model
Empirical absorption correction using spherical harmonics,
implemented in SCALE3 ABSPACK scaling algorithm.
;
_exptl_absorpt_special_details     ?
_exptl_crystal_colour              colourless
_exptl_crystal_colour_primary      colourless
_exptl_crystal_density_diffrn      1.272
_exptl_crystal_density_meas        ?
_exptl_crystal_density_method      ?
_exptl_crystal_description         irregular
_exptl_crystal_F_000               456
loop_
  _exptl_crystal_face_index_h
  _exptl_crystal_face_index_k
  _exptl_crystal_face_index_l
  _exptl_crystal_face_perp_dist
 -13 -5 7 0.0743
 -11 -10 5 0.0891
 11 10 -5 0.0891
 10 -11 -7 0.0738
 13 -4 -8 0.0550
 2 16 1 0.0765
 -12 8 7 0.0869
 7 9 7 0.0825
 -10 -8 -2 0.0902
 -13 -3 5 0.0719
 13 3 -5 0.0719
 11 -4 -12 0.0840
 -7 7 13 0.1040
 7 -7 -13 0.1040
 13 1 -3 0.0712
 -3 0 15 0.0976
 -13 -1 3 0.0657
 11 1 -13 0.0970
 -3 0 -12 0.1627
 -11 -8 10 0.0824
 -1 -14 8 0.1256
 1 14 -8 0.1256
 9 10 -10 0.1026
 -13 6 4 0.0711

_exptl_crystal_size_max            0.27
_exptl_crystal_size_mid            0.22
_exptl_crystal_size_min            0.14
loop_
  _exptl_oxdiff_crystal_face_indexfrac_h
  _exptl_oxdiff_crystal_face_indexfrac_k
  _exptl_oxdiff_crystal_face_indexfrac_l
  _exptl_oxdiff_crystal_face_x
  _exptl_oxdiff_crystal_face_y
  _exptl_oxdiff_crystal_face_z
 -12.8864 -5.1926 6.6819 -0.0581 -0.2521 -0.9660
 -11.0266 -9.7280 5.2632 -0.1240 -0.5268 -0.8409
 11.0266 9.7280 -5.2632 0.1240 0.5268 0.8409
 10.2571 -10.5814 -6.5836 -0.1608 -0.6655 0.7289
 13.0346 -4.1535 -7.5674 -0.0736 -0.2987 0.9515
 1.5333 16.4257 0.5640 0.2293 0.9605 0.1579
 -11.5830 8.3170 7.1223 0.1304 0.5377 -0.8330
 6.6553 9.2268 6.5028 -0.5135 0.7439 0.4277
 -10.1551 -7.6231 -2.4471 0.4060 -0.5867 -0.7007
 -13.4472 -2.7400 5.2756 0.1075 -0.1523 -0.9825
 13.4472 2.7400 -5.2756 -0.1075 0.1523 0.9825
 10.9248 -4.3915 -11.9486 0.2996 -0.4384 0.8474
 -7.1458 7.3513 13.0016 -0.4579 0.6672 -0.5876
 7.1458 -7.3513 -13.0016 0.4579 -0.6672 0.5876
 13.3187 0.8864 -2.6636 -0.3162 0.1094 0.9424
 -3.0999 -0.2976 14.7131 -0.8820 0.3122 -0.3531
 -13.3906 -0.8937 3.0595 0.2920 -0.1008 -0.9511
 11.1834 0.8108 -12.5147 0.4314 -0.1544 0.8888
 -2.5231 -0.0837 -12.4991 0.9416 -0.3323 -0.0551
 -10.6331 -8.3629 9.5464 -0.4019 -0.3414 -0.8496
 -1.3175 -14.2067 7.5536 -0.7428 -0.6350 -0.2121
 1.3175 14.2067 -7.5536 0.7428 0.6350 0.2121
 8.9379 10.3269 -9.6194 0.5113 0.4354 0.7409
 -12.5921 6.0647 3.5811 0.3642 0.3143 -0.8767

_exptl_transmission_factor_max     ?
_exptl_transmission_factor_min     ?
_diffrn_reflns_av_R_equivalents    0.0511
_diffrn_reflns_av_unetI/netI       0.0238
_diffrn_reflns_Laue_measured_fraction_full  0.999
_diffrn_reflns_Laue_measured_fraction_max  0.981
_diffrn_reflns_limit_h_max         15
_diffrn_reflns_limit_h_min         -15
_diffrn_reflns_limit_k_max         18
_diffrn_reflns_limit_k_min         -18
_diffrn_reflns_limit_l_max         16
_diffrn_reflns_limit_l_min         -16
_diffrn_reflns_number              52148
_diffrn_reflns_point_group_measured_fraction_full  0.999
_diffrn_reflns_point_group_measured_fraction_max  0.981
_diffrn_reflns_theta_full          25.242
_diffrn_reflns_theta_max           34.142
_diffrn_reflns_theta_min           2.432
_diffrn_ambient_environment        N~2~
_diffrn_ambient_temperature        120(1)
_diffrn_detector                   'CCD plate'
_diffrn_detector_area_resol_mean   7.9621
_diffrn_detector_type              Eos
_diffrn_measured_fraction_theta_full  0.999
_diffrn_measured_fraction_theta_max  0.981
_diffrn_measurement_details
;
List of Runs (angles in degrees, time in seconds):

  # Type    Start    End  Width  t~exp~   \w     \q     \k     \f   Frames
--------------------------------------------------------------------------
  1  \w    -53.00 -23.00   0.50   20.00    --    2.00 125.00-109.94   60
  2  \w   -101.00  -1.00   0.50   20.00    --  -31.15 -77.00   0.00  200
  3  \w    -17.00  12.00   0.50   20.00    --  -31.15-103.00 -96.25   58
  4  \w    -89.00 -25.00   0.50   20.00    --  -31.15 127.00 -71.00  128
  5  \w   -100.00 -10.00   0.50   20.00    --  -31.15 -57.00  90.00  180
  6  \w   -104.00  -6.00   0.50   20.00    --  -31.15 -38.00 120.00  196
  7  \w    -20.00  72.00   0.50   20.00    --   31.15 -99.00 -90.00  184
  8  \w    -38.00  53.00   0.50   20.00    --   31.15 -57.00 -60.00  182
  9  \w     11.00 100.00   0.50   20.00    --   31.15  57.00 -90.00  178
 10  \w    -20.00  72.00   0.50   20.00    --   31.15 -99.00  90.00  184
 11  \w      1.00 101.00   0.50   20.00    --   31.15  77.00 120.00  200
 12  \w     11.00 100.00   0.50   20.00    --   31.15  57.00   0.00  178
 13  \w    -38.00  53.00   0.50   20.00    --   31.15 -57.00   0.00  182
 14  \w      1.00 101.00   0.50   20.00    --   31.15  77.00-150.00  200
 15  \w      1.00 101.00   0.50   20.00    --   31.15  77.00  30.00  200
 16  \w    -20.00  72.00   0.50   20.00    --   31.15 -99.00-150.00  184
 17  \w    -38.00  53.00   0.50   20.00    --   31.15 -57.00 120.00  182
 18  \f      0.00 120.00   0.50   20.00  32.07  31.15 -40.00    --   240
 19  \f      0.00  84.00   0.50   20.00  30.22  31.15  40.00    --   168
 20  \f      0.00 120.00   0.50   20.00 -17.08  31.15 -40.00    --   240
;
_diffrn_measurement_device         'four-circle diffractometer'
_diffrn_measurement_device_type    'SuperNova, Dual, Cu at home/near, Eos'
_diffrn_measurement_method         '\w and \f scans'
_diffrn_orient_matrix_type        
 'CrysAlisPro convention (1999,Acta A55,543-557)'
_diffrn_orient_matrix_UB_11        -0.0385959000
_diffrn_orient_matrix_UB_12        0.0198842000
_diffrn_orient_matrix_UB_13        -0.0676731000
_diffrn_orient_matrix_UB_21        0.0093006000
_diffrn_orient_matrix_UB_22        0.0567704000
_diffrn_orient_matrix_UB_23        0.0243274000
_diffrn_orient_matrix_UB_31        0.0686274000
_diffrn_orient_matrix_UB_32        0.0035303000
_diffrn_orient_matrix_UB_33        -0.0094687000
_diffrn_radiation_monochromator    mirror
_diffrn_radiation_probe            x-ray
_diffrn_radiation_type             'Mo K\a'
_diffrn_radiation_wavelength       0.71073
_diffrn_source                     'micro-focus sealed X-ray tube'
_diffrn_source_type                'SuperNova (Mo) X-ray Source'
_reflns_Friedel_coverage           0.000
_reflns_Friedel_fraction_full      .
_reflns_Friedel_fraction_max       .
_reflns_number_gt                  3798
_reflns_number_total               4506
_reflns_special_details
;
 Reflections were merged by SHELXL according to the crystal
 class for the calculation of statistics and refinement.
 
 _reflns_Friedel_fraction is defined as the number of unique
 Friedel pairs measured divided by the number that would be
 possible theoretically, ignoring centric projections and
 systematic absences.
;
_reflns_threshold_expression       'I > 2\s(I)'
_computing_cell_refinement         'CrysAlisPro 1.171.42.51a (Rigaku OD, 2022)'
_computing_data_collection         'CrysAlisPro 1.171.42.51a (Rigaku OD, 2022)'
_computing_data_reduction          'CrysAlisPro 1.171.42.51a (Rigaku OD, 2022)'
_computing_molecular_graphics      'Olex2 1.5 (Dolomanov et al., 2009)'
_computing_publication_material    'Olex2 1.5 (Dolomanov et al., 2009)'
_computing_structure_refinement    'SHELXL 2019/3 (Sheldrick, 2015)'
_computing_structure_solution      'SHELXT  (Sheldrick, 2015)'
_refine_diff_density_max           0.381
_refine_diff_density_min           -0.197
_refine_diff_density_rms           0.048
_refine_ls_extinction_coef         .
_refine_ls_extinction_method       none
_refine_ls_goodness_of_fit_ref     1.061
_refine_ls_hydrogen_treatment      constr
_refine_ls_matrix_type             full
_refine_ls_number_parameters       145
_refine_ls_number_reflns           4506
_refine_ls_number_restraints       0
_refine_ls_R_factor_all            0.0578
_refine_ls_R_factor_gt             0.0473
_refine_ls_restrained_S_all        1.061
_refine_ls_shift/su_max            0.000
_refine_ls_shift/su_mean           0.000
_refine_ls_structure_factor_coef   Fsqd
_refine_ls_weighting_details      
 'w=1/[\s^2^(Fo^2^)+(0.0629P)^2^+0.2811P] where P=(Fo^2^+2Fc^2^)/3'
_refine_ls_weighting_scheme        calc
_refine_ls_wR_factor_gt            0.1263
_refine_ls_wR_factor_ref           0.1326
_refine_special_details            ?
_olex2_refinement_description
;
1. Fixed Uiso
 At 1.2 times of:
  All C(H) groups, All C(H,H) groups
2.a Ternary CH refined with riding coordinates:
 C1(H1), C4(H4), C7(H7), C8(H8)
2.b Secondary CH2 refined with riding coordinates:
 C2(H2A,H2B), C3(H3A,H3B), C5(H5A,H5B)
2.c Aromatic/amide H refined with riding coordinates:
 C10(H10), C11(H11), C12(H12), C13(H13), C14(H14)
;
_atom_sites_solution_hydrogens     geom
_atom_sites_solution_primary       dual
_atom_sites_solution_secondary     ?
loop_
  _atom_site_label
  _atom_site_type_symbol
  _atom_site_fract_x
  _atom_site_fract_y
  _atom_site_fract_z
  _atom_site_U_iso_or_equiv
  _atom_site_adp_type
  _atom_site_occupancy
  _atom_site_site_symmetry_order
  _atom_site_calc_flag
  _atom_site_refinement_flags_posn
  _atom_site_refinement_flags_adp
  _atom_site_refinement_flags_occupancy
  _atom_site_disorder_assembly
  _atom_site_disorder_group
 O O 0.46663(8) 0.64241(6) 0.86015(7) 0.02540(15) Uani 1 1 d . . . . .
 N N 0.26469(9) 0.55372(7) 0.68606(8) 0.02074(15) Uani 1 1 d . . . . .
 C1 C 0.11879(10) 0.41871(8) 0.74326(10) 0.02341(17) Uani 1 1 d . . . . .
 H1 H 0.060641 0.347032 0.710554 0.028 Uiso 1 1 calc R U . . .
 C2 C 0.13760(12) 0.45177(9) 0.89112(11) 0.02747(19) Uani 1 1 d . . . . .
 H2A H 0.114129 0.389310 0.942416 0.033 Uiso 1 1 calc R U . . .
 H2B H 0.235856 0.486142 0.945113 0.033 Uiso 1 1 calc R U . . .
 C3 C 0.01027(12) 0.53949(9) 0.83257(11) 0.0287(2) Uani 1 1 d . . . . .
 H3A H 0.035979 0.615865 0.874129 0.034 Uiso 1 1 calc R U . . .
 H3B H -0.086654 0.513329 0.833373 0.034 Uiso 1 1 calc R U . . .
 C4 C 0.02197(10) 0.52922(8) 0.69120(10) 0.02490(18) Uani 1 1 d . . . . .
 H4 H -0.075612 0.516612 0.613293 0.030 Uiso 1 1 calc R U . . .
 C5 C 0.12575(11) 0.61622(8) 0.66195(10) 0.02568(18) Uani 1 1 d . . . . .
 H5A H 0.081087 0.643487 0.566311 0.031 Uiso 1 1 calc R U . . .
 H5B H 0.144414 0.682250 0.724234 0.031 Uiso 1 1 calc R U . . .
 C6 C 0.39805(10) 0.56096(7) 0.79632(9) 0.01888(16) Uani 1 1 d . . . . .
 C7 C 0.25184(10) 0.42923(7) 0.70088(9) 0.02056(16) Uani 1 1 d . . . . .
 H7 H 0.240225 0.385372 0.616452 0.025 Uiso 1 1 calc R U . . .
 C8 C 0.41587(9) 0.43073(7) 0.80987(9) 0.01873(15) Uani 1 1 d . . . . .
 H8 H 0.420942 0.403533 0.901118 0.022 Uiso 1 1 calc R U . . .
 C9 C 0.53670(9) 0.37876(7) 0.77177(9) 0.01939(16) Uani 1 1 d . . . . .
 C10 C 0.53908(11) 0.39589(9) 0.64192(10) 0.02588(19) Uani 1 1 d . . . . .
 H10 H 0.465295 0.442646 0.577963 0.031 Uiso 1 1 calc R U . . .
 C11 C 0.64833(12) 0.34521(9) 0.60527(12) 0.0303(2) Uani 1 1 d . . . . .
 H11 H 0.648500 0.357236 0.516492 0.036 Uiso 1 1 calc R U . . .
 C12 C 0.75694(11) 0.27723(9) 0.69791(12) 0.0301(2) Uani 1 1 d . . . . .
 H12 H 0.830913 0.241861 0.672619 0.036 Uiso 1 1 calc R U . . .
 C13 C 0.75684(11) 0.26123(9) 0.82775(12) 0.0299(2) Uani 1 1 d . . . . .
 H13 H 0.832004 0.215623 0.891988 0.036 Uiso 1 1 calc R U . . .
 C14 C 0.64721(10) 0.31160(8) 0.86477(10) 0.02380(18) Uani 1 1 d . . . . .
 H14 H 0.648007 0.299978 0.953943 0.029 Uiso 1 1 calc R U . . .

loop_
  _atom_site_aniso_label
  _atom_site_aniso_U_11
  _atom_site_aniso_U_22
  _atom_site_aniso_U_33
  _atom_site_aniso_U_23
  _atom_site_aniso_U_13
  _atom_site_aniso_U_12
 O 0.0279(3) 0.0197(3) 0.0297(3) -0.0022(2) 0.0122(3) -0.0045(2)
 N 0.0212(3) 0.0194(3) 0.0221(3) 0.0015(2) 0.0088(3) 0.0028(3)
 C1 0.0201(4) 0.0207(4) 0.0303(4) -0.0040(3) 0.0107(3) -0.0013(3)
 C2 0.0276(4) 0.0301(5) 0.0290(4) 0.0024(4) 0.0156(4) 0.0032(4)
 C3 0.0274(4) 0.0294(5) 0.0335(5) -0.0041(4) 0.0161(4) 0.0023(4)
 C4 0.0196(4) 0.0269(4) 0.0270(4) -0.0041(3) 0.0076(3) 0.0031(3)
 C5 0.0244(4) 0.0244(4) 0.0279(4) 0.0032(3) 0.0096(3) 0.0074(3)
 C6 0.0207(4) 0.0180(3) 0.0208(3) 0.0013(3) 0.0112(3) 0.0002(3)
 C7 0.0196(4) 0.0196(4) 0.0222(4) -0.0030(3) 0.0076(3) 0.0011(3)
 C8 0.0192(3) 0.0174(3) 0.0208(3) 0.0006(3) 0.0090(3) 0.0008(3)
 C9 0.0181(3) 0.0185(3) 0.0230(4) -0.0006(3) 0.0093(3) 0.0000(3)
 C10 0.0277(4) 0.0269(4) 0.0273(4) 0.0038(3) 0.0152(4) 0.0056(3)
 C11 0.0319(5) 0.0317(5) 0.0359(5) -0.0010(4) 0.0228(4) 0.0016(4)
 C12 0.0215(4) 0.0283(5) 0.0454(6) -0.0064(4) 0.0185(4) -0.0004(3)
 C13 0.0187(4) 0.0294(5) 0.0386(5) -0.0012(4) 0.0075(4) 0.0047(3)
 C14 0.0195(4) 0.0233(4) 0.0264(4) -0.0002(3) 0.0064(3) 0.0013(3)

_geom_special_details
;
 All esds (except the esd in the dihedral angle between two l.s. planes)
 are estimated using the full covariance matrix.  The cell esds are taken
 into account individually in the estimation of esds in distances, angles
 and torsion angles; correlations between esds in cell parameters are only
 used when they are defined by crystal symmetry.  An approximate (isotropic)
 treatment of cell esds is used for estimating esds involving l.s. planes.
;
loop_
  _geom_bond_atom_site_label_1
  _geom_bond_atom_site_label_2
  _geom_bond_distance
  _geom_bond_site_symmetry_2
  _geom_bond_publ_flag
 O C6 1.2143(11) . ?
 N C5 1.4669(12) . ?
 N C6 1.3735(12) . ?
 N C7 1.4841(12) . ?
 C1 H1 1.0000 . ?
 C1 C2 1.5534(14) . ?
 C1 C4 1.5749(13) . ?
 C1 C7 1.5203(13) . ?
 C2 H2A 0.9900 . ?
 C2 H2B 0.9900 . ?
 C2 C3 1.5449(15) . ?
 C3 H3A 0.9900 . ?
 C3 H3B 0.9900 . ?
 C3 C4 1.5462(15) . ?
 C4 H4 1.0000 . ?
 C4 C5 1.5456(14) . ?
 C5 H5A 0.9900 . ?
 C5 H5B 0.9900 . ?
 C6 C8 1.5432(12) . ?
 C7 H7 1.0000 . ?
 C7 C8 1.5667(12) . ?
 C8 H8 1.0000 . ?
 C8 C9 1.5037(12) . ?
 C9 C10 1.3967(13) . ?
 C9 C14 1.3910(13) . ?
 C10 H10 0.9500 . ?
 C10 C11 1.3909(13) . ?
 C11 H11 0.9500 . ?
 C11 C12 1.3860(16) . ?
 C12 H12 0.9500 . ?
 C12 C13 1.3862(16) . ?
 C13 H13 0.9500 . ?
 C13 C14 1.3948(14) . ?
 C14 H14 0.9500 . ?

loop_
  _geom_angle_atom_site_label_1
  _geom_angle_atom_site_label_2
  _geom_angle_atom_site_label_3
  _geom_angle
  _geom_angle_site_symmetry_1
  _geom_angle_site_symmetry_3
  _geom_angle_publ_flag
 C5 N C7 113.93(7) . . ?
 C6 N C5 128.24(8) . . ?
 C6 N C7 93.49(7) . . ?
 C2 C1 H1 113.2 . . ?
 C2 C1 C4 88.35(7) . . ?
 C4 C1 H1 113.2 . . ?
 C7 C1 H1 113.2 . . ?
 C7 C1 C2 119.22(8) . . ?
 C7 C1 C4 106.69(8) . . ?
 C1 C2 H2A 113.7 . . ?
 C1 C2 H2B 113.7 . . ?
 H2A C2 H2B 111.0 . . ?
 C3 C2 C1 89.65(8) . . ?
 C3 C2 H2A 113.7 . . ?
 C3 C2 H2B 113.7 . . ?
 C2 C3 H3A 113.7 . . ?
 C2 C3 H3B 113.7 . . ?
 C2 C3 C4 89.70(7) . . ?
 H3A C3 H3B 110.9 . . ?
 C4 C3 H3A 113.7 . . ?
 C4 C3 H3B 113.7 . . ?
 C1 C4 H4 114.5 . . ?
 C3 C4 C1 88.81(7) . . ?
 C3 C4 H4 114.5 . . ?
 C5 C4 C1 105.79(7) . . ?
 C5 C4 C3 115.70(8) . . ?
 C5 C4 H4 114.5 . . ?
 N C5 C4 104.76(7) . . ?
 N C5 H5A 110.8 . . ?
 N C5 H5B 110.8 . . ?
 C4 C5 H5A 110.8 . . ?
 C4 C5 H5B 110.8 . . ?
 H5A C5 H5B 108.9 . . ?
 O C6 N 131.22(8) . . ?
 O C6 C8 135.62(8) . . ?
 N C6 C8 93.03(7) . . ?
 N C7 C1 103.05(7) . . ?
 N C7 H7 113.6 . . ?
 N C7 C8 87.96(6) . . ?
 C1 C7 H7 113.6 . . ?
 C1 C7 C8 121.20(7) . . ?
 C8 C7 H7 113.6 . . ?
 C6 C8 C7 84.08(6) . . ?
 C6 C8 H8 111.7 . . ?
 C7 C8 H8 111.7 . . ?
 C9 C8 C6 116.75(7) . . ?
 C9 C8 C7 118.11(7) . . ?
 C9 C8 H8 111.7 . . ?
 C10 C9 C8 120.65(8) . . ?
 C14 C9 C8 120.56(8) . . ?
 C14 C9 C10 118.78(8) . . ?
 C9 C10 H10 119.7 . . ?
 C11 C10 C9 120.70(9) . . ?
 C11 C10 H10 119.7 . . ?
 C10 C11 H11 119.9 . . ?
 C12 C11 C10 120.18(10) . . ?
 C12 C11 H11 119.9 . . ?
 C11 C12 H12 120.2 . . ?
 C11 C12 C13 119.51(9) . . ?
 C13 C12 H12 120.2 . . ?
 C12 C13 H13 119.8 . . ?
 C12 C13 C14 120.49(9) . . ?
 C14 C13 H13 119.8 . . ?
 C9 C14 C13 120.34(9) . . ?
 C9 C14 H14 119.8 . . ?
 C13 C14 H14 119.8 . . ?

loop_
  _geom_torsion_atom_site_label_1
  _geom_torsion_atom_site_label_2
  _geom_torsion_atom_site_label_3
  _geom_torsion_atom_site_label_4
  _geom_torsion
  _geom_torsion_site_symmetry_1
  _geom_torsion_site_symmetry_2
  _geom_torsion_site_symmetry_3
  _geom_torsion_site_symmetry_4
  _geom_torsion_publ_flag
 O C6 C8 C7 166.98(11) . . . . ?
 O C6 C8 C9 -74.45(13) . . . . ?
 N C6 C8 C7 -9.03(6) . . . . ?
 N C6 C8 C9 109.54(8) . . . . ?
 N C7 C8 C6 8.34(6) . . . . ?
 N C7 C8 C9 -108.89(8) . . . . ?
 C1 C2 C3 C4 -14.26(7) . . . . ?
 C1 C4 C5 N 4.14(10) . . . . ?
 C1 C7 C8 C6 -95.70(8) . . . . ?
 C1 C7 C8 C9 147.06(8) . . . . ?
 C2 C1 C4 C3 -13.99(7) . . . . ?
 C2 C1 C4 C5 102.43(8) . . . . ?
 C2 C1 C7 N -74.04(10) . . . . ?
 C2 C1 C7 C8 21.57(12) . . . . ?
 C2 C3 C4 C1 14.06(7) . . . . ?
 C2 C3 C4 C5 -92.92(9) . . . . ?
 C3 C4 C5 N 100.57(9) . . . . ?
 C4 C1 C2 C3 14.00(7) . . . . ?
 C4 C1 C7 N 23.63(9) . . . . ?
 C4 C1 C7 C8 119.23(8) . . . . ?
 C5 N C6 O -42.35(15) . . . . ?
 C5 N C6 C8 133.94(9) . . . . ?
 C5 N C7 C1 -22.63(10) . . . . ?
 C5 N C7 C8 -144.22(7) . . . . ?
 C6 N C5 C4 -104.12(10) . . . . ?
 C6 N C7 C1 112.24(7) . . . . ?
 C6 N C7 C8 -9.35(6) . . . . ?
 C6 C8 C9 C10 -56.75(12) . . . . ?
 C6 C8 C9 C14 124.00(9) . . . . ?
 C7 N C5 C4 11.64(10) . . . . ?
 C7 N C6 O -166.79(10) . . . . ?
 C7 N C6 C8 9.50(7) . . . . ?
 C7 C1 C2 C3 122.25(9) . . . . ?
 C7 C1 C4 C3 -134.07(8) . . . . ?
 C7 C1 C4 C5 -17.66(10) . . . . ?
 C7 C8 C9 C10 41.20(12) . . . . ?
 C7 C8 C9 C14 -138.05(9) . . . . ?
 C8 C9 C10 C11 -178.16(9) . . . . ?
 C8 C9 C14 C13 178.37(9) . . . . ?
 C9 C10 C11 C12 -0.29(16) . . . . ?
 C10 C9 C14 C13 -0.89(14) . . . . ?
 C10 C11 C12 C13 -0.74(16) . . . . ?
 C11 C12 C13 C14 0.95(16) . . . . ?
 C12 C13 C14 C9 -0.13(15) . . . . ?
 C14 C9 C10 C11 1.09(15) . . . . ?

_shelx_res_file
;
TITL ro_fb5_a.res in P2(1)/n
    ro_fb5.res
    created by SHELXL-2019/3 at 11:57:25 on 16-Oct-2023
REM Old TITL ro_fb5 in P2(1)/n
REM SHELXT solution in P2(1)/n: R1 0.124, Rweak 0.107, Alpha 0.020
REM <I/s> 1.749 for 120 systematic absences, Orientation as input
REM Formula found by SHELXT: C14 N O
CELL 0.71073 9.6732 11.772 10.5748 90 112.362 90
ZERR 4 0.0002 0.0002 0.0003 0 0.003 0
LATT 1
SYMM 0.5-X,0.5+Y,0.5-Z
SFAC C H N O
UNIT 56 60 4 4

L.S. 10
PLAN  10
SIZE 0.14 0.22 0.27
TEMP -153.1(10)
CONF
list 4
MORE -1
BOND $H
fmap 2 53
acta
OMIT -6 3 9
OMIT 0 0 2
OMIT 0 7 7
REM <olex2.extras>
REM <HklSrc "%.\\ro_fb5.hkl">
REM </olex2.extras>

WGHT    0.062900    0.281100
FVAR       4.77019
O     4    0.466629    0.642414    0.860153    11.00000    0.02789    0.01970 =
         0.02974   -0.00222    0.01222   -0.00445
N     3    0.264687    0.553722    0.686061    11.00000    0.02123    0.01945 =
         0.02207    0.00149    0.00883    0.00283
C1    1    0.118793    0.418710    0.743263    11.00000    0.02010    0.02073 =
         0.03032   -0.00397    0.01065   -0.00132
AFIX  13
H1    2    0.060641    0.347032    0.710554    11.00000   -1.20000
AFIX   0
C2    1    0.137603    0.451768    0.891123    11.00000    0.02761    0.03013 =
         0.02896    0.00236    0.01559    0.00322
AFIX  23
H2A   2    0.114129    0.389310    0.942416    11.00000   -1.20000
H2B   2    0.235856    0.486142    0.945113    11.00000   -1.20000
AFIX   0
C3    1    0.010274    0.539494    0.832569    11.00000    0.02735    0.02937 =
         0.03351   -0.00409    0.01614    0.00230
AFIX  23
H3A   2    0.035979    0.615865    0.874129    11.00000   -1.20000
H3B   2   -0.086654    0.513329    0.833373    11.00000   -1.20000
AFIX   0
C4    1    0.021967    0.529218    0.691202    11.00000    0.01962    0.02690 =
         0.02701   -0.00411    0.00755    0.00306
AFIX  13
H4    2   -0.075612    0.516612    0.613293    11.00000   -1.20000
AFIX   0
C5    1    0.125752    0.616220    0.661951    11.00000    0.02443    0.02442 =
         0.02790    0.00322    0.00964    0.00744
AFIX  23
H5A   2    0.081087    0.643487    0.566311    11.00000   -1.20000
H5B   2    0.144414    0.682250    0.724234    11.00000   -1.20000
AFIX   0
C6    1    0.398050    0.560959    0.796323    11.00000    0.02069    0.01804 =
         0.02084    0.00130    0.01119    0.00020
C7    1    0.251842    0.429227    0.700884    11.00000    0.01957    0.01958 =
         0.02220   -0.00296    0.00759    0.00114
AFIX  13
H7    2    0.240225    0.385372    0.616452    11.00000   -1.20000
AFIX   0
C8    1    0.415865    0.430734    0.809869    11.00000    0.01922    0.01741 =
         0.02082    0.00063    0.00902    0.00078
AFIX  13
H8    2    0.420942    0.403533    0.901118    11.00000   -1.20000
AFIX   0
C9    1    0.536698    0.378756    0.771772    11.00000    0.01806    0.01849 =
         0.02298   -0.00057    0.00934    0.00004
C10   1    0.539076    0.395888    0.641924    11.00000    0.02775    0.02687 =
         0.02729    0.00376    0.01525    0.00556
AFIX  43
H10   2    0.465295    0.442646    0.577963    11.00000   -1.20000
AFIX   0
C11   1    0.648329    0.345215    0.605267    11.00000    0.03190    0.03171 =
         0.03594   -0.00098    0.02277    0.00164
AFIX  43
H11   2    0.648500    0.357236    0.516492    11.00000   -1.20000
AFIX   0
C12   1    0.756943    0.277232    0.697910    11.00000    0.02153    0.02832 =
         0.04543   -0.00637    0.01848   -0.00039
AFIX  43
H12   2    0.830913    0.241861    0.672619    11.00000   -1.20000
AFIX   0
C13   1    0.756844    0.261230    0.827749    11.00000    0.01874    0.02937 =
         0.03860   -0.00119    0.00754    0.00467
AFIX  43
H13   2    0.832004    0.215623    0.891988    11.00000   -1.20000
AFIX   0
C14   1    0.647205    0.311598    0.864766    11.00000    0.01952    0.02331 =
         0.02644   -0.00019    0.00635    0.00135
AFIX  43
H14   2    0.648007    0.299978    0.953943    11.00000   -1.20000
AFIX   0
HKLF 4


REM  ro_fb5_a.res in P2(1)/n
REM wR2 = 0.1326, GooF = S = 1.061, Restrained GooF = 1.061 for all data
REM R1 = 0.0473 for 3798 Fo > 4sig(Fo) and 0.0578 for all 4506 data
REM 145 parameters refined using 0 restraints

END

WGHT      0.0629      0.2810

REM Highest difference peak  0.381,  deepest hole -0.197,  1-sigma level  0.048
Q1    1   0.2005  0.4207  0.7322  11.00000  0.05    0.38
Q2    1   0.6972  0.2839  0.8398  11.00000  0.05    0.38
Q3    1   0.5292  0.3834  0.6993  11.00000  0.05    0.36
Q4    1   0.1658  0.4411  0.8327  11.00000  0.05    0.34
Q5    1   0.5979  0.3544  0.8208  11.00000  0.05    0.33
Q6    1   0.4171  0.4984  0.8067  11.00000  0.05    0.33
Q7    1   0.7476  0.2732  0.7598  11.00000  0.05    0.32
Q8    1   0.5860  0.3607  0.6171  11.00000  0.05    0.32
Q9    1   0.7078  0.3152  0.6596  11.00000  0.05    0.28
Q10   1   0.3262  0.5632  0.7466  11.00000  0.05    0.27
;
_shelx_res_checksum                41212
_shelx_hkl_file
;
   0   0   2 908865. 15201.1  19
   0   0   2 999999. 15212.8  20
   0   0  -3 21.1405 20.4674   8
   0   0  -3 3.44107 15.6267  11
   0   0  -3 32.7672 23.0814   6
   0   0   3 0.63157 17.6845  20
   0   0   3 16.5415 20.6472  19
   0   0   3 20.4260 21.1150  18
   0   0   3 6.28731 14.7930  17
   0   0  -3 23.9285 12.4407  14
   0   0   3 36.7865 25.9684  12
   0   0   3 6.77706 16.6352  15
   0   0  -4 61820.1 1503.73  11
   0   0  -4 60143.6 1484.02   8
   0   0  -4 61874.6 1500.91   6
   0   0   4 61119.4 1502.38  19
   0   0   4 58324.0 1493.17  20
   0   0   4 61210.5 1467.98  17
   0   0   4 59507.0 1497.08  18
   0   0  -4 57767.7 1423.40  14
   0   0   4 62466.7 1506.90  12
   0   0   4 58480.6 1454.32  15
   0   0  -5 388.837 74.3987  11
   0   0  -5 450.256 77.5528   8
   0   0  -5 407.092 74.1090   6
   0   0   5 461.537 81.0807  19
   0   0   5 429.376 81.2501  20
   0   0   5 375.204 73.5250  18
   0   0   5 408.398 66.6208  17
   0   0  -5 386.828 52.7271  14
   0   0   5 391.721 77.4347  12
   0   0   5 396.311 62.5799  15
   0   0  -6 37413.2 1040.84  11
   0   0  -6 37119.9 1013.21   8
   0   0   6 36207.5 1036.61  18
   0   0   6 34985.4 1029.74  19
   0   0   6 35179.1 978.296  17
   0   0   6 37310.7 1036.81  12
   0   0  -6 34071.8 915.766  14
   0   0   6 33992.4 964.462  15
   0   0  -7 6672.45 336.288  11
   0   0  -7 5300.71 294.731   8
   0   0  -7 6101.24 320.283   6
   0   0   7 6788.38 354.211   2
   0   0   7 5209.44 307.833  18
   0   0   7 4606.34 261.845  17
   0   0   7 5153.99 311.523  19
   0   0  -7 4775.11 222.982  14
   0   0   7 4780.42 257.823  15
   0   0   7 6112.14 329.494  12
   0   0  -8 5691.26 331.885  11
   0   0  -8 4745.10 288.135   8
   0   0   8 5315.95 323.598   2
   0   0  -8 5095.28 305.201   6
   0   0   8 4583.59 302.150  19
   0   0   8 4410.69 259.425  17
   0   0   8 4391.40 296.144  18
   0   0   8 4284.33 250.664  15
   0   0  -8 4229.94 208.064  14
   0   0   8 5183.09 316.500  12
   0   0  -9 525.651 118.944  11
   0   0  -9 322.030 77.9927   8
   0   0  -9 449.809 105.440   6
   0   0   9 615.959 131.644   2
   0   0   9 310.956 88.8287  18
   0   0   9 219.500 68.7581  17
   0   0   9 307.466 91.0630  19
   0   0   9 326.746 77.8224  15
   0   0   9 451.669 104.626  12
   0   0 -10 1766.75 202.651  11
   0   0 -10 1692.94 188.992   8
   0   0  10 1532.15 193.569   2
   0   0 -10 1954.66 208.751   6
   0   0  10 1562.59 199.220  19
   0   0  10 1503.00 191.025  18
   0   0  10 1512.87 164.434  17
   0   0  10 1647.72 164.077  15
   0   0  10 1697.27 199.397  12
   0   0 -11 83.9558 50.0832   8
   0   0 -11 77.9857 65.7582  11
   0   0  11 195.094 84.2053   2
   0   0 -11 73.8646 60.9179   6
   0   0  11 74.0909 53.2026  17
   0   0  11 104.274 71.4677  18
   0   0  11 44.8005 53.3808  19
   0   0  11 79.5161 66.2285  12
   0   0 -12 797.836 149.181   8
   0   0  12 779.261 164.323   2
   0   0 -12 908.213 170.140   6
   0   0  12 621.293 142.042  18
   0   0  12 558.392 131.140  19
   0   0  12 853.142 175.981  12
   0   0 -13 153.365 81.3405   8
   0   0 -13 183.764 83.4257   6
   0   0  13 381.538 132.145   2
   0   0  13 134.039 81.7990  19
   0   0  13 367.191 120.034  12
   0   0 -13 362.934 123.776  13
   0   0 -14 149.446 76.6910   8
   0   0  14 337.851 119.330   2
   0   0 -14 322.225 128.897   6
   0   0  14 425.799 150.033  19
   0   0  14 226.403 98.4858  12
   0   0 -14 342.416 136.831  13
   0   0  15 144.661 108.782  19
   0   0  15 26.8582 57.7845  12
   0   1  -1 902.935 46.7346   8
   0   1   1 784.646 46.6846   9
   0  -1  -1 796.649 46.5149  11
   0  -1   1 843.882 50.3053  19
   0  -1   1 915.042 51.2715  18
   0   1   1 792.556 48.0222  20
   0   1   1 841.254 49.3717  18
   0   1  -1 858.388 48.6171  13
   0  -1   1 825.386 48.2676  15
   0   1  -1 801.194 45.8352  14
   0  -1   1 852.624 50.7569  12
   0  -1  -2 415.778 44.4957  11
   0   1   2 453.384 43.5377   9
   0  -1  -2 380.433 41.8066   8
   0  -1  -2 402.271 28.3204   7
   0   1  -2 396.329 41.1056  11
   0   1  -2 435.870 40.3689   8
   0  -1  -2 396.827 37.6339   5
   0   1  -2 511.587 45.4593   6
   0  -1   2 422.849 45.7798  19
   0  -1   2 436.986 45.5668  18
   0  -1   2 431.918 35.9154  17
   0   1   2 401.886 43.6469  20
   0   1   2 473.146 45.6829  18
   0  -1   2 533.059 50.3721  12
   0   1   2 426.434 41.7381  12
   0  -1   2 458.324 44.0664  15
   0   1  -2 505.372 41.3093  14
   0   1  -3 148.910 34.4670  11
   0  -1  -3 91.7206 26.7448  11
   0  -1  -3 207.363 35.8601   8
   0  -1  -3 168.920 22.2991   7
   0   1  -3 123.479 26.6052   8
   0  -1  -3 146.385 27.4159   5
   0   1  -3 152.138 31.3425   6
   0  -1  -3 165.916 33.6464   6
   0  -1   3 177.807 27.5386  17
   0   1   3 233.823 42.1714  18
   0   1   3 159.844 34.1289  20
   0   1   3 190.212 37.4784  19
   0  -1   3 140.466 34.2600  19
   0   1   3 204.573 35.6983  17
   0  -1   3 172.865 36.7043  18
   0   1  -3 157.559 28.3766  14
   0   1   3 288.234 43.6335  12
   0  -1   3 131.666 29.1376  15
   0  -1   3 157.762 38.3082  12
   0  -1  -4 154.134 25.6010   7
   0   1  -4 243.724 50.5495  11
   0  -1  -4 162.794 16.8147  10
   0  -1  -4 118.487 34.5521  11
   0  -1  -4 125.834 37.8089   8
   0   1  -4 194.012 40.8016   8
   0  -1  -4 222.792 43.8705   6
   0  -1  -4 146.645 28.7093   5
   0   1  -4 184.137 43.2255   6
   0  -1   4 221.299 48.8417  19
   0   1   4 200.198 47.8781  18
   0   1   4 119.042 31.4732  19
   0  -1   4 172.181 33.3797  17
   0   1   4 180.122 44.2129  20
   0  -1   4 131.683 37.2070  18
   0   1   4 108.402 33.4517  17
   0   1   4 260.447 48.9858  12
   0  -1   4 205.496 37.8990  15
   0  -1   4 242.247 52.2022  12
   0   1  -4 210.381 37.0964  14
   0   1  -5 3780.30 210.568  11
   0  -1  -5 3867.77 207.250   8
   0  -1  -5 3961.92 217.605  11
   0   1  -5 3794.36 198.487   8
   0   1  -5 4052.91 213.090   6
   0  -1  -5 3664.21 180.130   5
   0   1   5 4026.04 216.976  18
   0  -1   5 3827.50 184.207  17
   0   1   5 3760.47 209.856  19
   0  -1   5 4058.95 217.759  18
   0  -1   5 4017.21 217.217  19
   0   1   5 3808.44 196.852  17
   0   1   5 3872.35 214.272  20
   0  -1   5 4191.86 223.237  12
   0   1   5 4271.85 219.623  12
   0  -1   5 4084.97 196.803  15
   0  -1  -5 3714.53 158.235  14
   0   1  -5 4017.82 174.610  14
   0   1  -6 998.803 105.971   8
   0   1  -6 1261.16 125.980  11
   0  -1  -6 1256.07 122.106   8
   0  -1  -6 1313.72 130.374  11
   0  -1  -6 1333.36 109.249   5
   0  -1   6 1357.54 133.821   2
   0   1   6 808.090 104.339  18
   0  -1   6 1301.88 128.620  18
   0  -1   6 1264.05 107.798  17
   0  -1   6 1059.36 120.098  19
   0   1   6 1157.82 121.326  20
   0   1   6 1187.31 113.632  17
   0   1   6 977.308 111.695  19
   0  -1   6 1201.12 110.764  15
   0  -1   6 1253.73 129.334  12
   0  -1  -6 1103.14 83.6634  14
   0   1  -6 1201.62 93.5106  14
   0   1   6 1383.76 131.646  12
   0  -1  -7 618.922 101.368  11
   0  -1  -7 713.896 98.9336   8
   0   1  -7 593.710 90.5414   8
   0   1  -7 605.523 99.1102  11
   0  -1  -7 446.452 79.7811   6
   0   1  -7 679.786 102.827   6
   0   1   7 587.529 98.5506   2
   0  -1   7 553.296 97.6773   2
   0   1   7 570.605 94.2510  20
   0  -1   7 594.740 79.5967  17
   0  -1   7 671.973 101.698  19
   0   1   7 537.431 95.0787  18
   0  -1   7 673.741 102.910  18
   0   1   7 689.977 93.6999  17
   0   1   7 563.545 90.7123  19
   0  -1  -7 450.563 56.8381  14
   0  -1   7 491.273 89.9290  12
   0   1   7 573.217 79.4339  15
   0   1   7 545.872 93.0224  12
   0  -1   7 536.842 79.6058  15
   0   1  -7 711.145 76.5277  14
   0   1  -8 450.461 91.2054  11
   0  -1  -8 695.376 112.386   8
   0   1  -8 582.020 100.009   8
   0  -1  -8 601.857 111.205  11
   0   1   8 489.492 95.4066   2
   0  -1   8 758.343 118.958   2
   0   1  -8 635.417 105.132   6
   0  -1  -8 684.354 107.476   6
   0   1   8 731.746 101.720  17
   0  -1   8 688.947 91.9644  17
   0   1   8 722.386 116.937  18
   0  -1   8 613.229 104.365  19
   0   1   8 607.930 105.849  19
   0  -1   8 756.440 118.750  18
   0   1   8 614.342 89.2555  15
   0   1   8 442.970 90.6054  12
   0   1  -8 763.573 84.8938  14
   0  -1  -8 647.975 69.7671  14
   0  -1   8 661.469 117.091  12
   0  -1   8 593.650 91.9993  15
   0   1  -9 598.477 117.070  11
   0  -1  -9 674.825 117.960   8
   0  -1  -9 704.831 129.247  11
   0   1  -9 514.929 98.2128   8
   0  -1  -9 520.253 104.813   6
   0  -1  -9 542.835 87.0350   5
   0   1  -9 543.877 102.411   6
   0  -1   9 723.816 130.781   2
   0   1   9 641.372 118.945   2
   0  -1   9 731.696 124.801  19
   0   1   9 584.724 111.158  18
   0  -1   9 672.993 117.934  18
   0   1   9 633.414 106.486  17
   0   1   9 602.645 115.655  19
   0  -1   9 670.228 101.538  17
   0  -1   9 700.895 123.540  12
   0   1   9 540.163 90.4151  15
   0  -1   9 679.634 101.814  15
   0   1   9 691.893 119.866  12
   0  -1 -10 614.532 116.159   8
   0   1 -10 739.450 124.566   8
   0  -1 -10 662.525 126.572  11
   0   1 -10 736.234 129.018   6
   0   1  10 673.617 123.920   2
   0  -1 -10 590.631 95.9047   5
   0  -1 -10 725.953 125.498   6
   0  -1  10 489.352 117.436   2
   0   1  10 791.003 140.949  18
   0  -1  10 886.959 120.287  17
   0   1  10 781.547 124.846  17
   0  -1  10 584.225 122.715  18
   0  -1  10 907.373 154.753  19
   0   1  10 643.931 130.063  19
   0  -1  10 510.106 96.3301  15
   0   1  10 664.044 99.2845  15
   0   1  10 883.679 147.055  12
   0  -1  10 635.996 128.449  12
   0  -1 -11 781.409 148.443  11
   0  -1 -11 758.503 141.074   8
   0   1 -11 704.915 129.503   8
   0  -1 -11 792.562 141.518   6
   0   1 -11 696.579 138.566   6
   0   1  11 602.503 127.381   2
   0  -1  11 767.294 147.988   2
   0  -1  11 704.188 144.880  19
   0  -1  11 627.582 107.842  17
   0   1  11 569.689 131.360  18
   0   1  11 712.478 141.652  19
   0  -1  11 657.111 134.826  18
   0   1  11 601.060 113.242  17
   0   1  11 719.556 139.519  12
   0  -1  11 880.971 161.901  12
   0  -1 -12 13.4829 56.5977  11
   0  -1 -12 93.2220 77.9493   8
   0   1 -12-4.90161 46.7112   8
   0  -1  12 48.0437 56.7050   2
   0  -1 -12 28.1773 67.0766   6
   0   1  12 72.9997 77.2400   2
   0   1 -12 53.1933 57.9084   6
   0   1  12-58.3971 61.1247  19
   0  -1  12 17.9602 47.7187  18
   0  -1  12 10.0987 60.3984  19
   0   1  12-57.8817 46.2600  18
   0   1 -12 103.243 101.037  13
   0   1  12-15.9122 54.3545  12
   0  -1  12-33.5742 62.0558  12
   0   1 -13-26.1057 61.2128   8
   0  -1 -13 33.2215 59.4608   8
   0  -1 -13 216.174 102.125   6
   0   1  13 217.353 98.9491   2
   0  -1  13 254.155 103.313   2
   0   1 -13 75.3674 49.2062   6
   0   1  13-11.3021 60.3087  19
   0  -1  13-28.4986 69.5062  19
   0   1 -13 25.7158 72.0186  13
   0  -1  13 31.2541 63.7517  12
   0   1  13-1.62630 64.2270  12
   0  -1 -14 109.027 65.2616   8
   0   1 -14 49.7340 56.8157   8
   0   1  14 389.066 133.623   2
   0  -1  14 250.317 109.359   2
   0  -1 -14 198.776 94.7260   6
   0   1  14 176.776 102.379  19
   0  -1  14 169.823 102.036  19
   0   1 -14 280.064 117.470  13
   0  -1  14 127.451 83.8569  12
   0   1  14 180.488 99.6103  12
   0   1  15 49.1001 84.2290  19
   0  -1  15 5.46042 62.0444  19
   0  -1  15 23.0071 63.8207  12
   0   1  15-45.4636 52.5153  12
   0   2   0 100124. 2320.61   9
   0   2   0 102022. 2333.73  20
   0  -2   0 103644. 2332.15  15
   0   2   0 99580.3 2329.18  14
   0   2   0 100229. 2316.40  13
   0   2   1 37059.4 903.878   9
   0   2  -1 34812.8 883.107   9
   0  -2  -1 37279.1 891.046  11
   0  -2   1 35875.0 884.243   2
   0   2   1 37208.8 908.198  20
   0   2   1 37298.3 907.813  18
   0  -2   1 39637.1 912.984  19
   0   2  -1 35364.0 895.190  13
   0  -2   1 37518.6 905.799  12
   0   2   1 37593.0 891.583  14
   0   2  -1 39263.4 910.711  14
   0  -2  -1 36280.4 892.676  15
   0  -2   1 38540.1 914.290  15
   0   2   2 38556.3 971.663   9
   0   2  -2 39354.4 963.147   8
   0  -2  -2 38444.3 930.394   7
   0   2   2 37785.0 922.128  10
   0  -2  -2 40158.1 972.064  11
   0  -2   2 39104.1 966.675   2
   0   2   2 36717.9 919.601   3
   0  -2  -2 38911.5 966.607   5
   0   2   2 39388.1 970.763   2
   0  -2   2 39575.9 939.578  17
   0   2   2 39470.3 980.557  20
   0   2   2 39831.8 980.613  18
   0  -2   2 40740.3 980.138  18
   0  -2   2 38799.4 980.131  19
   0  -2   2 39757.4 983.436  12
   0   2  -2 39978.2 968.614  14
   0   2  -2 40293.6 977.338  13
   0  -2   2 42094.2 984.399  15
   0  -2  -3 350.193 33.8858   7
   0   2   3 293.225 25.4751  10
   0   2   3 381.372 50.7051   9
   0  -2  -3 334.386 49.8048  11
   0  -2  -3 347.873 49.0479   8
   0   2   3 329.748 46.2162  12
   0   2  -3 379.536 46.8717   8
   0   2   3 288.798 29.1835   3
   0   2   3 353.155 54.3529   2
   0  -2   3 319.961 46.5501   2
   0  -2  -3 369.116 48.2250   5
   0  -2  -3 271.694 45.9202   6
   0   2   3 303.548 48.2917  18
   0   2   3 409.229 56.0257  20
   0  -2   3 352.688 52.4654  19
   0  -2   3 294.604 36.7922  17
   0  -2   3 339.383 48.5907  18
   0   2  -3 343.588 44.7875  14
   0  -2   3 349.179 52.2783  12
   0  -2   3 411.108 53.3339  15
   0   2  -3 327.117 50.1804  13
   0   2  -4 2462.31 142.292   8
   0  -2  -4 2457.23 106.626   7
   0   2   4 2463.47 83.9541  10
   0  -2  -4 2341.70 150.178   8
   0   2   4 2578.25 150.705   9
   0  -2  -4 2662.72 160.408  11
   0  -2   4 2538.44 157.291   2
   0   2   4 2700.03 163.844   2
   0  -2  -4 2390.62 154.510   6
   0   2  -4 2461.69 148.780   6
   0  -2  -4 2348.89 136.747   5
   0   2   4 2685.26 158.252  19
   0  -2   4 2378.46 151.504  18
   0   2   4 2518.44 152.670  17
   0  -2   4 2414.91 156.497  19
   0   2   4 2341.85 152.722  20
   0  -2   4 2489.25 127.337  17
   0   2   4 2724.22 163.947  18
   0  -2   4 2753.42 167.138  12
   0   2  -4 2541.51 136.112  14
   0   2   4 2487.09 147.768  12
   0  -2   4 2881.15 157.053  15
   0   2  -5 15763.9 516.472   8
   0  -2  -5 16568.3 547.906  11
   0  -2  -5 15036.4 434.106   7
   0   2  -5 15980.7 532.136  11
   0  -2  -5 16339.8 537.559   8
   0   2  -5 15872.4 527.325   6
   0  -2  -5 15529.9 498.320   5
   0   2   5 15377.7 522.485  17
   0   2   5 16462.5 547.937  18
   0   2   5 15984.5 537.259  19
   0   2   5 16600.8 552.108  20
   0  -2   5 15934.9 481.920  17
   0  -2   5 16228.7 546.881  19
   0  -2   5 16261.8 540.431  18
   0  -2   5 16695.1 523.433  15
   0   2  -5 16241.6 491.486  14
   0  -2   5 16291.4 550.381  12
   0   2   5 16247.8 529.932  12
   0   2  -6 648.705 94.3807  11
   0  -2  -6 526.235 89.1757  11
   0   2  -6 491.802 73.3351   8
   0  -2  -6 500.981 84.8626   8
   0  -2  -6 395.164 63.7503   5
   0  -2   6 549.711 90.2238   2
   0   2   6 492.015 79.7480   2
   0   2   6 350.480 72.1681  20
   0  -2   6 454.905 81.8814  19
   0  -2   6 500.777 66.0372  17
   0   2   6 514.177 76.7499  17
   0   2   6 542.997 85.4737  18
   0  -2   6 375.642 72.6388  18
   0   2   6 433.444 75.2161  19
   0  -2   6 485.617 84.0182  12
   0   2  -6 490.488 65.1761  14
   0  -2   6 521.247 76.6236  15
   0   2   6 430.994 75.0368  12
   0  -2  -7 13055.8 528.565  11
   0  -2  -7 13458.5 522.105   8
   0   2  -7 12873.0 492.650   8
   0  -2   7 13436.3 532.521   2
   0   2   7 13313.5 529.952   2
   0   2  -7 13845.7 520.538   6
   0  -2  -7 12818.6 518.628   6
   0  -2   7 13092.7 525.874  18
   0  -2   7 12622.7 525.150  19
   0   2   7 13058.1 530.006  20
   0  -2   7 13134.2 458.301  17
   0   2   7 13176.7 505.109  17
   0   2   7 13440.8 534.503  18
   0   2   7 12804.4 519.066  19
   0  -2   7 13310.4 534.521  12
   0  -2  -7 12118.6 406.486  14
   0   2   7 14099.2 532.766  12
   0   2  -7 12974.3 446.637  14
   0  -2   7 13208.8 490.616  15
   0  -2  -8 4652.79 294.420   8
   0   2  -8 4858.39 286.494   8
   0  -2  -8 4994.91 314.707  11
   0  -2   8 5004.83 312.609   2
   0  -2  -8 5196.55 312.215   6
   0   2   8 5216.79 318.332   2
   0   2  -8 4989.04 299.545   6
   0  -2   8 4546.95 249.591  17
   0   2   8 4971.50 293.166  17
   0   2   8 4742.38 304.262  19
   0  -2   8 5127.95 317.474  18
   0   2   8 4999.28 313.866  18
   0   2   8 4831.04 309.654  20
   0  -2   8 4330.88 296.232  19
   0   2   8 4634.04 296.264  12
   0   2  -8 4659.81 237.660  14
   0  -2   8 4604.34 303.788  12
   0  -2  -8 4248.42 203.373  14
   0   2   8 4396.53 244.963  15
   0  -2   8 4955.19 279.304  15
   0   2  -9 265.745 74.4352   8
   0  -2  -9 215.151 72.7238   8
   0  -2  -9 211.589 83.4374  11
   0  -2  -9 303.818 74.5439   5
   0  -2  -9 142.351 59.5838   6
   0   2  -9 257.706 73.3302   6
   0  -2   9 218.831 79.4432   2
   0   2   9 167.061 78.6726   2
   0   2   9 261.542 83.0874  20
   0  -2   9 122.787 60.9641  18
   0  -2   9 171.149 50.7818  17
   0   2   9 179.301 63.5749  17
   0   2   9 360.574 97.1036  19
   0  -2   9 143.245 62.7401  19
   0   2   9 201.548 74.9950  18
   0  -2   9 146.169 49.9113  15
   0   2   9 195.701 51.6630  15
   0  -2   9 204.573 78.6984  12
   0   2   9 262.982 75.8870  12
   0  -2 -10 2525.48 239.731   8
   0  -2 -10 2906.84 268.056  11
   0   2 -10 2505.16 230.587   8
   0  -2  10 2813.01 261.530   2
   0  -2 -10 2249.88 193.404   5
   0  -2 -10 2742.06 254.033   6
   0   2 -10 2593.41 244.135   6
   0   2  10 2899.57 263.292   2
   0   2  10 2761.47 262.162  18
   0  -2  10 3103.22 280.850  19
   0   2  10 2682.05 259.060  19
   0   2  10 2223.19 216.683  17
   0  -2  10 2996.24 269.732  18
   0  -2  10 2537.07 202.538  17
   0  -2  10 3193.44 283.062  12
   0   2 -10 2760.50 266.739  13
   0   2  10 2746.51 253.338  12
   0  -2  10 2855.13 230.039  15
   0   2 -11 732.856 134.698   8
   0  -2 -11 836.249 146.845   8
   0  -2 -11 998.615 169.611  11
   0   2 -11 911.213 152.905   6
   0  -2  11 643.244 132.605   2
   0  -2 -11 1015.91 162.395   6
   0   2  11 1035.17 176.330   2
   0  -2  11 769.538 152.714  19
   0   2  11 742.779 130.345  17
   0   2  11 779.777 147.677  18
   0   2  11 901.704 161.706  19
   0  -2  11 972.331 169.776  18
   0   2  11 914.334 155.684  12
   0   2 -11 1086.21 180.105  13
   0  -2  11 876.437 155.546  12
   0   2 -12 69.1453 60.0479   8
   0  -2 -12 88.8247 75.6175  11
   0  -2 -12 73.6011 66.5083   8
   0  -2 -12-38.3200 52.3332   6
   0  -2  12 5.15422 54.2538   2
   0   2 -12 28.7286 52.8285   6
   0   2  12 103.461 77.4205   2
   0   2  12 52.7031 69.7514  19
   0  -2  12 139.001 72.4581  18
   0   2  12-49.4191 56.1246  17
   0   2  12 110.474 83.7744  18
   0  -2  12 50.4869 55.1964  19
   0  -2  12 14.9795 66.8074  12
   0   2 -12-5.39380 58.1428  13
   0   2  12-42.9778 73.7968  12
   0   2 -13 81.5173 70.1676   8
   0  -2 -13 61.5226 54.1580   8
   0   2 -13 20.9240 58.1740   6
   0  -2  13 90.3147 65.1171   2
   0   2  13 68.6720 77.8914   2
   0  -2 -13-53.7190 67.2182   6
   0  -2  13-41.4341 62.5472  19
   0   2  13-11.6665 68.1318  19
   0   2 -13 26.8208 60.1454  13
   0  -2  13 124.565 72.8756  12
   0   2  13 2.42122 66.5135  12
   0  -2 -14 159.909 87.2276   8
   0   2  14 321.340 112.555   2
   0  -2 -14 219.438 98.9319   6
   0  -2  14 467.103 150.137   2
   0   2  14 311.500 124.866  19
   0  -2  14 199.393 94.1580  19
   0   2  14 135.672 71.6143  12
   0   2 -14 447.227 140.010  13
   0  -2  14 447.133 140.715  12
   0  -2 -15 71.2087 69.6847   8
   0   2  15-6.48814 74.5646  19
   0  -2  15-114.561 100.535  19
   0   2  15-62.5538 69.8622  12
   0  -3   0 20.5448 14.4309  11
   0   3   0-0.12892 13.4833   9
   0   3   0 25.4605 21.3543  20
   0  -3   0-7.41934 8.23588  16
   0   3   0-0.98479 9.67353  16
   0  -3   0 16.4426 20.2856  15
   0   3   0-7.86146 16.2842  14
   0   3   0 6.85335 14.4199  13
   0   3   1 1210.27 80.9537   9
   0   3  -1 1186.61 73.0707   9
   0  -3  -1 1240.39 73.0719  11
   0  -3   1 1182.10 68.9134   2
   0   3   1 1107.38 81.1301  18
   0   3   1 1186.59 82.8225  20
   0   3  -1 1099.10 79.6297  20
   0   3  -1 1256.56 78.4785  13
   0  -3   1 1210.38 81.2026  12
   0  -3   1 1174.76 84.4171  15
   0  -3  -1 1119.02 76.4957  15
   0   3  -1 1216.54 84.4262  14
   0   3   1 1233.96 78.4300  14
   0  -3  -2 3023.63 133.260   7
   0   3   2 3191.72 132.654  10
   0   3   2 3274.54 156.110   9
   0  -3  -2 3403.44 150.775  11
   0  -3   2 3487.76 149.472   2
   0   3   2 3275.01 147.124   2
   0  -3  -2 3263.60 156.903   5
   0  -3   2 3419.32 164.072  19
   0   3   2 3201.85 158.601  20
   0   3   2 3228.02 157.817  18
   0  -3   2 3470.79 165.184  15
   0   3  -2 3336.65 153.859  13
   0  -3   2 3566.00 164.993  12
   0   3  -2 3267.90 156.545  14
   0   3  -3 2406.34 133.814   8
   0   3   3 2360.77 104.224  10
   0  -3  -3 2537.26 144.321  11
   0  -3  -3 2391.66 110.993   7
   0   3   3 2458.27 143.337   9
   0  -3   3 2413.85 139.422   2
   0  -3  -3 2463.17 140.319   5
   0   3   3 2303.69 137.469   2
   0   3   3 2767.00 157.392  18
   0  -3   3 2222.93 139.009  18
   0   3   3 2463.78 147.623  20
   0  -3   3 2400.28 118.991  17
   0  -3   3 2704.47 155.380  19
   0  -3   3 2658.87 153.543  12
   0   3  -3 2461.37 139.737  14
   0  -3   3 2560.95 148.618  15
   0   3  -3 2427.98 143.904  13
   0   3   4 133.565 37.4565  12
   0  -3  -4 122.897 43.0766   8
   0   3   4 99.8347 33.2647   9
   0   3  -4 116.363 38.2871   8
   0   3   4 82.8513 18.0446  10
   0  -3  -4 160.926 48.8940  11
   0   3   4 189.028 46.8682   2
   0  -3  -4 118.297 33.6446   5
   0   3   4 103.464 22.1763   3
   0  -3  -4 65.8295 18.8560   7
   0  -3   4 87.7319 35.9197   2
   0  -3   4 86.9613 36.4481  18
   0  -3   4 86.5010 26.2696  17
   0   3   4 117.641 42.4993  18
   0  -3   4 76.4423 33.5055  19
   0   3   4 123.105 42.6086  20
   0   3  -4 123.750 37.2368  13
   0  -3   4 130.953 42.3864  15
   0  -3   4 107.212 39.5135  12
   0   3  -4 175.855 45.3688  14
   0   3   5 2181.84 157.281   9
   0  -3  -5 1872.97 155.014  11
   0  -3  -5 2227.32 162.214   8
   0   3  -5 2062.35 144.970   8
   0  -3  -5 2019.40 105.488   7
   0   3   5 1836.95 78.7230  10
   0   3   5 2074.77 159.311   2
   0   3   5 1946.93 96.9499   3
   0  -3  -5 2125.82 145.909   5
   0   3   5 2269.55 166.840  20
   0   3   5 2294.68 170.237  18
   0  -3   5 2144.08 128.113  17
   0   3   5 1952.06 150.836  17
   0  -3   5 1964.52 151.789  18
   0   3   5 2182.09 160.810  19
   0  -3   5 2213.76 167.278  19
   0   3   5 2034.47 146.823  12
   0   3  -5 1810.63 152.184  13
   0   3  -5 2146.33 142.939  14
   0  -3   5 2273.64 158.093  15
   0  -3   5 1885.37 157.735  12
   0  -3  -6 4535.33 262.501   8
   0   3  -6 4953.51 252.839   8
   0  -3  -6 5033.90 280.968  11
   0  -3  -6 4527.53 181.537   7
   0   3   6 4110.99 168.818   3
   0   3   6 5222.18 282.599   2
   0  -3  -6 4536.17 265.560   6
   0  -3   6 4790.73 269.063   2
   0   3   6 4598.47 272.305  20
   0   3   6 4490.11 257.727  17
   0   3   6 5040.21 281.114  18
   0  -3   6 5082.73 226.447  17
   0  -3   6 5156.80 282.482  19
   0   3   6 4540.01 262.406  19
   0  -3   6 5269.99 281.950  18
   0  -3   6 5112.21 284.524  12
   0   3   6 4411.10 249.911  12
   0   3  -6 4911.55 279.590  13
   0   3  -6 4666.57 234.319  14
   0  -3   6 4693.14 255.627  15
   0   3  -7 381.416 74.3269   8
   0  -3  -7 416.956 80.3743   8
   0  -3  -7 341.852 79.9197  11
   0   3   7 261.110 39.1371   3
   0  -3   7 567.255 95.3505   2
   0   3   7 367.467 80.8787   2
   0   3  -7 347.879 72.3406   6
   0  -3  -7 391.950 84.6900   6
   0   3   7 403.980 86.7399  18
   0  -3   7 356.188 62.9211  17
   0   3   7 460.440 88.8252  17
   0   3   7 328.519 80.5144  19
   0  -3   7 461.400 86.2876  19
   0   3   7 446.100 90.0098  20
   0  -3   7 414.926 85.7463  18
   0   3  -7 374.768 67.2712  14
   0   3   7 353.672 76.8919  12
   0  -3   7 406.359 78.6858  15
   0   3  -7 454.924 90.5281  13
   0  -3   7 406.052 83.9947  12
   0  -3  -8 1152.14 147.951   8
   0  -3  -8 984.611 143.142  11
   0   3  -8 1079.72 129.750   8
   0  -3   8 1024.75 134.081   2
   0  -3  -8 1015.20 136.107   6
   0   3  -8 1191.71 143.031   6
   0   3   8 1281.18 159.909   2
   0  -3  -8 1012.44 117.532   5
   0   3   8 1159.01 151.327  20
   0   3   8 1005.86 132.301  17
   0  -3   8 1080.40 143.067  18
   0  -3   8 1241.92 156.757  19
   0   3   8 1058.78 143.399  19
   0  -3   8 1053.80 111.216  17
   0   3   8 932.155 134.747  18
   0   3   8 844.755 121.301  12
   0   3  -8 903.553 133.640  13
   0   3  -8 1018.13 112.488  14
   0  -3   8 1195.36 152.842  12
   0  -3   8 1006.54 127.798  15
   0  -3  -9-68.7572 49.5955   8
   0   3  -9-1.07928 34.4493   8
   0  -3  -9 46.5858 56.1040  11
   0   3  -9 110.969 56.8135   6
   0   3   9 97.7864 65.2399   2
   0  -3  -9 63.3299 60.6868   6
   0  -3  -9-14.0704 36.6554   5
   0  -3   9 66.7165 62.0887   2
   0   3   9-52.2113 45.4817  18
   0  -3   9-37.9976 42.3864  17
   0  -3   9 21.2898 43.4326  18
   0   3   9 105.020 60.5779  19
   0  -3   9 20.1500 57.2484  19
   0   3   9 69.9100 49.3326  17
   0   3   9-17.7707 35.0714  20
   0   3   9 47.9063 43.4330  12
   0   3  -9 6.05713 28.2237  14
   0  -3   9 35.1224 49.4675  12
   0   3  -9 26.5199 60.3961  13
   0  -3   9 75.7678 46.1511  15
   0   3 -10 1159.56 154.769   8
   0  -3 -10 1022.80 153.866   8
   0  -3 -10 1019.31 160.581  11
   0  -3 -10 883.437 148.188   6
   0  -3  10 939.487 157.118   2
   0   3  10 1283.28 180.507   2
   0   3 -10 1428.12 179.737   6
   0  -3 -10 1033.45 131.944   5
   0   3  10 747.861 132.999  17
   0   3  10 1037.86 159.412  20
   0  -3  10 1013.59 125.988  17
   0  -3  10 1117.18 170.023  19
   0  -3  10 942.199 151.861  18
   0   3  10 1201.35 175.308  18
   0   3  10 809.126 141.187  19
   0   3  10 1120.27 167.049  12
   0  -3  10 980.761 160.909  12
   0   3 -10 973.461 162.015  13
   0  -3  10 1166.45 151.124  15
   0  -3 -11 1132.36 176.616  11
   0  -3 -11 1320.60 186.612   8
   0   3 -11 1062.61 156.789   8
   0  -3 -11 1310.82 196.050   6
   0   3  11 1399.43 195.647   2
   0   3 -11 1345.29 181.517   6
   0  -3  11 998.564 165.137   2
   0   3  11 1228.03 169.039  17
   0   3  11 1222.11 190.730  19
   0   3  11 1317.06 197.893  18
   0  -3  11 988.403 173.963  19
   0  -3  11 1059.01 172.954  18
   0   3  11 1306.74 186.692  12
   0   3 -11 1162.76 185.311  13
   0  -3  11 1181.19 160.735  15
   0  -3  11 1107.98 180.598  12
   0  -3 -12 1810.42 242.349  11
   0  -3 -12 1673.05 225.233   8
   0   3 -12 1723.57 211.065   8
   0   3  12 1875.82 240.255   2
   0  -3 -12 1680.19 226.773   6
   0   3 -12 1860.21 230.460   6
   0  -3  12 1589.77 228.621   2
   0   3  12 1683.87 241.214  19
   0  -3  12 1526.25 223.482  19
   0   3  12 1880.49 244.345  18
   0  -3  12 1493.75 221.676  18
   0   3  12 1523.24 198.899  17
   0   3  12 1503.80 212.515  12
   0  -3  12 1586.28 232.379  12
   0   3 -12 1689.01 240.769  13
   0   3 -13-7.32268 54.7492   8
   0  -3 -13-28.3960 51.9102  11
   0  -3 -13 217.716 101.524   8
   0   3  13 13.5714 69.7616   2
   0  -3 -13 122.106 76.3439   6
   0   3 -13 99.4368 80.3027   6
   0  -3  13 37.8546 76.3355   2
   0   3  13 20.2669 57.7043  19
   0  -3  13-58.2259 78.2558  19
   0  -3  13 25.8676 52.7204  12
   0   3  13 50.4027 72.8126  12
   0   3 -13-80.0521 96.1268  13
   0  -3 -14 195.039 99.4376   8
   0  -3  14 59.0569 73.4298   2
   0   3  14 89.9941 89.5962   2
   0  -3 -14-8.35336 67.7611   6
   0   3  14 47.6972 81.3881  19
   0  -3  14 79.8109 95.8286  19
   0   3  14 57.0101 70.0238  12
   0  -3  14-47.9947 63.4954  12
   0   3 -14 20.3733 61.7087  13
   0  -3 -15 488.497 145.171   8
   0  -3 -15 295.206 111.285   6
   0   3  15 274.324 112.266  19
   0  -3  15 151.231 88.3675  19
   0   3  15 324.399 123.507  12
   0  -4   0 30782.8 770.407  11
   0   4   0 31083.2 803.606   9
   0  -4   0 31741.1 737.336  16
   0   4   0 29116.9 815.204  20
   0   4   0 30773.0 793.297  13
   0   4   0 32336.7 820.182  14
   0  -4   0 30551.2 816.954  15
   0   4   1 4752.89 203.327   9
   0   4  -1 5008.75 194.375   9
   0  -4  -1 4834.78 183.934  11
   0   4   1 4640.98 208.975  20
   0   4  -1 4670.84 208.262  20
   0   4   1 4726.73 209.349  18
   0  -4   1 4850.04 173.440  16
   0   4   1 4992.95 203.784  14
   0   4  -1 4906.43 212.043  14
   0  -4  -1 5151.89 206.868  15
   0   4   1 5009.10 195.654  13
   0  -4   1 5205.50 218.109  15
   0   4  -1 5212.99 201.050  13
   0   4   2 3.90839 26.7624   9
   0   4  -2 45.1392 21.6003   9
   0  -4  -2 88.6537 28.5517  11
   0  -4  -2 70.8825 37.9489   5
   0  -4   2 36.6572 22.6488   2
   0  -4   2 15.2023 25.7990   5
   0   4   2 12.8441 23.2536  20
   0   4   2 113.568 41.5536  18
   0   4  -2 61.2569 26.7916  14
   0  -4   2 43.7250 27.7381  15
   0   4  -2 62.7088 23.4263  13
   0  -4   2 91.0604 30.7748  12
   0   4   2 62.1972 25.3258  14
   0  -4  -3 89.6917 38.5258  11
   0   4  -3 18.5833 25.0112   8
   0   4   3 27.6441 17.1289  10
   0   4   3-17.0611 25.5969   9
   0  -4  -3 53.8011 27.5127   5
   0   4   3 43.0703 30.1506   2
   0  -4  -3 26.7760 23.1266   7
   0  -4   3 79.0761 32.2380   2
   0  -4   3 11.0530 26.4019  19
   0   4   3 18.6189 26.6338  20
   0   4   3 46.3009 27.7579  18
   0  -4   3-5.48701 32.3226  12
   0  -4   3 79.0435 28.8417  15
   0   4  -3 31.6200 28.3262  14
   0   4  -3 48.6947 29.6696  13
   0  -4  -4 3026.42 144.973   7
   0   4   4 3258.20 192.106   9
   0   4   4 3043.75 135.893  10
   0  -4  -4 3281.41 191.168  11
   0   4  -4 3328.57 183.101   8
   0  -4  -4 3152.98 184.044   5
   0   4   4 3009.23 181.892   2
   0   4   4 3414.76 202.304  18
   0  -4   4 3033.62 153.857  17
   0   4   4 3127.11 194.641  20
   0  -4   4 3314.38 199.742  19
   0  -4   4 3128.33 194.357  12
   0   4  -4 3270.88 185.150  14
   0   4  -4 3227.04 192.230  13
   0  -4   4 3369.25 199.013  15
   0   4   5 7065.60 237.986  10
   0   4   5 7529.23 339.463   9
   0   4  -5 8094.90 332.835   8
   0  -4  -5 7162.59 263.071   7
   0  -4  -5 7891.23 350.359   8
   0  -4  -5 7887.22 347.727  11
   0  -4  -5 7648.21 352.933   6
   0   4   5 8481.31 354.016   2
   0  -4   5 8474.17 365.956  19
   0  -4   5 8352.27 357.262  18
   0   4   5 8342.06 364.688  18
   0  -4   5 8102.16 296.871  17
   0   4   5 7592.32 352.749  20
   0  -4   5 8226.75 351.148  15
   0  -4   5 8121.55 360.183  12
   0   4   5 8149.23 332.005  12
   0   4  -5 8068.33 353.179  13
   0   4  -5 8068.48 331.166  14
   0  -4  -6 2347.86 185.998   8
   0   4   6 1860.78 84.5421  10
   0  -4  -6 1871.68 110.435   7
   0   4   6 2133.16 175.199   9
   0   4  -6 2259.15 167.076   8
   0  -4  -6 2349.42 187.215  11
   0  -4   6 2392.78 186.205   2
   0   4   6 2159.15 178.795   2
   0  -4  -6 2077.74 179.495   6
   0   4   6 1685.36 97.5717   3
   0  -4   6 2031.27 176.822  19
   0   4   6 1772.18 167.102  18
   0   4   6 2202.26 178.095  17
   0  -4   6 2101.78 176.286  18
   0   4   6 2171.88 183.099  20
   0  -4   6 2034.02 136.153  17
   0   4   6 2159.53 176.426  19
   0  -4   6 2157.15 172.883  15
   0   4  -6 2171.26 159.843  14
   0   4   6 2171.06 167.504  12
   0  -4   6 2102.47 181.332  12
   0   4  -6 2102.99 180.263  13
   0   4  -7 8323.07 376.232   8
   0  -4  -7 7734.49 274.792   7
   0  -4  -7 7986.10 397.388   8
   0  -4  -7 8577.82 411.364  11
   0  -4  -7 8415.30 407.598   6
   0   4   7 8509.99 404.508   2
   0   4  -7 8682.13 395.459   6
   0  -4   7 8431.59 402.783   2
   0  -4   7 8181.12 407.654  19
   0  -4   7 8589.63 407.853  18
   0   4   7 8351.22 403.719  19
   0   4   7 8347.67 400.389  17
   0  -4   7 7916.58 325.414  17
   0   4   7 9387.80 433.349  18
   0   4   7 7835.75 403.689  20
   0   4  -7 8126.99 355.930  14
   0   4   7 8442.08 390.585  12
   0   4  -7 8377.82 411.234  13
   0  -4   7 8456.13 412.576  12
   0  -4   7 8586.44 391.043  15
   0   4  -8 9891.46 447.726   8
   0  -4  -8 11000.1 504.931  11
   0  -4  -8 10048.5 482.372   8
   0  -4  -8 10436.7 494.698   6
   0  -4   8 10658.3 493.263   2
   0   4  -8 10169.9 468.983   6
   0   4   8 10641.6 490.100   2
   0  -4  -8 10221.2 436.760   5
   0  -4   8 9431.67 390.461  17
   0   4   8 10290.7 497.611  18
   0   4   8 10330.0 479.170  17
   0  -4   8 10195.8 486.115  18
   0   4   8 9666.11 479.127  19
   0  -4   8 9557.57 482.876  19
   0   4   8 10163.3 497.382  20
   0   4  -8 10322.5 497.370  13
   0  -4   8 10323.0 464.115  15
   0   4   8 9767.78 462.513  12
   0  -4   8 10745.1 505.034  12
   0   4  -8 9925.58 419.197  14
   0  -4  -9 1807.98 198.475   8
   0   4  -9 1518.28 166.310   8
   0  -4  -9 1581.04 188.990  11
   0   4   9 1638.43 190.583   2
   0  -4  -9 1745.02 196.570   6
   0  -4   9 1560.92 186.374   2
   0   4  -9 1489.02 174.966   6
   0  -4  -9 1659.68 165.715   5
   0   4   9 1463.14 183.610  20
   0  -4   9 1361.80 132.573  17
   0  -4   9 1618.57 188.300  18
   0   4   9 1647.80 184.169  17
   0   4   9 1261.73 170.951  18
   0   4   9 1423.35 179.308  19
   0  -4   9 1126.50 162.495  19
   0   4   9 1782.57 191.882  12
   0   4  -9 1296.00 135.153  14
   0   4  -9 1327.43 176.021  13
   0  -4   9 1457.54 165.903  15
   0  -4   9 1381.55 177.475  12
   0  -4 -10 2935.47 277.575  11
   0  -4 -10 2909.80 271.054   8
   0   4 -10 2830.92 248.675   8
   0  -4 -10 2804.35 267.986   6
   0  -4  10 3203.21 286.961   2
   0   4  10 2995.58 273.361   2
   0  -4 -10 2670.26 222.183   5
   0   4 -10 2560.75 244.744   6
   0  -4  10 2969.27 273.882  18
   0   4  10 2512.36 243.274  17
   0   4  10 2623.91 263.868  18
   0   4  10 2535.00 258.433  19
   0   4  10 2686.63 265.625  20
   0  -4  10 2889.60 278.123  19
   0   4 -10 2775.77 273.377  13
   0   4  10 3007.74 269.004  12
   0  -4  10 2865.49 246.558  15
   0  -4  10 2529.97 260.718  12
   0   4 -11-22.3878 45.0996   8
   0  -4 -11 84.5987 72.6954  11
   0  -4 -11 141.369 72.7391   8
   0   4 -11-2.61442 47.8240   6
   0  -4  11 66.8635 63.4780   2
   0  -4 -11 50.3761 51.8272   6
   0   4  11 85.6958 80.2798   2
   0   4  11-47.8970 61.5009  19
   0   4  11 18.6182 52.3101  20
   0  -4  11 69.0872 63.8270  18
   0   4  11 30.8972 53.9392  17
   0  -4  11 147.767 85.2764  19
   0   4  11 111.948 79.7883  18
   0  -4  11-2.20739 57.6692  12
   0   4  11 24.4231 66.0337  12
   0  -4  11 10.4560 38.4720  15
   0   4 -11 97.9642 75.9961  13
   0  -4 -12 224.998 92.4610   8
   0   4 -12 135.870 78.0155   8
   0  -4 -12-49.1858 66.7800  11
   0  -4 -12-0.43406 56.5139   6
   0   4 -12 73.4039 79.2852   6
   0  -4  12-75.8783 72.8887   2
   0   4  12-13.3969 48.0141   2
   0  -4  12-17.7964 46.4078  19
   0   4  12 96.9082 83.3383  19
   0  -4  12 15.7231 51.8096  18
   0   4  12 59.9706 61.4161  18
   0   4  12 54.0110 61.9320  17
   0   4 -12 10.2885 61.9032  13
   0  -4  12-16.1423 48.3328  12
   0   4  12-19.2719 46.1395  12
   0  -4 -13 102.502 83.0089   8
   0  -4 -13-62.6332 67.7464  11
   0   4 -13 2.08623 65.9039   8
   0  -4  13-57.7624 72.7930   2
   0   4  13 85.0591 93.7503   2
   0  -4 -13 41.2462 72.0910   6
   0   4  13 1.83259 50.7756  19
   0  -4  13 32.0313 68.3529  19
   0   4  13 34.5243 50.3723  12
   0  -4  13-59.8071 65.7545  12
   0  -4 -14 478.416 137.246   8
   0  -4 -14 763.912 179.432  11
   0  -4 -14 592.422 164.246   6
   0  -4  14 519.848 157.742   2
   0   4  14 594.432 157.528   2
   0   4  14 629.823 168.592  19
   0  -4  14 871.188 201.007  19
   0   4  14 555.094 154.539  12
   0  -4  14 660.070 174.295  12
   0   4 -14 477.319 139.719  13
   0  -4 -15-59.8652 69.8223   8
   0  -4 -15 54.8379 56.8912   6
   0   4  15-118.225 92.3151  19
   0   5   0 65.2599 30.9508   9
   0  -5   0 78.3425 27.9210  11
   0   5   0 27.2139 28.9334  20
   0  -5   0 38.4716 15.7476  16
   0  -5   0 57.0280 32.3528  15
   0   5   0 54.2672 34.3738  14
   0   5   1 3894.09 193.004   9
   0   5  -1 3743.99 178.750   9
   0  -5  -1 3856.34 170.117  11
   0   5   1 3941.69 202.578  20
   0  -5   1 3814.58 153.177  16
   0   5  -1 3911.84 202.004  20
   0   5  -1 3937.56 185.239  13
   0   5   1 3771.95 179.243  13
   0  -5  -1 3679.75 188.703  15
   0   5   1 3827.19 189.403  14
   0  -5   1 4034.35 206.426  15
   0   5  -1 4060.16 203.339  14
   0   5   2 31846.7 880.933   9
   0   5  -2 31646.7 846.194   9
   0  -5  -2 32201.4 849.554  11
   0  -5   2 30126.4 888.919   5
   0  -5   2 30653.2 836.240   2
   0   5  -2 32226.8 894.052  20
   0   5   2 31626.6 892.009  18
   0   5   2 32133.0 895.889  20
   0  -5  -2 32099.6 866.789  15
   0   5  -2 32445.8 892.607  14
   0  -5   2 31861.1 879.688  12
   0  -5   2 32987.0 902.933  15
   0   5  -2 31836.4 865.185  13
   0   5   2 32990.1 864.079  14
   0   5   3 2340.64 162.255   9
   0  -5  -3 2748.00 150.905   7
   0  -5  -3 2700.82 162.051  11
   0   5  -3 2605.53 148.229   9
   0   5   3 2529.10 143.219  10
   0  -5   3 2703.01 158.916   2
   0   5   3 2669.31 176.512  20
   0   5   3 2839.24 180.934  18
   0  -5   3 2727.18 176.396  19
   0  -5   3 2626.57 174.039  12
   0   5  -3 2864.99 177.577  14
   0   5  -3 2617.70 165.776  13
   0  -5   3 2628.67 176.826  15
   0   5   4 233.337 41.6191  10
   0   5   4 217.102 56.1882   9
   0   5  -4 190.723 43.2132   9
   0  -5  -4 193.086 48.5739  11
   0   5   4 147.690 43.7314   2
   0  -5  -4 182.111 37.4549   7
   0   5   4 139.337 46.6886  18
   0  -5   4 93.6717 40.5726  19
   0   5   4 183.879 47.7291  20
   0   5  -4 227.255 58.8753  13
   0  -5   4 270.887 58.8771  12
   0   5  -4 174.821 45.3943  14
   0  -5   4 152.758 54.6393  15
   0   5  -5 2093.20 157.597   8
   0   5   5 1775.51 106.553  10
   0  -5  -5 1920.55 160.649  11
   0   5   5 1873.37 158.865   9
   0  -5  -5 1687.94 115.334   7
   0  -5  -5 1857.64 165.301   6
   0   5   5 1989.86 159.187   2
   0  -5   5 1913.33 163.881  19
   0   5   5 2407.74 185.707  18
   0   5   5 2048.83 172.242  20
   0  -5   5 1914.37 165.488  15
   0   5  -5 1925.36 162.155  13
   0   5   5 2073.79 154.284  12
   0  -5   5 1843.63 165.092  12
   0   5  -5 1848.62 151.995  14
   0  -5  -6 9313.44 332.012   7
   0  -5  -6 9951.68 441.449   8
   0  -5  -6 9775.37 433.115  11
   0   5   6 10453.2 442.598   9
   0   5  -6 10769.2 424.586   8
   0   5   6 8932.47 296.765  10
   0   5  -6 10003.7 424.971   6
   0  -5  -6 9538.85 410.597   5
   0   5   6 10646.3 439.670   2
   0  -5   6 9826.75 429.666   2
   0  -5  -6 10852.0 463.387   6
   0  -5   6 10183.1 450.970  19
   0  -5   6 9849.15 435.799  18
   0   5   6 10364.3 455.441  18
   0   5   6 10063.0 452.788  20
   0  -5   6 9993.86 367.852  17
   0  -5   6 10277.9 438.952  15
   0  -5   6 9320.79 434.514  12
   0   5  -6 10099.8 442.295  13
   0   5  -6 10453.5 422.301  14
   0   5   6 10044.0 413.962  12
   0   5  -7 7876.34 379.104   8
   0  -5  -7 8442.33 419.702   8
   0  -5  -7 8636.55 419.291  11
   0  -5  -7 7465.70 285.004   7
   0   5   7 8540.77 409.971   2
   0  -5  -7 8744.13 391.256   5
   0  -5  -7 8588.75 427.533   6
   0   5  -7 8694.75 406.477   6
   0  -5   7 8318.48 407.936   2
   0   5   7 8252.73 414.680  19
   0   5   7 8209.55 423.264  18
   0  -5   7 7982.18 332.199  17
   0   5   7 7675.97 411.988  20
   0   5   7 7941.15 407.693  17
   0  -5   7 8253.39 411.872  18
   0  -5   7 7765.87 410.514  19
   0  -5   7 7982.79 413.014  12
   0   5  -7 7759.01 405.021  13
   0   5   7 8204.55 389.586  12
   0  -5   7 8167.45 401.699  15
   0   5  -7 8034.07 372.776  14
   0  -5  -8 423.119 101.740   8
   0  -5  -8 753.251 127.156  11
   0   5  -8 758.243 118.948   8
   0  -5  -8 567.539 112.845   6
   0   5  -8 580.768 105.746   6
   0   5   8 777.866 125.647   2
   0  -5   8 823.479 127.033   2
   0  -5  -8 632.694 106.904   5
   0   5   8 771.991 131.099  20
   0  -5   8 552.938 107.995  18
   0  -5   8 667.715 119.379  19
   0  -5   8 608.728 86.4454  17
   0   5   8 712.108 124.891  18
   0   5   8 696.390 116.405  17
   0   5   8 508.268 109.240  19
   0   5  -8 759.015 123.165  13
   0   5  -8 619.328 96.5636  14
   0  -5   8 593.190 109.582  12
   0   5   8 732.982 111.915  12
   0  -5   8 618.479 112.360  15
   0  -5  -9 1143.77 162.954   8
   0  -5  -9 1312.84 175.805  11
   0   5  -9 1356.09 159.733   8
   0  -5   9 1344.99 175.837   2
   0   5  -9 1326.05 167.876   6
   0  -5  -9 1362.29 156.272   5
   0   5   9 1746.42 194.156   2
   0  -5  -9 1405.76 182.813   6
   0  -5   9 1464.25 137.071  17
   0   5   9 1206.87 170.975  18
   0  -5   9 1141.45 160.164  18
   0  -5   9 1189.86 176.332  19
   0   5   9 1382.68 180.713  19
   0   5   9 1358.37 174.077  17
   0   5   9 1320.29 177.781  20
   0   5   9 1286.46 161.729  12
   0   5  -9 1351.79 147.257  14
   0  -5   9 1163.63 158.140  15
   0  -5   9 1194.69 168.759  12
   0   5  -9 1173.89 170.026  13
   0   5 -10 415.356 97.7255   8
   0  -5 -10 576.078 131.418  11
   0  -5 -10 202.389 83.4570   8
   0   5  10 639.681 133.127   2
   0  -5  10 607.970 125.341   2
   0  -5 -10 550.776 106.862   5
   0  -5 -10 460.177 114.974   6
   0   5 -10 527.325 114.808   6
   0   5  10 403.702 103.083  18
   0  -5  10 578.888 127.767  19
   0  -5  10 383.327 109.769  18
   0   5  10 589.870 129.011  17
   0   5  10 528.823 128.837  20
   0   5  10 437.380 112.635  19
   0  -5  10 393.665 111.288  12
   0   5  10 505.232 115.871  12
   0  -5  10 489.869 111.057  15
   0   5 -10 206.838 78.9612  13
   0   5 -11 411.675 105.693   8
   0  -5 -11 719.141 148.129  11
   0  -5 -11 813.656 163.818   8
   0  -5  11 425.354 115.482   2
   0  -5 -11 399.612 117.884   6
   0   5 -11 679.741 140.687   6
   0   5  11 784.772 152.894   2
   0  -5  11 523.280 123.635  18
   0   5  11 386.604 117.054  19
   0   5  11 724.688 146.067  20
   0   5  11 549.802 129.727  18
   0   5  11 538.882 122.861  17
   0  -5  11 762.537 161.484  19
   0  -5  11 703.033 152.984  12
   0   5  11 408.184 108.690  12
   0   5 -11 790.942 159.975  13
   0  -5  11 508.468 113.788  15
   0  -5 -12 2252.04 272.334  11
   0   5 -12 2206.13 245.026   8
   0  -5 -12 1763.25 243.465   8
   0   5  12 2185.11 261.076   2
   0  -5 -12 2167.65 271.166   6
   0   5 -12 2129.35 249.236   6
   0  -5  12 2055.14 257.867   2
   0   5  12 1560.21 232.764  19
   0   5  12 2175.00 278.865  20
   0   5  12 2151.07 254.724  17
   0   5  12 1423.78 224.605  18
   0  -5  12 2218.07 280.060  19
   0   5 -12 2460.31 290.590  13
   0  -5  12 1869.43 252.842  12
   0   5  12 2147.65 255.971  12
   0  -5 -13 646.031 161.782  11
   0  -5 -13 622.708 146.335   8
   0  -5  13 564.210 153.024   2
   0  -5 -13 435.495 133.308   6
   0   5  13 523.257 142.164   2
   0  -5  13 588.281 160.281  19
   0   5  13 704.520 172.835  19
   0   5  13 393.293 128.562  17
   0   5 -13 589.200 161.874  13
   0  -5  13 314.883 114.889  12
   0   5  13 440.813 125.613  12
   0  -5 -14 167.267 75.5010   8
   0  -5 -14 287.961 119.605  11
   0  -5  14 218.674 113.082   2
   0   5  14 424.268 142.455   2
   0  -5 -14 364.021 146.683   6
   0  -5  14 539.166 158.502  19
   0   5  14 215.004 112.509  19
   0   5 -14 360.432 134.430  13
   0   5  14 327.265 115.031  12
   0  -5  14 203.217 106.905  12
   0  -6   0 33538.7 857.231  11
   0   6   0 33614.0 905.586   9
   0   6   0 33215.1 932.339  20
   0  -6   0 31375.1 795.168  16
   0   6   0 33903.6 895.715  13
   0  -6   0 33117.9 926.191  15
   0   6   0 33567.0 925.441  14
   0  -6  -1 630.423 68.6236  11
   0   6   1 674.641 81.1515   9
   0   6  -1 614.312 74.0947   9
   0   6   1 679.882 88.2235  20
   0  -6   1 588.822 54.5617  16
   0   6  -1 725.797 90.4870  20
   0  -6  -1 624.047 80.4421  15
   0   6  -1 558.582 79.8077  14
   0  -6   1 590.346 82.6536  15
   0   6   1 597.615 72.5626  13
   0   6   1 641.546 81.8521  14
   0   6  -1 657.018 77.5732  13
   0  -6  -2 37130.1 972.289  11
   0   6  -2 35898.1 974.568   9
   0   6   2 35882.0 1009.64   9
   0  -6   2 35844.8 1031.45   5
   0  -6   2 34761.0 955.406   2
   0  -6   2 35663.2 947.626  16
   0   6   2 37076.0 1030.16  18
   0   6  -2 36835.4 1028.33  20
   0   6   2 35868.1 1025.31  20
   0  -6  -2 37203.0 1002.03  15
   0  -6   2 38403.7 1042.47  15
   0   6   2 36938.1 995.143  14
   0   6  -2 36894.8 994.602  13
   0   6  -2 36276.6 1023.47  14
   0   6   3 11346.6 438.673   9
   0   6   3 11497.5 403.011  10
   0   6  -3 11556.7 403.282   9
   0  -6  -3 11926.2 420.082  11
   0  -6  -3 11364.2 405.610   7
   0  -6   3 11320.3 402.960   2
   0   6   3 10993.3 441.490  18
   0   6   3 11823.9 454.568  20
   0   6  -3 11723.5 450.325  20
   0  -6   3 11216.0 434.641  12
   0   6  -3 11474.2 426.082  13
   0   6  -3 12659.3 458.738  14
   0  -6   3 11512.1 451.506  15
   0   6   4 8340.85 321.350  10
   0   6   4 8779.33 381.748   9
   0   6  -4 8453.74 334.968   9
   0  -6  -4 9025.94 369.862  11
   0  -6  -4 8565.69 332.812   7
   0  -6  -4 8975.51 400.672   6
   0   6   4 8819.69 393.418  20
   0   6   4 9504.55 403.329  18
   0  -6   4 8885.92 388.892  19
   0  -6   4 8972.47 388.849  12
   0  -6   4 9067.89 396.408  15
   0   6  -4 8844.29 374.833  13
   0   6  -4 9005.25 382.068  14
   0  -6  -5 3888.50 239.054  11
   0  -6  -5 3309.62 183.638   7
   0   6  -5 3655.94 202.592   9
   0   6   5 3481.48 177.159  10
   0   6   5 3320.13 228.624   9
   0  -6  -5 3883.87 257.262   6
   0  -6  -5 3765.90 235.069   5
   0  -6   5 3974.40 251.804  19
   0   6   5 3763.20 249.660  18
   0   6   5 4087.32 259.524  20
   0   6  -5 3559.37 230.272  14
   0   6  -5 3740.02 238.768  13
   0  -6   5 3786.61 245.969  12
   0  -6   5 3879.32 253.413  15
   0   6  -6 1291.17 138.151   8
   0  -6  -6 1465.83 155.663  11
   0  -6  -6 1144.75 101.341   7
   0   6   6 1203.03 144.430   9
   0  -6  -6 1238.30 145.887   8
   0   6   6 1024.35 84.3630  10
   0  -6   6 1363.78 143.250   2
   0  -6  -6 1316.63 145.539   5
   0   6   6 1163.59 137.851   2
   0  -6  -6 1390.41 163.345   6
   0  -6   6 1302.56 150.997  19
   0   6   6 1206.93 149.201  20
   0   6   6 1070.78 143.606  18
   0   6  -6 1495.86 158.781  13
   0  -6   6 1231.70 143.162  15
   0   6  -6 1305.69 138.714  14
   0  -6   6 1265.10 150.868  12
   0   6   6 1062.66 125.938  12
   0   6  -7 435.026 85.2329   8
   0   6   7 311.011 80.2535   9
   0  -6  -7 520.055 100.471   8
   0  -6  -7 383.433 85.4621  11
   0  -6  -7 523.378 109.566   6
   0   6  -7 493.622 96.5663   6
   0  -6  -7 357.412 53.4164   7
   0  -6  -7 636.118 102.254   5
   0   6   7 517.493 99.9248   2
   0  -6   7 603.123 107.970   2
   0   6   7 368.883 89.2541  20
   0  -6   7 323.083 89.7262  19
   0   6   7 430.358 93.1865  17
   0   6   7 478.871 104.709  18
   0   6   7 414.070 96.0185  19
   0  -6   7 394.195 91.8619  15
   0   6  -7 396.831 86.0703  14
   0  -6   7 480.574 100.045  12
   0   6  -7 414.097 87.9709  13
   0   6   7 449.359 88.2963  12
   0  -6  -8 4452.63 317.088   8
   0   6  -8 3949.21 271.849   8
   0  -6  -8 4193.86 305.930  11
   0  -6  -8 4355.98 318.250   6
   0   6   8 3917.13 286.968   2
   0   6  -8 4397.09 300.245   6
   0  -6   8 4186.44 300.908   2
   0  -6  -8 4002.89 273.681   5
   0  -6   8 4170.59 312.345  19
   0   6   8 4245.39 316.261  18
   0   6   8 3884.86 296.478  19
   0   6   8 3937.85 296.213  17
   0   6   8 3958.55 306.630  20
   0   6  -8 3870.72 263.513  14
   0   6  -8 3794.21 295.512  13
   0  -6   8 4143.05 299.452  15
   0   6   8 3570.10 265.311  12
   0  -6   8 4147.55 310.006  12
   0   6  -9 977.033 141.438   8
   0  -6  -9 1090.21 162.637   8
   0  -6  -9 1248.25 176.958  11
   0  -6   9 1065.94 161.903   2
   0   6  -9 1272.01 165.079   6
   0   6   9 793.350 137.878   2
   0  -6  -9 1195.06 174.088   6
   0  -6  -9 1168.30 149.752   5
   0   6   9 1160.32 173.601  18
   0   6   9 1039.35 155.589  17
   0   6   9 1149.09 174.666  20
   0   6   9 933.370 154.282  19
   0  -6   9 1194.97 173.804  19
   0  -6   9 1071.69 162.734  12
   0   6   9 745.414 124.620  12
   0   6  -9 1102.93 140.691  14
   0   6  -9 1079.20 166.144  13
   0  -6   9 936.804 148.432  15
   0  -6 -10 723.680 141.613  11
   0  -6 -10 476.372 122.044   8
   0   6 -10 626.289 126.911   8
   0  -6 -10 578.313 114.936   5
   0   6 -10 625.450 125.526   6
   0  -6 -10 459.643 111.894   6
   0   6  10 545.069 117.444   2
   0  -6  10 601.463 127.284   2
   0   6  10 731.608 148.843  18
   0   6  10 716.951 140.079  17
   0  -6  10 658.682 137.331  19
   0   6  10 639.341 139.266  20
   0   6  10 519.716 122.347  19
   0   6  10 711.132 136.591  12
   0  -6  10 482.642 109.354  15
   0  -6  10 679.538 143.818  12
   0   6 -10 555.519 130.054  13
   0   6 -11-29.3225 50.4351   8
   0  -6 -11 174.558 90.4081  11
   0  -6 -11 160.245 97.5149   8
   0   6 -11 61.3890 70.4678   6
   0  -6  11-56.8511 66.2869   2
   0   6  11-21.2752 57.7003   2
   0  -6 -11 34.9165 57.4957   6
   0   6  11-21.0825 43.3142  20
   0   6  11-64.4583 69.7024  19
   0   6  11-65.0351 90.3107  18
   0   6  11 7.37405 41.6106  17
   0  -6  11 180.097 95.0290  19
   0  -6  11 55.3672 50.4095  12
   0   6  11 134.711 70.2959  12
   0   6 -11-63.9247 67.7102  13
   0  -6  11 56.8285 57.7938  15
   0  -6 -12 97.1361 77.6652   8
   0   6 -12-25.8325 40.1602   8
   0  -6 -12-85.6706 97.8344  11
   0  -6  12 180.286 105.410   2
   0  -6 -12 143.942 88.1233   6
   0   6  12 0.98163 62.7586   2
   0   6  12 99.0432 77.0123  18
   0   6  12-93.5305 99.6229  19
   0   6  12-57.6299 64.1162  20
   0   6  12 67.7893 71.7129  17
   0  -6  12 46.7904 73.4026  19
   0  -6  12 113.403 95.1828  12
   0   6  12 7.40712 47.3799  12
   0   6 -12 54.1005 71.6291  13
   0  -6 -13-23.3807 74.1055   8
   0  -6 -13-13.2822 63.8283  11
   0  -6  13 150.211 94.2234   2
   0  -6 -13 144.702 88.9232   6
   0   6  13 17.7684 65.9288   2
   0   6  13 155.279 98.9652  19
   0   6  13-7.95508 63.3866  20
   0  -6  13 41.6332 52.6852  19
   0   6  13 93.9352 63.1043  17
   0   6 -13 87.9014 80.8368  13
   0   6  13 102.805 85.8247  12
   0  -6  13 65.2459 87.3838  12
   0  -6 -14 99.9150 86.4947   8
   0  -6 -14 97.5246 87.6167  11
   0  -6  14 69.7136 76.1892   2
   0  -6 -14 23.2391 74.8052   6
   0   6  14 190.586 88.5587   2
   0   6  14 58.9928 85.6288  19
   0  -6  14 119.015 98.3953  19
   0  -6  14 85.9119 90.5253  12
   0   7   0 1526.29 133.673   9
   0  -7   0 877.435 86.8104  11
   0   7   0 1311.87 138.654  20
   0   7   0 1536.67 145.680  14
   0   7   0 953.332 106.584  13
   0  -7   0 1043.83 127.586  15
   0   7  -1 295.424 53.5601   9
   0   7   1 345.522 66.5438   9
   0  -7  -1 303.799 50.7997  11
   0   7  -1 277.619 62.0501  20
   0   7   1 225.622 57.9212  20
   0   7  -1 398.135 73.3989  14
   0  -7   1 416.397 74.3187  15
   0   7   1 301.469 61.8033  14
   0   7   1 271.774 53.1345  13
   0  -7   1 366.498 44.5415  16
   0   7  -1 278.609 54.8622  13
   0  -7  -1 281.661 60.9443  15
   0   7  -2 2230.00 155.161   9
   0  -7  -2 2345.13 153.909  11
   0   7   2 2172.96 166.447   9
   0  -7   2 2807.71 202.384   5
   0  -7  -2 2240.78 179.315   5
   0  -7   2 2384.55 148.222   2
   0   7  -2 2299.11 177.995  20
   0   7   2 2240.97 179.014  20
   0  -7   2 2556.11 144.041  16
   0   7   2 2365.19 181.458  18
   0   7  -2 2230.52 161.952  13
   0   7  -2 2693.12 191.871  14
   0   7   2 2429.15 169.018  14
   0  -7   2 2494.13 187.128  15
   0  -7  -2 2160.75 162.748  15
   0   7   3 835.522 93.7309  10
   0  -7  -3 573.496 77.5774  11
   0   7  -3 584.843 79.9329   9
   0   7   3 623.146 89.5814   9
   0  -7  -3 686.684 100.668   6
   0  -7  -3 628.154 92.9543   5
   0  -7  -3 704.549 90.4551   7
   0   7  -3 693.118 99.8442  20
   0   7   3 593.340 96.3609  18
   0   7   3 486.687 82.7189  20
   0   7  -3 676.892 98.3605  14
   0  -7   3 650.954 99.0876  15
   0   7  -3 618.261 84.1567  13
   0  -7   3 629.612 81.3354  16
   0   7  -4 69.9848 31.0751   9
   0  -7  -4 34.5674 31.6006  11
   0   7   4 33.0714 19.9786  10
   0   7   4 22.2534 31.9234   9
   0  -7  -4 74.9038 35.5385   7
   0  -7  -4 165.960 63.9383   6
   0  -7  -4 105.196 53.8042   5
   0   7   4 63.1619 39.9395  20
   0   7  -4 62.7553 42.8377  20
   0   7   4 121.264 54.5225  18
   0  -7   4 131.730 51.3982  12
   0  -7   4 22.2566 42.1634  15
   0   7  -4 51.2712 31.7545  13
   0   7  -4 95.8339 46.5941  14
   0   7   5 1246.44 110.347  10
   0  -7  -5 1583.43 153.243  11
   0   7   5 1577.39 160.802   9
   0   7  -5 1178.96 119.855   9
   0  -7  -5 1308.55 119.347   7
   0  -7  -5 1289.30 144.229   5
   0  -7   5 1233.86 134.229   2
   0  -7  -5 1333.57 157.550   6
   0  -7   5 1501.51 157.619  19
   0   7   5 1455.90 160.587  20
   0   7   5 1584.87 166.637  18
   0   7  -5 1425.73 150.095  14
   0   7  -5 1477.75 153.124  13
   0  -7   5 1543.48 158.864  12
   0  -7   5 1291.49 152.772  15
   0   7   6 1266.02 104.829  10
   0  -7  -6 1181.77 110.823   7
   0   7   6 1105.64 141.101   9
   0  -7  -6 1167.24 141.601  11
   0   7  -6 1148.24 118.819   9
   0  -7  -6 1404.02 156.129   5
   0  -7   6 1380.14 149.523   2
   0  -7  -6 1248.04 158.673   6
   0  -7   6 1134.79 148.400  19
   0   7   6 1252.29 153.935  20
   0   7   6 1446.76 167.411  18
   0   7  -6 1357.22 155.108  13
   0   7   6 1337.21 138.783  12
   0  -7   6 1300.84 159.516  12
   0   7  -6 1286.95 146.975  14
   0  -7   6 1406.39 161.158  15
   0   7   7 352.134 89.6654   9
   0   7  -7 169.343 53.6455   9
   0  -7  -7 328.029 92.0091  11
   0  -7  -7 309.666 95.9896   8
   0  -7  -7 325.824 100.340   6
   0   7  -7 343.742 88.2773   6
   0  -7   7 420.047 97.1710   2
   0  -7  -7 264.801 85.6911   5
   0  -7   7 181.775 68.9707  19
   0   7   7 265.414 89.7123  20
   0   7   7 309.210 86.6398  18
   0  -7   7 274.672 90.6471  15
   0   7   7 183.682 66.0368  12
   0   7  -7 314.568 83.2403  14
   0  -7   7 255.629 91.6307  12
   0   7  -7 375.359 97.6795  13
   0  -7  -8 91.0589 70.5281   8
   0  -7  -8 59.0949 45.6566  11
   0  -7  -8 57.8697 56.0602   6
   0   7  -8-14.3304 43.8804   6
   0  -7   8 87.7892 48.0872   2
   0  -7  -8 29.4003 45.8001   5
   0   7   8 54.4014 51.3663   2
   0   7   8 185.643 81.3676  18
   0   7   8 96.7438 70.9151  20
   0   7   8 63.6925 71.6274  17
   0   7   8 153.538 79.9318  19
   0  -7   8 125.381 72.1562  19
   0   7  -8 29.7633 61.9966  13
   0   7   8 36.5480 46.9262  12
   0   7  -8 9.54738 41.1004  14
   0  -7   8 129.376 70.4907  15
   0  -7   8 85.8602 61.3650  12
   0  -7  -9 125.510 71.3295  11
   0  -7  -9-14.2573 60.9908   8
   0   7  -9 54.1494 57.6352   8
   0  -7   9 59.3136 65.2603   2
   0   7  -9 19.8508 53.3647   6
   0  -7  -9 7.58539 61.7877   6
   0  -7  -9-30.4353 51.5231   5
   0   7   9-2.17997 44.3679   2
   0   7   9 17.3509 47.7871  17
   0   7   9 14.2269 63.4269  18
   0  -7   9-8.77622 58.4663  19
   0   7   9-10.0308 44.5321  19
   0   7   9-82.7044 75.3921  20
   0   7  -9-19.2370 45.5282  13
   0   7  -9-49.8747 51.6236  14
   0   7   9 28.7273 50.0398  12
   0  -7   9 35.1849 39.0081  15
   0  -7   9 59.7284 57.9210  12
   0  -7 -10 338.734 111.251  11
   0   7 -10 458.229 110.112   8
   0  -7 -10 558.885 139.662   8
   0   7 -10 555.670 118.706   6
   0  -7 -10 658.168 127.143   5
   0   7  10 534.141 116.725   2
   0  -7 -10 486.935 119.631   6
   0  -7  10 433.845 119.883   2
   0   7  10 453.675 122.608  18
   0   7  10 199.212 77.5856  17
   0   7  10 608.898 134.634  19
   0   7  10 378.432 107.659  20
   0  -7  10 716.166 146.847  19
   0  -7  10 310.099 107.654  12
   0   7 -10 513.520 124.580  13
   0   7  10 306.062 88.5040  12
   0  -7  10 406.071 105.714  15
   0  -7 -11 1024.22 181.784  11
   0   7 -11 891.883 156.824   8
   0  -7 -11 1286.29 209.951   8
   0  -7  11 1159.48 191.570   2
   0   7 -11 1341.07 197.786   6
   0   7  11 1203.84 186.605   2
   0  -7 -11 1317.80 206.661   6
   0  -7  11 1205.99 205.770  19
   0   7  11 1025.84 184.042  19
   0   7  11 1169.66 201.544  18
   0   7  11 1106.13 186.854  17
   0   7  11 1047.08 189.547  20
   0  -7  11 1025.06 182.179  12
   0   7  11 1187.24 184.605  12
   0  -7  11 1125.40 173.630  15
   0   7 -11 1224.37 208.388  13
   0  -7 -12 286.144 122.938   8
   0  -7 -12 189.143 90.2088  11
   0  -7  12 379.790 133.530   2
   0   7  12 346.209 108.843   2
   0  -7 -12 308.339 110.942   6
   0   7  12 313.448 111.478  17
   0  -7  12 238.106 108.162  19
   0   7  12 212.246 99.4999  19
   0   7  12 137.570 92.8091  20
   0   7 -12 459.528 138.207  13
   0   7  12 350.230 109.205  12
   0  -7  12 473.653 135.145  12
   0  -7 -13 436.474 148.776   8
   0  -7 -13 369.086 124.734  11
   0  -7 -13 478.719 146.591   6
   0   7  13 469.482 136.466   2
   0  -7  13 561.548 156.933   2
   0   7  13 312.581 122.377  19
   0   7  13 870.263 192.555  20
   0   7  13 460.198 135.136  17
   0  -7  13 410.054 141.585  19
   0  -7  13 588.926 164.184  12
   0   7 -13 583.677 164.575  13
   0  -7 -14 969.536 210.244   8
   0  -7 -14 1259.74 237.689   6
   0  -7  14 1354.83 244.785   2
   0   7  14 1157.14 235.809  19
   0  -7  14 1000.37 219.615  19
   0   8   0 4610.03 249.111   9
   0  -8   0 4210.56 204.463  11
   0  -8   0 4752.11 281.762   5
   0  -8   0 3675.32 145.306  16
   0   8   0 4416.50 263.270  20
   0   8   0 4562.16 264.250  14
   0   8   0 4279.46 233.514  13
   0  -8   0 4562.73 260.810  15
   0   8  -1 40079.6 1103.29   9
   0   8   1 38770.5 1115.39   9
   0  -8  -1 39246.6 1052.33  11
   0  -8   1 37291.6 1032.72  11
   0  -8   1 39890.1 1166.68   5
   0  -8  -1 41788.6 1174.59   5
   0  -8   1 37406.0 982.316  16
   0   8  -1 40612.8 1155.22  20
   0   8   1 39197.1 1147.56  20
   0   8   1 40592.5 1098.54  13
   0  -8  -1 41203.0 1138.27  15
   0   8  -1 39464.5 1138.70  14
   0   8   1 40578.4 1131.92  14
   0  -8   1 40343.0 1148.83  15
   0   8  -1 39423.8 1098.14  13
   0   8   2 3335.56 218.844   9
   0  -8  -2 3092.84 183.726  11
   0   8  -2 3271.44 198.331   9
   0  -8  -2 3319.12 232.053   5
   0  -8   2 2898.75 221.192   5
   0   8   2 3401.33 231.081  20
   0   8   2 3147.74 222.993  18
   0   8  -2 3203.32 224.011  20
   0  -8   2 2899.88 158.320  16
   0   8  -2 3163.73 202.196  13
   0  -8  -2 3225.51 214.676  15
   0   8  -2 3207.84 224.221  14
   0   8   2 3014.22 204.958  14
   0  -8   2 3245.93 226.405  15
   0  -8  -3 8451.54 368.796   7
   0  -8  -3 8465.31 358.940  11
   0   8  -3 8406.34 355.184   9
   0   8   3 7844.71 361.329  10
   0   8   3 8874.39 399.731   9
   0  -8  -3 8547.73 410.573   5
   0  -8   3 8174.70 335.828  16
   0   8  -3 8860.68 409.757  20
   0   8   3 9409.73 421.792  18
   0   8   3 8558.83 407.909  20
   0   8  -3 8701.18 403.497  14
   0  -8   3 8019.72 398.231  15
   0   8  -3 8479.57 378.156  13
   0  -8  -4 1007.49 119.295  11
   0   8   4 1192.49 138.159   9
   0   8  -4 1196.05 120.456   9
   0  -8  -4 1065.65 116.851   7
   0   8   4 1147.37 120.757  10
   0  -8  -4 980.109 134.225   6
   0  -8  -4 1110.26 141.950   5
   0   8   4 1023.63 134.642  20
   0   8   4 888.879 127.845  18
   0   8  -4 1143.78 141.938  20
   0  -8   4 1296.07 129.386  16
   0  -8   4 1139.46 147.890  15
   0   8  -4 1310.01 145.664  14
   0   8  -4 1082.11 129.939  13
   0  -8   4 1079.09 131.473  12
   0   8   5 2328.59 205.237   9
   0  -8  -5 2195.46 165.965   7
   0   8   5 1901.98 150.181  10
   0   8  -5 2112.41 165.499   9
   0  -8  -5 2105.92 181.813  11
   0  -8   5 2178.77 178.792   2
   0  -8  -5 2341.12 213.927   6
   0  -8  -5 2316.25 206.319   5
   0   8   5 2112.55 201.669  18
   0   8   5 1933.79 196.357  20
   0   8  -5 2238.72 204.999  20
   0   8  -5 2109.86 189.284  13
   0   8  -5 2088.48 195.450  14
   0  -8   5 2311.87 210.771  15
   0  -8   5 2005.62 190.738  12
   0  -8  -6-18.7121 41.1843  11
   0   8   6 23.5582 45.9598   9
   0   8  -6-10.0064 35.2995   9
   0   8   6-23.9870 32.4150  10
   0  -8  -6 22.7797 24.4361   7
   0  -8   6 28.9734 40.9849   2
   0  -8  -6 70.9247 47.0450   5
   0  -8  -6 6.14099 41.9473   6
   0   8  -6 10.6412 39.8265  20
   0   8   6-14.0083 43.3171  20
   0   8   6 21.1963 41.8397  18
   0  -8   6-43.0197 62.3919  15
   0   8  -6 65.1874 49.8719  14
   0   8  -6-11.7351 43.2121  13
   0  -8   6-64.4065 54.4303  12
   0   8   7 4932.43 336.683   9
   0  -8  -7 4792.59 345.074   8
   0  -8  -7 5160.74 333.038  11
   0   8  -7 4358.08 264.835   9
   0  -8  -7 5249.96 338.378   5
   0  -8  -7 4944.90 348.192   6
   0  -8   7 5322.63 328.984   2
   0   8   7 5273.25 359.355  18
   0  -8   7 4581.01 329.503  19
   0   8   7 5121.76 357.614  20
   0  -8   7 5068.62 343.914  15
   0  -8   7 4572.48 328.048  12
   0   8  -7 4729.76 329.559  13
   0   8  -7 5021.91 322.695  14
   0   8   7 4320.99 290.060  12
   0  -8  -8 2275.52 240.935   8
   0  -8  -8 3112.77 270.026  11
   0   8  -8 2734.33 248.300   6
   0  -8  -8 2547.71 259.313   6
   0  -8  -8 2461.48 238.242   5
   0  -8   8 2352.75 231.127   2
   0   8   8 2711.28 264.422  17
   0   8   8 2570.70 262.770  18
   0  -8   8 2464.13 247.211  19
   0   8   8 2563.51 265.529  20
   0   8   8 2941.10 269.753  19
   0   8  -8 2401.29 241.525  13
   0   8  -8 2607.39 236.385  14
   0  -8   8 2648.45 253.256  15
   0   8   8 1978.66 203.588  12
   0  -8   8 2281.51 242.188  12
   0  -8  -9 89.4381 70.6284   8
   0  -8  -9 58.9716 55.4107  11
   0  -8  -9-26.5243 60.2046   5
   0  -8   9-80.9752 65.2921   2
   0  -8  -9-30.3853 75.2758   6
   0   8  -9 44.6824 63.1469   6
   0  -8   9 77.5604 55.8882  19
   0   8   9-25.3858 60.2054  18
   0   8   9-54.2609 48.2127  19
   0   8   9 129.875 68.9623  17
   0   8   9 1.29786 67.7645  20
   0  -8   9 57.3719 58.3557  15
   0   8   9 67.0100 52.4795  12
   0   8  -9 30.3816 51.9895  14
   0   8  -9-36.7880 45.8937  13
   0  -8   9 0.84168 49.7259  12
   0  -8 -10 4650.88 376.311  11
   0  -8 -10 4365.66 378.218   8
   0  -8 -10 4148.16 328.596   5
   0  -8  10 4130.11 344.777   2
   0   8 -10 4813.81 365.209   6
   0  -8 -10 4591.98 387.645   6
   0  -8  10 4143.38 367.184  19
   0   8  10 4760.40 395.646  20
   0   8  10 4206.49 375.139  18
   0   8  10 4459.46 376.756  19
   0   8  10 4372.45 372.892  17
   0  -8  10 4485.48 377.010  12
   0   8 -10 4123.26 357.667  13
   0  -8  10 4280.30 350.729  15
   0   8  10 3932.71 323.832  12
   0  -8 -11 201.798 100.006   8
   0  -8 -11 14.6909 59.7730  11
   0  -8 -11 190.063 92.8875   6
   0  -8  11 81.9258 72.7740   2
   0   8  11 189.511 92.4633  20
   0  -8  11 255.966 110.555  19
   0   8  11 145.933 91.3182  17
   0   8  11 190.424 110.686  18
   0   8  11 143.022 84.7744  19
   0   8  11 58.4311 59.7266  12
   0  -8  11 109.852 64.4612  15
   0   8 -11 181.651 95.2195  13
   0  -8  11 127.750 86.9385  12
   0  -8 -12 631.129 162.169   8
   0  -8 -12 726.780 172.397  11
   0  -8 -12 774.288 170.746   6
   0  -8  12 638.284 150.964   2
   0   8  12 720.196 179.637  20
   0   8  12 839.471 181.287  19
   0   8  12 910.092 189.448  17
   0  -8  12 767.921 172.844  19
   0  -8  12 742.322 163.137  15
   0   8 -12 642.302 166.357  13
   0  -8  12 720.414 167.499  12
   0  -8 -13-74.6083 79.8923   8
   0  -8 -13 287.050 123.029  11
   0  -8  13 63.2323 70.1671   2
   0  -8 -13 89.5083 89.5339   6
   0   8  13 37.7429 70.5140  17
   0   8  13 208.830 113.966  20
   0  -8  13 198.979 96.9001  19
   0   8  13 137.534 91.6890  19
   0  -8  13 166.026 90.9718  12
   0   8 -13 268.688 132.463  13
   0  -9   0 101.586 40.2351  11
   0   9   0 144.306 56.0438   9
   0  -9   0 92.2723 53.0682   5
   0   9   0 66.5738 52.3140  20
   0  -9   0 23.1678 14.7705  16
   0   9   0 116.830 49.9334  14
   0  -9   0 91.0254 46.6759  15
   0   9   0 112.325 38.3991  13
   0  -9  -1 1231.59 113.694  11
   0   9  -1 1274.43 131.823   9
   0   9   1 1203.33 133.445   9
   0  -9   1 1192.51 107.513  11
   0  -9  -1 1244.00 151.778   5
   0  -9   1 1043.82 142.837   5
   0   9   1 1231.79 144.286  20
   0   9  -1 1208.08 143.490  20
   0   9   1 1294.79 147.674  18
   0  -9   1 1210.87 85.6264  16
   0   9   1 1385.12 134.510  13
   0  -9   1 1463.02 156.543  15
   0   9  -1 1324.49 146.310  14
   0   9  -1 1396.22 137.700  13
   0   9   1 1295.65 144.387  14
   0  -9  -1 1536.78 155.800  15
   0   9  -2 1132.74 125.017   9
   0  -9  -2 1067.47 111.827  11
   0   9   2 1253.80 139.882   9
   0  -9  -2 1293.81 152.532   5
   0  -9   2 1209.65 149.948   5
   0  -9   2 1043.02 92.0763  16
   0   9   2 1040.88 134.608  18
   0   9  -2 1012.27 136.524  20
   0   9   2 1040.39 133.448  20
   0   9  -2 1040.29 134.467  14
   0  -9  -2 1152.66 134.188  15
   0  -9   2 1072.80 143.905  15
   0   9   2 1226.73 136.574  14
   0   9  -2 1122.30 125.828  13
   0   9   3 3922.78 250.122  10
   0   9  -3 3747.15 229.631   9
   0   9   3 3588.54 252.611   9
   0  -9  -3 3964.07 232.544  11
   0  -9  -3 3649.09 241.930   7
   0  -9   3 3271.02 110.837   1
   0  -9  -3 3903.77 277.193   5
   0   9   3 3599.95 259.946  18
   0  -9   3 3766.34 205.852  16
   0   9  -3 3735.01 264.734  20
   0   9   3 3897.39 271.561  20
   0   9  -3 3907.13 249.769  13
   0  -9   3 4188.96 278.911  15
   0   9  -3 4008.75 269.320  14
   0   9   4 1195.68 128.366  10
   0  -9  -4 1203.50 137.577  11
   0   9  -4 1086.99 121.202   9
   0  -9  -4 1207.14 133.800   7
   0   9   4 1304.82 153.934   9
   0  -9  -4 1315.37 162.233   6
   0  -9   4 1365.25 134.402   2
   0  -9  -4 1117.33 145.797   5
   0   9   4 1350.06 162.720  18
   0   9  -4 1205.38 151.974  20
   0   9   4 1021.04 142.563  20
   0  -9   4 1102.86 119.839  16
   0  -9   4 1209.87 164.365  15
   0   9  -4 1147.65 148.577  14
   0   9  -4 1075.54 132.587  13
   0  -9  -5 20.5113 34.6694  11
   0   9   5 39.7559 33.3364  10
   0   9   5 1.18687 38.5470   9
   0   9  -5-30.8624 36.4014   9
   0  -9  -5 192.045 76.4810   5
   0  -9  -5 57.8578 58.7163   6
   0  -9   5 40.7356 39.5077   2
   0  -9  -5 12.3551 30.6649   7
   0   9   5 97.3607 51.7583  18
   0   9   5 91.9130 70.4078  20
   0   9  -5 41.0483 49.1261  20
   0   9  -5 35.7872 39.1192  14
   0  -9   5-6.28343 42.2989  12
   0  -9   5-2.10831 50.9064  15
   0  -9   5 18.7282 38.9673  16
   0   9  -5 25.0324 34.4736  13
   0   9   6 5746.33 367.054   9
   0   9   6 5917.28 296.383  10
   0  -9  -6 6397.82 364.349  11
   0   9  -6 5556.33 307.003   9
   0  -9  -6 5928.43 309.448   7
   0  -9   6 6348.61 351.234   2
   0  -9  -6 7150.56 418.753   6
   0  -9  -6 6904.40 399.641   5
   0   9   6 6831.83 411.808  18
   0   9   6 6596.86 402.599  20
   0   9  -6 5875.84 380.357  20
   0  -9   6 6212.09 379.916  12
   0  -9   6 6545.33 400.059  15
   0   9  -6 6230.43 374.555  14
   0   9  -6 6029.40 367.954  13
   0  -9  -7 1739.03 194.440  11
   0  -9  -7 1811.63 208.536   8
   0   9   7 1768.95 205.427   9
   0  -9  -7 1865.85 206.532   5
   0  -9  -7 1707.76 205.322   6
   0  -9   7 1432.01 169.298   2
   0   9   7 2085.47 229.037  20
   0   9  -7 1923.09 217.724  20
   0   9   7 1836.07 214.474  18
   0   9   7 1485.45 170.616  12
   0   9  -7 1720.92 199.736  13
   0  -9   7 1834.65 210.181  12
   0  -9   7 1788.53 209.197  15
   0   9  -7 1636.68 187.715  14
   0  -9  -8 1496.48 201.355   8
   0   9   8 1384.48 190.569   9
   0  -9  -8 1441.22 187.883  11
   0   9  -8 1603.97 195.077   6
   0  -9  -8 1527.15 204.549   6
   0  -9  -8 1361.92 178.276   5
   0  -9   8 1599.60 193.027   2
   0   9  -8 1527.40 208.998  20
   0   9   8 1466.69 203.100  18
   0   9   8 1156.05 179.754  20
   0   9   8 1560.36 204.414  17
   0   9  -8 1093.65 163.931  13
   0  -9   8 1429.31 200.744  15
   0   9   8 1368.50 170.639  12
   0  -9   8 1291.50 178.506  12
   0   9  -8 1835.97 210.021  14
   0  -9  -9 130.551 76.0805   8
   0  -9  -9 231.283 88.6580  11
   0   9  -9 135.764 76.9199   6
   0  -9  -9 305.655 111.020   6
   0  -9   9 143.989 75.7277   2
   0  -9  -9 171.219 72.7424   5
   0  -9   9 31.2220 44.4369  19
   0   9   9 164.807 79.1165  20
   0   9   9 172.668 86.2349  18
   0   9   9 214.531 94.2496  17
   0   9   9 122.195 67.3041  19
   0   9  -9 236.489 99.4298  13
   0  -9   9 37.1786 61.1178  12
   0  -9   9 39.2028 65.8369  15
   0   9   9 228.209 78.4320  12
   0   9  -9 94.1318 58.9483  14
   0  -9 -10 123.207 78.2219  11
   0  -9 -10 192.761 93.1276   8
   0  -9  10 163.303 91.4757   2
   0  -9 -10-52.7552 72.4490   6
   0  -9 -10 259.706 94.9953   5
   0   9  10 81.4838 76.8289  18
   0   9  10 102.727 78.1979  17
   0   9  10 157.268 79.9682  19
   0   9  10 141.113 84.8527  20
   0  -9  10 54.1134 70.6417  19
   0  -9  10 89.4714 92.2052  15
   0   9 -10 107.904 82.5287  13
   0  -9  10 212.275 83.5280  12
   0  -9 -11 42.2253 54.1450   8
   0  -9 -11 147.796 85.4334  11
   0  -9 -11 57.7304 77.9496   6
   0  -9  11 133.621 89.6244   2
   0  -9  11 194.914 94.9282  19
   0   9  11 73.9639 78.3155  19
   0   9  11 73.4828 68.5618  17
   0   9  11-1.43104 56.4739  20
   0   9  11 2.82965 52.6646  18
   0  -9  11 65.5376 76.1276  12
   0   9 -11 78.1352 85.5561  13
   0  -9  11 108.074 63.6405  15
   0  -9 -12 186.021 84.6797   8
   0  -9 -12 54.3712 71.6083  11
   0  -9  12 40.7470 75.2512   2
   0  -9 -12 202.385 104.422   6
   0   9  12 168.512 109.568  20
   0   9  12-48.0256 78.8068  17
   0   9  12 145.078 88.7214  19
   0  -9  12 93.1903 77.9550  19
   0   9 -12 178.818 104.235  13
   0  -9  12 45.8229 60.6191  15
   0  -9  12 89.0411 98.0546  12
   0  -9 -13 57.5629 71.4204   8
   0  -9 -13-41.5477 54.1227  11
   0  -9 -13-41.8776 77.7622   6
   0  -9  13 3.11868 64.5719   2
   0   9  13-17.7796 65.4784  19
   0  -9  13-20.6355 52.4949  19
   0   9  13-47.6978 72.8213  20
   0   9  13 111.978 101.057  17
   0  10   0 11575.1 493.261   9
   0 -10   0 11196.9 428.072  11
   0 -10   0 12380.1 551.025   5
   0  10   0 12333.1 536.702  20
   0  10   0 12769.2 497.322  13
   0 -10   0 11676.8 520.999  15
   0  10   0 12172.7 523.060  14
   0  10  -1 3508.05 242.654   9
   0 -10   1 3721.17 210.886  11
   0  10   1 3789.39 259.729   9
   0 -10  -1 3935.68 223.195  11
   0 -10   1 4102.41 296.573   5
   0 -10  -1 4539.84 307.427   5
   0  10   1 4143.17 285.494  18
   0  10  -1 3481.53 266.411  20
   0  10   1 4231.19 289.354  20
   0 -10  -1 4004.03 272.589  15
   0  10   1 3930.23 270.904  14
   0 -10   1 4304.39 291.405  15
   0  10  -1 4126.47 281.947  14
   0  10  -1 4310.48 262.731  13
   0  10   1 3725.74 246.248  13
   0  10   2 1718.41 175.493  10
   0  10  -2 1590.30 157.136   9
   0 -10  -2 1688.82 149.027  11
   0  10   2 1842.42 180.642   9
   0 -10   2 1660.85 136.321  11
   0 -10  -2 1726.10 190.614   5
   0 -10   2 2037.56 204.158   5
   0  10  -2 1591.22 177.336  20
   0 -10   2 1521.23 112.765  16
   0  10   2 1584.13 176.579  20
   0  10   2 1806.57 186.225  18
   0  10  -2 1847.44 186.329  14
   0 -10   2 1609.09 177.272  15
   0  10  -2 1812.96 170.467  13
   0  10   2 1613.47 168.277  14
   0 -10  -2 1799.90 175.416  15
   0  10   3 250.219 83.6542   9
   0  10  -3 154.633 54.4297   9
   0 -10  -3 226.690 56.4573  11
   0  10   3 125.327 44.0140  10
   0 -10  -3 236.019 71.9274   5
   0 -10  -3 163.201 66.1092   7
   0  10   3 80.9558 51.0787  20
   0  10   3 172.845 72.9928  18
   0  10  -3 177.119 68.2411  20
   0  10  -3 136.599 56.6782  13
   0 -10   3 289.035 89.4632  15
   0  10  -3 231.627 78.2633  14
   0 -10   3 170.388 47.1329  16
   0  10   4 742.283 113.607  10
   0  10   4 1079.19 148.807   9
   0  10  -4 822.694 113.310   9
   0 -10  -4 1140.09 138.809  11
   0 -10  -4 827.565 139.571   5
   0 -10  -4 822.663 118.194   7
   0 -10   4 1031.62 121.478   2
   0  10   4 1175.90 158.465  18
   0  10  -4 829.236 133.008  20
   0  10   4 1038.90 147.744  20
   0 -10   4 1068.55 120.137  16
   0 -10   4 993.727 153.103  15
   0  10  -4 904.329 132.869  14
   0  10  -4 894.093 129.535  13
   0  10   5 1979.55 177.639  10
   0 -10  -5 2432.47 207.958  11
   0  10   5 1992.50 206.803   9
   0  10  -5 2069.12 178.920   9
   0 -10  -5 1972.44 179.960   7
   0 -10  -5 2319.13 225.535   5
   0 -10   5 1989.12 182.674   2
   0  10   5 1918.49 212.435  20
   0  10   5 2060.34 221.685  18
   0 -10   5 1858.06 176.328  16
   0  10  -5 1910.39 207.938  20
   0 -10   5 2120.87 222.306  15
   0  10  -5 2284.14 227.739  14
   0  10  -5 2132.64 208.123  13
   0  10  -6 817.607 114.534   9
   0  10   6 1036.36 156.352   9
   0 -10  -6 847.316 129.422  11
   0 -10  -6 730.622 134.909   6
   0 -10  -6 1257.95 178.085   5
   0 -10   6 1011.47 139.716   2
   0 -10  -6 877.584 114.596   7
   0  10   6 1019.18 160.954  18
   0  10   6 914.145 152.843  20
   0  10  -6 860.130 146.827  20
   0  10  -6 1054.18 160.110  14
   0 -10   6 1077.09 141.713  16
   0 -10   6 1082.10 164.601  15
   0  10  -6 1000.42 146.398  13
   0  10   7 278.507 91.3939   9
   0 -10  -7 346.699 95.5927  11
   0  10   7 245.892 71.2680  12
   0 -10  -7 309.407 103.627   5
   0 -10   7 365.967 97.5174   2
   0 -10  -7 393.845 107.940   6
   0  10   7 304.047 91.0874  20
   0  10   7 367.881 103.333  18
   0  10  -7 275.695 91.6708  20
   0  10  -7 513.421 113.148  13
   0  10  -7 344.446 98.8552  14
   0 -10   7 161.527 73.6638  12
   0 -10   7 310.802 100.410  15
   0 -10   7 372.970 99.4280  16
   0 -10  -8 2557.72 255.531  11
   0  10   8 2805.14 283.638   9
   0 -10  -8 2647.69 279.237   8
   0 -10   8 2617.01 252.673   2
   0  10  -8 2788.44 269.230   6
   0 -10  -8 2475.74 261.644   5
   0 -10  -8 2575.10 278.241   6
   0  10   8 2432.74 271.384  18
   0  10  -8 2733.37 283.154  20
   0  10   8 2635.19 287.032  20
   0 -10   8 2366.69 245.276  16
   0  10   8 2215.31 257.597  17
   0  10  -8 2186.90 241.113  13
   0  10   8 1892.86 206.103  12
   0 -10   8 2582.24 269.754  12
   0  10  -8 2267.79 243.680  14
   0 -10   8 2417.09 268.218  15
   0 -10  -9 75.9641 66.1060  11
   0 -10  -9-38.2957 68.1779   8
   0 -10  -9 68.4459 58.9233   6
   0  10  -9 60.4209 66.8291   6
   0 -10  -9 105.205 62.5662   5
   0 -10   9-14.2322 54.1844   2
   0  10   9-9.93793 56.1967  20
   0  10   9 45.1962 52.8252  17
   0  10   9 85.1913 79.8050  19
   0  10  -9-34.6036 61.6961  20
   0  10   9-55.0291 57.1786  18
   0 -10   9 27.0823 56.1303  16
   0 -10   9 8.05694 56.2608  15
   0  10  -9-70.3838 66.0992  14
   0  10  -9 22.6989 47.8191  13
   0 -10   9 181.844 94.2012  12
   0 -10 -10 2713.73 319.524   8
   0 -10 -10 2917.35 305.617  11
   0 -10 -10 3284.65 343.789   6
   0 -10 -10 3037.88 303.010   5
   0 -10  10 3182.07 312.510   2
   0  10  10 2969.10 330.783  20
   0  10  10 3241.36 346.383  18
   0  10 -10 3000.50 324.220  20
   0  10  10 2891.60 321.900  17
   0 -10  10 2716.46 300.564  16
   0  10  10 2829.91 317.493  19
   0 -10  10 3171.88 327.551  12
   0  10 -10 2639.44 273.967  14
   0 -10  10 2532.51 295.219  15
   0  10 -10 3378.29 333.958  13
   0 -10 -11 45.4110 69.8057  11
   0 -10 -11 176.588 107.146   8
   0 -10  11 75.9212 67.7132   2
   0 -10 -11 184.157 104.659   6
   0  10 -11 182.060 94.3115  20
   0  10  11 90.4537 80.1111  20
   0  10  11 165.437 94.4197  19
   0  10  11 55.4069 80.2804  17
   0 -10  11 53.5568 62.6212  12
   0 -10  11-41.5749 88.7195  15
   0 -10  11 51.9425 67.1305  16
   0  10 -11 69.7515 59.1549  13
   0 -10 -12-36.6960 62.9168   8
   0 -10 -12-72.0834 105.516  11
   0 -10 -12-46.2216 74.3329   6
   0  10  12 88.0203 94.8345  19
   0  10  12 62.5148 83.0832  20
   0  10  12-2.44205 67.5848  17
   0  10 -12 146.578 88.4319  20
   0  10 -12 46.1246 73.7646  13
   0 -10  12-69.9177 71.9467  16
   0 -10  12 29.0018 61.6844  15
   0 -10  12 243.836 126.153  12
   0 -11   0 9.95957 31.5785  11
   0  11   0 46.6073 46.2097   9
   0 -11   0 86.5026 72.4809   5
   0  11   0 121.925 70.0018  20
   0  11   0 50.0725 39.2312  13
   0  11   0 109.840 72.0386  14
   0 -11   0-61.6765 44.6371  15
   0  11   1 293.821 76.6322   9
   0  11  -1 473.994 90.9849   9
   0 -11   1 387.646 69.8670  11
   0 -11  -1 270.857 62.7927  11
   0 -11  -1 361.963 92.1297   5
   0 -11   1 371.874 103.869   5
   0  11   1 447.517 97.9461  18
   0  11   1 305.274 83.2908  20
   0  11  -1 361.303 89.7926  20
   0 -11  -1 503.261 103.887  15
   0  11  -1 386.720 94.5533  14
   0  11   1 505.822 102.409  14
   0  11  -1 596.678 106.090  13
   0 -11   1 374.056 93.1297  15
   0 -11   2 953.321 106.472  11
   0  11  -2 1167.21 139.258   9
   0 -11  -2 1034.28 121.999  11
   0  11   2 1104.67 148.652  10
   0  11   2 1205.51 152.657   9
   0 -11   2 1108.61 165.325   5
   0 -11  -2 1161.78 165.846   5
   0  11   2 1237.10 165.252  18
   0  11  -2 831.034 137.520  20
   0  11   2 1280.63 166.316  20
   0 -11   2 1143.01 158.558  15
   0 -11  -2 1187.03 157.040  15
   0  11  -2 825.897 135.125  14
   0  11  -2 1271.14 147.761  13
   0 -11  -3 632.578 99.8001  11
   0  11  -3 684.360 105.871   9
   0  11   3 610.825 110.474  10
   0  11   3 601.577 118.065   9
   0 -11  -3 684.546 133.068   5
   0 -11  -3 822.645 124.832   7
   0 -11   3 670.532 97.4706   2
   0  11   3 856.389 137.712  20
   0  11   3 747.724 134.324  18
   0  11  -3 707.364 127.189  20
   0  11  -3 749.777 119.202  13
   0  11  -3 457.532 106.057  14
   0 -11   3 677.955 127.518  15
   0 -11  -4 158.081 60.9562  11
   0  11  -4 220.822 63.4834   9
   0  11   4 196.085 64.8489  10
   0  11   4 205.336 69.3982   9
   0 -11  -4 287.867 82.5106   5
   0 -11  -4 208.006 71.0645   7
   0 -11   4 256.364 66.6152   2
   0  11  -4 242.186 86.6284  20
   0  11   4 195.005 63.5860  20
   0  11   4 201.617 78.8229  18
   0 -11   4 166.367 79.3884  15
   0  11  -4 49.4597 53.2128  14
   0  11  -4 432.258 95.9251  13
   0  11  -5 291.309 74.5241   9
   0  11   5 206.688 83.2385   9
   0  11   5 190.616 69.4522  10
   0 -11  -5 196.138 68.1064  11
   0 -11  -5 286.321 80.2458   7
   0 -11  -5 204.045 83.1805   5
   0 -11   5 235.998 71.9277   2
   0  11  -5 228.465 90.6432  20
   0  11   5 193.814 79.7464  20
   0  11   5 317.218 91.4207  18
   0 -11   5 217.950 78.6952  15
   0 -11   5 265.232 64.2231  16
   0  11  -5 348.963 93.2780  13
   0  11  -5 322.716 94.5127  14
   0 -11  -6 372.169 92.7560  11
   0  11   6 403.362 108.349   9
   0 -11   6 570.432 104.192   2
   0 -11  -6 445.051 115.137   5
   0  11   6 493.870 127.255  20
   0  11   6 598.904 129.481  18
   0  11  -6 384.255 103.737  20
   0  11  -6 417.246 102.178  13
   0 -11   6 551.956 103.772  16
   0 -11   6 549.132 127.600  15
   0  11  -6 528.796 125.575  14
   0  11   7 244.860 88.2878   9
   0 -11  -7 371.776 102.122  11
   0  11   7 381.007 89.5062  12
   0 -11  -7 275.039 100.025   6
   0 -11   7 307.840 87.0250   2
   0 -11  -7 684.297 155.591   5
   0  11   7 347.142 105.767  20
   0  11   7 216.876 89.6729  18
   0  11  -7 222.125 80.6846  20
   0 -11   7 294.218 88.2310  16
   0  11  -7 353.590 97.8321  14
   0  11  -7 324.522 103.719  13
   0 -11   7 38.3721 57.4617  15
   0 -11  -8 1659.55 232.222   8
   0  11   8 1776.10 233.616   9
   0 -11  -8 1469.34 196.906  11
   0 -11  -8 1511.69 213.558   5
   0 -11  -8 1658.60 233.622   6
   0  11  -8 1734.63 231.561  20
   0  11   8 1438.47 218.248  18
   0  11   8 1800.10 242.950  20
   0 -11   8 1480.28 193.939  16
   0  11  -8 1659.95 217.037  13
   0 -11   8 1495.38 225.568  15
   0  11  -8 1401.52 198.934  14
   0 -11  -9 102.015 78.7813   8
   0 -11  -9 233.591 97.3591  11
   0 -11  -9 332.760 122.379   5
   0 -11  -9 52.3234 66.0893   6
   0  11   9 7.59842 55.8007  17
   0  11   9 208.046 101.043  20
   0  11   9 345.144 115.431  19
   0  11  -9 249.981 97.8959  20
   0  11   9 127.702 78.8923  18
   0  11  -9 224.279 94.8308  13
   0 -11   9 228.583 98.6311  16
   0  11  -9 325.782 102.379  14
   0 -11   9 174.642 97.7433  15
   0 -11   9 172.146 94.2893  12
   0 -11 -10 845.139 186.266   8
   0 -11 -10 1104.50 191.738  11
   0 -11 -10 785.847 179.186   6
   0  11  10 852.166 186.499  20
   0  11  10 1088.61 210.162  17
   0  11  10 692.291 164.734  19
   0  11  10 733.305 177.516  18
   0  11 -10 1011.34 194.101  20
   0 -11  10 753.701 163.574  12
   0 -11  10 743.115 156.879  16
   0  11 -10 995.818 190.445  13
   0  11 -10 790.982 162.652  14
   0 -11  10 735.818 172.006  15
   0 -11 -11 584.991 162.791   8
   0 -11 -11 574.296 160.604  11
   0 -11 -11 857.130 195.377   6
   0  11  11 469.018 151.660  20
   0  11  11 719.465 175.663  19
   0  11  11 819.447 191.872  17
   0  11 -11 423.894 135.431  20
   0 -11  11 537.383 156.714  12
   0 -11  11 331.145 127.416  16
   0  11 -11 399.412 130.279  13
   0 -11  11 490.526 148.501  15
   0 -11 -12 249.393 113.230  11
   0  11  12 279.516 141.061  17
   0  11  12 282.483 110.929  19
   0  11  12 187.967 99.3424  20
   0 -11  12 77.8392 62.6083  15
   0 -11  12 156.685 88.2020  16
   0  11 -12 108.036 85.1184  13
   0  12   0 2220.61 212.412   9
   0 -12   0 2384.66 250.588   5
   0  12   0 2062.56 223.175  20
   0 -12   0 2233.76 227.967  15
   0  12   0 2152.73 201.077  13
   0  12   0 2719.92 245.377  14
   0  12   1 116.271 60.0261  10
   0  12  -1 129.439 64.2300   9
   0  12   1 91.9988 56.9177   9
   0 -12   1 143.789 64.1199   5
   0 -12  -1 106.999 69.9761   5
   0  12   1 81.6672 51.3926  20
   0  12   1 74.5489 53.0273  18
   0  12  -1 160.202 70.9866  20
   0  12  -1 29.0040 46.4749  13
   0 -12  -1-30.3750 57.0686  15
   0  12  -1-43.4601 62.3482  14
   0 -12   1-8.67431 57.8892  15
   0  12   1 89.4489 69.9437  14
   0  12   2 219.122 74.2789  10
   0  12  -2 257.919 72.5255   9
   0  12   2 203.300 73.9565   9
   0 -12  -2 152.437 48.0261  11
   0 -12   2 191.408 85.9953   5
   0 -12  -2 229.888 88.7254   5
   0  12   2 155.788 81.0349  20
   0  12   2 146.503 68.4473  18
   0  12  -2 105.501 62.4947  20
   0  12  -2 18.1141 44.1840  14
   0 -12   2 81.9492 49.0152  15
   0  12  -2 260.569 76.9910  13
   0 -12  -2 177.241 78.2320  15
   0  12   3 555.533 112.263  10
   0  12  -3 532.731 101.388   9
   0 -12  -3 658.530 106.168  11
   0  12   3 501.610 109.058   9
   0 -12  -3 309.337 89.5966   7
   0 -12  -3 526.583 125.280   5
   0  12   3 533.514 125.201  20
   0  12  -3 526.138 122.808  20
   0  12   3 563.022 122.332  18
   0  12  -3 574.360 124.916  14
   0 -12   3 533.189 123.915  15
   0  12  -3 402.838 89.6432  13
   0  12  -4 704.671 117.097   9
   0 -12  -4 780.924 121.502  11
   0  12   4 810.987 139.124   9
   0  12   4 955.904 141.385  10
   0 -12  -4 873.788 138.086   7
   0 -12  -4 1256.54 194.487   5
   0  12   4 927.257 160.907  20
   0  12  -4 1055.45 171.373  20
   0  12   4 992.644 164.577  18
   0  12  -4 1037.87 165.724  14
   0  12  -4 915.448 147.228  13
   0 -12   4 1039.31 171.274  15
   0 -12  -5 384.783 86.4826  11
   0  12   5 268.045 74.5650  10
   0  12   5 364.219 110.323   9
   0 -12  -5 489.740 126.679   5
   0 -12  -5 418.259 96.6148   7
   0  12   5 450.198 116.561  20
   0  12   5 424.717 118.925  18
   0  12  -5 313.896 94.7856  20
   0  12  -5 245.350 95.2187  14
   0  12  -5 146.949 63.7342  13
   0 -12   5 330.194 94.0822  15
   0 -12  -6 820.616 138.776  11
   0  12   6 923.984 162.725   9
   0 -12  -6 1080.97 188.877   5
   0  12   6 800.787 156.924  20
   0  12   6 871.312 164.380  18
   0  12  -6 698.056 142.804  20
   0  12  -6 845.359 148.826  13
   0 -12   6 1035.02 180.296  15
   0  12  -6 840.732 163.000  14
   0 -12  -7 544.118 121.095  11
   0  12   7 564.072 136.087   9
   0 -12  -7 412.671 115.667   5
   0  12  -7 493.391 135.368  20
   0  12   7 672.247 154.867  18
   0  12   7 449.951 127.253  20
   0  12  -7 751.109 146.514  13
   0 -12   7 701.163 155.090  15
   0  12  -7 443.926 113.860  14
   0  12   8 101.798 56.3399   9
   0 -12  -8 78.3571 56.9992  11
   0 -12  -8 94.8779 76.7850   8
   0 -12  -8 210.419 102.795   5
   0  12  -8 34.6193 71.2279  20
   0  12   8 52.8520 57.2138  20
   0  12   8 108.697 69.9970  18
   0 -12   8 30.4473 78.1172  15
   0  12  -8 129.721 84.0456  13
   0  12  -8 80.9715 56.7259  14
   0 -12  -9 2145.61 284.873   8
   0 -12  -9 2240.69 261.297  11
   0 -12  -9 2107.85 270.151   5
   0  12   9 1984.96 266.365  19
   0  12   9 2282.16 296.233  17
   0  12   9 2147.39 289.112  20
   0  12   9 2304.06 297.184  18
   0  12  -9 2376.84 293.097  20
   0 -12   9 2006.23 273.232  15
   0  12  -9 2124.00 267.759  13
   0  12  -9 2063.38 258.729  14
   0  12 -10-53.9064 67.8591  10
   0 -12 -10 16.7904 70.0991   8
   0 -12 -10-36.7558 68.3526  11
   0 -12 -10-47.3642 69.8551   6
   0  12  10-60.0677 84.4138  20
   0  12  10 15.0490 97.6674  17
   0  12  10-87.4560 92.2171  19
   0  12 -10 10.5718 71.9616  13
   0 -12  10-91.4292 81.7424  15
   0  12 -10-32.6193 60.3060  14
   0 -12 -11 10.9921 95.1656   8
   0 -12 -11 145.166 91.6561  11
   0 -12 -11 89.4248 93.1174   6
   0  12  11 233.175 118.296  17
   0  12  11 36.4707 63.9631  19
   0  12 -11-11.7573 71.1361  20
   0  12  11 131.983 83.9737  20
   0 -12  11-14.0381 73.0372  15
   0  12 -11 96.1192 86.6636  13
   0  13   0 142.861 62.0413   9
   0  13   0 395.311 134.494  10
   0 -13   0 288.381 101.533   5
   0  13   0 244.045 95.8725  18
   0  13   0 203.770 92.5989  20
   0  13   0 127.730 67.1679  14
   0  13   0 94.6079 53.8122  13
   0 -13   0 141.181 72.3883  15
   0  13  -1 6.41867 34.9622   9
   0  13   1 66.6878 47.5325  10
   0  13   1-13.2300 39.9495   9
   0 -13  -1 37.6173 54.4058   5
   0 -13   1 9.77163 57.0055   5
   0  13  -1 168.598 69.0266  20
   0  13   1-27.3682 56.7666  20
   0  13   1 15.6616 51.8815  18
   0  13  -1-35.5341 36.8786  13
   0 -13  -1-10.9009 46.6167  15
   0  13  -1 19.7713 56.0527  14
   0  13   1 130.601 75.7030  14
   0 -13   1-1.32024 58.0671  15
   0  13   2 89.2733 58.0946  10
   0  13   2 157.486 68.2599   9
   0  13  -2 265.649 85.3125   9
   0 -13   2 140.711 74.5709   5
   0 -13  -2 178.478 73.8392   7
   0 -13  -2 287.260 92.6363   5
   0  13  -2 9.93837 55.4733  20
   0  13   2 146.914 70.6958  20
   0  13   2 192.723 85.3371  18
   0  13  -2 239.082 77.0497  13
   0  13  -2 178.175 74.3512  14
   0 -13   2 223.714 82.7639  15
   0 -13  -2 150.741 74.3719  15
   0  13   3 208.009 79.9613   9
   0  13  -3 264.540 75.0327   9
   0  13   3 204.604 80.0737  10
   0 -13  -3 202.342 73.6533   7
   0 -13  -3 309.012 97.6519   5
   0  13  -3 335.557 108.712  20
   0  13   3 157.440 75.2391  18
   0  13   3 330.465 105.346  20
   0  13  -3 246.981 90.0940  14
   0  13  -3 291.200 84.5226  13
   0 -13   3 283.172 98.6139  15
   0  13   4 499.905 124.092   9
   0  13   4 438.965 103.306  10
   0  13  -4 384.258 91.3825   9
   0 -13  -4 355.255 99.3049   7
   0 -13  -4 369.414 110.884   5
   0  13   4 469.993 128.477  18
   0  13   4 408.172 120.421  20
   0  13  -4 572.363 136.729  20
   0 -13   4 451.931 124.705  15
   0  13  -4 472.364 114.743  13
   0  13  -4 555.151 129.884  14
   0  13   5 606.726 147.303   9
   0  13   5 465.073 104.439  10
   0 -13  -5 666.480 153.306   5
   0 -13  -5 357.297 92.1355   7
   0  13  -5 384.500 115.034  20
   0  13   5 350.351 121.126  18
   0  13   5 397.047 119.723  20
   0  13  -5 394.904 106.012  13
   0 -13   5 322.855 100.538  15
   0  13  -5 377.758 111.128  14
   0  13   6-32.7666 58.7303   9
   0 -13  -6 324.941 122.117   5
   0  13   6 66.6383 58.5958  18
   0  13   6 192.245 118.013  20
   0  13  -6 50.6962 62.4872  20
   0 -13   6 84.0417 95.1733  15
   0  13  -6 149.028 70.9545  13
   0  13  -6 129.024 88.2488  14
   0  13   7 944.833 181.245   9
   0 -13  -7 811.764 177.297   5
   0  13  -7 882.651 173.063  20
   0  13   7 966.128 190.042  18
   0  13   7 938.609 181.843  20
   0  13  -7 796.664 170.336  14
   0 -13   7 745.570 172.026  15
   0  13  -7 980.921 168.726  13
   0 -13  -8 4.95721 57.5531   8
   0  13   8 163.164 94.9858   9
   0 -13  -8 129.285 83.9610   5
   0  13   8-0.65185 62.8116  20
   0  13  -8 10.8816 60.5058  20
   0  13   8-29.7302 73.6857  18
   0  13  -8 38.2685 65.1964  14
   0 -13   8 35.0729 75.3329  15
   0  13  -8 25.6552 61.6115  13
   0 -13  -9 2254.97 302.267   8
   0  13  -9 2057.99 280.547  10
   0 -13  -9 2236.81 296.043   5
   0  13   9 2235.27 300.412  17
   0  13  -9 1826.92 268.623  20
   0  13   9 1839.71 279.062  20
   0  13  -9 1934.13 259.714  14
   0 -13   9 2136.96 294.400  15
   0  13  -9 2367.71 290.272  13
   0  13 -10-53.9122 78.5136  10
   0 -13 -10 48.7960 70.4429   8
   0  13  10 131.963 93.4781  17
   0  13 -10 2.12738 65.2453  20
   0  13  10-90.9875 87.9597  20
   0  13  10 47.8357 77.9303  19
   0 -13  10 23.0908 76.7118  15
   0  13 -10 75.9734 89.1005  13
   0  14   0 582.130 123.650   9
   0  14   0 724.400 150.738  10
   0 -14   0 573.704 140.660   5
   0  14   0 646.380 139.059  18
   0  14   0 530.601 128.141  20
   0  14   0 674.170 141.243  14
   0 -14   0 453.931 116.274  15
   0  14   1 1820.26 216.724   9
   0  14  -1 1580.22 194.147   9
   0  14  -1 1368.95 212.306  10
   0  14   1 1454.58 203.145  10
   0 -14   1 2010.28 252.750   5
   0 -14  -1 1884.51 246.410   5
   0  14  -1 1439.44 213.614  20
   0  14   1 1620.09 221.504  20
   0  14   1 1641.89 226.481  18
   0  14  -1 1664.84 225.033  14
   0  14  -1 1855.35 204.529  13
   0 -14  -1 1569.11 208.790  15
   0 -14   1 2297.23 259.558  15
   0  14  -2 816.870 137.086   9
   0  14   2 798.690 147.960   9
   0  14   2 781.134 150.282  10
   0 -14  -2 790.029 156.542   7
   0 -14  -2 908.319 179.235   5
   0  14   2 548.655 135.486  18
   0  14   2 530.444 135.527  20
   0  14  -2 735.873 152.448  20
   0  14  -2 917.050 146.936  13
   0  14  -2 851.105 163.990  14
   0 -14   2 591.277 139.988  15
   0  14   3 371.559 113.404   9
   0  14  -3 384.291 93.5136   9
   0  14   3 354.771 103.108  10
   0 -14  -3 382.193 126.527   5
   0 -14  -3 627.125 132.008   7
   0  14   3 460.826 129.203  18
   0  14  -3 540.601 140.329  20
   0  14   3 355.136 104.695  20
   0  14  -3 568.736 122.256  13
   0 -14   3 414.839 125.948  15
   0  14  -3 470.072 133.083  14
   0  14   4 1173.06 184.018   9
   0  14   4 1000.80 160.339  10
   0 -14  -4 992.547 165.423   7
   0 -14  -4 1249.15 205.641   5
   0  14   4 1293.63 208.175  18
   0  14  -4 1171.10 194.524  20
   0  14   4 1430.57 216.139  20
   0  14  -4 933.035 158.743  13
   0 -14   4 1179.97 203.660  15
   0  14  -4 1413.29 210.971  14
   0  14   5 150.500 81.6180   9
   0 -14  -5 102.828 81.1873   5
   0  14   5 106.607 71.9460  18
   0  14  -5-61.5599 63.7792  20
   0  14   5 187.275 99.0883  20
   0  14  -5 284.467 134.178  14
   0 -14   5 132.479 90.1554  15
   0  14  -5 222.292 83.1515  13
   0  14   6 161.434 82.4167   9
   0 -14  -6 416.531 136.667   5
   0  14   6 345.624 119.689  20
   0  14  -6 399.113 123.062  20
   0  14   6 125.223 75.2231  18
   0  14  -6 253.932 95.0120  13
   0 -14   6 487.644 138.502  15
   0  14  -6 47.5281 65.0910  14
   0  14   7 958.340 182.114   9
   0 -14  -7 738.093 175.122   5
   0  14  -7 999.567 190.878  20
   0  14   7 1304.15 226.839  18
   0  14   7 798.764 174.953  20
   0 -14   7 1074.86 201.806  15
   0  14  -7 953.131 185.809  14
   0  14  -7 930.002 173.293  13
   0 -14  -8 272.644 113.843   8
   0  14   8 253.641 113.607   9
   0  14  -8 244.042 103.546  10
   0 -14  -8 366.280 129.594   5
   0  14   8 424.156 152.479  20
   0  14  -8 252.170 114.529  20
   0  14   8 353.775 121.282  18
   0 -14   8 110.560 70.9495  15
   0  14  -8 396.928 129.403  13
   0  14  -8 155.027 96.1293  14
   0  14  -9 459.616 145.048  10
   0 -14  -9 201.700 106.446   8
   0 -14  -9 330.336 133.819   5
   0  14   9 409.893 143.393  17
   0  14  -9 361.011 138.473  20
   0  14   9 435.000 154.674  20
   0  14  -9 388.197 137.009  14
   0 -14   9 358.865 126.733  15
   0  14  -9 229.993 115.601  13
   0  14 -10 531.460 147.968  10
   0  14 -10 732.630 172.711  13
   0  15   0 111.058 72.4123  10
   0  15   0 67.0759 61.0638   9
   0 -15   0 185.473 96.8143   5
   0  15   0 79.1476 66.3720  18
   0  15   0 233.043 100.345  20
   0 -15   0 100.988 70.6761  15
   0  15  -1 343.842 110.778  10
   0  15   1 542.629 129.380   9
   0  15  -1 368.502 101.584   9
   0  15   1 346.325 114.047  10
   0 -15  -1 543.075 138.881   7
   0 -15   1 503.706 143.746   5
   0  15   1 492.971 134.764  18
   0  15  -1 607.783 142.065  20
   0  15   1 315.493 107.927  20
   0 -15  -1 590.580 140.131  15
   0  15  -1 476.003 128.448  14
   0 -15   1 517.235 138.129  15
   0  15  -2 3826.96 322.834   9
   0  15   2 4252.09 359.524   9
   0  15   2 4235.16 364.721  10
   0 -15  -2 4125.55 358.692   7
   0  15  -2 3761.37 371.828  10
   0 -15  -2 4740.09 417.834   5
   0  15   2 4348.49 390.259  18
   0  15   2 4307.72 383.934  20
   0  15  -2 4323.09 380.791  20
   0 -15   2 4670.51 395.979  15
   0  15  -2 4769.96 394.633  14
   0  15   3 945.684 168.676  10
   0  15   3 972.747 177.219   9
   0  15  -3 913.371 191.227  10
   0 -15  -3 1213.82 210.632   5
   0 -15  -3 773.765 153.902   7
   0  15  -3 1093.22 196.212  20
   0  15   3 960.806 181.213  18
   0  15   3 1127.22 200.295  20
   0 -15   3 766.280 176.205  15
   0  15  -3 1131.14 196.546  14
   0  15   4 1061.41 192.147   9
   0  15  -4 830.456 191.287  10
   0  15   4 761.962 144.363  10
   0 -15  -4 792.912 154.434   7
   0 -15  -4 716.126 166.211   5
   0  15  -4 707.403 157.472  20
   0  15   4 938.483 186.156  18
   0  15   4 779.784 163.323  20
   0 -15   4 902.058 181.796  15
   0  15  -4 645.855 154.099  14
   0  15  -5 113.550 100.329  10
   0  15   5-51.8941 52.4623   9
   0 -15  -5 129.989 101.581   5
   0  15  -5 5.65433 53.7918  20
   0  15   5 66.2603 70.5210  18
   0  15   5 205.669 110.846  20
   0  15  -5-19.3395 62.8801  14
   0  15  -5 56.9067 67.8108  13
   0 -15   5 21.7930 57.7136  15
   0  15   6 129.055 83.2482   9
   0  15  -6 394.063 143.182  10
   0 -15  -6 116.955 61.4883   5
   0  15   6 345.781 120.582  20
   0  15  -6 302.424 122.155  20
   0  15   6 28.8089 62.9514  18
   0  15  -6 459.495 129.436  13
   0 -15   6 425.473 153.764  15
   0  15  -6 179.093 89.6898  14
   0  15  -7 27.3225 95.7663  10
   0 -15  -7-32.7921 64.8646   5
   0  15   7-6.04317 62.1595  18
   0  15  -7 5.28673 58.3073  20
   0  15   7-16.0984 68.2194  20
   0 -15   7-90.5109 64.7914  15
   0  15  -7 26.5922 49.4976  13
   0  15  -7-51.2262 60.7623  14
   0 -15  -8 8.41081 67.8815   8
   0  15  -8-27.3390 58.5303  10
   0  15   8 110.225 83.0410   9
   0 -15  -8 126.044 99.3862   5
   0  15  -8 51.6199 85.3715  20
   0  15   8 43.7023 82.2966  17
   0  15   8-1.50798 61.8128  20
   0 -15   8 88.3981 113.963  15
   0  15  -8 22.5033 57.0152  14
   0 -15  -9 202.761 111.171   5
   0  16   0 1615.39 216.732   9
   0  16   0 1300.89 220.240  10
   0 -16   0 1776.07 270.592   5
   0  16   0 1252.40 217.164  18
   0  16   0 1617.39 242.075  20
   0 -16   0 1363.17 218.600  15
   0  16   1 128.960 70.4944   9
   0  16   1 399.875 130.387  10
   0  16  -1 319.235 108.719   9
   0  16  -1 276.982 112.614  10
   0 -16  -1 147.511 94.1526   7
   0 -16  -1 306.836 111.332   5
   0  16   1 227.066 103.220  18
   0  16  -1 223.069 105.275  18
   0  16   1 204.986 97.8453  20
   0  16  -1 259.403 105.705  20
   0 -16   1 39.2285 57.5366  15
   0  16   2 989.318 190.186  10
   0  16  -2 1364.02 230.806  10
   0  16   2 855.421 166.330   9
   0 -16  -2 1084.58 211.171   5
   0 -16  -2 953.646 176.113   7
   0  16  -2 1152.37 200.362  20
   0  16   2 1034.98 197.376  20
   0  16   2 1131.76 209.065  18
   0 -16   2 1024.19 193.459  15
   0  16  -2 1132.04 198.435  14
   0  16   3 919.981 173.513  10
   0  16   3 1287.12 207.534   9
   0  16  -3 1243.68 219.243  10
   0 -16  -3 1094.60 188.896   7
   0 -16  -3 1436.85 243.867   5
   0  16   3 1261.49 218.623  20
   0  16  -3 1197.63 206.362  20
   0  16   3 1286.38 220.067  18
   0 -16   3 1532.60 232.734  15
   0  16  -3 1434.69 230.235  14
   0  16   4 195.570 95.0563  10
   0  16  -4 143.731 84.0235  10
   0  16   4 106.934 65.5287   9
   0 -16  -4 181.264 112.667   5
   0  16   4 314.877 130.333  20
   0  16  -4 243.649 119.875  20
   0  16   4 196.390 109.920  18
   0 -16   4 162.064 69.7975  15
   0  16  -4 132.816 94.5650  14
   0  16  -5 172.736 97.3680  10
   0  16   5 443.601 141.103   9
   0 -16  -5 163.362 75.0291   5
   0  16  -5 139.298 82.8617  20
   0  16   5 186.878 103.482  18
   0  16   5 248.166 104.623  20
   0 -16   5 291.566 127.475  15
   0  16  -5 125.133 85.3786  14
   0  16   6 168.602 96.7437   9
   0  16  -6 9.25583 79.7388  10
   0 -16  -6 193.759 122.252   5
   0  16   6 337.720 137.532  20
   0  16  -6-82.2595 90.5642  20
   0  16   6 26.3707 62.7652  18
   0  16  -6 35.8760 57.9023  14
   0 -16   6-10.3499 69.9508  15
   0 -16  -7 640.164 170.161   5
   0  16  -7 282.123 121.498  14
   0  17   0 78.7324 77.7892  10
   0  17   0 150.330 83.3847   9
   0 -17   0 145.440 97.6353   7
   0 -17   0 216.022 123.927   5
   0  17   0-10.1801 58.2049  18
   0  17   0-15.1381 60.1818  20
   0 -17   0 7.67908 56.2713  15
   0  17   1 14.7332 73.9730  10
   0  17  -1-53.9179 78.4209  10
   0  17  -1-6.02935 62.8539   9
   0  17   1 6.47413 59.3388   9
   0 -17  -1-90.3600 87.3295   7
   0 -17  -1 82.3833 83.8520   5
   0  17   1 17.8060 53.7987  18
   0  17   1 91.9343 95.4174  20
   0  17  -1 187.309 100.794  20
   0  17  -1 26.6933 60.2433  18
   0 -17   1 77.3975 81.9530  15
   0  17   2 275.747 109.105   9
   0  17   2 129.793 69.7767  10
   0  17  -2 256.020 124.408  10
   0 -17  -2 152.349 128.529   5
   0 -17  -2 166.098 93.4047   7
   0  17   2 158.430 90.2839  20
   0  17  -2 248.465 116.438  18
   0  17   2 319.629 126.436  18
   0  17  -2 197.549 100.013  20
   0 -17   2 175.428 113.966  15
   0  17   3 140.540 96.8605  10
   0  17  -3 98.7817 81.3743  10
   0  17   3-82.8900 78.6066   9
   0 -17  -3-57.0685 79.8538   5
   0 -17  -3 22.2669 58.1426   7
   0  17   3 57.0403 72.5610  18
   0  17   3 82.8942 82.5796  20
   0  17  -3-69.0454 77.3228  20
   0  17  -3-15.7626 58.9969  14
   0 -17   3 168.964 107.457  15
   0  17   4 29.6767 60.3945   9
   0  17  -4 85.8743 91.1055  10
   0 -17  -4 296.494 123.150   5
   0  17  -4 107.079 86.8450  20
   0  17   4 290.065 136.587  20
   0  17   4 74.7723 61.4822  18
   0  17  -4 168.545 97.7422  14
   0 -17   4 293.529 125.854  15
   0  17   5 122.404 75.2760   9
   0 -17  -5 126.810 110.550   5
   0  18   0 56.6068 66.2787  10
   0  18   0 234.719 110.606  18
   0 -18   0 188.686 98.6477   7
   0  18   1 927.785 183.503   9
   0  18   1 666.940 169.139  10
   0  18   1 1002.88 211.858  18
   0  18  -1 951.406 209.236  18
   0 -18  -1 974.863 200.440   7
   0 -18   1 1197.41 230.822   7
   0  18   2 75.1556 84.7651   9
   0  18   2 31.9083 51.6477  10
   0  18  -2 57.7473 65.8119  18
   0  18   2 147.396 90.8973  18
   0 -18  -2-5.45407 67.9125   7
   0  18   3 337.732 123.838  10
   1   0 -15 93.0743 81.2817   8
  -1   0  15-57.0221 107.932   2
  -1   0  15 94.9161 82.2329  12
   1   0 -15 172.342 116.591  13
   1   0 -14-68.7391 76.9307   8
  -1   0  14-14.8056 61.5287   2
  -1   0  14-76.6255 54.3137  19
   1   0 -14 164.228 112.527  13
  -1   0  14 45.2066 57.0805  12
   1   0 -13 29.1709 47.9746   8
   1   0 -13 137.343 79.1859   6
  -1   0  13 78.5508 79.5961   2
  -1   0  13 32.2024 59.6392  19
  -1   0  13 152.561 83.7285  12
   1   0 -13 50.7711 74.8987  13
   1   0 -12 128.952 66.1245   8
  -1   0  12-76.0297 55.9117   2
   1   0 -12-31.4617 48.8730   6
  -1   0  12 106.120 78.8808  19
  -1   0  12-31.7069 57.7936  12
   1   0 -12 105.014 92.5743  13
   1   0 -11 140.470 70.9521   8
  -1   0  11 12.1454 48.7360   2
   1   0 -11 23.2838 45.7933   6
  -1   0  11 94.9605 77.9016  19
  -1   0  11 27.3005 46.9780  18
  -1   0  11 24.6499 47.5096  12
  -1   0  11 20.3391 46.7202  15
   1   0 -10-14.8018 41.3615   8
  -1   0  10-32.9611 52.6700   2
   1   0 -10-84.3041 49.2773   6
  -1   0  10-53.2765 53.7835  19
  -1   0  10 22.0511 50.6626  18
  -1   0  10-26.9708 27.7614  17
  -1   0  10-37.3657 40.7998  15
  -1   0  10-51.5608 65.9753  12
   1   0  -9 1095.29 148.049  11
   1   0  -9 1638.59 173.810   8
   1   0  -9 1705.38 170.534   6
  -1   0   9 1272.81 161.991   2
  -1   0   9 1521.44 170.806  18
  -1   0   9 1446.33 138.954  17
  -1   0   9 1366.02 167.051  19
  -1   0   9 1204.83 138.067  15
  -1   0   9 1440.45 173.434  12
   1   0  -8 6.72109 43.2113   8
   1   0  -8 23.4321 42.8271  11
  -1   0   8 36.8575 37.9127   2
   1   0  -8 35.6426 40.2479   6
   1   0  -8-1.10299 17.4699   5
  -1   0   8 3.48402 23.5832  17
  -1   0   8-18.8149 31.7395  18
  -1   0   8 44.0709 44.1248  19
   1   0  -8-22.2310 17.8431  14
  -1   0   8 56.7023 47.8718  12
  -1   0   8-22.3569 34.1418  15
   1   0  -7 379.403 30.5226  10
   1   0  -7 398.288 72.7727  11
   1   0  -7 1024.26 119.938   8
  -1   0   7 458.005 84.8350   2
  -1   0   7 483.646 83.7669  18
  -1   0   7 425.064 64.5004  17
  -1   0   7 376.991 74.5813  19
   1   0  -7 453.581 44.4513  14
  -1   0   7 385.954 79.8316  12
  -1   0   7 496.265 89.4347  15
   1   0  -6-4.95639 29.9648   8
   1   0  -6 9.66563 33.6344  11
   1   0  -6 9.93555 9.53767  10
  -1   0   6 26.7201 28.3775  19
  -1   0   6-14.3312 30.4721  20
  -1   0   6 2.96031 32.0619  18
  -1   0   6 15.8144 25.6262  17
   1   0  -6 5.00163 13.5512  14
  -1   0   6 43.0616 34.3349  12
  -1   0   6 48.0123 34.6910  15
   1   0  -5 64914.0 1610.61  11
   1   0  -5 60393.2 1456.04  10
   1   0  -5 63444.7 1597.76   8
   1   0  -5 63946.8 1577.42   6
  -1   0   5 61945.3 1594.96  20
  -1   0   5 65285.1 1542.82  17
  -1   0   5 64395.5 1598.62  18
  -1   0   5 62935.2 1591.00  19
   1   0  -5 62407.1 1468.10  14
  -1   0   5 65713.3 1617.28  12
   1   0  -4 1.39288 18.6156   7
   1   0  -4-14.6918 22.6032   8
   1   0  -4 30.6804 27.5587  11
   1   0  -4 13.8355 9.01184  10
   1   0  -4 12.3040 19.0026   6
  -1   0   4 36.6649 26.0698  18
  -1   0   4-11.0947 23.1809  20
  -1   0   4 10.2963 13.4297  17
  -1   0   4 18.2856 22.0507  19
  -1   0   4-2.81103 17.5907  12
   1   0  -4-7.00046 8.05983  14
   1   0  -3 150706. 3295.71  11
  -1   0   3 142743. 3244.04   9
   1   0  -3 141828. 3290.43   8
   1   0  -3 145335. 3263.42   7
   1   0  -3 139882. 3209.66  10
   1   0  -3 144840. 3260.89   6
  -1   0   3 138828. 3276.60  18
  -1   0   3 140208. 3270.70  19
  -1   0   3 137557. 3236.72  17
  -1   0   3 140812. 3279.47  20
  -1   0   3 144984. 3294.09  12
   1   0  -2 19.3917 13.7352   7
   1   0  -2 14.2860 17.5557   8
  -1   0   2 18.7937 9.71642   9
   1   0  -2 4.74839 7.06709  10
   1   0  -2 7.13020 13.7000   6
  -1   0   2-10.3765 11.8514  19
  -1   0   2 9.40221 12.6141  20
   1   0  -2-4.80958 12.1622  18
  -1   0   2 4.77643 11.6071  18
   1   0  -2-4.83220 11.0181  20
  -1   0   2-4.50948 12.3925  12
   1   0  -1 68734.6 1581.57   8
  -1   0  -1 21642.1 534.275   8
   1   0   1 22897.8 551.986  10
  -1   0  -1 22868.1 561.572  11
   1   0   1 21693.9 567.291  17
   1   0   1 22139.9 559.625  18
   1   0   1 22844.7 562.068  19
   1   0   1 22724.0 554.255  12
  -1   0  -2 4.94306 13.4322   8
  -1   0  -2-8.27140 15.7678  11
   1   0   2 3.63133 14.9400  17
   1   0   2-0.96378 15.5658  18
   1   0   2 2.59197 14.8931  19
   1   0   2 4.34283 10.1387  15
   1   0   2 10.6162 14.2582  12
  -1   0  -3 4916.06 195.366   8
  -1   0  -3 5527.71 222.867  11
   1   0   3 4972.46 213.967  18
   1   0   3 5048.57 218.256  19
   1   0   3 5030.47 210.838  17
  -1   0  -3 4996.21 200.151  14
   1   0   3 4923.82 172.116  15
   1   0   3 5248.28 213.381  12
  -1   0  -4 0.33289 28.2378  11
  -1   0  -4-5.92227 19.6943   8
  -1   0  -4-17.4435 30.7671   6
   1   0   4-2.58050 29.1616  18
   1   0   4 22.2789 30.3832  19
   1   0   4-3.80044 22.5136  17
   1   0   4 28.9670 26.8207  12
   1   0   4 4.64656 16.8539  15
  -1   0  -4 10.5894 25.0185  14
  -1   0  -5 17537.1 583.985  11
  -1   0  -5 17913.5 554.786   8
   1   0   5 17810.9 589.537  18
   1   0   5 17029.7 560.756  17
   1   0   5 17992.1 592.870  19
   1   0   5 17079.6 509.982  15
  -1   0  -5 17035.6 531.509  14
   1   0   5 17817.2 580.938  12
  -1   0  -6 30.6840 29.0722   8
  -1   0  -6 60.1944 41.8196  11
   1   0   6 44.0000 33.7008   2
  -1   0  -6 22.9669 28.7298   6
   1   0   6 1.06159 32.7695  17
   1   0   6 69.7587 40.2621  19
   1   0   6 25.9598 37.3762  18
   1   0   6 9.20689 17.8229  15
   1   0   6 23.8987 36.4763  12
  -1   0  -6-23.8125 31.5020  14
  -1   0  -7 9394.40 400.549   8
  -1   0  -7 9383.26 433.264  11
   1   0   7 9474.87 437.485   2
  -1   0  -7 9920.03 441.951   6
   1   0   7 9458.93 405.345  17
   1   0   7 8725.27 422.629  18
   1   0   7 9310.87 434.875  19
   1   0   7 9839.38 432.975  12
   1   0   7 8566.37 349.878  15
  -1   0  -7 9082.25 361.478  14
  -1   0  -8-30.4836 37.1691  11
  -1   0  -8 6.15092 41.6745   8
   1   0   8 27.8088 40.2732   2
  -1   0  -8 47.8183 45.3064   6
   1   0   8 165.041 69.3646  18
   1   0   8-31.6108 36.8400  17
   1   0   8-5.41966 46.8339  19
  -1   0  -8 22.6977 25.9878  14
   1   0   8-10.7294 26.7180  15
   1   0   8-53.9064 49.3207  12
  -1   0  -9 4596.83 327.264  11
  -1   0  -9 4233.32 290.646   8
  -1   0  -9 4784.75 330.595   6
   1   0   9 4977.66 340.397   2
   1   0   9 4286.06 319.095  18
   1   0   9 4398.66 322.637  19
   1   0   9 4222.70 286.547  17
   1   0   9 4319.95 310.047  12
   1   0   9 4154.05 247.164  15
  -1   0 -10-10.0647 38.5748   8
  -1   0 -10-25.8159 41.6839  11
  -1   0 -10-4.30647 38.8935   5
  -1   0 -10 23.3902 51.0166   6
   1   0  10 41.4999 64.0204   2
   1   0  10-16.4343 38.4224  18
   1   0  10-30.3844 50.2110  19
   1   0  10 39.8820 52.8889  17
   1   0  10-17.9930 42.0223  12
  -1   0 -11 1454.53 207.112  11
  -1   0 -11 1512.38 189.124   8
  -1   0 -11 1468.04 202.109   6
   1   0  11 1359.33 204.250   2
   1   0  11 1728.05 229.845  19
   1   0  11 1682.60 190.639  17
   1   0  11 1318.30 200.524  18
   1   0  11 1786.83 221.488  12
  -1   0 -12 39.3461 73.4345  11
  -1   0 -12-14.9044 41.0187   8
   1   0  12-86.4387 80.1703   2
  -1   0 -12-8.33287 48.7629   6
   1   0  12-0.23380 61.2438  19
   1   0  12-24.3650 53.1752  18
   1   0  12 72.9322 84.7942  12
  -1   0 -13 50.0470 50.0675   8
   1   0  13 26.3177 61.7590   2
  -1   0 -13 124.953 70.2249   6
   1   0  13-93.0063 83.5725  19
   1   0  13 153.624 103.350  18
   1   0  13 84.9773 84.0576  12
   1   0  14-27.3343 67.6827   2
  -1   0 -14 9.98642 69.2362   6
   1   0  14-6.45056 64.3384  19
  -1   0 -14 163.027 120.464  13
   1   0  14-8.59592 60.5884  12
   1   1 -15 57.7088 56.5542   8
   1  -1 -15 90.1450 72.1992   8
  -1  -1  15 100.487 85.0577   2
  -1   1  15 156.528 105.204   2
  -1  -1  15-7.37788 58.3263  19
  -1   1  15 188.815 101.049  19
   1  -1 -15 191.318 105.557  13
  -1   1  15 46.8493 63.0039  12
  -1  -1  15 178.775 100.480  12
   1   1 -15 140.382 117.602  13
   1   1 -14 777.306 165.874   8
   1  -1 -14 1067.75 192.217   8
  -1  -1  14 1088.79 201.078   2
  -1   1  14 1104.96 206.061   2
  -1  -1  14 1064.10 205.786  19
  -1   1  14 1163.68 217.850  19
  -1   1  14 614.622 150.690  12
   1   1 -14 1354.92 231.550  13
  -1  -1  14 971.887 197.513  12
   1  -1 -14 1049.61 208.020  13
   1   1 -13 195.650 91.9591   8
   1  -1 -13 246.908 97.2968   8
   1   1 -13 419.789 121.078   6
   1  -1 -13 260.506 81.0953   6
  -1  -1  13 187.001 84.7993   2
  -1   1  13 485.746 131.963   2
  -1  -1  13 157.118 84.3319  19
  -1   1  13 335.936 114.358  19
  -1   1  13 402.468 122.553  12
  -1  -1  13 376.894 117.376  12
   1   1 -13 422.808 120.095  13
   1   1 -12 1369.78 188.480   8
   1  -1 -12 1440.17 197.216   8
  -1   1  12 1441.56 210.373   2
  -1  -1  12 1400.78 207.840   2
   1   1 -12 1202.97 177.630   6
   1  -1 -12 1559.24 201.201   6
  -1   1  12 1274.17 203.851  19
  -1  -1  12 1450.06 214.168  19
  -1  -1  12 1660.30 222.784  12
  -1   1  12 1406.35 204.838  12
   1   1 -12 1530.87 225.538  13
   1  -1 -11 872.964 151.901   8
   1   1 -11 1165.43 165.805   8
  -1  -1  11 1002.74 164.802   2
  -1   1  11 1391.36 188.677   2
   1  -1 -11 1042.15 155.604   6
   1   1 -11 1071.02 157.784   6
  -1   1  11 940.427 131.719  17
  -1   1  11 953.189 154.512  18
  -1  -1  11 1174.30 169.777  18
  -1   1  11 1031.19 171.685  19
  -1  -1  11 1197.13 176.650  19
  -1  -1  11 1011.98 163.941  12
  -1   1  11 862.925 130.514  15
  -1   1  11 844.949 152.698  12
  -1  -1  11 1067.29 147.033  15
   1   1 -11 1183.96 175.978  13
   1  -1 -10 895.244 148.809  11
   1  -1 -10 828.487 135.681   8
   1   1 -10 831.429 138.794   8
   1   1 -10 1116.42 146.667   6
   1  -1 -10 1105.03 147.508   6
  -1   1  10 959.120 150.168   2
  -1  -1  10 1086.41 159.900   2
  -1   1  10 862.996 140.649  19
  -1   1  10 853.328 135.084  18
  -1   1  10 937.499 124.249  17
  -1  -1  10 808.498 105.121  17
  -1  -1  10 1124.69 158.565  18
  -1  -1  10 1035.16 157.463  19
  -1  -1  10 728.671 117.862  15
  -1  -1  10 803.387 137.595  12
  -1   1  10 825.217 119.542  15
   1   1 -10 1187.47 169.826  13
  -1   1  10 804.234 135.759  12
   1   1  -9 131.675 54.7853   8
   1  -1  -9 177.246 67.9197  11
   1  -1  -9 32.0047 38.1437   8
   1   1  -9 18.8013 30.2792   6
  -1   1   9 302.157 89.9655   2
   1  -1  -9 68.2509 38.2487   6
  -1  -1   9 136.367 63.9632   2
  -1   1   9 70.0458 50.4385  19
  -1  -1   9 10.1755 45.8080  19
  -1   1   9 250.237 80.9661  18
  -1   1   9 135.372 46.7155  17
  -1  -1   9 115.427 41.5585  17
  -1  -1   9 22.7620 32.6771  18
  -1  -1   9 120.676 54.5686  15
  -1  -1   9 101.416 52.0199  12
  -1   1   9 46.2595 34.9372  15
  -1   1   9 93.8744 59.5788  12
   1  -1  -8-7.57965 36.4199  11
   1   1  -8 14.1743 15.6423  10
   1  -1  -8-15.2492 36.9166   8
   1   1  -8-29.8271 33.1534   8
  -1   1   8 21.9329 37.9826   2
   1   1  -8 0.66709 37.0684   6
   1  -1  -8 19.9633 26.0084   5
   1  -1  -8 28.8234 35.8779   6
  -1  -1   8-18.0905 34.7635   2
  -1  -1   8 74.1465 60.8225  19
  -1   1   8 69.7741 49.9061  19
  -1   1   8-11.7470 32.6882  18
  -1   1   8 12.8338 36.8933  20
  -1   1   8 45.7921 39.3513  17
  -1  -1   8-2.61268 25.9104  18
  -1  -1   8-3.07805 21.8775  17
   1   1  -8 28.1098 20.5925  14
  -1   1   8-7.48543 30.4176  15
  -1  -1   8 70.2547 48.7267  12
  -1  -1   8 14.4187 30.4871  15
  -1   1   8 45.3787 52.3024  12
   1   1  -7 1612.39 147.392   8
   1   1  -7 1514.27 91.9911  10
   1  -1  -7 1757.25 158.517   8
   1  -1  -7 1698.59 159.147  11
  -1  -1   7 1479.57 149.529   2
   1  -1  -7 1558.58 113.720   5
  -1   1   7 1566.04 154.933   2
  -1   1   7 1519.30 149.151  19
  -1  -1   7 1619.17 121.015  17
  -1   1   7 1370.27 140.548  20
  -1   1   7 1434.51 144.506  18
  -1  -1   7 1525.90 147.690  18
  -1   1   7 1538.98 129.195  17
  -1  -1   7 1639.25 156.339  19
  -1  -1   7 1517.20 151.952  12
  -1  -1   7 1561.50 140.609  15
   1   1  -7 1470.38 94.9118  14
  -1   1   7 1580.54 152.100  12
   1  -1  -7 1376.53 73.6786  14
   1  -1  -6 6620.41 305.992   8
   1  -1  -6 7079.71 317.769  11
   1  -1  -6 6497.02 252.877   7
   1   1  -6 6393.84 296.715   8
   1   1  -6 6546.57 285.604   6
   1  -1  -6 6113.45 240.807   5
  -1   1   6 6408.93 305.556  20
  -1   1   6 6243.02 271.093  17
  -1   1   6 6460.76 304.278  18
  -1  -1   6 6439.62 303.233  18
  -1  -1   6 6245.90 247.156  17
  -1  -1   6 6481.83 304.233  19
  -1   1   6 6673.09 302.621  19
  -1   1   6 6964.58 316.957  12
  -1  -1   6 6798.78 297.381  15
   1  -1  -6 6051.17 189.555  14
  -1  -1   6 6916.14 319.425  12
   1   1  -6 6172.10 220.684  14
   1  -1  -5 580.496 80.7209   8
   1   1  -5 487.711 70.1603   8
   1  -1  -5 483.328 69.9809  11
   1  -1  -5 562.650 60.1605   7
   1  -1  -5 577.150 74.2173   6
   1   1  -5 552.626 65.9427   6
   1  -1  -5 531.767 53.1449   5
  -1  -1   5 430.963 51.1554  17
  -1   1   5 527.441 72.3002  18
  -1  -1   5 503.871 69.9966  18
  -1   1   5 537.247 70.9809  19
  -1   1   5 479.496 61.5290  17
  -1  -1   5 559.106 73.3236  19
  -1   1   5 593.438 76.7651  20
  -1  -1   5 499.628 69.1988  15
  -1  -1   5 555.810 78.0896  12
  -1   1   5 547.915 76.9543  12
   1   1  -5 531.926 48.9654  14
   1  -1  -5 472.643 32.5248  14
   1   1  -4 16865.2 512.113   8
  -1   1   4 17381.5 490.655   9
   1  -1  -4 16981.3 473.996   7
   1  -1  -4 18480.1 529.814  11
   1  -1  -4 17641.6 525.173   8
   1  -1  -4 16915.3 504.936   6
   1  -1  -4 16531.4 454.240   5
   1   1  -4 17088.9 488.414   6
  -1   1   4 17370.6 524.594   2
  -1  -1   4 16654.8 452.692  17
  -1  -1   4 16960.1 511.761  19
  -1   1   4 17495.5 520.380  20
  -1   1   4 17248.2 509.126  19
  -1   1   4 16348.4 509.924  18
  -1  -1   4 16851.0 510.278  18
  -1   1   4 17401.2 521.215  12
  -1  -1   4 17296.7 528.318  12
  -1  -1   4 17379.8 513.830  15
   1   1  -4 17271.3 448.186  14
  -1   1   3 492.806 53.6112  12
   1   1  -3 462.308 51.4366   8
   1  -1  -3 413.906 49.7863  11
   1   1  -3 456.714 41.0432  10
   1  -1  -3 480.921 53.9763   8
   1  -1  -3 467.760 44.4347   7
  -1   1   3 464.582 46.0193   9
   1  -1  -3 441.004 35.6970   5
  -1   1   3 434.466 50.9388   2
   1   1  -3 443.023 40.9617   6
   1  -1  -3 367.507 45.1208   6
  -1   1   3 493.320 54.9638  20
  -1  -1   3 386.118 46.8309  18
  -1   1   3 471.203 51.9258  18
  -1  -1   3 357.325 29.8528  17
  -1  -1   3 461.321 48.9767  19
   1   1  -3 454.164 36.4267  14
  -1  -1   3 517.472 56.9483  12
  -1  -1   3 426.685 51.3374  15
   1   1  -3 491.083 55.5502  13
   1  -1  -2 18.2397 14.3761  11
  -1   1   2 30.1728 16.9546   9
   1   1  -2 7.23094 12.6714  10
   1   1  -2 32.2801 15.6879   8
   1  -1  -2 23.3377 18.3175   8
  -1   1   2 16.6614 16.2409   2
   1   1  -2 3.88645 10.0286   1
   1  -1  -2 31.4188 17.6085   6
   1  -1  -2-0.10272 9.32332   5
   1   1  -2 9.41201 7.27341   6
  -1  -1   2 16.3301 9.85613   5
   1  -1  -2-0.18627 12.0882   7
  -1   1   2 22.7667 17.0385  20
  -1  -1   2 15.3289 13.4029  18
   1   1  -2 30.3919 16.6520  18
  -1  -1   2 13.1843 13.2667  19
  -1   1   2 2.19351 11.6794  18
   1   1  -2 35.9542 14.6216  13
  -1  -1   2 11.7264 17.8536  15
  -1  -1   2 24.2482 13.5379  12
   1   1  -2 17.1967 10.2228  14
   1  -1  -1 11640.1 292.546   8
  -1   1   1 10770.4 291.420   9
   1  -1  -1 11228.0 296.573   7
   1   1  -1 11040.0 296.643   8
   1   1  -1 11433.9 295.977  10
  -1  -1   1 10779.3 279.243   5
  -1   1   1 10927.0 271.782   2
   1  -1  -1 11128.8 285.375   5
  -1   1   1 11298.0 284.013  20
  -1  -1   1 11607.4 278.300  19
   1   1  -1 11271.6 277.010  20
   1  -1  -1 10468.4 281.512  18
   1  -1  -1 11455.4 294.121  16
   1  -1  -1 10818.3 282.828  20
  -1   1   1 11165.1 281.903  18
  -1  -1   1 11120.7 299.381  15
  -1   1   1 11245.0 282.758  14
   1   1  -1 11105.8 297.093  13
   1  -1   0 2456.46 94.6306   7
   1   1   0 2146.33 89.5533  10
  -1  -1   0 2391.23 93.9943  11
  -1   1   0 2512.31 87.0932   1
   1  -1   0 2497.10 96.1613  16
   1  -1   0 2457.47 94.0021  17
  -1  -1   0 2278.51 79.2849  16
   1   1   0 2398.67 84.5709  18
   1   1   0 2408.02 79.9916  16
   1   1   0 2437.47 93.0562  17
   1   1   0 2326.74 82.1171  20
   1   1   0 2393.02 82.1971  15
  -1  -1   0 2443.03 81.4937  15
   1   1   0 2288.72 94.0179  13
  -1   1   0 2400.60 97.9203  14
   1  -1   0 2554.76 91.0846  15
   1   1   1 21717.2 547.992  10
   1  -1   1 20707.8 526.816   8
  -1  -1  -1 22247.3 570.246  11
  -1   1  -1 22493.5 550.482  11
  -1   1  -1 21855.7 528.292   8
   1  -1   1 22178.6 556.678   2
   1   1   1 22031.3 562.693  20
   1  -1   1 23622.3 572.373  19
   1  -1   1 22083.0 564.367  18
   1   1   1 22366.8 576.773  17
   1  -1   1 22278.9 566.333  17
   1   1   1 22357.0 565.490  18
   1   1   1 23070.9 563.650  19
   1  -1   1 23094.6 571.503  12
  -1   1  -1 22012.5 574.460  14
   1  -1   1 22273.4 548.448  15
   1   1   1 22902.3 537.578  12
  -1  -1  -2 20.4281 22.9999  11
  -1   1  -2-1.23632 11.0770   8
  -1   1  -2-0.26242 17.9911  11
   1   1   2 1.33888 10.1643  10
   1  -1   2 6.44546 15.3684   2
   1   1   2-5.06499 16.6671  17
   1   1   2 16.2686 20.9052  18
   1   1   2 49.4037 23.6593  19
   1  -1   2 22.4739 19.7997  18
   1  -1   2 13.4073 13.5614  17
   1   1   2 14.2229 18.8868  20
   1  -1   2 9.66369 13.5063  19
   1  -1   2-11.9678 17.9092  12
   1  -1   2-5.22980 14.2857  15
   1   1   2 8.72002 14.4245  12
  -1   1  -2 11.9238 16.1175  14
  -1  -1  -3 829.847 72.7154   8
   1   1   3 910.710 57.4599  10
  -1   1  -3 831.742 77.8176  11
  -1  -1  -3 902.702 83.1318  11
  -1   1  -3 793.114 64.1197   8
   1  -1   3 836.469 81.7020   2
  -1   1  -3 994.753 88.6488   6
   1   1   3 823.921 78.1134  20
   1   1   3 883.175 81.4645  19
   1  -1   3 785.819 77.6666  19
   1  -1   3 838.210 73.7504  17
   1   1   3 697.326 72.6169  18
   1  -1   3 932.762 82.9842  18
   1   1   3 899.100 83.5571  17
  -1   1  -3 855.329 74.9315  14
   1  -1   3 844.709 82.1787  12
   1   1   3 921.911 77.3384  12
   1  -1   3 937.376 69.1280  15
  -1  -1  -4 23736.7 698.153  11
  -1  -1  -4 23445.2 670.601   8
  -1   1  -4 22570.0 651.067   8
  -1   1  -4 24075.2 689.587  11
  -1   1  -4 23654.5 704.284   6
   1  -1   4 23826.4 702.903   2
   1   1   4 24187.2 701.588  18
   1   1   4 22699.3 689.916  19
   1  -1   4 24255.8 700.863  18
   1   1   4 24233.0 694.202  17
   1   1   4 22282.5 685.403  20
   1  -1   4 22778.7 666.517  17
   1  -1   4 22894.4 697.576  19
   1   1   4 24176.5 682.275  12
  -1   1  -4 22713.2 659.237  14
   1  -1   4 24208.2 700.045  12
   1  -1   4 23529.6 643.654  15
  -1  -1  -5 263.576 65.4418  11
  -1  -1  -5 171.888 50.4446   8
  -1   1  -5 208.584 46.5040   8
  -1   1  -5 141.613 48.3236  11
   1   1   5 179.988 52.7736  19
   1   1   5 190.180 49.9493  18
   1   1   5 224.111 54.5666  20
   1  -1   5 222.067 53.8940  19
   1  -1   5 175.112 48.3695  18
   1  -1   5 148.384 41.7057  17
   1   1   5 164.680 49.3434  17
   1  -1   5 323.311 61.4965  12
   1   1   5 206.665 37.5225  15
   1   1   5 241.903 55.9763  12
   1  -1   5 307.268 48.9983  15
  -1   1  -5 97.4978 32.4513  14
  -1  -1  -6 4166.48 235.725   8
  -1  -1  -6 4299.81 255.778  11
  -1   1  -6 4155.29 248.932  11
  -1   1  -6 4189.95 224.898   8
   1  -1   6 3665.36 239.550   2
   1   1   6 4413.98 261.801   2
  -1   1  -6 4341.83 255.986   6
  -1  -1  -6 4285.20 257.321   6
   1  -1   6 4022.44 251.633  19
   1  -1   6 4130.53 226.783  17
   1   1   6 3790.13 232.395  17
   1   1   6 3866.87 244.575  19
   1   1   6 4056.20 250.587  18
   1  -1   6 3915.04 246.396  18
   1   1   6 3934.05 244.202  20
  -1   1  -6 3739.86 206.938  14
  -1  -1  -6 3804.99 201.853  14
   1  -1   6 3847.07 242.732  12
   1   1   6 3607.10 185.274  15
   1  -1   6 3794.39 202.328  15
   1   1   6 4375.98 247.253  12
  -1   1  -7 155.079 49.8495   8
  -1  -1  -7 113.732 48.2153   8
  -1   1  -7 253.057 71.4770  11
  -1  -1  -7 77.9661 50.0840  11
   1  -1   7 41.8045 42.6646   2
  -1  -1  -7 95.6657 40.0683   6
   1   1   7 164.377 60.0365   2
  -1   1  -7 219.375 68.6008   6
   1   1   7 295.772 68.6721  17
   1  -1   7 198.432 65.3272  18
   1  -1   7 180.431 53.4225  17
   1   1   7 174.567 67.6095  18
   1   1   7 136.954 55.2417  19
   1  -1   7 190.773 59.9420  19
   1   1   7 51.7756 35.1544  12
   1  -1   7 189.935 64.3795  12
   1  -1   7 233.758 51.7726  15
   1   1   7 133.687 39.7616  15
  -1  -1  -7 226.814 52.2029  14
  -1   1  -7 290.573 62.4551  14
  -1  -1  -8 1430.67 170.733  11
  -1  -1  -8 1320.42 148.608   8
  -1   1  -8 1559.38 178.077  11
  -1   1  -8 1796.84 167.722   8
  -1  -1  -8 1660.65 175.340   6
   1  -1   8 1706.97 182.960   2
   1   1   8 1762.20 187.113   2
  -1   1  -8 1352.97 162.189   6
  -1  -1  -8 1438.75 144.729   5
   1   1   8 1737.85 183.095  19
   1   1   8 1587.05 161.823  17
   1   1   8 1793.81 188.274  18
   1  -1   8 1538.03 175.635  19
   1  -1   8 1574.61 152.632  17
   1  -1   8 1700.67 180.259  18
   1   1   8 1322.28 122.343  15
  -1   1  -8 1468.10 132.797  14
   1  -1   8 1529.15 169.383  12
   1   1   8 1454.46 162.203  12
  -1  -1  -8 1188.97 116.987  14
   1  -1   8 1506.93 138.203  15
  -1  -1  -9-22.2622 50.2324  11
  -1  -1  -9 38.7747 54.9262   8
  -1   1  -9 26.4971 60.5075  11
  -1   1  -9 27.6067 31.3880   8
  -1  -1  -9 14.5121 36.8827   5
   1   1   9-64.8526 65.5366   2
  -1  -1  -9-16.2183 58.2585   6
  -1   1  -9 21.1656 54.3201   6
   1  -1   9-33.7296 56.9358   2
   1   1   9 129.670 53.0617  19
   1  -1   9 29.7873 56.0389  19
   1   1   9-9.32249 36.7889  17
   1  -1   9-155.556 65.9830  18
   1   1   9 5.35900 42.0366  18
   1  -1   9 39.7070 35.6205  17
   1  -1   9-34.2096 38.0298  15
   1   1   9 4.09405 39.5138  12
   1  -1   9-11.7152 40.3517  12
  -1  -1 -10 215.127 72.4661   8
  -1   1 -10 217.650 82.7580  11
  -1  -1 -10 276.462 91.3297  11
  -1   1 -10 237.649 72.1325   8
  -1  -1 -10 184.567 69.7268   5
  -1  -1 -10 44.6322 50.5506   6
   1  -1  10 242.047 86.8883   2
   1   1  10 92.7594 55.4779   2
  -1   1 -10 182.354 70.9833   6
   1  -1  10 104.178 69.4098  19
   1  -1  10 126.008 58.2179  17
   1  -1  10 167.494 65.9130  18
   1   1  10 299.182 96.8388  19
   1   1  10 156.879 61.8382  17
   1   1  10 318.025 97.1815  18
   1   1  10 132.903 57.5371  12
   1  -1  10 181.302 80.3965  12
  -1  -1 -11 540.355 111.675   8
  -1  -1 -11 322.765 102.961  11
  -1   1 -11 646.443 127.495   8
  -1   1 -11 464.362 111.096   6
  -1  -1 -11 651.160 136.188   6
   1  -1  11 562.539 132.833   2
   1   1  11 529.428 124.933   2
   1   1  11 236.930 86.2461  19
   1  -1  11 437.402 125.414  19
   1   1  11 539.397 115.510  17
   1  -1  11 390.798 90.4052  17
   1   1  11 618.890 142.115  18
   1  -1  11 500.993 121.147  18
   1   1  11 540.145 129.102  12
   1  -1  11 461.472 119.394  12
  -1  -1 -12 1764.12 243.423  11
  -1   1 -12 1461.90 197.034   8
  -1  -1 -12 1733.50 217.443   8
  -1   1 -12 2266.08 265.934   6
   1   1  12 2026.24 251.260   2
   1  -1  12 2319.42 272.882   2
  -1  -1 -12 2287.13 269.395   6
   1  -1  12 1974.19 256.699  18
   1  -1  12 1491.02 230.022  19
   1   1  12 1329.87 184.813  17
   1   1  12 1688.77 240.047  19
   1   1  12 1845.21 253.107  18
   1   1  12 1420.77 211.607  12
   1  -1  12 1675.37 232.091  12
  -1  -1 -13 100.994 67.0439   8
  -1  -1 -13 0.36378 58.2265   6
  -1   1 -13 258.213 105.788   6
   1   1  13 122.096 98.9988   2
   1  -1  13 95.6231 79.9989   2
   1   1  13 151.277 100.254  18
   1   1  13 23.8752 52.7550  19
   1  -1  13 99.7494 77.0265  19
   1  -1  13 47.4705 59.7972  18
  -1   1 -13 137.580 94.2297  13
   1  -1  13 105.656 88.1570  12
   1   1  13 51.8376 69.4149  12
  -1   1 -14 983.626 196.204   6
   1  -1  14 1370.93 242.073   2
  -1  -1 -14 502.134 141.294   6
   1   1  14 898.890 199.839   2
   1   1  14 793.360 189.031  19
   1  -1  14 877.258 197.653  19
   1  -1  14 822.234 180.742  12
   1   1  14 489.362 140.131  12
  -1   1 -14 1034.12 218.186  13
   1   2 -15 191.261 99.6941   8
   1  -2 -15 108.981 86.9263   8
  -1   2  15 138.604 112.945   2
  -1  -2  15 33.9288 87.1450   2
  -1  -2  15-4.23095 60.2892  19
  -1   2  15 19.3351 63.8854  19
  -1  -2  15 68.2445 74.8387  12
   1   2 -15-50.1492 94.7341  13
   1  -2 -15-6.06556 84.2945  13
  -1   2  15 72.3777 62.1188  12
   1   2 -14 598.186 147.524   8
   1  -2 -14 406.981 121.726   8
  -1  -2  14 266.302 111.190   2
   1  -2 -14 392.418 122.684   6
  -1   2  14 368.288 128.860   2
  -1   2  14 490.277 150.469  19
  -1  -2  14 275.563 114.672  19
  -1  -2  14 272.092 112.132  12
  -1   2  14 376.059 129.114  12
   1   2 -14 226.215 113.522  13
   1  -2 -13 118.665 76.2603   8
   1   2 -13 328.059 108.102   8
   1  -2 -13 225.297 85.9464   6
  -1  -2  13 115.409 67.3527   2
  -1   2  13 322.130 114.937   2
  -1   2  13 454.038 149.197  19
  -1  -2  13 261.306 105.639  19
   1   2 -13 206.354 99.0508  13
  -1  -2  13 218.819 100.350  12
  -1   2  13 291.815 103.291  12
   1  -2 -12 33.4802 56.9506   8
   1   2 -12-24.7782 53.3470   8
   1   2 -12-19.1516 39.1059   6
  -1  -2  12 72.7438 77.0638   2
   1  -2 -12 27.5319 43.4292   6
  -1   2  12 83.3976 65.1396   2
  -1  -2  12-55.2188 74.2385  19
  -1   2  12 46.8462 62.2640  19
  -1  -2  12 74.2533 57.1035  12
   1   2 -12 23.7756 71.1797  13
  -1   2  12 56.5743 56.1310  12
  -1  -2  12 36.6012 43.3322  15
   1   2 -11 3266.62 283.269   8
   1  -2 -11 3781.83 316.074  11
   1  -2 -11 3627.28 306.249   8
  -1  -2  11 3558.63 307.776   2
   1  -2 -11 3282.56 285.270   6
  -1   2  11 3914.51 321.441   2
   1   2 -11 3289.82 274.200   6
  -1   2  11 3449.02 308.421  19
  -1   2  11 3717.44 315.880  18
  -1   2  11 3340.24 263.511  17
  -1  -2  11 3588.72 314.268  19
  -1  -2  11 3353.39 294.514  18
  -1   2  11 2910.81 245.006  15
  -1  -2  11 3470.86 276.647  15
   1   2 -11 3798.86 327.351  13
  -1  -2  11 3568.07 313.527  12
  -1   2  11 3790.74 316.771  12
   1  -2 -10 186.072 78.8837  11
   1   2 -10 248.389 75.8614   8
   1  -2 -10 333.920 92.4604   8
  -1   2  10 409.701 95.6924   2
   1  -2 -10 311.612 87.8387   6
   1   2 -10 214.139 65.4203   6
  -1  -2  10 180.515 64.7463   2
  -1  -2  10 157.246 68.3957  18
  -1   2  10 189.188 72.2747  19
  -1  -2  10 130.009 51.4887  17
  -1   2  10 269.941 83.5706  18
  -1   2  10 261.383 78.7542  17
  -1  -2  10 316.946 94.7496  19
  -1   2  10 205.846 77.7048  20
  -1  -2  10 270.520 87.6258  12
  -1  -2  10 278.202 77.9277  15
   1   2 -10 286.073 89.6512  13
  -1   2  10 185.216 72.1227  12
  -1   2  10 103.037 50.1757  15
   1  -2  -9 1916.03 193.308   8
   1  -2  -9 1699.35 193.348  11
   1   2  -9 1527.12 168.313   8
   1   2  -9 1842.57 179.393   6
   1  -2  -9 1469.76 163.371   6
  -1   2   9 1557.52 181.157   2
  -1  -2   9 1913.90 198.885   2
  -1   2   9 1885.78 193.902  19
  -1   2   9 1757.05 168.507  17
  -1  -2   9 1894.69 191.546  18
  -1   2   9 1975.55 197.694  18
  -1   2   9 1632.07 182.081  20
  -1  -2   9 1680.29 187.672  19
  -1  -2   9 1712.23 140.643  17
   1   2  -9 1747.82 192.058  13
  -1  -2   9 1635.05 166.433  15
  -1  -2   9 1827.91 198.819  12
  -1   2   9 1804.35 190.527  12
   1   2  -8 3307.09 229.918   8
   1   2  -8 2763.74 158.076  10
   1  -2  -8 3340.90 240.296   8
   1  -2  -8 3067.58 233.830  11
  -1   2   8 3491.73 249.674   2
  -1  -2   8 3180.02 239.868   2
   1  -2  -8 2822.25 217.027   6
   1   2  -8 3031.62 216.483   6
  -1  -2   8 2941.04 175.864  17
  -1   2   8 3123.46 234.279  18
  -1   2   8 2732.31 222.785  20
  -1  -2   8 3127.16 237.788  19
  -1   2   8 2980.14 207.581  17
  -1   2   8 3024.10 227.384  19
  -1  -2   8 3315.91 238.549  18
  -1   2   8 3097.20 236.723  12
   1   2  -8 2805.76 228.189  13
   1   2  -8 2882.17 160.486  14
  -1  -2   8 2999.92 234.806  12
  -1  -2   8 3079.36 219.305  15
   1  -2  -7 325.097 71.8039   8
   1  -2  -7 145.033 47.6089  11
   1  -2  -7 205.989 42.3060   7
   1   2  -7 226.050 58.9482   8
   1  -2  -7 259.019 62.5502   6
   1  -2  -7 245.764 48.3846   5
  -1   2   7 187.784 51.9516   2
  -1  -2   7 326.052 72.0277   2
  -1   2   7 249.637 63.5542  18
  -1   2   7 269.205 63.5319  19
  -1  -2   7 219.810 43.0612  17
  -1  -2   7 180.461 57.6522  19
  -1   2   7 207.153 53.3959  17
  -1  -2   7 283.698 67.3829  18
  -1   2   7 215.532 64.9596  20
   1   2  -7 240.244 65.3986  13
   1  -2  -7 227.305 29.7244  14
  -1  -2   7 218.018 58.6748  15
  -1   2   7 287.985 64.3086  12
  -1  -2   7 208.140 59.1758  12
   1   2  -7 174.322 39.9387  14
   1   2  -6 39651.3 1078.49   8
   1  -2  -6 40952.7 1106.95  11
   1  -2  -6 40503.9 1101.26   8
   1  -2  -6 38442.1 994.159   7
  -1  -2   6 37981.3 1091.91   2
  -1   2   6 40487.4 1101.14   2
   1  -2  -6 36817.8 999.496   5
   1   2  -6 39185.2 1054.83   6
  -1   2   6 37964.7 1086.98  18
  -1  -2   6 41186.1 1097.74  18
  -1   2   6 40328.1 1091.09  19
  -1  -2   6 37710.1 981.611  17
  -1  -2   6 38629.7 1090.20  19
  -1   2   6 38859.7 1099.94  20
  -1   2   6 39613.3 1058.19  17
   1   2  -6 38572.4 987.846  14
   1  -2  -6 34759.7 921.146  14
  -1  -2   6 39751.3 1107.81  12
  -1   2   6 39094.9 1088.22  12
  -1  -2   6 41016.3 1086.30  15
   1   2  -6 40679.0 1114.33  13
   1  -2  -5 550.391 77.9818  11
   1  -2  -5 585.865 60.6255   7
   1   2  -5 626.114 80.9594   8
  -1   2   5 762.004 81.4780   9
   1  -2  -5 633.674 81.3053   8
   1  -2  -5 681.440 86.5796   6
  -1   2   5 627.031 84.4977   2
   1  -2  -5 616.309 65.8019   5
   1   2  -5 544.709 67.5914   6
  -1   2   5 758.819 90.4608  18
  -1  -2   5 653.053 57.9679  17
  -1  -2   5 573.233 75.2302  18
  -1   2   5 695.537 84.3261  20
  -1  -2   5 677.858 85.9763  19
  -1   2   5 608.288 77.0945  19
   1   2  -5 617.102 61.1607  14
  -1   2   5 614.556 79.9324  12
   1   2  -5 604.481 82.0587  13
  -1  -2   5 646.438 87.6984  12
  -1  -2   5 784.280 90.2705  15
  -1   2   4 16202.6 482.201   9
   1  -2  -4 15771.5 503.194   8
   1  -2  -4 16067.9 454.214   7
   1   2  -4 15705.9 491.303   8
   1  -2  -4 16781.8 503.696  11
   1  -2  -4 16554.8 501.019   6
   1   2  -4 16137.4 465.900   6
  -1   2   4 16365.7 500.734   2
   1  -2  -4 15259.3 448.794   5
  -1  -2   4 15620.0 489.596  18
  -1  -2   4 15031.2 419.245  17
  -1   2   4 16254.8 504.187  20
  -1   2   4 16651.3 504.420  18
  -1  -2   4 16463.9 500.970  19
  -1   2   4 15627.7 493.360  12
  -1  -2   4 15792.7 507.603  12
  -1  -2   4 16445.2 506.057  15
   1   2  -4 15863.4 505.260  13
   1   2  -4 16433.3 453.046  14
   1  -2  -3 1449.91 87.3329   7
  -1   2   3 1553.67 96.9547   9
   1  -2  -3 1574.58 100.886  11
   1  -2  -3 1585.67 106.688   8
   1   2  -3 1537.64 100.609   8
   1   2  -3 1716.94 78.3351   1
   1  -2  -3 1477.39 101.095   6
   1  -2  -3 1390.13 83.1490   5
  -1   2   3 1443.78 96.0765   2
  -1   2   3 1363.74 96.2931  18
  -1  -2   3 1521.75 65.4863  17
  -1  -2   3 1459.06 96.2178  18
  -1   2   3 1414.34 98.0483  20
  -1  -2   3 1542.77 100.111  19
  -1  -2   3 1548.36 105.657  15
   1   2  -3 1607.71 89.5076  14
  -1  -2   3 1563.33 104.539  12
   1   2  -3 1573.15 104.583  13
   1   2  -2 67669.6 1597.96   8
   1  -2  -2 66344.0 1581.31   7
   1  -2  -2 70061.9 1578.96  11
  -1   2   2 66289.9 1589.72   9
  -1  -2   2 64181.5 1568.60   5
  -1   2   2 65803.7 1570.58   2
   1  -2  -2 65767.2 1598.41   6
   1  -2  -2 66200.8 1577.59   5
  -1  -2   2 68761.3 1546.77   1
  -1   2   2 64573.9 1577.32   3
  -1  -2   2 70614.6 1591.14  19
  -1   2   2 67787.7 1594.24  20
  -1   2   2 66536.6 1590.74  18
   1   2  -2 68709.0 1581.22  14
  -1  -2   2 69604.4 1609.66  15
   1   2  -2 64833.3 1595.69  13
  -1  -2   2 68557.9 1595.09  12
  -1   2   2 63921.3 1551.17  14
   1   2  -1 203701. 4633.11  10
   1   2  -1 202736. 4586.44   9
  -1   2   1 192030. 4624.38   9
   1  -2  -1 200122. 4627.69   7
   1  -2  -1 216190. 4584.78  11
   1  -2  -1 207737. 4630.07   5
   1  -2  -1 194177. 4594.97   4
  -1  -2   1 202948. 4620.53   5
   1   2  -1 193736. 4595.11   4
  -1   2   1 203503. 4624.14  20
   1   2  -1 198400. 4613.87  20
   1  -2  -1 203483. 4609.94  16
  -1  -2   1 203360. 4604.95  12
  -1   2   1 191532. 4614.24  14
   1  -2  -1 194575. 4577.42  13
   1   2  -1 211481. 4626.47  14
  -1  -2   1 203250. 4632.70  15
   1   2  -1 201497. 4630.24  13
  -1  -2   0 44242.2 1015.76  11
   1   2   0 41230.5 1013.61  10
  -1   2   0 41419.3 1017.75   9
   1   2   0 43264.4 1005.06   9
  -1  -2   0 42710.2 1010.72   6
   1  -2   0 42665.6 1006.60  16
  -1   2   0 42890.1 1016.56  20
   1   2   0 41755.7 1005.08  20
  -1  -2   0 43386.3 1004.03  15
   1   2   0 42127.2 1018.97  13
   1   2   0 39023.2 967.691  12
  -1   2   0 41435.3 974.051  13
  -1   2   0 42161.2 1022.09  14
   1  -2   0 43444.0 1016.91  15
  -1  -2  -1 313217. 7091.45  11
   1   2   1 297922. 7069.42  10
  -1   2  -1 297604. 7045.03  11
   1   2   1 316950. 7093.94   9
   1  -2   1 305090. 7058.05   2
  -1   2  -1 310691. 7035.43   1
   1  -2   1 311371. 7096.57  19
   1  -2   1 311690. 7095.02  16
   1  -2   1 308266. 7083.10  17
   1  -2   1 300686. 7088.26  18
  -1   2  -1 312296. 7103.30  14
   1  -2   1 317215. 7098.19  12
  -1  -2  -1 294129. 7046.64  15
  -1   2  -1 311476. 7071.33  13
   1  -2   1 309943. 7086.60  15
  -1   2  -2 31295.1 768.179   8
  -1  -2  -2 29193.9 723.165   7
   1   2   2 30619.4 763.444  10
  -1   2  -2 30782.5 782.121  11
  -1  -2  -2 30825.1 809.427  11
  -1  -2  -2 30511.7 811.012   5
   1  -2   2 32534.5 798.257   2
   1  -2   2 31733.7 795.504  17
   1  -2   2 31993.8 821.593  19
   1  -2   2 31906.8 812.066  18
   1   2   2 32140.8 815.848  18
   1   2   2 29957.6 805.095  20
   1   2   2 29549.2 812.798  17
  -1   2  -2 32947.7 817.420  14
   1  -2   2 31435.2 794.465  15
   1   2   2 30052.9 766.887  12
   1  -2   2 32731.7 820.789  12
  -1   2  -3 2994.75 138.314   8
  -1   2  -3 2897.19 149.459  11
  -1  -2  -3 2908.74 161.242  11
   1   2   3 2722.49 116.205  10
  -1   2  -3 2941.20 164.967   6
   1  -2   3 3118.48 161.839   2
  -1  -2  -3 2865.07 157.388   5
   1   2   3 2891.45 158.547  19
   1  -2   3 2762.89 143.514  17
   1  -2   3 2854.67 162.879  19
   1   2   3 2768.54 157.274  20
   1  -2   3 2862.54 159.585  18
   1   2   3 2910.99 162.485  18
   1   2   3 2922.05 163.651  17
   1  -2   3 2942.28 146.171  15
   1   2   3 2788.47 140.875  12
   1  -2   3 2842.84 160.992  12
  -1   2  -3 2751.51 151.023  14
  -1   2  -4 7604.80 278.957   8
  -1  -2  -4 7735.29 318.781  11
   1   2   4 7369.17 235.206  10
  -1  -2  -4 7321.87 298.559   8
  -1   2  -4 7356.50 297.965  11
   1  -2   4 7959.86 317.316   2
  -1  -2  -4 7420.90 299.751   5
   1   2   4 7487.97 313.983  17
   1   2   4 7345.73 313.397  18
   1   2   4 7417.59 314.331  20
   1  -2   4 7610.57 315.964  18
   1  -2   4 7357.22 286.060  17
   1   2   4 7398.71 310.500  19
   1  -2   4 7653.26 321.591  19
   1  -2   4 7818.35 321.990  12
   1  -2   4 7623.50 287.020  15
   1   2   4 7884.86 300.216  12
  -1   2  -4 7805.10 299.871  14
  -1  -2  -5 22410.8 715.339  11
  -1   2  -5 21863.2 662.520   8
  -1  -2  -5 23101.1 696.498   8
  -1   2  -5 22341.1 697.326  11
   1  -2   5 21489.6 705.752  18
   1   2   5 22124.7 712.933  20
   1   2   5 21768.2 706.229  19
   1   2   5 23225.3 715.381  17
   1  -2   5 22625.7 671.511  17
   1   2   5 22548.1 718.173  18
   1  -2   5 22031.2 717.113  19
   1   2   5 23111.1 696.640  12
   1  -2   5 23774.0 726.148  12
   1  -2   5 23179.5 669.163  15
  -1   2  -5 22809.7 676.961  14
  -1   2  -6 600.614 81.2013   8
  -1  -2  -6 459.577 79.3704   8
  -1   2  -6 582.131 89.3697  11
  -1  -2  -6 760.725 106.095  11
  -1   2  -6 581.545 89.6666   6
   1  -2   6 531.076 92.6366   2
   1   2   6 580.892 89.8322   2
  -1  -2  -6 694.630 107.050   6
   1  -2   6 585.873 79.8103  17
   1   2   6 388.466 77.1497  20
   1   2   6 673.780 96.5126  17
   1  -2   6 681.677 102.825  19
   1   2   6 515.954 92.9751  18
   1   2   6 541.410 92.1153  19
   1  -2   6 552.717 88.0307  18
   1  -2   6 751.661 106.965  12
   1  -2   6 563.480 79.0140  15
  -1   2  -6 444.746 73.1837  14
   1   2   6 397.040 76.0109  12
  -1  -2  -7 18282.3 676.306  11
  -1   2  -7 18776.0 666.318  11
  -1   2  -7 17748.8 616.484   8
  -1  -2  -7 18723.1 656.388   8
  -1  -2  -7 19264.3 686.348   6
   1   2   7 18753.2 679.222   2
  -1   2  -7 18304.4 668.591   6
  -1  -2  -7 17939.3 625.214   5
   1  -2   7 19170.2 682.093   2
   1  -2   7 17885.1 611.700  17
   1   2   7 18002.5 670.664  19
   1   2   7 18684.7 662.853  17
   1   2   7 19079.7 686.127  18
   1   2   7 17500.0 663.674  20
   1  -2   7 18258.3 674.638  18
   1  -2   7 18223.5 681.140  19
   1  -2   7 19068.9 682.107  12
   1   2   7 19106.9 660.081  12
  -1  -2  -7 17049.9 575.787  14
   1  -2   7 18093.7 606.473  15
   1   2   7 16272.6 549.326  15
  -1   2  -7 18520.5 607.159  14
  -1  -2  -8 1127.40 157.205  11
  -1   2  -8 1414.44 147.527   8
  -1   2  -8 1726.86 181.117  11
  -1  -2  -8 1423.34 157.875   8
  -1  -2  -8 1746.75 186.927   6
   1   2   8 1293.36 160.599   2
   1  -2   8 1646.44 176.195   2
  -1   2  -8 1725.43 183.016   6
  -1  -2  -8 1481.92 151.619   5
   1   2   8 1374.77 167.386  20
   1  -2   8 1633.42 180.864  18
   1  -2   8 1467.87 146.077  17
   1   2   8 1538.20 175.520  19
   1   2   8 1520.30 172.971  18
   1   2   8 1542.33 165.043  17
   1  -2   8 1368.98 167.320  19
  -1   2  -8 1262.74 130.128  14
   1  -2   8 1463.95 142.009  15
   1   2   8 1323.86 120.295  15
   1  -2   8 1342.72 164.084  12
   1   2   8 1499.46 162.137  12
  -1  -2  -8 1335.63 124.647  14
  -1   2  -9 4453.89 287.686   8
  -1   2  -9 4609.23 321.525  11
  -1  -2  -9 4071.79 315.357  11
  -1  -2  -9 4429.62 311.162   8
  -1   2  -9 5063.16 338.674   6
   1   2   9 5194.06 349.221   2
   1  -2   9 4480.57 322.587   2
  -1  -2  -9 4751.88 333.104   6
  -1  -2  -9 4140.06 275.783   5
   1  -2   9 4564.36 326.901  18
   1   2   9 4432.41 325.520  18
   1  -2   9 4140.30 317.452  19
   1   2   9 4614.74 335.325  19
   1   2   9 4468.60 307.246  17
   1  -2   9 4037.20 267.971  17
  -1   2  -9 4060.57 251.487  14
   1   2   9 4833.07 323.659  12
   1  -2   9 4073.40 263.606  15
   1  -2   9 4543.22 326.993  12
  -1   2 -10 98.2850 47.6824   8
  -1  -2 -10 211.626 98.0749  11
  -1  -2 -10 88.5444 56.9865   8
   1   2  10 166.278 66.4799   2
  -1  -2 -10 208.350 72.3240   5
  -1   2 -10 75.3327 44.5789   6
   1  -2  10 100.519 66.6701   2
  -1  -2 -10 212.517 86.4030   6
   1  -2  10 34.0621 54.6751  19
   1   2  10 26.2972 50.0441  19
   1  -2  10 111.486 54.2680  17
   1   2  10 130.914 61.7114  17
   1   2  10 137.332 80.7435  18
   1  -2  10 172.752 73.4030  18
   1  -2  10 125.590 72.7028  12
   1   2  10 110.633 66.0458  12
  -1  -2 -11 51.5048 54.4035   8
  -1   2 -11 92.6713 53.6588   8
  -1  -2 -11 130.726 77.9726  11
  -1  -2 -11 181.060 84.6556   6
   1  -2  11 7.53432 61.5645   2
   1   2  11 205.336 96.9052   2
  -1   2 -11 215.022 94.6360   6
   1   2  11 18.0733 55.6535  19
   1  -2  11 338.060 125.310  19
   1   2  11 10.1074 52.4417  17
   1   2  11 128.771 81.4120  18
   1  -2  11 213.621 93.0799  18
   1  -2  11 71.4529 54.0936  17
   1   2  11 82.7521 52.3364  12
   1  -2  11 13.9252 47.2940  12
  -1  -2 -12-35.8589 64.5870   8
  -1  -2 -12 93.3280 63.4884  11
  -1   2 -12 18.1478 52.2762   8
   1   2  12-49.6474 55.4568   2
  -1   2 -12-18.2690 51.1505   6
   1  -2  12 36.2843 62.4408   2
  -1  -2 -12-12.5813 53.4093   6
   1   2  12 40.8527 75.5817  18
   1   2  12-59.3425 61.1874  17
   1   2  12 20.1871 62.5002  19
   1  -2  12 12.1360 54.8450  18
   1  -2  12-24.6057 47.5429  19
  -1   2 -12 121.014 102.756  13
   1  -2  12-88.2539 82.5943  12
   1   2  12 64.6222 55.2910  12
  -1  -2 -13 588.696 136.420   8
  -1  -2 -13 518.390 141.835  11
   1   2  13 548.803 149.992   2
   1  -2  13 547.316 154.363   2
  -1   2 -13 683.276 154.852   6
  -1  -2 -13 445.311 131.634   6
   1  -2  13 628.453 156.859  18
   1   2  13 717.594 170.997  18
   1  -2  13 510.781 155.334  19
   1   2  13 434.963 143.151  19
   1   2  13 414.673 129.237  12
   1  -2  13 365.028 125.694  12
  -1   2 -13 459.919 133.518  13
  -1   2 -14 34.6942 106.270   6
   1   2  14 53.6821 76.9239   2
  -1  -2 -14-70.7001 96.4629   6
   1  -2  14 215.697 127.196   2
   1   2  14-12.7594 65.3486  19
   1   2  14 56.1466 67.3730  12
   1  -2  14 10.0117 67.0011  12
  -1   2 -14 34.6514 83.5861  13
   1  -3 -15 573.580 167.045   8
   1   3 -15 314.988 118.900   8
  -1   3  15 546.648 167.477   2
  -1  -3  15 580.923 165.110   2
  -1  -3  15 362.585 125.022  19
  -1   3  15 177.397 92.4963  19
  -1  -3  15 248.072 98.9915  12
  -1   3  15 259.050 115.294  12
   1  -3 -15 276.372 107.813  13
   1   3 -14-8.29517 54.8571   8
   1  -3 -14 177.902 104.624   8
  -1   3  14-176.459 95.2673   2
  -1  -3  14 49.6049 76.1864   2
   1  -3 -14 5.46147 57.6951   6
  -1   3  14 177.185 104.894  19
  -1  -3  14 47.5146 59.9615  19
  -1  -3  14-7.21022 60.5556  12
  -1   3  14 62.8607 77.7704  12
   1   3 -14 89.1959 68.4296  13
   1  -3 -13 199.273 90.4943   8
   1   3 -13 216.328 85.1308   8
  -1  -3  13 56.7472 72.1882   2
   1  -3 -13 136.834 68.7468   6
  -1   3  13 84.6030 78.2927   2
  -1   3  13 304.028 120.198  19
  -1  -3  13 122.502 82.0493  19
   1   3 -13 311.836 111.295  13
  -1   3  13 331.791 111.362  12
  -1  -3  13 234.841 102.638  12
   1  -3 -12 152.591 89.5753  11
   1   3 -12 194.104 81.1404   8
   1  -3 -12 211.615 89.0815   8
  -1   3  12 214.569 84.9493   2
  -1  -3  12 195.005 95.7502   2
   1   3 -12 88.1252 47.3976   6
   1  -3 -12 225.529 84.8889   6
  -1   3  12 138.291 63.3737  17
  -1   3  12 86.2900 64.0295  19
  -1  -3  12 72.1049 52.5449  19
   1   3 -12 185.988 100.838  13
  -1   3  12 102.271 72.0363  12
  -1  -3  12 155.089 65.5972  15
  -1  -3  12 97.5467 87.1989  12
   1   3 -11 2282.89 235.687   8
   1  -3 -11 2283.48 252.375  11
   1  -3 -11 2349.43 251.488   8
  -1   3  11 2158.62 242.736   2
  -1  -3  11 2796.44 273.817   2
   1   3 -11 2490.71 239.148   6
   1  -3 -11 2298.84 241.730   6
  -1   3  11 2304.02 255.879  19
  -1   3  11 2490.05 262.751  18
  -1   3  11 2372.89 255.410  20
  -1  -3  11 2204.90 241.654  18
  -1   3  11 2288.36 223.625  17
  -1  -3  11 2201.49 246.876  19
  -1   3  11 2323.15 248.529  12
  -1  -3  11 2444.65 260.391  12
  -1  -3  11 2263.10 225.176  15
   1   3 -11 2214.88 251.414  13
   1   3 -10 796.269 133.162   8
   1  -3 -10 957.017 157.097  11
   1  -3 -10 1014.27 153.004   8
  -1   3  10 978.306 151.862   2
  -1  -3  10 937.659 152.526   2
   1   3 -10 902.889 131.909   6
   1  -3 -10 734.477 126.313   6
  -1   3  10 1014.92 153.741  19
  -1   3  10 735.593 123.109  17
  -1   3  10 943.048 149.994  18
  -1  -3  10 924.328 154.595  19
  -1  -3  10 1132.57 159.076  18
  -1   3  10 872.914 145.686  20
  -1   3  10 1071.63 158.892  12
   1   3 -10 957.894 160.873  13
  -1  -3  10 923.955 149.063  12
  -1  -3  10 928.061 135.237  15
   1  -3  -9 1294.20 166.988  11
   1   3  -9 1077.45 142.327   8
   1  -3  -9 1305.66 168.212   8
  -1   3   9 1381.14 166.814   2
  -1  -3   9 1396.51 172.801   2
   1  -3  -9 1419.44 166.366   6
   1   3  -9 1093.37 138.203   6
  -1  -3   9 1235.76 115.203  17
  -1   3   9 1360.65 154.041  17
  -1  -3   9 1173.33 158.487  19
  -1   3   9 1156.86 152.785  19
  -1   3   9 1300.33 164.242  18
  -1   3   9 1304.72 168.051  20
  -1  -3   9 1229.77 158.070  18
   1   3  -9 1238.39 164.182  13
  -1   3   9 1213.59 155.991  12
  -1  -3   9 964.227 134.675  15
  -1  -3   9 1122.30 156.550  12
   1   3  -8 1521.79 153.678   8
   1  -3  -8 1218.26 148.426   8
   1  -3  -8 1369.67 157.644  11
   1  -3  -8 1325.52 111.686   7
  -1  -3   8 1672.29 176.801   2
   1  -3  -8 1293.19 151.952   6
  -1   3   8 1723.35 171.051   2
   1   3  -8 1454.20 145.631   6
  -1  -3   8 1243.85 145.915  18
  -1   3   8 1516.90 162.795  18
  -1  -3   8 1343.95 111.473  17
  -1   3   8 1541.40 164.509  19
  -1   3   8 1273.14 150.907  20
  -1  -3   8 1428.09 160.514  19
  -1   3   8 1496.95 154.296  17
   1   3  -8 1310.00 113.995  14
  -1  -3   8 1251.18 156.263  12
  -1  -3   8 1441.85 152.537  15
  -1   3   8 1278.95 147.378  12
   1   3  -8 1457.52 168.863  13
   1   3  -7 119.759 49.2445   8
   1  -3  -7 71.7693 49.9900  11
   1  -3  -7 63.7676 26.1322   7
   1  -3  -7 122.544 54.7412   8
  -1   3   7 88.1791 41.8812   2
   1  -3  -7 78.5543 35.6845   6
  -1  -3   7 89.5777 36.5678   2
  -1   3   7 140.616 56.5162  19
  -1   3   7 19.3309 26.7895  17
  -1  -3   7 40.5133 31.8509  18
  -1   3   7 82.0518 43.3017  18
  -1  -3   7 43.3230 21.8474  17
  -1  -3   7 144.324 56.6579  19
  -1   3   7 137.207 56.2190  20
   1   3  -7 124.048 57.2305  13
  -1  -3   7 26.4537 32.6364  12
  -1   3   7 35.6006 35.1282  12
  -1  -3   7 50.7973 28.3777  15
   1   3  -7 85.5030 31.9906  14
   1   3  -6 3355.17 208.512   8
   1  -3  -6 3756.17 231.609   8
  -1   3   6 3660.50 214.055   9
   1  -3  -6 3538.66 172.820   7
   1  -3  -6 3810.89 231.827  11
   1  -3  -6 3569.73 189.492   5
  -1   3   6 3675.85 226.694   2
   1   3  -6 3380.92 197.206   6
  -1  -3   6 3702.29 228.631   2
  -1   3   6 3619.53 222.169  19
  -1   3   6 3800.15 232.788  18
  -1  -3   6 3285.80 213.881  18
  -1  -3   6 3779.04 231.505  19
  -1   3   6 3860.84 235.705  20
  -1  -3   6 3348.36 159.026  17
   1   3  -6 3420.73 223.103  13
  -1   3   6 3632.95 219.790  12
   1   3  -6 3507.64 182.903  14
  -1  -3   6 3252.80 213.070  15
  -1  -3   6 3616.25 229.358  12
   1  -3  -5 695.247 90.4076   8
   1   3  -5 563.217 76.5888   8
  -1   3   5 512.114 72.6693   9
  -1   3   5 569.042 77.4379  12
   1  -3  -5 463.642 69.1655  11
  -1   3   5 574.276 78.8152   2
   1  -3  -5 615.092 69.2192   5
  -1   3   5 544.528 58.4634   3
   1   3  -5 471.122 63.8412   6
   1  -3  -5 533.769 59.3450   7
  -1  -3   5 514.526 76.3694  19
  -1  -3   5 530.914 52.2822  17
  -1   3   5 675.377 92.2016  18
  -1  -3   5 508.136 74.3806  18
  -1   3   5 603.958 85.7871  20
  -1  -3   5 541.424 79.8685  15
  -1  -3   5 701.808 91.5932  12
   1   3  -5 549.975 65.1468  14
   1   3  -5 561.683 79.1889  13
   1  -3  -4 31332.3 815.370   7
  -1   3   4 31507.4 853.380   9
   1   3  -4 31832.7 860.585   8
   1  -3  -4 32949.0 862.950  11
   1  -3  -4 32023.7 876.437   8
  -1   3   4 29895.3 800.692   3
   1  -3  -4 31518.1 873.004   6
  -1  -3   4 30987.4 865.105   2
   1   3  -4 31566.1 766.268   1
   1  -3  -4 31397.6 828.347   5
  -1   3   4 31428.9 853.215   2
  -1  -3   4 30348.0 853.428  18
  -1   3   4 32362.8 873.732  18
  -1  -3   4 30294.2 770.896  17
  -1   3   4 31017.5 869.805  20
  -1  -3   4 31929.8 868.294  19
   1   3  -4 29868.1 863.622  13
   1   3  -4 31139.9 829.333  14
  -1  -3   4 30905.2 871.196  12
  -1  -3   4 31828.9 875.096  15
   1   3  -3 6979.73 217.739   9
   1  -3  -3 7462.78 258.247   7
   1  -3  -3 7069.14 261.727  11
  -1   3   3 7377.59 274.085   9
   1   3  -3 7366.58 276.670   8
   1  -3  -3 7584.11 287.618   6
  -1  -3   3 7049.35 273.575   2
  -1   3   3 7208.56 260.369   2
  -1   3   3 6969.03 248.309   3
   1  -3  -3 7584.76 264.671   5
  -1  -3   3 7337.28 276.007  19
  -1   3   3 7653.92 284.311  20
  -1   3   3 7267.75 276.447  18
  -1   3   3 7304.12 232.729  14
  -1  -3   3 7587.56 289.101  15
   1   3  -3 7305.98 263.227  14
   1   3  -3 7172.72 277.973  13
  -1  -3   3 7757.93 283.665  12
  -1   3   2 6858.85 245.633   9
   1  -3  -2 6729.02 237.097   7
   1   3  -2 6544.32 199.182   9
   1  -3  -2 6962.13 222.395  11
  -1   3   2 6874.23 216.724   2
   1  -3  -2 7060.26 246.555   5
  -1   3   2 6456.43 233.276   3
  -1  -3   2 6521.41 239.629   2
  -1  -3   2 7039.45 241.342   5
  -1   3   2 6898.78 250.480  20
  -1  -3   2 6681.92 242.726  19
   1  -3  -2 6653.46 220.523  16
  -1   3   2 6417.12 241.924  18
   1   3  -2 6267.10 235.685  20
   1   3  -2 6305.28 241.393  13
  -1  -3   2 6589.38 237.954  12
  -1  -3   2 6710.25 253.880  15
   1   3  -2 6991.03 243.143  14
  -1   3   2 6342.26 220.216  14
   1   3  -1 31.4996 11.8368   9
   1  -3  -1 47.7252 13.3332  11
  -1   3   1 18.1825 17.6445   9
   1  -3  -1 14.1350 16.8310   7
   1  -3  -1 67.8341 25.6274   5
   1  -3  -1 33.1096 12.0448   4
  -1  -3   1 64.2069 25.9832   5
   1   3  -1 35.9209 11.3701   4
  -1   3   1 25.2003 18.5810  20
   1   3  -1 32.2373 17.0361  20
  -1   3   1 24.9215 11.7565  13
  -1  -3   1 30.7760 17.5180  12
  -1  -3   1 32.2091 18.0405  15
   1  -3  -1 58.9940 26.8355  15
  -1   3   1 36.4629 23.2714  14
   1  -3  -1 52.0468 19.4273  16
   1   3  -1 21.5393 18.1635  13
   1   3  -1 61.8815 25.8211  14
  -1   3   0 126434. 2981.22   9
  -1  -3   0 130067. 2972.10  11
   1   3   0 134311. 2969.23   9
   1   3   0 127739. 2983.42  10
  -1  -3   0 131487. 2980.15   6
   1  -3   0 120116. 2903.10   2
   1   3   0 130203. 2976.87  20
  -1   3   0 135304. 2992.80  20
   1  -3   0 131023. 2955.59  16
   1   3   0 127199. 2981.99  13
   1  -3   0 132990. 2988.59  15
  -1   3   0 131793. 2991.62  14
  -1  -3   0 129380. 2974.08  15
  -1   3   0 129885. 2934.84  13
   1   3   1 68722.8 1632.04  10
   1   3   1 71018.6 1648.93   9
  -1  -3  -1 69978.3 1642.75  11
   1  -3   1 68779.1 1571.12   1
   1  -3   1 69219.0 1596.42   2
   1  -3   1 68585.1 1637.04  16
   1   3   1 65704.5 1642.66  18
   1   3   1 65857.5 1641.00  20
   1  -3   1 68406.4 1650.22  15
  -1  -3  -1 67123.6 1614.30  15
  -1   3  -1 66551.3 1614.99  13
  -1   3  -1 70215.5 1662.56  14
   1   3   2 3775.45 156.458  10
  -1  -3  -2 3873.46 181.192  11
   1   3   2 4071.61 186.577   9
   1  -3   2 3785.95 163.061   2
  -1  -3  -2 3719.74 184.155   5
  -1   3  -2 3811.48 114.743   1
   1  -3   2 3987.54 171.380  17
   1   3   2 3910.27 183.611  20
   1  -3   2 4145.79 192.051  19
   1  -3   2 4199.94 188.305  18
   1   3   2 3722.18 182.080  18
   1  -3   2 3985.08 189.028  12
   1  -3   2 3911.61 181.629  15
  -1   3  -2 3755.82 183.816  14
  -1   3  -2 3955.94 175.094  13
  -1  -3  -3 7257.82 291.910  11
   1   3   3 7014.06 287.651   9
   1   3   3 7146.21 238.767  10
  -1   3  -3 6890.77 254.655   8
  -1  -3  -3 6956.46 208.723   7
  -1  -3  -3 7205.17 290.261   5
   1  -3   3 7171.63 276.982   2
   1   3   3 7001.12 289.917   2
   1   3   3 7158.81 296.440  17
   1   3   3 7389.98 296.652  18
   1  -3   3 7083.96 294.749  19
   1  -3   3 7172.00 289.764  18
   1   3   3 7505.88 297.117  20
   1  -3   3 7017.53 265.074  17
   1  -3   3 7284.32 297.553  12
  -1   3  -3 7637.07 293.130  14
  -1   3  -3 7128.07 285.824  13
   1  -3   3 7153.27 280.759  15
   1   3   3 7111.77 254.348  12
  -1  -3  -4 11709.3 320.791   7
  -1  -3  -4 12741.5 451.684  11
  -1   3  -4 12352.0 403.756   8
   1   3   4 12035.5 357.458  10
  -1   3  -4 12673.9 422.441  11
   1  -3   4 12545.1 438.571   2
   1   3   4 12318.5 445.276  19
   1   3   4 12572.6 454.314  17
   1   3   4 12645.7 453.530  20
   1   3   4 11869.9 445.278  18
   1  -3   4 13056.5 452.866  18
   1  -3   4 12503.1 456.681  19
   1  -3   4 12620.7 412.860  17
   1   3   4 12381.5 412.593  12
   1  -3   4 13067.3 460.432  12
   1  -3   4 12860.3 430.358  15
  -1   3  -4 12983.4 438.967  14
  -1  -3  -5 9809.45 277.957   7
  -1  -3  -5 10971.2 436.219  11
  -1   3  -5 10476.2 384.500   8
  -1   3  -5 10818.2 408.886  11
  -1  -3  -5 11258.5 424.193   8
   1   3   5 10401.3 316.002  10
  -1  -3  -5 10858.4 438.889   6
   1   3   5 10989.4 433.484   2
   1   3   5 11202.3 437.675  17
   1  -3   5 10915.0 390.208  17
   1   3   5 10531.4 424.959  19
   1  -3   5 11119.0 442.660  19
   1   3   5 10272.3 426.628  20
   1  -3   5 11091.0 433.753  18
   1   3   5 11733.3 448.469  18
  -1   3  -5 10437.8 403.028  14
   1   3   5 10964.5 403.570  12
   1  -3   5 11515.7 411.961  15
   1  -3   5 11188.5 440.199  12
  -1  -3  -6 56.9585 42.4895  11
  -1  -3  -6 12.9218 32.8188   8
  -1   3  -6 88.1254 46.6267  11
  -1   3  -6 5.14011 22.0009   8
  -1   3  -6 10.0533 29.9471   6
  -1  -3  -6-13.4627 39.6623   6
   1   3   6 21.5591 38.7460   2
   1  -3   6-31.4208 34.2776   2
   1   3   6 62.3160 41.2114  17
   1  -3   6 55.5527 41.0979  18
   1   3   6-6.12945 48.5413  18
   1   3   6 6.87583 32.1157  19
   1  -3   6 45.9974 45.6396  19
   1   3   6 32.0319 40.3923  20
   1  -3   6 35.6248 30.9211  17
   1  -3   6 71.7812 35.0211  15
   1   3   6-0.21237 33.3140  12
  -1   3  -6 34.4605 23.9700  14
   1  -3   6 2.79285 33.7042  12
  -1  -3  -7 16832.2 648.976  11
  -1   3  -7 16637.5 584.532   8
  -1  -3  -7 16642.3 625.578   8
   1   3   7 17772.0 653.822   2
  -1  -3  -7 16625.5 601.663   5
  -1  -3  -7 17447.2 654.334   6
  -1   3  -7 17827.8 647.660   6
   1  -3   7 16637.3 636.889   2
   1   3   7 16320.2 638.777  20
   1  -3   7 16361.7 645.927  19
   1   3   7 17085.9 641.478  17
   1  -3   7 16517.8 640.212  18
   1  -3   7 16703.4 577.198  17
   1   3   7 16832.1 650.551  18
   1   3   7 16954.5 643.561  19
   1   3   7 16076.4 610.710  12
   1  -3   7 16003.6 583.032  15
   1  -3   7 16958.5 648.055  12
  -1   3  -7 16146.9 580.923  14
  -1  -3  -8 4442.23 294.065   8
  -1  -3  -8 4440.85 307.261  11
  -1   3  -8 3841.95 251.283   8
  -1  -3  -8 3993.94 293.033   6
   1   3   8 4284.97 297.122   2
  -1  -3  -8 4124.79 265.360   5
   1  -3   8 4300.64 296.787   2
  -1   3  -8 4553.21 303.242   6
   1   3   8 4227.45 299.463  19
   1   3   8 4504.30 310.148  18
   1   3   8 3486.72 273.219  20
   1  -3   8 4171.41 301.179  19
   1   3   8 3973.13 280.590  17
   1  -3   8 4368.60 302.401  18
   1  -3   8 4122.42 250.742  17
   1   3   8 4134.80 276.747  12
   1   3   8 3280.30 201.315  15
  -1  -3  -8 3455.53 214.321  14
  -1   3  -8 3992.26 246.861  14
   1  -3   8 4148.68 298.808  12
   1  -3   8 4321.11 264.321  15
  -1  -3  -9 4479.69 326.680  11
  -1   3  -9 3534.50 259.836   8
  -1  -3  -9 4439.47 313.822   8
   1  -3   9 4181.77 314.084   2
  -1   3  -9 4996.45 339.604   6
   1   3   9 4438.61 326.155   2
  -1  -3  -9 4000.42 276.542   5
  -1  -3  -9 4483.77 327.259   6
   1  -3   9 4138.33 265.888  17
   1   3   9 3995.81 299.061  17
   1   3   9 4563.34 331.624  18
   1   3   9 4322.44 322.643  20
   1   3   9 4540.31 332.359  19
   1  -3   9 3735.17 305.668  19
   1  -3   9 4390.55 323.039  18
   1  -3   9 3948.22 267.682  15
  -1   3  -9 4141.89 261.664  14
   1   3   9 4194.61 301.853  12
  -1   3  -9 4149.62 322.135  13
   1  -3   9 4637.70 332.795  12
  -1  -3 -10-84.8145 72.3539  11
  -1   3 -10-7.89434 45.5456   8
  -1  -3 -10-20.5330 38.2686   8
  -1  -3 -10 16.5356 49.0283   6
   1  -3  10 12.2097 57.7415   2
  -1  -3 -10 20.1720 39.5425   5
  -1   3 -10 53.3971 61.3540   6
   1   3  10-31.2556 41.3787   2
   1   3  10-4.58491 54.6120  18
   1   3  10 13.6998 41.5677  19
   1  -3  10-52.9283 58.0730  19
   1  -3  10 11.0707 44.6139  18
   1  -3  10-7.65159 35.1442  17
   1   3  10 25.9870 41.5216  17
  -1   3 -10-27.8669 62.6044  13
   1   3  10-2.39750 37.5814  12
   1  -3  10 9.40335 49.8504  12
  -1  -3 -11 101.174 71.0634  11
  -1   3 -11 144.437 63.6545   8
  -1  -3 -11 85.5897 74.9049   8
   1  -3  11 44.6321 52.7513   2
  -1   3 -11 131.182 72.4699   6
   1   3  11 175.932 87.1691   2
  -1  -3 -11 112.305 65.0191   6
   1  -3  11 67.9880 49.3924  18
   1   3  11 181.048 79.0171  17
   1   3  11 190.664 84.8757  19
   1   3  11 107.988 74.4005  18
   1  -3  11 232.520 93.6022  19
   1  -3  11 219.416 82.1355  12
   1   3  11 18.6381 42.8786  12
  -1   3 -11 7.38465 63.9636  13
  -1  -3 -12 926.142 182.184  11
  -1  -3 -12 753.139 155.915   8
  -1   3 -12 778.734 141.255   8
  -1  -3 -12 508.137 131.241   6
   1  -3  12 794.128 168.858   2
  -1   3 -12 1164.60 196.642   6
   1   3  12 840.808 164.671   2
   1   3  12 920.888 183.370  19
   1  -3  12 763.174 161.760  18
   1  -3  12 791.744 166.095  19
   1   3  12 660.909 150.100  18
   1   3  12 800.795 146.394  17
  -1   3 -12 841.552 180.033  13
   1   3  12 552.602 136.357  12
   1  -3  12 767.893 171.022  12
  -1  -3 -13-4.39401 51.8852   8
  -1  -3 -13 93.3621 84.7095  11
  -1   3 -13-37.3886 71.0585   6
  -1  -3 -13 99.6244 73.9838   6
   1  -3  13-67.5148 85.5323   2
   1   3  13 36.0257 57.2002   2
   1   3  13 0.13461 61.2889  19
   1  -3  13 87.2236 83.8801  19
   1   3  13 15.3415 75.4471  18
   1  -3  13 77.7915 68.9681  12
  -1   3 -13 117.624 99.4944  13
   1   3  13 84.4527 67.6276  12
  -1  -3 -14 181.319 98.0562   8
  -1  -3 -14 307.073 130.890  11
   1  -3  14 139.880 94.7318   2
  -1  -3 -14 92.7404 89.0175   6
   1   3  14 205.360 96.7060   2
   1  -3  14 146.234 96.0129  19
   1   3  14-3.74460 56.4466  19
   1  -3  14 67.6058 69.5788  12
  -1   3 -14 255.177 115.401  13
   1   3  14 180.552 94.1701  12
   1  -4 -15 226.672 112.359   8
  -1  -4  15 93.7349 76.7154  19
  -1   4  15 93.5419 92.1483  19
  -1   4  15 354.455 136.158  12
   1  -4 -14 362.466 127.574   8
   1   4 -14 346.048 115.073   8
  -1  -4  14 325.808 118.906   2
   1  -4 -14 361.280 124.717   6
  -1   4  14 327.853 130.010   2
  -1   4  14 468.802 155.106  19
  -1  -4  14 479.562 149.706  19
  -1  -4  14 452.355 144.488  12
   1   4 -14 360.732 133.325  13
  -1   4  14 260.936 108.034  12
   1  -4 -13 1002.17 188.871   8
   1  -4 -13 874.619 172.781  11
   1   4 -13 914.849 172.845   8
   1  -4 -13 971.122 183.900   6
  -1   4  13 1003.87 181.760   2
  -1  -4  13 907.895 180.494   2
  -1   4  13 900.597 187.383  19
  -1  -4  13 1059.83 201.627  19
   1   4 -13 1034.12 197.611  13
  -1  -4  13 991.248 192.370  12
  -1   4  13 737.950 155.550  12
   1   4 -12 179.782 78.2025   8
   1  -4 -12 111.253 77.6841  11
   1  -4 -12 350.722 105.687   8
  -1  -4  12 221.939 94.0242   2
  -1   4  12 229.828 99.1570   2
   1  -4 -12 663.601 202.280   6
  -1   4  12 112.256 57.5678  17
  -1  -4  12 338.182 110.637  19
  -1   4  12 379.353 118.260  19
  -1   4  12 338.845 122.932  20
  -1   4  12 153.144 69.9856  12
   1   4 -12 215.979 84.3089  13
  -1  -4  12 234.640 84.6998  15
  -1  -4  12 258.372 107.310  12
   1  -4 -11 1785.03 218.879   8
   1  -4 -11 2062.27 237.183  11
   1   4 -11 1736.69 206.085   8
   1  -4 -11 1769.86 218.428   6
  -1  -4  11 1996.97 236.459   2
   1   4 -11 1921.63 210.746   6
  -1   4  11 2223.04 244.822   2
  -1   4  11 1737.11 217.350  18
  -1   4  11 1781.91 223.105  19
  -1   4  11 2185.26 227.148  17
  -1   4  11 2021.15 240.426  20
  -1  -4  11 1760.01 217.741  18
  -1  -4  11 1772.50 225.003  19
  -1  -4  11 1604.94 195.793  15
  -1  -4  11 1707.55 218.290  12
   1   4 -11 2249.03 251.061  13
  -1   4  11 2174.55 245.164  12
   1  -4 -10 1022.98 159.407  11
   1  -4 -10 857.747 144.115   8
   1   4 -10 974.008 145.578   8
   1   4 -10 1018.43 143.984   6
   1  -4 -10 768.252 137.129   6
  -1  -4  10 1003.42 157.283   2
  -1   4  10 901.106 148.520   2
  -1  -4  10 949.633 150.329  18
  -1   4  10 850.360 136.824  17
  -1   4  10 1014.57 157.736  18
  -1  -4  10 924.922 155.270  19
  -1   4  10 802.869 140.739  19
  -1   4  10 910.580 152.972  20
  -1  -4  10 858.584 137.449  15
  -1  -4  10 1116.87 168.604  12
   1   4 -10 1064.98 165.920  13
  -1   4  10 893.585 147.959  12
   1   4  -9 38.0648 36.1848   8
   1  -4  -9-44.2498 55.1982  11
   1  -4  -9 33.1488 49.0326   8
  -1   4   9-20.1061 57.7784   2
   1   4  -9-1.39588 29.4435   6
   1  -4  -9 14.3302 37.7246   6
  -1  -4   9 66.1004 60.4055   2
   1  -4  -9 32.7956 36.9077   5
  -1   4   9 120.116 73.8551  19
  -1  -4   9 5.25172 34.3914  18
  -1  -4   9 27.5841 21.4987  17
  -1   4   9 60.2182 52.6252  18
  -1   4   9 52.2642 50.6928  20
  -1  -4   9 25.6351 45.7222  19
  -1   4   9 28.0569 39.0395  17
   1   4  -9-12.4642 24.9926  14
  -1  -4   9 11.3757 46.5475  12
  -1   4   9 5.56802 40.3926  12
   1   4  -9 57.3792 49.1544  13
  -1  -4   9 46.3103 49.1411  15
   1  -4  -8 898.713 129.877   8
   1  -4  -8 778.042 85.1919   7
   1  -4  -8 810.162 127.393  11
   1   4  -8 742.923 110.492   8
  -1  -4   8 1068.74 142.536   2
  -1   4   8 671.311 75.1476   3
   1  -4  -8 816.282 124.789   6
  -1   4   8 738.952 122.630   2
   1   4  -8 700.479 105.962   6
  -1  -4   8 809.216 85.1251  17
  -1   4   8 698.329 115.948  18
  -1  -4   8 935.216 130.136  18
  -1   4   8 816.382 127.169  20
  -1  -4   8 814.879 125.629  19
  -1   4   8 954.399 133.554  19
  -1   4   8 866.058 120.818  17
  -1   4   8 731.041 112.977  12
  -1  -4   8 987.641 132.735  15
  -1  -4   8 944.296 136.291  12
   1   4  -8 743.392 93.7966  14
   1   4  -8 867.002 125.485  13
   1  -4  -7 4967.07 293.590  11
   1  -4  -7 4782.58 223.588   7
   1   4  -7 4872.57 279.122   8
  -1   4   7 5326.85 291.868   9
   1  -4  -7 5044.58 299.535   8
   1  -4  -7 4840.67 291.742   6
   1   4  -7 5138.82 210.119   1
  -1   4   7 5417.98 302.055   2
  -1   4   7 4425.01 210.797   3
  -1  -4   7 5530.17 308.206   2
  -1   4   7 4959.32 301.501  18
  -1   4   7 5055.22 308.606  20
  -1   4   7 4710.94 280.085  17
  -1  -4   7 4808.99 214.873  17
  -1   4   7 5322.45 300.130  19
  -1  -4   7 4780.96 293.606  19
  -1  -4   7 5063.15 293.313  18
   1   4  -7 5151.73 254.961  14
  -1  -4   7 5152.91 295.548  15
   1   4  -7 5310.23 307.704  13
  -1   4   7 5170.73 293.635  12
  -1  -4   7 4847.83 296.617  12
   1  -4  -6 2696.78 201.377   8
   1   4  -6 2502.86 181.072   8
   1  -4  -6 2700.87 198.222  11
   1  -4  -6 2802.80 157.514   7
  -1   4   6 2829.84 192.100   9
  -1   4   6 2484.79 143.043   3
   1   4  -6 2695.62 127.051   1
  -1   4   6 3014.77 201.070   2
  -1  -4   6 2836.70 201.902   2
   1  -4  -6 2871.85 205.256   6
  -1  -4   6 2664.06 200.167  19
  -1   4   6 3312.02 219.669  18
  -1  -4   6 3082.65 206.872  18
  -1  -4   6 2626.57 138.959  17
  -1   4   6 2505.06 196.120  20
  -1  -4   6 2646.73 195.914  15
  -1   4   6 2643.82 188.276  12
  -1  -4   6 2954.24 209.933  12
   1   4  -6 2285.93 185.728  13
   1   4  -6 2748.21 172.919  14
  -1   4   5 504.310 43.8074  10
   1   4  -5 631.766 82.6411   8
   1  -4  -5 475.979 77.2558   8
   1  -4  -5 681.428 90.8000  11
  -1   4   5 507.620 76.9081   9
   1  -4  -5 550.549 71.9545   5
  -1   4   5 584.056 82.5838   2
   1  -4  -5 428.945 56.7410   7
   1   4  -5 569.017 45.6004   1
  -1   4   5 528.237 60.8180   3
  -1   4   5 609.450 86.7828  18
  -1   4   5 562.301 84.1355  20
  -1  -4   5 514.566 78.6841  19
  -1  -4   5 614.322 88.6184  15
   1   4  -5 549.932 71.9813  14
   1   4  -5 497.238 80.0157  13
  -1  -4   5 564.534 84.5976  12
   1   4  -4 546.143 74.4889   8
   1  -4  -4 432.645 65.9781  11
  -1   4   4 419.381 67.2172   9
   1   4  -4 359.418 43.3325   9
  -1   4   4 457.349 57.7602   3
   1  -4  -4 407.140 61.8681   5
   1  -4  -4 446.881 55.9141   7
  -1   4   4 353.238 55.4981   2
  -1   4   4 395.984 67.2536  18
  -1  -4   4 501.530 75.4258  19
  -1   4   4 394.069 68.3444  20
   1   4  -4 449.054 70.3544  13
  -1  -4   4 390.170 66.6158  12
   1   4  -4 456.374 65.7717  14
  -1  -4   4 394.946 65.6428  15
   1  -4  -3 23950.9 661.368   7
  -1   4   3 23291.3 680.965   9
   1   4  -3 25048.3 695.243   8
   1  -4  -3 24747.2 663.441  11
   1   4  -3 22884.6 612.551   9
  -1  -4   3 23805.0 577.222   1
  -1   4   3 24323.6 651.202   2
   1  -4  -3 23452.6 702.586   6
   1  -4  -3 23335.2 678.816   5
  -1  -4   3 23205.7 671.157   5
  -1  -4   3 23998.4 679.421   2
  -1  -4   3 24469.9 692.412  19
  -1   4   3 23183.4 691.128  20
  -1   4   3 22906.5 686.380  18
  -1  -4   3 24158.7 702.395  15
   1   4  -3 24457.4 679.807  14
   1   4  -3 23181.4 683.917  13
  -1   4   3 23419.9 636.901  14
  -1  -4   3 23885.5 685.355  12
  -1   4   2 257.009 42.6513   9
   1   4  -2 282.758 35.6698   9
   1  -4  -2 280.661 38.0079  11
  -1  -4   2 245.573 46.3444   5
   1  -4  -2 203.178 39.4480   5
   1  -4  -2 285.176 46.8425   7
   1   4  -2 218.557 40.8158  20
  -1   4   2 196.542 40.5838  20
   1  -4  -2 270.461 35.6042  16
  -1   4   2 264.485 47.4706  18
  -1  -4   2 328.619 47.8724  12
  -1  -4   2 283.161 53.8136  15
   1   4  -2 247.765 43.4723  14
   1   4  -2 288.621 47.5767  13
  -1   4   2 223.065 37.6419  14
  -1   4   1 39993.1 999.362   9
   1  -4  -1 38754.4 925.428  11
   1   4  -1 39782.2 960.675   9
  -1  -4   1 38797.5 1005.31   5
   1   4  -1 35893.4 907.296   4
   1  -4  -1 40147.8 1017.27   5
   1  -4  -1 35962.3 907.958   4
   1  -4  -1 38265.5 942.709  16
   1   4  -1 38531.3 991.581  20
  -1   4   1 39285.3 1006.54  20
  -1  -4   1 39718.7 1006.12  15
  -1   4   1 38895.7 943.370  13
   1  -4  -1 38208.5 997.280  15
   1   4  -1 38830.8 995.401  13
  -1   4   1 38985.0 990.764  14
   1   4  -1 38816.3 997.638  14
   1  -4   0 53642.7 1280.50  11
   1   4   0 55822.0 1374.51  10
   1   4   0 55580.1 1350.52   9
  -1   4   0 54076.1 1362.95   9
  -1  -4   0 55649.2 1350.45  11
  -1  -4   0 54549.3 1367.40   6
   1   4   0 53365.1 1361.33  20
  -1   4   0 56830.0 1380.92  20
   1  -4   0 54739.6 1323.22  16
   1  -4   0 57049.1 1376.92  15
   1   4   0 56345.1 1369.60  14
  -1  -4   0 55697.5 1362.05  15
  -1   4   0 55047.5 1374.34  14
   1   4   0 55054.8 1365.51  13
  -1   4   0 55703.4 1320.39  13
   1   4   1 10300.4 343.692  10
  -1   4  -1 10128.6 345.112   9
   1   4   1 10399.7 348.449   9
  -1  -4  -1 10248.4 340.870  11
   1  -4   1 10704.6 281.783   1
   1  -4   1 9936.64 296.357   2
  -1  -4  -1 10076.3 358.313   6
   1   4   1 10336.1 351.411  20
  -1   4  -1 10571.2 362.433  20
   1  -4   1 10664.6 334.736  16
   1   4   1 9931.94 351.411  18
  -1  -4  -1 10211.3 330.547  15
  -1   4  -1 10005.4 321.218  13
  -1   4  -1 10373.5 360.712  14
   1  -4   1 10876.1 363.338  15
  -1  -4  -2 2448.94 146.227  11
   1   4   2 2376.80 132.128  10
   1   4   2 2405.48 148.513   9
   1  -4   2 2448.04 127.297   2
  -1  -4  -2 2251.52 150.758   5
   1   4   2 2423.14 150.523  18
   1  -4   2 2709.52 151.055  16
   1   4   2 2305.07 146.820  20
  -1   4  -2 2655.35 159.134  14
   1  -4   2 2452.39 151.943  15
  -1  -4  -2 2255.99 124.510  15
  -1   4  -2 2433.44 137.015  13
   1  -4   2 2398.27 151.353  12
   1   4   3 798.767 89.6126   9
  -1  -4  -3 823.223 63.3934   7
  -1  -4  -3 933.802 94.8785  11
   1   4   3 656.652 66.1957  10
   1  -4   3 746.283 77.2561   2
   1   4   3 1085.53 106.501  18
   1   4   3 838.135 92.3707  20
   1  -4   3 828.017 93.6696  19
   1  -4   3 856.395 79.3669  17
   1  -4   3 853.207 96.3124  12
  -1   4  -3 846.815 88.7140  13
  -1   4  -3 992.382 101.748  14
   1  -4   3 892.423 94.6081  15
   1   4   4 2933.17 143.902  10
  -1  -4  -4 2957.68 126.721   7
  -1  -4  -4 3103.03 198.051  11
  -1   4  -4 3074.45 171.712   8
   1   4   4 3108.87 196.157   9
   1   4   4 3121.53 193.593   2
   1  -4   4 3018.77 198.945  19
   1  -4   4 3169.65 173.026  17
   1   4   4 3454.27 209.950  18
   1   4   4 3167.38 201.310  20
   1   4   4 3073.42 200.959  17
   1  -4   4 3009.99 195.063  18
  -1   4  -4 2900.09 188.851  14
   1  -4   4 3143.66 191.080  15
   1  -4   4 3160.28 201.752  12
  -1   4  -4 3232.47 201.109  13
   1   4   4 3006.82 168.452  12
   1   4   5 3360.88 153.551  10
  -1  -4  -5 3350.38 218.056   8
  -1  -4  -5 3298.96 131.875   7
  -1   4  -5 3988.97 210.451   8
  -1  -4  -5 3937.91 240.940  11
   1   4   5 3626.28 228.664   2
  -1  -4  -5 3535.54 233.339   6
   1  -4   5 3874.15 203.599  17
   1   4   5 3644.75 234.874  18
   1  -4   5 3722.22 231.439  18
   1   4   5 3852.73 238.520  20
   1   4   5 3502.32 230.811  17
   1   4   5 3807.51 233.802  19
   1  -4   5 3673.62 236.029  19
   1   4   5 3833.66 209.353  12
   1  -4   5 3398.33 227.023  12
  -1   4  -5 3664.50 220.220  14
  -1   4  -5 3760.80 231.106  13
   1  -4   5 3638.86 217.592  15
  -1  -4  -6 830.194 113.089   8
   1   4   6 680.743 59.9130  10
  -1  -4  -6 591.998 43.9705   7
  -1  -4  -6 679.524 112.246  11
  -1   4  -6 753.141 96.8865   8
  -1  -4  -6 979.059 123.507   6
   1  -4   6 713.786 104.188   2
   1   4   6 761.536 112.218   2
  -1   4  -6 671.482 100.772   6
  -1  -4  -6 721.959 101.528   5
   1  -4   6 695.716 87.4128  17
   1   4   6 802.403 115.346  20
   1  -4   6 625.473 101.963  19
   1   4   6 776.579 108.159  19
   1   4   6 685.139 105.056  18
   1   4   6 805.459 111.554  17
   1  -4   6 793.226 112.165  18
   1  -4   6 706.524 98.3691  15
  -1   4  -6 579.060 86.5697  14
   1   4   6 852.445 104.674  12
   1  -4   6 687.235 107.399  12
  -1   4  -6 866.975 118.712  13
  -1  -4  -7 1080.54 140.235   8
  -1  -4  -7 1387.61 164.266  11
  -1   4  -7 1072.93 121.833   8
   1  -4   7 1318.26 153.070   2
  -1   4  -7 1051.28 137.951   6
   1   4   7 1331.43 156.843   2
  -1  -4  -7 1209.65 150.952   6
  -1  -4  -7 1091.07 133.416   5
   1  -4   7 1171.25 123.116  17
   1   4   7 1054.27 139.282  17
   1   4   7 1165.91 148.305  18
   1   4   7 1008.61 136.990  20
   1   4   7 1077.77 138.920  19
   1  -4   7 1308.39 154.835  18
   1  -4   7 1071.53 144.242  19
  -1   4  -7 1317.25 138.483  14
   1   4   7 1185.78 137.048  12
   1  -4   7 1185.32 152.585  12
  -1   4  -7 914.472 140.267  13
   1  -4   7 860.410 117.416  15
  -1  -4  -8 2505.16 223.589   8
  -1   4  -8 2735.59 207.625   8
  -1  -4  -8 2425.68 235.963  11
  -1   4  -8 2944.46 244.668   6
   1  -4   8 2392.98 218.536   2
  -1  -4  -8 2898.41 248.573   6
   1   4   8 2580.03 230.488   2
  -1  -4  -8 2489.20 207.024   5
   1  -4   8 2462.64 235.944  19
   1   4   8 2860.05 250.055  18
   1   4   8 2377.16 221.333  17
   1  -4   8 2487.93 237.865  18
   1   4   8 2409.83 226.565  20
   1  -4   8 2148.91 177.204  17
   1   4   8 2383.85 223.785  19
   1   4   8 2388.25 210.750  12
   1  -4   8 2502.14 207.325  15
   1  -4   8 2193.12 217.728  12
  -1   4  -8 2582.98 235.822  13
  -1   4  -8 2606.23 204.439  14
  -1   4  -9-35.7043 47.0195   8
  -1  -4  -9-11.4666 61.3161  11
  -1  -4  -9-6.87693 39.7354   8
   1  -4   9-12.7052 53.8972   2
  -1  -4  -9 80.1328 76.8800   6
  -1   4  -9 6.71082 60.8873   6
   1   4   9 45.4933 60.8617   2
  -1  -4  -9 28.1542 34.9972   5
   1   4   9-2.16945 36.5597  18
   1  -4   9-10.1367 28.5774  17
   1   4   9-27.6458 48.0485  17
   1  -4   9-6.66678 45.3860  19
   1   4   9-5.89240 42.6514  19
   1   4   9 286.761 107.872  20
   1  -4   9-77.7774 56.1931  18
  -1   4  -9 34.5291 43.0195  14
   1  -4   9 23.2432 48.1249  12
   1   4   9 129.231 67.4230  12
  -1   4  -9 81.1723 74.8061  13
   1  -4   9 4.75926 44.7267  15
  -1  -4 -10 118.871 65.7665   8
  -1   4 -10 163.303 64.1663   8
  -1  -4 -10 86.4691 58.8559  11
  -1  -4 -10 39.3881 44.6116   5
   1   4  10 150.384 64.8990   2
   1  -4  10 153.939 71.1413   2
  -1  -4 -10 122.055 67.1314   6
  -1   4 -10 131.119 78.8250   6
   1  -4  10 105.738 51.3699  17
   1   4  10 135.225 69.8132  17
   1   4  10 225.259 94.2405  20
   1   4  10 12.3189 59.7475  19
   1   4  10 89.5818 63.3586  18
   1  -4  10 112.205 61.5282  19
   1  -4  10 152.077 69.1724  18
   1   4  10 224.881 83.4112  12
  -1   4 -10-12.2081 55.4963  13
   1  -4  10 116.372 63.2817  15
   1  -4  10 45.2466 53.2770  12
  -1   4 -11 4.40858 43.3402   8
  -1  -4 -11 71.4896 77.2351  11
  -1  -4 -11 4.78322 51.5532   8
  -1  -4 -11 6.95429 54.7355   6
   1  -4  11 83.1754 47.8133   2
  -1   4 -11 13.1187 50.4169   6
   1   4  11-49.8606 69.9682   2
   1  -4  11 79.0942 65.0546  18
   1   4  11 32.3263 48.3722  17
   1  -4  11-39.3500 62.3393  19
   1   4  11-30.1739 47.7159  18
   1   4  11 4.73548 43.5684  19
  -1   4 -11 85.2000 79.9989  13
   1   4  11 12.3895 44.5479  12
   1  -4  11-30.1424 66.5528  12
  -1  -4 -12 255.294 110.768  11
  -1  -4 -12 101.996 76.9785   8
   1   4  12 231.647 109.304   2
  -1  -4 -12 164.197 92.0308   6
  -1   4 -12 285.601 113.170   6
   1  -4  12 452.793 128.010   2
   1   4  12 175.841 72.1767  17
   1   4  12 233.912 109.762  19
   1  -4  12 1.81773 57.3109  19
   1   4  12 274.793 105.963  18
   1  -4  12 311.401 108.341  18
   1   4  12 260.036 106.133  12
  -1   4 -12 235.723 99.8392  13
   1  -4  12 264.085 101.027  12
  -1  -4 -13 367.031 122.137  11
  -1  -4 -13 373.892 123.972   8
   1  -4  13 400.949 129.378   2
  -1  -4 -13 476.194 143.461   6
  -1   4 -13 394.025 126.752   6
   1   4  13 545.684 144.505   2
   1   4  13 495.516 156.331  18
   1   4  13 259.935 118.456  19
   1   4  13 320.316 110.312  17
   1  -4  13 429.673 141.653  19
  -1   4 -13 355.835 123.678  13
   1  -4  13 583.118 147.880  12
   1   4  13 543.175 143.138  12
  -1  -4 -14 117.535 119.110   8
   1   4  14 87.2651 78.9838   2
   1  -4  14 218.970 98.1055   2
  -1  -4 -14 203.460 104.627   6
   1   4  14-16.8800 77.4319  19
   1  -4  14 210.692 95.4335  19
  -1   4 -14 160.086 110.901  13
   1  -4  14 64.9461 70.9499  12
   1  -5 -15 201.284 94.9856   6
  -1   5  15 211.458 112.272  19
  -1   5  15 39.1621 53.7604  12
   1  -5 -14-2.53510 61.2928   8
   1   5 -14-3.29720 46.4420   8
   1  -5 -14-1.44683 68.8102   6
  -1   5  14 115.585 75.7606   2
  -1  -5  14-4.76566 75.5158   2
  -1   5  14 131.243 101.637  19
  -1  -5  14 9.19346 59.7811  19
  -1   5  14 86.4002 82.2983  12
   1   5 -14 30.1564 69.8864  13
  -1  -5  14-43.3397 78.6574  12
   1   5 -13 114.816 89.5908   8
   1  -5 -13 68.9453 54.3658   8
   1  -5 -13 204.633 104.203  11
  -1  -5  13 222.840 101.562   2
   1  -5 -13 182.573 98.1999   6
  -1   5  13 160.729 88.8709   2
  -1  -5  13 331.252 115.118  19
  -1   5  13 473.012 139.175  20
  -1   5  13 185.019 93.1296  19
  -1   5  13 219.541 99.6348  12
   1   5 -13 282.901 119.952  13
   1  -5 -12 582.884 142.138   8
   1   5 -12 494.135 119.773   8
   1  -5 -12 899.123 170.333  11
   1  -5 -12 698.508 158.638   6
  -1   5  12 542.168 135.273   2
  -1  -5  12 677.489 155.336   2
  -1   5  12 511.783 121.352  17
  -1   5  12 484.809 130.855  20
  -1   5  12 510.298 129.769  19
  -1  -5  12 557.484 138.816  19
   1   5 -12 682.844 152.710  13
  -1   5  12 632.355 139.758  12
  -1  -5  12 536.339 141.687  12
  -1  -5  12 624.273 132.500  15
   1  -5 -11 487.120 120.390  11
   1   5 -11 496.455 114.956   8
   1  -5 -11 579.773 137.490   8
  -1  -5  11 759.214 146.932   2
   1  -5 -11 649.964 131.157   6
  -1   5  11 571.059 133.374   2
   1   5 -11 565.875 118.338   6
  -1  -5  11 606.038 127.771  18
  -1   5  11 520.382 121.374  17
  -1   5  11 660.643 139.050  18
  -1   5  11 685.842 147.199  19
  -1  -5  11 571.439 131.206  19
  -1   5  11 579.780 142.659  20
  -1   5  11 681.714 143.748  12
  -1  -5  11 580.604 124.802  15
   1   5 -11 493.160 121.917  13
  -1  -5  11 703.129 145.521  12
   1   5 -10 1042.80 151.010   8
   1  -5 -10 938.878 156.138   8
   1  -5 -10 838.110 145.057  11
  -1   5  10 688.983 136.943   2
  -1  -5  10 946.913 160.111   2
   1   5 -10 782.003 128.813   6
   1  -5 -10 834.321 147.931   6
  -1   5  10 893.291 154.111  19
  -1   5  10 827.942 144.053  18
  -1  -5  10 923.520 152.231  18
  -1  -5  10 820.331 147.371  19
  -1   5  10 952.106 155.513  20
  -1   5  10 930.220 149.359  17
  -1   5  10 899.192 151.000  12
  -1  -5  10 840.515 142.851  15
   1   5 -10 897.189 156.561  13
  -1  -5  10 643.122 130.266  12
   1   5  -9-8.91853 45.5548   8
   1  -5  -9 11.0471 44.4504   8
   1  -5  -9-28.1966 41.1333  11
  -1  -5   9-4.35219 47.2726   2
   1   5  -9-21.4226 40.8165   6
   1  -5  -9 192.717 77.3378   6
  -1   5   9 46.8612 51.6758   2
   1  -5  -9 19.6996 34.0073   5
  -1   5   9-27.9693 49.7249  20
  -1   5   9 26.9888 40.1358  19
  -1   5   9 23.3945 53.2574  18
  -1  -5   9 49.6617 43.0080  18
  -1  -5   9-57.6922 54.9938  19
  -1   5   9-37.1907 49.4526  17
  -1  -5   9 18.8307 49.2544  12
   1   5  -9 4.77213 54.3155  13
  -1   5   9 7.16692 44.8278  12
   1   5  -9 27.5091 31.0406  14
  -1  -5   9-25.0743 46.6515  15
   1   5  -8 36.8748 34.6599   8
   1  -5  -8 44.8419 47.4980   8
   1  -5  -8 82.6431 57.8434  11
   1  -5  -8 37.1292 30.9701   7
  -1   5   8 17.8269 36.8176   9
   1  -5  -8 80.8446 51.1641   6
   1  -5  -8 43.0856 28.3562   5
  -1   5   8 19.4235 45.8534   2
  -1  -5   8 19.5559 45.5198   2
   1   5  -8 31.1270 46.2644   6
  -1   5   8 24.7193 42.0359  17
  -1  -5   8-0.13285 38.2478  19
  -1   5   8-37.2088 52.8400  19
  -1  -5   8 39.5946 55.0191  18
  -1   5   8-33.1881 43.2856  20
  -1   5   8-28.1156 44.2243  18
  -1   5   8 12.6371 43.3876  12
   1   5  -8 14.7745 52.4749  13
  -1  -5   8-49.9990 56.5974  15
  -1  -5   8 154.574 66.8180  12
   1   5  -8-18.0506 31.1078  14
  -1   5   7 4773.79 287.603   9
   1  -5  -7 4717.02 291.925  11
   1   5  -7 5115.35 291.538   8
   1  -5  -7 4481.62 223.728   7
   1  -5  -7 4699.16 299.138   8
  -1  -5   7 5108.21 301.405   2
   1  -5  -7 5330.64 313.790   6
  -1   5   7 5485.10 303.505   2
  -1   5   7 4331.73 212.133   3
   1   5  -7 4266.75 170.542   1
  -1   5   7 5236.52 314.805  18
  -1   5   7 4470.94 296.188  20
  -1  -5   7 5053.14 306.644  19
  -1  -5   7 5048.82 301.585  15
  -1   5   7 5000.33 293.287  12
  -1  -5   7 5207.04 312.052  12
   1   5  -7 5154.85 310.480  13
   1   5  -7 5008.08 266.826  14
   1  -5  -6 115.803 49.5177   8
  -1   5   6 198.754 54.6065  12
   1   5  -6 214.479 58.3184   8
  -1   5   6 180.683 28.2512  10
  -1   5   6 244.453 63.6751   9
   1  -5  -6 187.054 58.6865  11
  -1  -5   6 228.412 65.2487   2
  -1   5   6 234.917 59.3742   2
  -1   5   6 148.183 39.3100   3
   1  -5  -6 183.164 44.1841   7
   1  -5  -6 166.714 56.9570   6
  -1   5   6 321.517 77.4291  20
  -1   5   6 157.572 54.6110  18
  -1  -5   6 193.316 60.8033  19
   1   5  -6 153.396 48.6855  14
  -1  -5   6 264.519 72.4321  15
   1   5  -6 155.596 54.6561  13
  -1  -5   6 158.759 55.0451  12
   1   5  -5 9142.15 325.739   9
   1  -5  -5 9457.24 408.409   8
   1  -5  -5 10131.2 400.225  11
   1   5  -5 10326.5 406.706   8
  -1   5   5 10088.7 407.736   9
  -1   5   5 8866.45 307.627  10
   1  -5  -5 9786.11 360.687   7
   1  -5  -5 10175.6 424.456   6
  -1   5   5 10606.9 397.081   2
  -1   5   5 10587.0 427.681  18
  -1  -5   5 10150.2 419.461  19
  -1   5   5 10237.8 424.171  20
  -1  -5   5 10614.0 424.993  12
   1   5  -5 9771.24 410.192  13
   1   5  -5 10330.5 394.363  14
  -1  -5   5 10158.9 424.087  15
   1   5  -4 473.669 54.0520   9
   1  -5  -4 598.398 75.6951  11
  -1   5   4 458.916 72.7017   9
   1  -5  -4 483.581 66.5327   7
  -1   5   4 487.169 66.8956   2
  -1   5   4 601.079 85.1745  18
  -1  -5   4 447.799 74.0534  19
  -1   5   4 681.885 91.3015  20
  -1  -5   4 590.419 84.9421  15
   1   5  -4 546.399 80.3519  13
  -1  -5   4 490.921 77.0782  12
   1   5  -4 611.238 80.7666  14
   1  -5  -3 2286.48 139.173  11
  -1   5   3 2209.89 153.556   9
   1   5  -3 2456.26 127.278   9
   1  -5  -3 2493.25 150.895   7
  -1  -5   3 2376.64 92.0195   1
  -1  -5   3 2393.71 158.674   5
   1  -5  -3 2388.75 161.238   5
  -1  -5   3 2391.37 153.027   2
   1   5  -3 2254.69 153.974  20
  -1  -5   3 2243.56 154.777  19
  -1   5   3 2376.51 163.366  20
  -1   5   3 2462.63 163.534  18
  -1  -5   3 2293.86 162.790  15
  -1  -5   3 2371.28 156.009  12
  -1   5   3 2454.78 142.134  14
   1   5  -3 2410.19 158.759  14
   1   5  -3 2276.67 154.903  13
   1   5  -2 8498.37 282.937   9
   1  -5  -2 8117.29 276.921  11
   1  -5  -2 7985.17 311.375   7
  -1   5   2 8292.74 321.838   9
  -1  -5   2 8717.74 332.081   5
   1  -5  -2 7843.40 249.668   4
   1  -5  -2 8375.20 332.641   5
  -1   5   2 8152.68 325.899  18
   1   5  -2 7773.94 313.692  20
   1  -5  -2 8377.64 266.521  16
  -1   5   2 8245.37 328.624  20
  -1  -5   2 8248.70 330.113  15
   1   5  -2 8070.37 316.358  13
  -1  -5   2 7946.10 305.010  12
   1   5  -2 8653.28 328.873  14
  -1   5   2 8418.93 306.895  14
   1  -5  -1 143.470 27.6679  11
   1   5  -1 93.0934 28.8561   9
  -1   5   1 128.426 40.1809   9
  -1  -5   1 130.003 45.4561   5
   1  -5  -1 97.7319 40.8319   5
   1  -5  -1 87.9868 15.4387   4
   1   5  -1 89.9153 15.3073   4
  -1   5   1 98.9055 35.7057  20
   1   5  -1 147.954 41.9207  20
  -1   5   1 103.208 36.1602  14
   1   5  -1 124.600 35.7660  14
  -1   5   1 97.8332 27.3347  13
   1  -5  -1 101.558 25.9255  16
   1   5  -1 144.057 44.0484  13
  -1  -5   1 70.2073 33.7839  15
   1  -5  -1 146.376 46.3135  15
  -1   5   0 15384.7 484.107   9
   1   5   0 16010.7 498.122  10
   1  -5   0 15057.2 405.695  11
  -1  -5   0 16020.5 469.520  11
   1   5   0 15032.3 468.632   9
  -1   5   0 15921.7 504.456  20
   1  -5   0 15010.4 433.998  16
   1   5   0 14785.6 483.646  20
  -1   5   0 15145.5 492.760  14
  -1   5   0 14762.4 441.484  13
  -1  -5   0 16222.9 492.565  15
   1   5   0 15153.7 481.421  13
   1  -5   0 15583.0 494.959  15
   1   5   0 14955.9 484.283  14
  -1  -5  -1 609.909 71.5328  11
   1   5   1 400.498 62.6127  10
  -1   5  -1 463.736 62.6747   9
   1   5   1 561.414 69.8394   9
  -1  -5  -1 474.149 68.7239   6
   1  -5   1 511.915 48.9993   2
   1   5   1 450.000 67.1054  18
   1   5   1 564.055 76.2377  20
  -1   5  -1 479.333 68.3624  20
   1   5   1 475.500 65.7158  13
  -1   5  -1 513.735 58.7482  13
  -1  -5  -1 453.250 63.0962  15
  -1   5  -1 430.073 69.0105  14
   1  -5   1 519.449 77.0166  15
   1  -5   1 481.100 56.7074  16
   1   5   2 5893.18 265.171   9
  -1  -5  -2 6038.71 258.412  11
  -1   5  -2 5720.95 252.534   9
   1   5   2 5390.75 242.215  10
   1  -5   2 5656.09 222.458   2
   1  -5   2 6002.87 252.341  16
   1   5   2 5501.53 262.066  18
   1   5   2 6053.55 270.547  20
  -1   5  -2 6086.66 276.877  14
   1  -5   2 5795.25 268.807  15
  -1  -5  -2 5701.04 239.239  15
  -1   5  -2 5526.94 240.823  13
   1   5   3 250.717 60.7888   9
  -1  -5  -3 221.219 55.0562  11
   1   5   3 226.177 46.4444  10
   1  -5   3 271.893 50.0221   2
  -1  -5  -3 268.960 41.9790   7
   1   5   3 336.172 66.6926  18
   1   5   3 340.098 64.5738  20
   1  -5   3 327.523 65.3742  19
   1  -5   3 234.678 54.3586  15
   1  -5   3 309.443 70.2053  12
  -1   5  -3 273.864 64.6363  14
  -1   5  -3 263.321 51.8139  13
  -1  -5  -4 739.380 67.3993   7
  -1  -5  -4 787.051 101.798  11
   1   5   4 861.776 106.265   9
   1   5   4 770.378 75.3846  10
   1   5   4 1027.25 124.496  18
   1   5   4 868.306 106.347  20
   1  -5   4 743.141 100.814  19
   1   5   4 797.554 82.5507  12
  -1   5  -4 837.826 103.170  14
   1  -5   4 734.478 98.9447  12
   1  -5   4 879.539 107.963  15
  -1   5  -4 899.897 105.065  13
  -1  -5  -5 6536.80 232.668   7
  -1   5  -5 6512.07 302.031   8
  -1  -5  -5 6641.30 335.110  11
   1   5   5 6686.95 335.152   9
   1   5   5 6199.58 248.064  10
  -1  -5  -5 7038.78 353.310   6
  -1  -5  -5 6459.20 326.132   5
   1   5   5 6934.46 335.474   2
   1   5   5 6992.79 349.840  17
   1  -5   5 6705.18 337.069  18
   1  -5   5 7031.54 299.489  17
   1   5   5 7024.94 350.883  20
   1  -5   5 6657.95 341.607  19
   1   5   5 6962.55 349.928  18
  -1   5  -5 7273.51 342.787  13
   1   5   5 6620.47 298.610  12
   1  -5   5 6533.41 338.717  12
   1  -5   5 6829.92 331.235  15
  -1   5  -5 6773.01 333.612  14
   1   5   6 3588.03 169.243  10
  -1  -5  -6 4077.16 265.020   8
  -1   5  -6 4180.13 241.370   8
  -1  -5  -6 3447.55 148.510   7
  -1  -5  -6 3948.00 264.088  11
   1   5   6 3792.14 255.795   2
  -1  -5  -6 4108.08 276.569   6
   1  -5   6 4401.65 264.439   2
  -1  -5  -6 4186.50 260.752   5
  -1   5  -6 4545.36 277.905   6
   1   5   6 4366.61 283.901  20
   1   5   6 4798.64 295.764  18
   1  -5   6 4353.54 283.496  19
   1  -5   6 3875.40 222.765  17
   1  -5   6 4396.65 278.559  18
   1   5   6 4179.87 275.125  17
   1   5   6 3859.46 261.522  19
   1  -5   6 4741.73 272.706  15
   1  -5   6 4049.98 271.483  12
   1   5   6 4084.56 238.444  12
  -1   5  -6 3839.05 249.125  14
  -1   5  -6 4360.98 274.699  13
  -1  -5  -7 6548.32 371.761   8
  -1  -5  -7 6794.69 381.542  11
  -1   5  -7 6625.33 334.820   8
  -1   5  -7 7812.16 398.944   6
  -1  -5  -7 6610.10 382.986   6
   1   5   7 6919.77 378.708   2
   1  -5   7 7134.53 379.674   2
  -1  -5  -7 6309.42 348.340   5
   1  -5   7 6792.35 321.728  17
   1   5   7 6599.50 375.682  19
   1  -5   7 6980.00 384.480  18
   1  -5   7 6555.46 381.897  19
   1   5   7 6904.83 391.271  20
   1   5   7 6777.08 383.949  17
   1   5   7 7001.46 394.169  18
  -1   5  -7 6588.10 349.884  14
   1   5   7 6294.05 337.407  12
   1  -5   7 7378.63 400.398  12
   1  -5   7 6956.49 362.273  15
  -1   5  -7 6300.81 369.095  13
  -1  -5  -8 2226.19 222.157  11
  -1   5  -8 2203.34 192.726   8
  -1  -5  -8 2033.66 208.985   8
   1   5   8 2160.42 213.766   2
  -1  -5  -8 2061.81 215.766   6
   1  -5   8 2370.69 222.419   2
  -1   5  -8 2142.61 210.159   6
  -1  -5  -8 2131.83 196.791   5
   1   5   8 1829.72 203.046  17
   1   5   8 2276.31 223.623  19
   1  -5   8 2013.58 216.246  19
   1  -5   8 1999.92 208.899  18
   1  -5   8 2144.14 175.453  17
   1   5   8 2196.06 225.182  18
   1   5   8 2013.44 218.467  20
   1  -5   8 2078.57 196.282  15
   1  -5   8 1812.55 205.426  12
  -1   5  -8 1954.85 184.091  14
  -1   5  -8 2309.37 226.286  13
   1   5   8 2259.42 202.511  12
  -1  -5  -9-75.0939 77.5454  11
  -1   5  -9 62.2284 50.9721   8
  -1  -5  -9 130.569 63.3220   8
  -1   5  -9 3.03340 45.7132   6
  -1  -5  -9 46.6626 58.0486   6
  -1  -5  -9 21.1504 35.5790   5
   1   5   9-6.42024 48.9528   2
   1  -5   9-31.1880 66.1194   2
   1   5   9-30.8968 38.9645  19
   1   5   9 10.4175 43.0022  18
   1  -5   9 50.0471 35.0238  17
   1   5   9-37.8217 47.9999  20
   1  -5   9-2.94395 51.1585  19
   1   5   9 118.111 68.0657  17
   1  -5   9 31.6319 56.2485  18
   1   5   9 12.4046 41.3259  12
  -1   5  -9 0.30545 36.9239  14
   1  -5   9-28.2930 34.8557  15
  -1   5  -9-30.7742 62.7416  13
   1  -5   9 44.8291 56.0666  12
  -1  -5 -10 231.787 84.6445   8
  -1   5 -10 341.824 87.0668   8
  -1  -5 -10 143.534 77.9863  11
   1  -5  10 307.647 104.348   2
   1   5  10 324.138 96.8048   2
  -1   5 -10 116.538 66.0780   6
  -1  -5 -10 232.641 75.1222   5
  -1  -5 -10 260.149 96.7026   6
   1   5  10 132.002 69.8126  19
   1   5  10 56.0714 47.5368  17
   1  -5  10 339.796 101.724  18
   1   5  10 476.952 118.880  18
   1   5  10 223.227 92.8276  20
   1  -5  10 120.253 85.1648  19
  -1   5 -10 113.232 53.7007  13
   1  -5  10 73.6831 61.3045  12
   1   5  10 295.162 91.6156  12
   1  -5  10 130.669 64.6899  15
  -1  -5 -11 172.821 81.7560   8
  -1   5 -11 221.207 71.8296   8
  -1  -5 -11 106.152 88.9471  11
  -1  -5 -11 172.068 87.1802   6
  -1   5 -11 132.158 63.7808   6
   1   5  11 179.723 93.1068   2
   1  -5  11 207.494 101.958   2
   1   5  11 76.5599 56.0880  17
   1  -5  11 184.195 92.9274  18
   1   5  11 199.504 101.483  19
   1  -5  11 116.357 86.4197  19
   1   5  11 68.5377 72.1932  20
   1   5  11 281.136 100.861  18
   1  -5  11 65.0050 58.5522  12
  -1   5 -11 160.290 77.3518  13
   1   5  11 61.2142 64.4271  12
  -1  -5 -12 110.066 77.9671  11
  -1  -5 -12 184.873 96.7281   8
  -1  -5 -12 47.1330 85.0795   6
   1  -5  12 130.349 109.001   2
  -1   5 -12 236.904 105.269   6
   1   5  12 150.928 76.8667   2
   1   5  12 131.630 91.8997  19
   1   5  12 257.517 107.758  18
   1  -5  12 78.9210 54.5493  19
   1   5  12 67.5900 67.5014  17
   1  -5  12 216.606 97.9509  18
  -1   5 -12 240.910 106.437  13
   1   5  12 47.6688 52.7065  12
   1  -5  12 199.443 112.394  12
  -1  -5 -13 248.717 104.410  11
  -1  -5 -13 149.903 78.9915   8
   1  -5  13 256.854 114.509   2
  -1  -5 -13 115.091 84.3910   6
   1   5  13 85.6855 75.5709   2
   1  -5  13 61.6424 85.0358  19
   1   5  13 101.172 75.7448  17
   1   5  13 133.114 90.5049  19
  -1   5 -13 162.082 105.989  13
   1  -5  13 110.158 78.5717  12
  -1  -5 -14 297.985 118.785   8
   1  -5  14 137.316 94.4673   2
  -1  -5 -14 53.0408 73.6221   6
   1  -5  14 147.917 88.1093  19
   1  -6 -15 434.188 148.664   6
   1  -6 -14 49.2008 79.1567   8
   1  -6 -14 76.3251 77.8741  11
   1  -6 -14 7.71027 73.3624   6
  -1  -6  14-17.5892 85.9401   2
  -1   6  14 52.1053 81.0421   2
  -1   6  14-69.8513 68.2619  19
  -1  -6  14 62.7642 67.6348  19
  -1  -6  14 20.3082 70.0220  12
   1   6 -14-29.0932 66.9323  13
  -1   6  14 98.2712 75.8616  12
   1   6 -13 115.423 72.4616   8
   1  -6 -13 142.201 92.0852  11
   1  -6 -13 72.9911 55.5452   8
  -1  -6  13 190.286 101.149   2
   1  -6 -13 148.075 97.8034   6
  -1   6  13 165.207 100.157   2
  -1   6  13 166.697 93.4848  17
  -1  -6  13 171.347 103.202  19
  -1   6  13 205.561 108.344  19
  -1   6  13 343.942 129.589  20
   1   6 -13 103.469 85.6171  13
  -1   6  13 64.7930 74.6869  12
  -1  -6  13 270.872 113.656  12
   1  -6 -12 739.472 160.037  11
   1  -6 -12 828.094 173.384   8
   1   6 -12 977.434 164.278   8
  -1   6  12 700.299 153.398   2
   1  -6 -12 735.809 158.875   6
  -1  -6  12 532.499 136.134   2
  -1   6  12 684.473 156.481  20
  -1   6  12 799.130 169.053  19
  -1  -6  12 628.477 150.257  19
  -1   6  12 703.816 151.714  17
  -1  -6  12 770.562 167.904  12
  -1   6  12 757.554 154.821  12
   1   6 -12 859.671 176.430  13
  -1  -6  12 477.126 116.281  15
   1  -6 -11 2713.83 287.845   8
   1  -6 -11 3003.98 299.344  11
   1   6 -11 3031.05 279.337   8
   1  -6 -11 3522.27 325.947   6
  -1   6  11 3159.38 297.161   2
  -1  -6  11 3693.34 328.523   2
  -1   6  11 2382.30 270.951  18
  -1   6  11 2834.58 300.520  20
  -1   6  11 2896.92 296.462  19
  -1   6  11 2976.18 287.917  17
  -1  -6  11 3384.96 321.566  19
   1   6 -11 3082.94 310.785  13
  -1   6  11 3000.44 290.562  12
  -1  -6  11 2725.39 276.144  15
  -1  -6  11 2757.40 292.505  12
   1  -6 -10 23.7572 42.8184  11
   1   6 -10 18.0712 38.9255   8
   1  -6 -10-9.03979 55.2340   8
  -1   6  10 8.60054 46.3615   2
   1   6 -10 193.997 75.8615   6
   1  -6 -10-38.4661 57.2802   6
  -1  -6  10 149.271 81.2477   2
  -1   6  10 119.848 76.9544  19
  -1   6  10 78.9319 53.0493  18
  -1   6  10 20.0350 58.6169  20
  -1  -6  10 21.1945 42.4159  19
  -1   6  10 118.065 65.7528  17
  -1   6  10 65.8796 42.8337  12
   1   6 -10 84.8383 72.7747  13
  -1  -6  10 55.6540 52.1407  12
  -1  -6  10 103.805 56.5851  15
   1  -6  -9-33.1274 53.5284  11
   1  -6  -9-12.0557 60.1060   8
   1   6  -9 3.38444 40.1356   8
   1   6  -9-6.61212 33.5882   6
  -1   6   9 29.4725 63.5837   2
   1  -6  -9 51.3651 37.8974   5
  -1  -6   9-37.6348 43.8395   2
   1  -6  -9 161.028 70.0492   6
  -1   6   9-16.8075 46.1649  17
  -1   6   9 15.6361 40.0113  19
  -1   6   9 39.0878 47.5624  20
  -1   6   9-43.9031 68.2747  18
  -1  -6   9-48.6701 44.7025  19
  -1   6   9-0.79466 42.9011  12
   1   6  -9 33.4982 70.6961  13
  -1  -6   9 33.2479 49.6850  15
  -1  -6   9 76.5373 64.6574  12
   1   6  -9-9.43496 33.5883  14
   1   6  -8 2843.55 231.896   8
   1  -6  -8 2903.81 252.972   8
   1  -6  -8 2699.94 232.827  11
   1  -6  -8 2786.66 177.354   7
  -1   6   8 2668.15 230.890   9
   1  -6  -8 2700.34 214.833   5
  -1  -6   8 2830.39 241.462   2
  -1   6   8 3194.67 243.968   2
   1  -6  -8 3011.21 254.487   6
   1   6  -8 3076.92 229.284   6
  -1   6   8 2434.71 222.387  17
  -1  -6   8 2686.55 240.980  19
  -1   6   8 2707.63 238.884  19
  -1   6   8 2700.56 248.361  20
  -1   6   8 3093.12 258.458  18
  -1   6   8 2889.12 236.140  12
   1   6  -8 2667.77 206.594  14
  -1  -6   8 2995.60 247.189  15
   1   6  -8 2594.56 236.266  13
  -1  -6   8 2821.16 249.337  12
   1   6  -7 6094.68 279.754   9
  -1   6   7 7071.55 373.553   9
   1  -6  -7 6922.20 368.158  11
   1  -6  -7 7115.51 387.268   8
   1  -6  -7 6491.60 296.828   7
   1   6  -7 7337.04 371.637   8
   1   6  -7 7177.09 351.514   6
   1  -6  -7 7136.84 353.691   5
  -1   6   7 7482.77 367.959   2
  -1  -6   7 6885.15 370.347   2
   1  -6  -7 7341.77 393.946   6
  -1   6   7 7740.16 403.838  18
  -1  -6   7 6793.21 377.530  19
  -1   6   7 7137.16 395.271  20
  -1  -6   7 7038.36 383.442  15
  -1  -6   7 7163.58 387.326  12
  -1   6   7 7053.67 364.717  12
   1   6  -7 6865.66 379.178  13
   1   6  -7 6986.42 344.720  14
   1  -6  -6 2119.91 177.583  11
   1   6  -6 1798.45 164.770   8
  -1   6   6 1673.73 106.591  10
   1  -6  -6 1822.51 175.079   8
  -1   6   6 1751.92 165.820   9
   1  -6  -6 1707.80 135.937   7
   1   6  -6 1595.27 121.791   9
  -1   6   6 1907.08 161.947   2
  -1  -6   6 1942.17 170.997   2
   1  -6  -6 1741.38 174.021   6
   1  -6  -6 1832.79 163.715   5
  -1  -6   6 1917.73 177.173  19
  -1   6   6 1975.79 183.313  18
  -1   6   6 1529.99 162.490  20
   1   6  -6 2021.07 167.664  14
   1   6  -6 1953.01 179.048  13
  -1  -6   6 1659.06 167.037  12
  -1  -6   6 2063.50 183.889  15
  -1   6   5 3255.95 219.569   9
  -1   6   5 3151.72 165.190  10
   1   6  -5 3187.52 168.426   9
   1  -6  -5 3347.12 210.459  11
   1  -6  -5 3176.46 189.774   7
  -1   6   5 3164.37 197.610   2
   1  -6  -5 2931.90 219.993   6
  -1  -6   5 3298.57 213.093   2
  -1   6   5 3413.11 230.182  18
  -1  -6   5 3283.47 224.009  19
  -1   6   5 3362.33 232.064  20
  -1  -6   5 3309.63 224.350  12
  -1  -6   5 3514.18 236.777  15
   1   6  -5 3315.24 222.817  13
   1   6  -5 3450.81 217.122  14
   1  -6  -4 39.4872 24.5711  11
   1   6  -4 62.6894 27.2571   9
  -1   6   4 0.41197 32.5314   9
   1  -6  -4 34.4138 25.0312   7
   1  -6  -4 41.8173 38.7087   6
   1   6  -4-5.94184 28.2547  20
  -1   6   4 41.7940 28.0150  20
  -1   6   4 37.8431 32.8722  18
  -1  -6   4 31.8722 39.8790  19
  -1  -6   4 54.9714 42.9090  15
   1   6  -4-8.71076 35.2392  13
   1   6  -4 52.0509 32.5917  14
  -1  -6   4 46.2615 42.7920  12
   1  -6  -3 91.0783 34.6906  11
  -1   6   3 30.5122 23.2092   9
   1   6  -3 110.221 32.7719   9
  -1  -6   3 97.5232 44.0495   5
   1  -6  -3 102.353 37.9728   7
  -1   6   3 52.8982 35.9951  20
  -1   6   3 86.0498 41.1231  18
   1   6  -3 34.8700 26.0311  20
   1   6  -3 63.3972 29.1502  13
  -1  -6   3 32.0451 31.2464  12
   1   6  -3 61.2259 34.7363  14
  -1  -6   3 25.5592 29.4534  15
  -1   6   3 116.169 38.7308  14
   1  -6  -2 2807.91 174.956   7
   1  -6  -2 2638.76 138.310  11
   1   6  -2 2662.18 147.444   9
  -1   6   2 2699.21 175.586   9
  -1  -6   2 2851.25 184.696   5
   1   6  -2 2374.42 107.725   4
   1  -6  -2 2362.77 106.181   4
  -1   6   2 2751.34 182.439  20
   1   6  -2 2624.16 173.500  20
  -1   6   2 2695.33 179.222  18
   1  -6  -2 2727.29 127.842  16
   1   6  -2 2798.11 174.209  13
  -1  -6   2 2516.96 175.976  15
   1   6  -2 2726.57 177.150  14
  -1   6   2 2602.67 163.819  14
   1  -6  -2 2477.97 167.578  15
   1  -6  -1 6597.68 224.207  11
  -1   6   1 6713.57 287.735   9
   1   6  -1 6596.84 262.343   9
   1   6  -1 5684.52 168.287   4
  -1  -6   1 6616.65 299.645   5
   1   6  -1 6322.12 283.399  20
   1  -6  -1 6198.21 219.243  16
  -1   6   1 6416.08 293.934  20
  -1  -6   1 6099.97 186.922  16
   1   6  -1 6433.24 286.193  14
   1   6  -1 6409.15 278.553  13
   1  -6  -1 6486.24 286.178  15
  -1   6   1 6651.28 286.457  14
  -1   6   1 6773.06 250.458  13
  -1  -6   1 6487.19 294.372  15
   1   6   0 574.579 74.9864   9
  -1  -6   0 450.595 63.5998  11
  -1   6   0 562.022 74.8223   9
   1  -6   0 555.393 51.2545  11
   1   6   0 468.214 70.1805  20
  -1   6   0 593.565 84.5236  20
   1  -6   0 607.084 58.8811  16
  -1   6   0 653.844 71.2035  13
  -1  -6   0 540.785 78.1891  15
  -1   6   0 571.494 80.4068  14
   1   6   0 566.964 79.5934  14
   1  -6   0 736.969 90.4068  15
   1   6   0 561.450 74.3072  13
   1   6   1 20130.0 607.187   9
  -1   6  -1 19199.2 597.648   9
   1   6   1 19982.4 610.971  10
  -1  -6  -1 19910.6 588.452  11
  -1  -6  -1 19621.6 625.800   6
   1  -6   1 17512.4 519.577   2
   1   6   1 18713.6 610.578  20
   1  -6   1 18872.0 553.296  16
   1   6   1 19345.3 618.400  18
  -1   6  -1 19695.0 628.738  20
   1  -6   1 19897.1 623.409  15
  -1  -6  -1 19492.6 598.872  15
  -1   6  -1 18733.3 566.135  13
  -1   6  -1 19347.8 622.801  14
   1   6   1 19224.5 605.318  13
   1   6   2 28303.3 830.248   9
  -1   6  -2 27477.7 806.649   9
   1   6   2 27435.4 802.227  10
  -1  -6  -2 29242.1 814.105  11
  -1  -6  -2 27179.5 842.686   6
   1  -6   2 26904.8 750.655   2
   1  -6   2 27573.1 670.822   1
   1   6   2 29088.5 841.311  20
   1  -6   2 28512.0 793.245  16
   1   6   2 29491.8 849.205  18
  -1   6  -2 29156.3 853.228  20
  -1  -6  -2 28709.6 799.780  15
  -1   6  -2 27602.2 793.749  13
  -1   6  -2 28391.5 846.116  14
   1  -6   2 28375.9 846.167  15
  -1  -6  -3 1422.01 130.695  11
   1   6   3 1412.08 131.148   9
   1   6   3 1250.69 109.909  10
  -1   6  -3 1326.16 119.622   9
   1  -6   3 1350.87 110.041   2
  -1  -6  -3 1641.55 148.409   5
  -1  -6  -3 1249.24 131.326   6
   1   6   3 1508.80 141.009  20
   1   6   3 1281.00 131.160  18
   1  -6   3 1477.33 129.722  16
   1  -6   3 1296.38 132.780  15
  -1   6  -3 1466.39 140.335  14
   1  -6   3 1236.20 126.292  12
  -1   6  -3 1275.46 118.738  13
   1   6   4 3328.13 183.975  10
  -1  -6  -4 3314.78 218.657  11
  -1  -6  -4 3221.21 170.409   7
  -1   6  -4 3555.94 211.697   9
   1   6   4 3667.92 234.490   9
  -1  -6  -4 3385.82 234.547   6
  -1  -6  -4 3478.54 227.492   5
   1   6   4 3625.31 234.365  20
   1  -6   4 3570.45 234.235  19
   1   6   4 3737.87 240.610  18
   1  -6   4 3502.63 230.254  12
  -1   6  -4 3398.59 215.668  13
   1  -6   4 3579.86 231.400  15
  -1   6  -4 3522.26 232.061  14
  -1  -6  -5 600.656 66.6084   7
   1   6   5 828.609 115.991   9
  -1  -6  -5 971.203 120.030  11
   1   6   5 634.917 84.3199  12
   1   6   5 713.255 78.3339  10
  -1  -6  -5 823.739 112.241   5
  -1  -6  -5 754.832 113.650   6
   1   6   5 712.085 109.328  20
   1   6   5 1013.92 134.132  18
   1  -6   5 920.787 128.196  19
  -1   6  -5 787.488 112.002  14
   1  -6   5 654.037 107.614  12
  -1   6  -5 827.030 113.446  13
   1  -6   5 804.592 112.486  15
  -1  -6  -6 14203.0 565.603  11
  -1  -6  -6 12071.6 397.985   7
   1   6   6 12483.2 421.972  10
  -1   6  -6 14619.8 574.859   6
   1  -6   6 14015.0 542.211   2
  -1  -6  -6 13056.8 566.487   6
  -1  -6  -6 13794.8 551.649   5
   1   6   6 14353.0 585.538  18
   1  -6   6 14635.1 585.267  19
   1   6   6 12708.9 547.680  19
   1   6   6 14072.8 578.332  20
   1   6   6 14164.8 582.069  17
  -1   6  -6 13051.8 544.870  13
  -1   6  -6 14085.5 553.071  14
   1  -6   6 14178.5 557.275  15
   1  -6   6 13039.7 557.755  12
   1   6   6 12594.1 497.452  12
  -1   6  -7 1557.94 155.000   8
  -1  -6  -7 1288.52 164.880   8
  -1  -6  -7 1281.09 159.166  11
  -1  -6  -7 1374.40 156.521   5
   1   6   7 1675.03 181.437   2
   1  -6   7 1142.70 143.696   2
  -1   6  -7 1445.06 167.445   6
  -1  -6  -7 1538.60 180.726   6
   1  -6   7 1209.55 128.649  17
   1   6   7 1377.43 174.278  20
   1   6   7 1367.19 169.180  17
   1  -6   7 1330.66 169.562  19
   1   6   7 1336.51 168.441  18
   1   6   7 1368.59 163.696  19
   1  -6   7 1422.11 162.027  15
   1  -6   7 1410.18 174.188  12
   1   6   7 1271.07 142.074  12
  -1   6  -7 1217.19 146.443  14
  -1   6  -7 1492.99 169.228  13
  -1   6  -8 15299.6 611.033   8
  -1  -6  -8 16420.4 688.646   8
  -1  -6  -8 16878.0 700.687  11
  -1   6  -8 16741.5 688.097   6
  -1  -6  -8 15130.0 679.268   6
  -1  -6  -8 16347.9 656.139   5
   1  -6   8 16746.3 674.067   2
   1   6   8 16234.2 673.619   2
   1  -6   8 15325.7 681.544  19
   1   6   8 14926.3 668.982  19
   1   6   8 16530.2 711.198  18
   1  -6   8 14797.5 573.580  17
   1   6   8 17015.7 708.011  17
   1   6   8 15758.1 692.284  20
  -1   6  -8 15093.9 624.481  14
  -1   6  -8 16192.1 686.047  13
   1  -6   8 15899.2 648.570  15
   1  -6   8 16219.8 692.332  12
   1   6   8 14830.1 618.971  12
  -1  -6  -9 805.510 149.409  11
  -1   6  -9 750.038 122.464   8
  -1  -6  -9 804.100 145.766   8
   1  -6   9 648.638 122.929   2
  -1  -6  -9 757.965 129.735   5
  -1  -6  -9 658.412 137.116   6
  -1   6  -9 496.611 109.788   6
   1   6   9 786.949 146.909   2
   1   6   9 660.866 138.352  18
   1   6   9 438.025 108.728  20
   1   6   9 727.459 140.870  17
   1  -6   9 579.238 100.041  17
   1  -6   9 612.404 129.599  18
   1   6   9 948.345 158.439  19
   1  -6   9 578.255 124.817  19
   1   6   9 574.128 108.443  12
   1  -6   9 252.217 88.6141  12
  -1   6  -9 454.399 100.841  14
  -1   6  -9 760.545 141.745  13
   1  -6   9 672.529 125.180  15
  -1   6 -10 532.030 110.724   8
  -1  -6 -10 644.889 143.613   8
  -1  -6 -10 512.205 130.766  11
  -1  -6 -10 591.286 133.513   6
   1   6  10 647.710 133.858   2
   1  -6  10 751.166 143.417   2
  -1  -6 -10 678.369 125.911   5
  -1   6 -10 692.954 147.732   6
   1   6  10 758.240 161.413  18
   1   6  10 365.920 112.666  19
   1   6  10 582.598 129.727  17
   1  -6  10 651.060 139.688  18
   1  -6  10 912.379 173.282  19
   1   6  10 710.043 144.410  20
   1  -6  10 809.315 159.277  12
   1   6  10 493.205 107.927  12
  -1   6 -10 893.989 163.353  13
   1  -6  10 584.589 121.847  15
  -1  -6 -11-67.6141 68.8884   8
  -1  -6 -11 0.33549 64.0435  11
  -1  -6 -11 107.176 86.9860   6
   1   6  11 18.8513 58.2796   2
   1  -6  11 28.6114 49.5093   2
  -1   6 -11 110.841 81.0682   6
   1   6  11 10.7606 54.4651  18
   1   6  11 28.8852 72.4652  17
   1   6  11 128.740 79.9989  20
   1   6  11-57.7846 70.2782  19
   1  -6  11 14.5902 58.8510  18
   1  -6  11 7.77058 63.1238  19
   1  -6  11 112.392 75.5179  12
   1   6  11 40.0105 57.3268  12
  -1   6 -11 100.290 67.1627  13
  -1  -6 -12 9.21934 63.7997  11
  -1  -6 -12 248.166 109.554   8
  -1  -6 -12-15.7071 89.1151   6
  -1   6 -12 147.896 73.0554   6
   1  -6  12 319.763 115.823   2
   1   6  12 94.5154 96.5684   2
   1   6  12 238.165 115.666  20
   1   6  12 79.1992 58.0318  17
   1   6  12 57.4608 53.4314  18
   1  -6  12 197.401 98.2276  19
   1   6  12 173.484 109.334  19
   1  -6  12 105.208 83.2049  12
  -1   6 -12-24.3028 56.3843  13
  -1  -6 -13 91.4297 91.5813   8
  -1  -6 -13 99.1660 81.6448  11
  -1  -6 -13 58.1098 97.1963   6
   1   6  13-57.6287 58.9837   2
   1  -6  13 34.4964 76.3672   2
   1  -6  13-26.0061 64.4499  19
   1   6  13 177.050 90.2394  17
   1   6  13 71.6396 75.8213  19
   1  -6  13 27.0491 71.1673  12
  -1   6 -13 1.42195 74.2392  13
  -1  -6 -14 42.6223 67.6674   8
   1  -6  14 8.31852 51.6559  19
   1  -7 -14 8.50799 80.8727  11
   1  -7 -14 1.59833 65.7789   8
  -1   7  14 80.0310 77.1404   2
  -1  -7  14-41.2246 74.5941   2
   1  -7 -14 95.5540 79.8631   6
  -1   7  14 114.620 99.8411  19
  -1   7  14-16.2479 69.7221  20
  -1  -7  14 15.5003 63.8457  19
  -1  -7  14 49.2297 67.4963  12
   1   7 -14 23.9153 85.1541  13
   1  -7 -13 677.141 158.153  11
   1   7 -13 764.589 160.932   8
   1  -7 -13 731.124 177.174   8
  -1   7  13 782.389 173.643   2
  -1  -7  13 1024.26 201.047   2
  -1   7  13 788.070 179.546  19
  -1   7  13 478.809 139.654  17
  -1  -7  13 658.491 165.333  19
  -1   7  13 838.678 181.541  20
   1   7 -13 874.133 188.250  13
  -1   7  13 765.929 171.934  12
  -1  -7  13 901.109 190.808  12
   1  -7 -12 106.998 82.5491   8
   1   7 -12 126.593 56.8173   8
   1  -7 -12-55.2352 87.4387  11
  -1   7  12 32.1791 50.0079   2
  -1  -7  12 259.108 105.650   2
   1  -7 -12 190.248 88.6020   6
  -1   7  12 187.247 82.6270  19
  -1   7  12 283.182 94.3685  17
  -1   7  12 127.169 82.7134  20
  -1  -7  12 322.463 116.307  19
  -1  -7  12 328.596 120.762  12
  -1   7  12 270.956 100.442  12
   1   7 -12 107.554 84.7923  13
  -1  -7  12 239.682 100.474  15
   1   7 -11 906.450 159.371   8
   1  -7 -11 1059.80 181.935   8
   1  -7 -11 1101.22 183.865  11
  -1  -7  11 947.905 169.387   2
   1  -7 -11 1058.31 185.772   6
  -1   7  11 1050.68 171.322   2
  -1   7  11 864.592 163.678  19
  -1   7  11 1042.13 179.875  17
  -1  -7  11 963.682 180.170  19
  -1   7  11 965.373 183.927  20
  -1   7  11 930.455 168.010  18
   1   7 -11 967.937 178.960  13
  -1  -7  11 1094.61 187.146  12
  -1   7  11 910.581 165.124  12
  -1  -7  11 1081.73 182.411  15
   1  -7 -10 1298.92 195.255   8
   1  -7 -10 1353.42 190.115  11
   1   7 -10 1126.19 156.498  10
   1   7 -10 1319.49 180.257   8
   1  -7 -10 1408.55 198.969   6
  -1  -7  10 1335.62 189.707   2
  -1   7  10 1317.13 188.650   2
   1   7 -10 1358.32 174.961   6
  -1   7  10 1157.26 182.366  18
  -1   7  10 1222.97 182.284  17
  -1  -7  10 1352.27 193.789  19
  -1   7  10 1078.46 174.628  19
  -1   7  10 1518.54 215.789  20
  -1   7  10 1297.92 180.416  12
  -1  -7  10 1187.07 179.920  15
  -1  -7  10 1426.23 202.605  12
   1   7 -10 1162.54 181.895  13
   1  -7  -9 865.017 150.838   8
   1   7  -9 908.006 142.176   8
   1  -7  -9 831.315 141.324  11
  -1   7   9 984.894 145.427   2
   1  -7  -9 812.236 128.120   5
   1  -7  -9 1016.77 162.905   6
  -1  -7   9 1137.85 164.882   2
   1   7  -9 841.770 131.234   6
  -1  -7   9 1172.42 178.118  19
  -1   7   9 747.705 138.225  19
  -1   7   9 603.562 118.850  17
  -1   7   9 768.175 146.076  20
  -1   7   9 1020.05 160.456  18
  -1  -7   9 716.209 138.755  12
   1   7  -9 837.212 147.872  13
  -1   7   9 685.335 133.304  12
  -1  -7   9 756.132 142.570  15
   1   7  -9 566.125 106.480  14
  -1   7   8 7062.36 404.197   9
   1  -7  -8 7064.39 403.612  11
   1   7  -8 7392.31 403.200   8
   1  -7  -8 6580.32 407.578   8
   1  -7  -8 6948.44 416.823   6
  -1  -7   8 7435.95 411.204   2
   1  -7  -8 6820.32 373.710   5
  -1   7   8 6891.09 383.951   2
   1   7  -8 7173.55 381.780   6
  -1  -7   8 7105.29 415.718  19
  -1   7   8 7368.89 433.904  20
  -1   7   8 5976.10 395.695  18
  -1  -7   8 6617.39 405.383  12
  -1  -7   8 6948.03 411.525  15
  -1   7   8 6197.15 372.035  12
   1   7  -8 6794.98 406.520  13
   1   7  -8 6776.97 365.074  14
   1  -7  -7 3704.67 277.191   8
   1  -7  -7 3178.65 204.519   7
   1   7  -7 2999.07 186.129   9
  -1   7   7 3219.40 254.070   9
   1  -7  -7 3488.40 254.704  11
   1  -7  -7 4098.31 292.989   6
   1  -7  -7 3368.72 245.104   5
  -1   7   7 3318.41 238.529   2
  -1  -7   7 3103.78 245.308   2
   1   7  -7 3471.61 244.117   6
  -1  -7   7 3534.88 270.911  19
  -1   7   7 3178.76 259.447  18
  -1   7   7 3742.16 283.475  20
  -1  -7   7 3642.58 273.915  15
  -1  -7   7 3828.45 278.951  12
  -1   7   7 3277.05 242.150  12
   1   7  -7 3802.33 276.959  13
   1   7  -7 3376.33 240.875  14
  -1   7   6 2963.74 230.070   9
   1  -7  -6 3208.50 228.026  11
   1   7  -6 2868.34 172.566   9
  -1   7   6 2986.45 166.605  10
   1  -7  -6 2948.24 193.700   7
  -1   7   6 3262.49 217.043   2
   1  -7  -6 3085.79 245.350   6
  -1  -7   6 3331.53 235.075   2
   1  -7  -6 2897.30 222.360   5
  -1   7   6 3273.98 251.001  20
  -1  -7   6 3064.08 235.956  19
  -1   7   6 3504.78 256.932  18
  -1  -7   6 2979.10 232.404  12
  -1  -7   6 3314.53 250.717  15
   1   7  -6 2790.43 214.304  14
   1   7  -6 3053.95 234.806  13
  -1   7   5 116.422 38.5226  10
   1   7  -5 184.898 47.0158   9
  -1   7   5 215.125 69.2024   9
   1  -7  -5 258.274 61.0485  11
   1  -7  -5 132.062 52.9006   5
  -1  -7   5 171.874 49.4215   2
   1  -7  -5 195.138 51.6530   7
   1  -7  -5 116.403 47.9915   6
   1   7  -5 118.796 39.3198  20
  -1   7   5 214.436 68.3994  18
  -1   7   5 259.969 71.6566  20
  -1  -7   5 151.961 52.1530  19
   1   7  -5 155.353 48.5083  14
  -1  -7   5 223.471 70.5825  15
  -1  -7   5 240.797 70.0655  12
   1   7  -5 150.394 54.8643  13
   1  -7  -4 723.299 90.6283  11
   1   7  -4 723.399 79.7128   9
  -1   7   4 755.272 101.519   9
   1  -7  -4 721.913 93.1255   7
   1  -7  -4 716.091 105.054   6
   1  -7  -4 833.809 110.625   5
  -1   7   4 816.106 109.776  18
  -1   7   4 831.870 113.460  20
   1   7  -4 878.012 111.255  20
   1   7  -4 710.617 99.6363  13
  -1  -7   4 849.503 107.398  12
  -1  -7   4 1037.95 127.340  15
   1   7  -4 810.676 107.335  14
   1  -7  -3 207.287 46.3491  11
   1   7  -3 234.113 44.8209   9
  -1   7   3 233.822 56.7295   9
  -1  -7   3 121.460 40.4376   5
   1  -7  -3 305.267 62.2924   5
   1  -7  -3 203.224 51.6912   7
  -1   7   3 359.343 73.2244  18
   1   7  -3 239.648 59.5738  20
  -1   7   3 212.976 60.7456  20
  -1  -7   3 252.523 57.4794  12
   1   7  -3 301.311 67.2385  14
  -1  -7   3 206.294 52.8962  15
   1   7  -3 261.919 63.9924  13
  -1   7   3 212.693 49.0399  14
   1   7  -2 2406.63 152.792   9
  -1   7   2 2222.93 168.091   9
   1  -7  -2 2352.82 137.398  11
   1  -7  -2 2354.12 171.077   7
   1  -7  -2 2407.10 183.819   5
  -1  -7   2 2428.64 185.384   5
   1   7  -2 2021.53 92.4080   4
   1  -7  -2 2003.22 90.0426   4
   1  -7  -2 2275.69 118.516  16
  -1  -7   2 2456.98 124.778  16
  -1   7   2 2266.61 178.246  20
   1   7  -2 2432.38 178.641  20
  -1   7   2 2444.90 182.600  18
  -1   7   2 2626.97 175.293  14
   1   7  -2 2492.73 173.746  13
   1  -7  -2 2370.77 173.258  15
  -1  -7   2 2197.87 178.145  15
   1   7  -2 2665.03 186.370  14
   1   7  -1 429.171 66.1714   9
  -1  -7   1 256.456 52.3837  11
   1  -7  -1 298.532 42.8938  11
  -1   7   1 431.980 69.5660   9
  -1  -7   1 411.720 76.9407   5
  -1  -7   1 317.065 30.5738  16
   1   7  -1 281.144 61.0063  20
   1  -7  -1 318.939 42.5383  16
  -1   7   1 384.336 75.1106  20
  -1   7   1 261.727 59.6875  14
   1  -7  -1 317.980 67.9792  15
  -1   7   1 355.488 57.4791  13
  -1  -7   1 333.548 69.4908  15
   1   7  -1 392.430 70.3513  14
   1   7  -1 354.280 64.4184  13
   1   7   0 721.702 89.2030   9
   1  -7   0 725.794 62.7653  11
  -1  -7   0 695.148 80.6550  11
  -1   7   0 564.810 80.0155   9
   1  -7   0 790.384 70.9545  16
  -1   7   0 980.392 115.368  20
   1   7   0 671.651 92.4779  20
  -1   7   0 786.124 100.013  14
   1  -7   0 763.019 98.6801  15
  -1  -7   0 797.413 98.5374  15
   1   7   0 703.713 88.9427  13
  -1   7   0 755.526 80.4123  13
   1   7   0 769.311 94.4824  14
   1   7   1 104.583 40.2136  10
   1   7   1 98.2408 42.8898   9
  -1   7  -1 113.913 37.7729   9
  -1  -7  -1 34.2289 21.3542  11
   1  -7   1 182.109 35.8857   2
  -1   7  -1 92.2126 45.1000  20
   1   7   1 126.948 49.4830  18
   1   7   1 145.495 47.8772  20
  -1   7  -1 107.657 38.5735  14
   1  -7   1 105.784 32.1825  16
   1  -7   1 54.7614 29.6148  15
  -1  -7  -1 95.3601 41.0606  15
  -1   7  -1 128.944 40.5660  13
   1   7   1 126.683 43.0842  13
  -1   7  -2 845.950 97.8877   9
  -1  -7  -2 893.127 100.985  11
   1   7   2 735.216 97.6237   9
   1   7   2 893.891 102.086  10
   1  -7   2 802.022 78.8897   2
  -1  -7  -2 878.087 113.306   5
  -1  -7  -2 817.504 109.091   6
   1  -7   2 857.439 53.2596   1
   1   7   2 766.150 103.973  18
  -1   7  -2 861.753 110.787  20
   1  -7   2 906.019 92.7330  16
   1   7   2 782.392 103.015  20
   1  -7   2 789.486 111.070  15
  -1  -7  -2 840.374 99.2900  15
  -1   7  -2 923.273 97.2792  13
  -1   7  -2 997.172 118.215  14
   1   7   3 161.457 43.7403  10
   1   7   3 207.506 65.2711   9
  -1  -7  -3 256.274 60.9595  11
  -1   7  -3 179.966 52.2497   9
  -1  -7  -3 183.301 47.3268   5
   1  -7   3 208.086 45.2176   2
  -1  -7  -3 146.116 53.2854   6
   1   7   3 200.611 63.5208  18
  -1   7  -3 158.409 59.1445  20
   1   7   3 273.548 71.7880  20
   1  -7   3 139.242 46.8179  16
  -1   7  -3 217.619 55.1894  13
   1  -7   3 188.675 59.3810  15
  -1   7  -3 251.719 68.4474  14
  -1   7  -4 307.919 65.3709   9
   1   7   4 483.724 86.0619   9
   1   7   4 368.545 64.4939  10
  -1  -7  -4 461.550 86.5847  11
  -1  -7  -4 376.592 64.1289   7
  -1  -7  -4 338.825 77.3350   5
  -1  -7  -4 344.701 78.6972   6
   1   7   4 456.739 92.1382  20
   1   7   4 309.257 72.7797  18
   1  -7   4 445.369 83.1890  12
   1  -7   4 367.081 81.0127  15
  -1   7  -4 414.551 81.2455  13
  -1   7  -4 554.926 95.7811  14
   1  -7   4 422.632 83.2969  16
   1   7   5 27.5520 23.3293  10
  -1  -7  -5 50.0863 34.7121  11
   1   7   5 30.8446 40.0982   9
   1   7   5-1.79740 23.7270  12
  -1   7  -5 85.9260 44.4507   9
  -1  -7  -5-17.5359 47.3979   6
  -1  -7  -5 10.7210 24.9499   7
   1  -7   5-26.9755 42.8892   2
  -1  -7  -5-17.6092 36.4233   5
   1   7   5 100.745 52.5969  20
   1   7   5-13.9592 35.1747  18
   1  -7   5-1.41103 46.4123  19
   1  -7   5 35.0360 48.8253  12
  -1   7  -5 6.77051 39.4990  14
  -1   7  -5-3.39617 36.0753  13
   1  -7   5 72.3301 48.8604  15
   1   7   6 772.031 86.5082  10
  -1  -7  -6 882.995 128.440  11
  -1   7  -6 806.276 109.236   9
   1   7   6 852.573 129.228   9
   1  -7   6 1043.70 132.161   2
  -1  -7  -6 727.339 117.456   5
  -1  -7  -6 772.018 125.535   6
   1   7   6 643.902 116.315  20
   1   7   6 710.395 120.717  17
   1   7   6 711.746 122.975  18
   1  -7   6 864.705 134.296  19
  -1   7  -6 886.652 125.158  13
   1   7   6 904.863 110.875  12
   1  -7   6 983.823 139.036  12
   1  -7   6 660.920 121.200  15
  -1   7  -6 917.036 129.671  14
  -1  -7  -7-30.5032 59.8840   8
  -1  -7  -7 142.064 80.4922  11
   1  -7   7 31.5983 41.0628   2
  -1   7  -7 92.5496 65.4995   6
  -1  -7  -7 26.5575 51.4283   6
  -1  -7  -7 32.6235 44.0903   5
   1   7   7 70.9901 56.2949  17
   1   7   7 70.8681 52.0978  20
   1   7   7 121.762 75.9476  18
   1  -7   7 14.3059 61.8384  19
   1   7   7 78.7452 60.6094  19
  -1   7  -7-72.7560 61.3308  14
   1  -7   7 19.1044 49.5969  15
   1  -7   7 107.380 62.3523  12
  -1   7  -7-17.3700 66.3155  13
   1   7   7 29.6246 41.9065  12
  -1  -7  -8 4346.62 329.206  11
  -1  -7  -8 4079.05 323.705   8
  -1  -7  -8 3906.32 321.069   6
   1  -7   8 4165.78 304.646   2
  -1  -7  -8 4353.24 314.204   5
  -1   7  -8 4927.25 345.970   6
   1   7   8 4535.39 350.625  18
   1   7   8 3443.17 295.954  19
   1   7   8 4262.46 335.971  17
   1   7   8 4034.72 328.633  20
   1  -7   8 4014.23 321.294  19
   1  -7   8 4128.65 308.919  15
   1  -7   8 4205.78 329.429  12
  -1   7  -8 4978.23 347.609  13
  -1   7  -8 3776.10 286.448  14
   1   7   8 4169.92 287.523  12
  -1  -7  -9 203.089 84.3341   8
  -1  -7  -9 141.195 73.6864  11
   1  -7   9 91.1921 69.0693   2
  -1  -7  -9 291.041 99.0845   5
  -1  -7  -9 178.872 81.3764   6
  -1   7  -9 154.783 78.3387   6
   1   7   9 231.936 97.5101  19
   1   7   9 211.041 82.2126  20
   1   7   9 66.1605 72.5116  17
   1  -7   9 173.777 82.4371  19
   1   7   9 49.1324 61.8786  18
  -1   7  -9 116.309 75.2020  13
   1  -7   9 25.4102 54.3934  15
   1  -7   9 208.776 88.8193  12
   1   7   9 287.513 84.8538  12
  -1   7  -9 135.260 65.2926  14
  -1  -7 -10 1381.10 206.601  11
  -1  -7 -10 1203.53 195.898   8
  -1  -7 -10 1241.33 177.569   5
   1  -7  10 1313.52 191.900   2
  -1   7 -10 1589.82 217.711   6
  -1  -7 -10 1610.38 224.983   6
   1   7  10 1143.03 184.441  19
   1   7  10 1044.25 182.216  20
   1   7  10 1215.42 197.960  18
   1  -7  10 1086.74 181.633  19
   1   7  10 1353.81 201.731  17
   1   7  10 1083.95 161.607  12
   1  -7  10 993.638 165.913  15
   1  -7  10 1078.11 181.002  12
  -1   7 -10 1078.19 180.198  13
  -1  -7 -11 971.647 180.468  11
  -1  -7 -11 609.689 152.508   8
  -1   7 -11 651.872 151.860   6
  -1  -7 -11 717.218 159.998   6
   1  -7  11 459.560 126.097   2
   1   7  11 853.600 180.603  18
   1   7  11 546.708 141.905  19
   1   7  11 718.706 163.496  20
   1  -7  11 914.248 180.066  19
   1   7  11 593.787 142.993  17
   1  -7  11 886.607 177.113  12
  -1   7 -11 800.445 169.876  13
  -1  -7 -12 91.8410 84.5374  11
  -1  -7 -12 95.5685 77.2300   8
   1  -7  12 46.8637 62.8813   2
  -1  -7 -12 91.4186 97.2653   6
   1   7  12 62.8626 62.7056  18
   1   7  12 173.707 96.0793  20
   1  -7  12 21.9090 49.1914  19
   1   7  12 49.6959 54.6056  19
   1   7  12 113.422 84.9933  17
   1  -7  12 114.140 93.4506  12
  -1   7 -12 140.318 72.0378  13
  -1  -7 -13-66.6222 80.2772   8
  -1  -7 -13-54.6371 75.8286  11
  -1  -7 -13 74.7437 86.5491   6
   1   7  13-25.4885 71.2192  19
   1  -7  13 44.7467 75.7130  19
   1   7  13 44.9585 60.5831  17
  -1   7 -13 1.74598 60.1809  13
   1  -7  13-12.1759 57.5962  12
  -1  -8  14-78.0350 96.9827   2
  -1   8  14 40.8125 53.9936  19
  -1   8  14-28.1601 60.8308  20
   1  -8 -13 249.148 105.626   8
   1  -8 -13 112.180 66.6595  11
   1  -8 -13 183.782 92.6088   6
  -1  -8  13 210.198 101.924   2
  -1   8  13 57.7271 64.2004  20
  -1   8  13 219.974 94.1049  17
  -1   8  13 216.539 99.9047  19
  -1  -8  13 248.557 121.458  19
  -1   8  13 169.950 98.9727  12
  -1  -8  13 265.989 118.858  12
  -1  -8  13 258.761 110.012  15
   1  -8 -12 577.026 156.655   8
   1  -8 -12 410.064 130.772  11
  -1   8  12 387.733 118.317   2
  -1  -8  12 433.204 130.379   2
   1  -8 -12 470.085 136.428   6
  -1  -8  12 448.651 140.751  19
  -1   8  12 621.391 151.881  19
  -1   8  12 266.217 111.685  17
  -1   8  12 363.475 121.245  20
  -1   8  12 432.166 125.122  12
   1   8 -12 218.570 109.381  13
  -1  -8  12 235.076 96.2346  15
  -1  -8  12 353.743 118.301  12
   1  -8 -11 2430.27 273.584  11
   1  -8 -11 1996.29 260.013   8
  -1  -8  11 2078.14 256.046   2
   1  -8 -11 2294.16 277.371   6
  -1   8  11 2015.37 236.965   2
  -1   8  11 1755.75 244.277  19
  -1   8  11 1784.05 247.594  20
  -1  -8  11 2119.76 262.804  19
  -1   8  11 2180.60 259.872  17
  -1  -8  11 2121.66 253.807  15
  -1  -8  11 1891.81 249.635  12
   1   8 -11 2274.82 280.027  13
  -1   8  11 1990.57 241.556  12
   1  -8 -10 380.745 112.472  11
   1  -8 -10 46.1766 65.8904   8
   1   8 -10 166.173 74.7495  10
  -1  -8  10 197.143 93.2385   2
   1  -8 -10 64.6383 75.3304   6
  -1   8  10 94.6634 67.9762   2
  -1   8  10 132.810 58.8871  18
  -1   8  10 105.970 67.2785  19
  -1   8  10 102.921 62.4554  20
  -1   8  10 327.089 105.578  17
  -1  -8  10 64.4324 59.2768  19
  -1   8  10 243.502 86.8438  12
   1   8 -10 48.6339 58.0857  13
  -1  -8  10 200.628 94.1268  12
  -1  -8  10 280.118 103.231  15
  -1   8   9 4515.92 342.377   9
   1  -8  -9 4452.19 355.102   8
   1  -8  -9 4326.03 329.530  11
   1  -8  -9 4634.18 360.664   6
  -1  -8   9 4285.94 330.875   2
  -1   8   9 4426.08 319.147   2
   1  -8  -9 3856.84 301.809   5
   1   8  -9 4175.86 305.648   6
  -1   8   9 3808.29 333.894  18
  -1   8   9 4450.03 346.603  17
  -1   8   9 4298.87 354.318  20
  -1   8   9 4365.33 344.127  19
  -1  -8   9 3807.68 329.048  19
  -1  -8   9 4178.36 334.301  15
  -1  -8   9 4199.23 340.239  12
  -1   8   9 3867.84 306.718  12
   1   8  -9 4050.10 293.857  14
   1   8  -9 4155.14 336.119  13
   1  -8  -8 2676.09 260.203   8
   1  -8  -8 2721.22 244.339  11
  -1   8   8 2866.40 258.623   9
   1  -8  -8 2909.38 273.233   6
   1  -8  -8 2957.65 251.105   5
  -1  -8   8 3195.59 267.168   2
   1   8  -8 3183.15 249.830   6
  -1  -8   8 2937.46 267.749  19
  -1   8   8 3081.71 275.577  18
  -1   8   8 2756.28 270.302  20
   1   8  -8 2901.16 238.279  14
  -1  -8   8 2758.34 259.653  15
   1   8  -8 2947.37 267.329  13
  -1   8   8 2884.34 244.958  12
  -1  -8   8 2915.34 266.821  12
   1  -8  -7 602.326 119.443   8
  -1   8   7 541.884 109.265   9
   1  -8  -7 493.807 95.6122  11
   1  -8  -7 470.901 79.6952   7
  -1  -8   7 615.440 109.974   2
   1  -8  -7 509.975 105.926   5
   1  -8  -7 617.190 120.852   6
  -1   8   7 503.973 104.803  20
  -1  -8   7 624.678 123.400  19
   1   8  -7 514.612 106.207  20
  -1   8   7 554.126 119.812  18
  -1  -8   7 495.315 103.095  12
   1   8  -7 449.512 97.7116  13
  -1  -8   7 567.095 118.683  15
   1   8  -7 553.924 111.537  14
   1  -8  -6 787.156 115.407  11
  -1   8   6 1179.30 150.164   9
  -1   8   6 988.163 102.300  10
   1   8  -6 752.912 92.2120   9
   1  -8  -6 975.537 145.372   6
  -1  -8   6 773.447 115.608   2
   1  -8  -6 873.879 108.949   7
   1  -8  -6 1115.35 144.988   5
   1   8  -6 835.950 128.473  20
  -1   8   6 893.544 135.803  20
  -1   8   6 868.643 132.164  18
   1   8  -6 880.827 126.047  13
  -1  -8   6 969.807 138.672  12
   1   8  -6 870.057 127.220  14
  -1  -8   6 932.392 141.850  15
  -1   8   5 1575.43 167.487   9
  -1   8   5 1413.31 129.510  10
   1   8  -5 1281.86 116.571   9
   1  -8  -5 1503.66 145.415  11
   1  -8  -5 1463.85 139.673   7
   1  -8  -5 1692.33 175.107   5
  -1  -8   5 1509.60 151.049   2
   1  -8  -5 1426.82 167.418   6
   1   8  -5 1704.64 170.644  20
  -1   8   5 1679.54 176.644  18
  -1   8   5 1611.61 173.409  20
  -1  -8   5 1435.04 158.415  12
   1   8  -5 1565.26 160.757  13
   1   8  -5 1625.09 165.826  14
  -1  -8   5 1521.72 171.054  15
   1  -8  -4 147.164 49.6491  11
  -1   8   4 132.616 56.3874   9
   1   8  -4 134.281 38.7563   9
   1  -8  -4 116.122 58.8622   5
  -1  -8   4 114.400 43.0972   2
   1  -8  -4 173.628 55.2951   7
  -1   8   4 62.5796 43.5699  20
   1   8  -4 140.115 55.2653  20
  -1   8   4 84.9591 42.4515  18
   1   8  -4 147.670 53.2789  14
   1   8  -4 84.3343 44.3923  13
  -1  -8   4 162.593 66.5196  15
  -1  -8   4 168.200 60.3966  12
   1   8  -3 6684.67 290.689   9
  -1   8   3 5988.35 319.948   9
   1  -8  -3 6433.18 282.680  11
   1  -8  -3 6775.30 326.454   7
  -1  -8   3 6718.86 348.276   5
   1  -8  -3 5837.86 215.141   4
   1   8  -3 5599.08 216.089   4
   1  -8  -3 6643.42 348.288   5
   1   8  -3 6323.16 329.955  20
  -1   8   3 6557.56 346.393  20
  -1   8   3 6797.11 348.252  18
  -1  -8   3 6143.92 263.400  16
  -1  -8   3 7195.54 358.968  15
  -1   8   3 6707.76 317.401  14
   1   8  -3 7018.39 335.262  13
   1   8  -3 6949.75 342.917  14
  -1   8   2 3081.37 211.479   9
   1   8  -2 3091.05 189.131   9
   1  -8  -2 3012.91 165.699  11
   1  -8  -2 3288.26 218.871   7
   1  -8  -2 3288.59 232.415   5
  -1  -8   2 3121.48 223.874   5
  -1  -8   2 3082.69 142.124  16
  -1   8   2 3349.63 229.975  18
  -1   8   2 3033.83 219.535  20
   1   8  -2 3033.04 213.008  20
   1  -8  -2 3165.31 214.798  15
   1   8  -2 3270.47 212.364  13
  -1  -8   2 3330.40 230.331  15
  -1   8   2 3605.87 219.789  14
   1   8  -2 3370.24 223.769  14
   1  -8  -1 15009.7 445.075  11
   1   8  -1 15298.6 511.240   9
  -1   8   1 14900.5 534.196   9
  -1  -8   1 14343.7 484.451  11
  -1  -8   1 14980.2 563.869   5
   1  -8  -1 14687.2 562.867   5
   1   8  -1 14705.1 541.376  20
  -1  -8   1 12827.3 361.268  16
  -1   8   1 15011.0 560.054  20
   1  -8  -1 13274.1 412.163  16
  -1  -8   1 15826.5 560.736  15
   1   8  -1 14707.1 525.611  13
  -1   8   1 14522.6 482.738  13
   1   8  -1 14071.1 536.295  14
   1  -8  -1 15417.7 548.565  15
  -1   8   1 14933.2 539.554  14
  -1   8   0 402.041 73.6387   9
   1   8   0 546.055 83.3223   9
   1   8   0 513.268 90.2295  10
   1  -8   0 454.294 54.3801  11
  -1  -8   0 484.608 72.5137  11
   1  -8   0 522.210 92.8224   5
  -1  -8   0 441.857 81.6528   5
   1  -8   0 571.124 62.8766  16
   1   8   0 427.560 78.7680  20
  -1   8   0 510.705 89.7214  20
  -1   8   0 442.067 82.6617  14
   1   8   0 543.321 88.0608  14
   1   8   0 482.890 75.7505  13
  -1  -8   0 486.592 87.3978  15
   1  -8   0 574.172 91.3158  15
  -1   8   0 452.494 68.6718  13
  -1  -8  -1 21216.4 643.719  11
   1  -8   1 18555.4 556.934  11
   1   8   1 20143.0 683.001  10
  -1   8  -1 19955.5 660.561   9
   1   8   1 20863.2 673.394   9
  -1  -8  -1 20929.0 712.633   5
   1  -8   1 19404.0 701.409   5
   1  -8   1 18625.4 566.648   2
   1   8   1 21148.5 698.572  18
   1   8   1 20964.6 692.673  20
  -1   8  -1 19487.2 693.007  20
   1  -8   1 18860.2 581.528  16
   1   8   1 20910.3 672.323  13
  -1  -8  -1 20583.2 672.532  15
  -1   8  -1 20391.0 634.039  13
  -1   8  -1 19555.1 684.563  14
   1  -8   1 21076.8 698.314  15
   1   8   2 1188.20 127.506  10
  -1   8  -2 1298.97 130.187   9
   1   8   2 1542.10 148.676   9
  -1  -8  -2 1318.29 129.966  11
   1  -8   2 1178.20 102.303   2
  -1  -8  -2 1160.28 137.613   6
  -1  -8  -2 1375.64 147.940   5
   1  -8   2 1323.11 75.5444   1
   1   8   2 1175.52 137.730  18
  -1   8  -2 1269.96 142.437  20
   1  -8   2 1321.50 114.707  16
   1   8   2 1412.59 146.233  20
  -1   8  -2 1378.31 148.615  14
  -1   8  -2 1316.93 125.020  13
  -1  -8  -2 1306.20 129.474  15
   1  -8   2 1345.21 148.421  15
   1   8   3 8243.02 392.056   9
  -1   8  -3 7659.92 359.753   9
  -1  -8  -3 8744.62 381.865  11
   1   8   3 7820.30 359.494  10
  -1  -8  -3 8378.82 411.106   6
  -1  -8  -3 8049.84 400.355   5
   1   8   3 7891.06 394.291  20
  -1   8  -3 8255.04 408.799  20
   1  -8   3 8000.42 351.300  16
   1   8   3 8607.64 409.230  18
   1  -8   3 9150.08 420.414  15
  -1   8  -3 8244.99 365.541  13
  -1   8  -3 8417.96 404.953  14
  -1   8  -4 385.278 72.7564   9
  -1  -8  -4 254.717 75.2216  11
   1   8   4 318.222 68.2230  10
   1   8   4 439.560 87.7926   9
  -1  -8  -4 276.726 59.7609   7
  -1  -8  -4 350.203 88.0694   5
  -1  -8  -4 361.983 89.6627   6
   1   8   4 496.052 99.7915  18
   1   8   4 267.790 72.6715  20
  -1   8  -4 308.102 78.5912  20
   1  -8   4 547.026 107.021  15
  -1   8  -4 387.027 95.5358  14
  -1   8  -4 309.109 69.6090  13
   1  -8   4 485.835 86.3105  16
   1   8   5 25.6416 35.4668  10
   1   8   5 42.1135 60.0167   9
  -1  -8  -5-9.18469 35.7851  11
  -1   8  -5 16.1405 40.5628   9
   1  -8   5-20.6680 42.0664   2
  -1  -8  -5 81.4046 42.8493   7
  -1  -8  -5-15.5386 43.6294   5
  -1  -8  -5 28.5159 38.5207   6
   1   8   5 2.29428 41.4127  18
   1  -8   5 27.0027 34.3104  16
   1  -8   5 35.8290 46.3584  12
   1  -8   5 33.5672 54.1482  15
  -1   8  -5 1.52096 37.1894  13
  -1   8  -5 6.24151 41.7977  14
  -1  -8  -6 364.933 87.3710  11
   1   8   6 370.849 94.7577   9
   1   8   6 304.195 60.0880  10
  -1   8  -6 304.383 74.6496   9
   1   8   6 290.762 67.6833  12
   1  -8   6 373.262 83.7022   2
  -1  -8  -6 258.092 84.3045   6
  -1  -8  -6 272.104 73.7520   5
   1   8   6 338.106 95.8691  20
   1   8   6 360.529 95.4185  18
   1  -8   6 299.515 84.8656  12
  -1   8  -6 346.497 90.1801  14
   1  -8   6 212.689 69.2853  16
  -1   8  -6 336.601 84.3634  13
   1  -8   6 191.457 78.3612  15
  -1   8  -7 2063.22 193.329   9
  -1  -8  -7 2312.08 236.994   8
  -1  -8  -7 2358.52 228.190  11
  -1   8  -7 2408.72 234.737   6
  -1  -8  -7 2266.92 240.170   6
  -1  -8  -7 2674.78 240.985   5
   1  -8   7 2404.57 215.658   2
   1   8   7 2415.17 243.104  20
   1  -8   7 2242.59 233.590  19
   1   8   7 2166.07 226.891  19
   1   8   7 2007.70 226.847  17
   1   8   7 2253.52 237.230  18
   1   8   7 2004.69 186.497  12
   1  -8   7 2155.12 229.624  12
  -1   8  -7 2249.81 220.932  14
  -1   8  -7 2501.72 235.727  13
   1  -8   7 2251.85 225.011  15
  -1  -8  -8 1029.50 168.948  11
  -1  -8  -8 974.837 165.807   8
  -1  -8  -8 1200.85 181.846   6
   1  -8   8 1056.09 154.978   2
  -1  -8  -8 1279.01 175.291   5
  -1   8  -8 1447.99 191.849   6
   1   8   8 1004.73 164.920  17
   1  -8   8 1128.47 172.205  19
   1   8   8 1026.41 167.550  19
   1   8   8 1139.94 182.212  18
   1   8   8 1088.00 174.031  20
  -1   8  -8 1067.60 156.941  14
   1  -8   8 996.905 159.551  15
   1   8   8 1072.73 144.596  12
  -1   8  -8 1362.43 183.079  13
   1  -8   8 979.779 156.821  12
  -1  -8  -9 3827.05 331.042  11
  -1  -8  -9 3915.42 341.907   8
   1  -8   9 3527.71 304.443   2
  -1  -8  -9 3847.47 316.898   5
  -1  -8  -9 3380.50 324.200   6
  -1   8  -9 4377.70 349.899   6
   1   8   9 3491.32 322.621  19
   1   8   9 4090.12 354.730  18
   1  -8   9 3624.24 326.444  19
   1   8   9 3562.26 330.389  20
   1   8   9 3347.25 320.016  17
  -1   8  -9 3117.74 277.583  14
  -1   8  -9 3989.11 336.700  13
   1  -8   9 3759.42 333.606  12
   1  -8   9 3179.46 293.912  15
  -1  -8 -10 585.418 143.914  11
  -1  -8 -10 431.132 126.006   8
  -1  -8 -10 551.503 128.518   5
   1  -8  10 510.927 123.170   2
  -1  -8 -10 364.104 116.438   6
  -1   8 -10 543.594 140.485   6
   1   8  10 545.538 150.180  20
   1   8  10 459.383 127.609  17
   1  -8  10 484.320 129.314  19
   1   8  10 702.906 169.398  18
   1   8  10 525.124 137.808  19
   1  -8  10 271.863 107.387  12
  -1   8 -10 420.211 121.895  13
   1  -8  10 374.266 109.224  15
  -1  -8 -11 539.196 141.595   8
  -1  -8 -11 580.016 154.606  11
  -1  -8 -11 572.800 150.279   6
  -1   8 -11 486.144 136.421   6
   1  -8  11 624.282 153.819   2
   1   8  11 455.306 128.250  19
   1   8  11 169.001 79.2077  17
   1   8  11 431.996 129.977  18
   1  -8  11 394.058 128.469  19
   1   8  11 875.006 183.188  20
  -1   8 -11 294.695 103.193  13
   1  -8  11 602.179 151.463  12
  -1  -8 -12 203.126 97.1880   8
  -1  -8 -12 243.604 116.152  11
  -1  -8 -12 306.501 122.200   6
   1  -8  12 388.794 124.299   2
   1   8  12 288.431 117.007  19
   1   8  12 343.476 124.111  17
   1  -8  12 182.439 97.5291  19
   1   8  12 323.246 118.206  20
   1  -8  12 286.833 120.654  16
  -1   8 -12 490.370 155.630  13
   1  -8  12 152.916 84.7120  12
  -1  -8 -13 617.817 174.561   8
   1  -8  13 610.761 162.560   2
  -1  -8 -13 687.361 189.254   6
   1   8  13 579.152 162.796  17
   1  -8  13 578.631 160.924  19
   1   8  13 718.780 186.034  20
   1  -8  13 572.917 170.908  16
   1  -9 -13 824.055 184.419  11
   1  -9 -13 922.756 199.660   8
   1  -9 -13 940.041 199.934   6
  -1  -9  13 974.011 204.934   2
  -1  -9  13 883.606 198.606  19
  -1   9  13 865.606 191.965  19
  -1   9  13 903.374 191.678  17
  -1   9  13 778.711 188.242  20
  -1  -9  13 743.561 182.557  12
  -1  -9  13 895.035 185.992  15
   1   9 -13 880.428 198.385  13
   1  -9 -12-26.1208 58.3079  11
   1  -9 -12 343.790 129.081   8
   1  -9 -12 118.455 82.6649   6
  -1  -9  12 170.094 115.157   2
  -1  -9  12 92.5354 65.2683  19
  -1   9  12 187.472 105.120  17
  -1   9  12 167.275 91.2623  20
  -1   9  12 209.921 107.373  19
  -1  -9  12 127.462 75.7634  15
   1   9 -12 142.060 86.9989  13
  -1  -9  12 217.831 112.840  12
   1  -9 -11 54.1804 63.8564  11
   1  -9 -11-45.5052 50.9005   8
  -1  -9  11 50.6477 62.1487   2
   1  -9 -11 186.979 113.705   6
  -1   9  11 84.4581 73.2627  20
  -1   9  11-30.7270 73.5083  17
  -1  -9  11 17.4786 64.0199  19
  -1   9  11 17.2827 51.2680  19
  -1  -9  11 83.5970 74.4464  15
   1   9 -11-21.8249 70.5306  13
  -1   9  11 270.038 109.353  12
  -1  -9  11-98.4324 79.5602  12
   1   9 -10 639.820 131.049  10
   1  -9 -10 944.020 163.515  11
   1  -9 -10 616.250 145.496   8
   1  -9 -10 1013.26 184.944   6
  -1  -9  10 1069.49 183.829   2
  -1   9  10 760.640 152.955  17
  -1   9  10 847.101 168.092  20
  -1  -9  10 1062.05 184.851  19
   1   9 -10 718.359 149.639  20
  -1   9  10 932.187 172.457  18
  -1   9  10 571.296 134.052  19
  -1  -9  10 908.268 176.631  12
  -1   9  10 870.547 150.129  12
   1   9 -10 645.212 145.907  13
   1  -9  -9 3171.81 306.908   8
  -1   9   9 3245.36 300.748   9
   1  -9  -9 3757.42 310.165  11
   1  -9  -9 3212.37 311.423   6
  -1  -9   9 2920.55 275.833   2
   1  -9  -9 3041.28 275.956   5
   1   9  -9 2893.28 263.319   6
  -1   9   9 3767.53 329.984  17
  -1   9   9 3154.75 309.173  18
   1   9  -9 3226.30 299.739  20
  -1   9   9 3395.41 323.198  20
  -1  -9   9 2741.90 278.788  19
  -1   9   9 2714.27 259.265  12
  -1  -9   9 3290.01 304.324  15
   1   9  -9 3309.71 304.623  13
   1   9  -9 2678.22 248.994  14
  -1  -9   9 3277.18 306.757  12
   1  -9  -8 1450.14 182.877  11
  -1   9   8 1276.01 167.222  12
   1  -9  -8 1135.06 175.329   8
  -1   9   8 1214.33 177.874   9
   1  -9  -8 1109.91 159.880   5
   1  -9  -8 1334.74 196.733   6
   1   9  -8 1422.19 174.127   6
  -1  -9   8 1453.20 182.813   2
  -1  -9   8 1471.35 194.300  19
  -1   9   8 1638.96 212.852  20
   1   9  -8 1620.74 200.498  20
  -1   9   8 1144.89 177.150  18
   1   9  -8 1373.68 172.726  14
  -1  -9   8 1181.94 174.208  12
  -1  -9   8 1486.37 196.118  15
   1   9  -8 1458.60 190.733  13
   1  -9  -7 497.979 114.946   8
  -1   9   7 474.082 105.489   9
   1  -9  -7 496.442 105.292  11
   1  -9  -7 474.308 109.735   5
   1  -9  -7 457.370 88.0103   7
  -1  -9   7 639.997 119.804   2
   1  -9  -7 433.634 105.205   6
   1   9  -7 574.477 123.285  20
  -1   9   7 389.675 100.741  18
  -1   9   7 480.815 117.753  20
   1   9  -7 442.882 95.6342  13
   1   9  -7 422.424 95.5525  14
  -1  -9   7 480.414 106.044  12
  -1  -9   7 401.236 107.768  15
   1   9  -6 183.938 46.2810   9
   1  -9  -6 306.047 76.5608  11
  -1   9   6 138.580 49.0050  10
  -1   9   6 280.782 81.4500   9
   1  -9  -6 300.775 77.7743   5
   1  -9  -6 300.836 76.9183   7
  -1  -9   6 221.549 74.4027   2
   1  -9  -6 252.157 92.6074   6
   1   9  -6 383.650 95.3749  20
  -1   9   6 359.020 98.7260  18
  -1   9   6 148.577 68.8668  20
   1   9  -6 199.571 67.2600  14
  -1  -9   6 217.245 83.4234  15
   1   9  -6 384.063 93.7489  13
  -1  -9   6 219.195 68.9805  12
  -1   9   5 5020.44 315.181   9
   1  -9  -5 4749.67 276.537  11
  -1   9   5 4273.08 255.663  10
   1   9  -5 4439.36 244.942   9
   1  -9  -5 4497.69 273.682   7
   1  -9  -5 5046.29 325.511   5
  -1  -9   5 4607.81 281.627   2
  -1   9   5 5014.73 328.320  20
  -1   9   5 4595.28 316.009  18
   1   9  -5 4340.57 299.316  20
  -1  -9   5 4527.51 317.406  15
   1   9  -5 4727.68 307.849  14
   1   9  -5 4702.95 302.961  13
  -1  -9   5 4591.03 298.344  12
   1   9  -4 590.807 84.0454   9
   1  -9  -4 690.688 96.5866  11
  -1   9   4 572.885 103.478   9
   1  -9  -4 582.495 63.9527   4
   1  -9  -4 631.580 101.908   7
   1  -9  -4 778.098 126.753   5
  -1  -9   4 620.239 95.1810   2
   1   9  -4 519.375 61.9364   4
  -1   9   4 808.869 122.340  18
   1   9  -4 840.711 126.149  20
  -1   9   4 599.857 111.633  20
   1   9  -4 748.741 110.399  13
   1   9  -4 836.089 122.838  14
  -1  -9   4 631.410 87.8783  16
  -1  -9   4 610.875 110.622  15
   1  -9  -3 2659.06 209.118   7
   1  -9  -3 2742.41 179.807  11
  -1   9   3 2915.74 223.457   9
   1   9  -3 2646.32 183.454   9
   1  -9  -3 2946.56 236.162   5
  -1  -9   3 2631.24 190.490   2
  -1  -9   3 2883.15 232.784   5
   1   9  -3 2704.06 219.047  20
  -1   9   3 3076.03 237.553  18
  -1   9   3 2961.59 236.148  20
  -1  -9   3 2800.23 162.761  16
  -1  -9   3 2575.42 220.025  15
   1   9  -3 3101.89 225.065  13
  -1   9   3 3168.71 218.220  14
   1   9  -3 2819.07 225.113  14
  -1   9   2 181.421 60.9089   9
   1   9  -2 173.428 52.4438   9
   1  -9  -2 206.632 51.3618  11
   1  -9  -2 244.171 72.7754   5
   1  -9  -2 244.220 67.3942   7
  -1  -9   2 175.074 62.5752   5
  -1   9   2 168.394 61.1860  20
  -1   9   2 258.659 72.4855  18
   1   9  -2 196.196 54.1510  20
   1   9  -2 160.214 58.3130  13
   1  -9  -2 228.494 67.2839  15
   1   9  -2 219.860 62.8156  14
  -1   9   2 193.383 57.0465  14
  -1  -9   2 187.829 34.4353  16
  -1  -9   2 184.081 65.5494  15
   1   9  -1 106.488 49.9413   9
  -1   9   1 79.5439 34.7693   9
  -1  -9   1 121.697 44.6995  11
   1  -9  -1 87.5121 27.0961  11
   1  -9  -1 108.151 40.4256   5
  -1  -9   1 20.8607 40.0292   5
   1  -9  -1 90.2974 27.4652  16
  -1   9   1 256.081 70.3231  20
   1   9  -1 92.5757 46.8933  20
   1   9  -1-31.9729 45.8183  14
  -1   9   1 71.9334 34.2620  14
   1  -9  -1 112.878 58.0305  15
  -1   9   1 111.888 40.0174  13
  -1  -9   1 144.273 60.4155  15
   1   9  -1 21.9247 31.2576  13
   1   9   0 38.2314 43.1067   9
  -1  -9   0 69.7287 37.4946  11
  -1   9   0 18.3138 29.1446   9
   1  -9   0 41.2540 26.6851  11
   1   9   0 38.1779 44.8249  10
  -1  -9   0 125.405 62.2485   5
   1  -9   0 152.555 61.5025   5
   1   9   0 38.2844 45.7819  20
  -1   9   0 13.1751 34.6324  20
  -1   9   0-33.1285 40.7224  13
  -1   9   0 1.27616 36.6490  14
   1  -9   0 63.9144 29.5586  16
   1  -9   0-4.52694 39.6195  15
   1   9   0 37.3300 37.4607  13
  -1  -9   0 14.3144 45.5122  15
   1   9   0 81.6751 42.8457  14
   1   9   1 1921.95 179.355  10
   1  -9   1 1952.76 125.141  11
  -1  -9  -1 1914.34 155.658  11
  -1   9  -1 2103.86 176.410   9
   1   9   1 2038.57 175.299   9
   1  -9   1 1835.97 125.992   2
  -1  -9  -1 1958.90 187.752   5
   1  -9   1 2164.73 205.708   5
   1   9   1 2003.98 185.955  18
  -1   9  -1 2320.54 201.296  20
   1  -9   1 1827.56 128.159  16
   1   9   1 1977.71 181.395  20
  -1  -9  -1 1902.86 172.478  15
  -1   9  -1 1960.23 158.322  13
   1   9   1 2284.16 184.982  13
   1  -9   1 2246.35 195.915  15
  -1   9  -1 2307.99 196.672  14
  -1  -9  -2 379.289 79.7011  11
   1   9   2 315.843 75.7709   9
   1   9   2 286.817 68.3909  10
  -1   9  -2 275.496 65.1099   9
  -1  -9  -2 334.472 85.5903   5
   1  -9   2 247.686 35.8164   1
   1  -9   2 302.580 54.9177   2
   1   9   2 329.940 75.7277  20
  -1   9  -2 257.564 69.7441  20
   1   9   2 170.604 56.4736  18
  -1   9  -2 317.002 79.7972  14
  -1  -9  -2 223.813 63.9131  15
   1  -9   2 316.436 59.0360  16
   1  -9   2 262.895 78.2338  15
  -1   9  -2 298.155 69.4536  13
   1   9   3 5367.45 309.922  10
  -1  -9  -3 6194.48 322.465  11
  -1   9  -3 5937.94 318.196   9
   1   9   3 6351.03 348.518   9
  -1  -9  -3 6554.67 369.503   5
  -1  -9  -3 6592.36 371.143   6
   1   9   3 6078.43 351.296  20
   1  -9   3 5980.55 295.972  16
   1   9   3 6439.74 363.753  18
  -1   9  -3 6436.23 365.810  20
  -1   9  -3 5466.84 305.505  13
   1  -9   3 6409.90 362.190  15
  -1   9  -3 5783.59 345.178  14
  -1   9  -4 1091.26 129.931   9
   1   9   4 898.636 118.423  10
  -1  -9  -4 1097.82 134.435  11
   1   9   4 901.660 131.108   9
  -1  -9  -4 1005.56 144.476   6
  -1  -9  -4 1206.72 157.834   5
  -1  -9  -4 983.656 113.843   7
   1  -9   4 1113.06 130.929  16
  -1   9  -4 994.305 144.183  20
   1   9   4 985.396 141.917  18
   1   9   4 1005.61 140.788  20
  -1   9  -4 1146.61 150.190  14
   1  -9   4 1102.69 154.426  15
  -1   9  -4 1077.31 133.008  13
   1   9   5 2116.34 211.155   9
  -1  -9  -5 1992.95 163.717   7
  -1   9  -5 2039.39 182.022   9
   1   9   5 1685.59 153.160  10
  -1  -9  -5 1986.36 193.136  11
   1  -9   5 2105.79 184.250   2
  -1  -9  -5 2130.21 211.766   5
  -1  -9  -5 2237.78 224.363   6
   1   9   5 2392.47 231.430  18
   1   9   5 1828.09 200.254  20
  -1   9  -5 2015.94 214.502  20
   1  -9   5 1946.75 184.690  16
   1  -9   5 2226.36 221.730  15
  -1   9  -5 2067.62 194.676  13
  -1   9  -5 2165.17 213.439  14
   1   9   6 3494.75 285.794   9
  -1   9  -6 3446.35 247.918   9
  -1  -9  -6 3379.28 271.268  11
  -1  -9  -6 3287.82 283.701   6
   1  -9   6 3483.88 249.749   2
  -1  -9  -6 3522.33 285.036   5
   1   9   6 3685.10 302.390  18
   1   9   6 3562.50 294.630  20
  -1   9  -6 3659.75 302.009  20
   1  -9   6 3755.49 277.333  16
  -1   9  -6 3508.32 271.663  13
   1  -9   6 2980.05 265.193  12
   1  -9   6 3543.88 286.938  15
   1   9   6 3103.33 230.353  12
  -1   9  -6 3674.34 288.734  14
  -1   9  -7 35.0600 39.6506   9
  -1  -9  -7 98.4692 56.1054  11
  -1  -9  -7 233.379 87.0038   5
   1  -9   7 10.9826 41.4386   2
  -1  -9  -7 41.7746 71.3190   6
   1   9   7 119.144 67.4087  18
   1   9   7 75.0269 63.8638  20
   1   9   7 94.1429 79.2247  17
   1  -9   7 143.737 71.2662  15
   1  -9   7 119.752 68.9614  16
  -1   9  -7 199.698 79.7929  14
  -1   9  -7 206.892 81.1260  13
   1   9   7 122.328 55.2451  12
   1  -9   7-4.37521 54.0265  12
  -1  -9  -8 1110.17 171.774  11
  -1  -9  -8 1399.27 199.129   8
  -1   9  -8 1225.80 180.138   6
   1  -9   8 934.166 148.942   2
  -1  -9  -8 1097.71 168.924   5
  -1  -9  -8 1180.90 186.990   6
   1   9   8 998.462 173.941  18
   1   9   8 1154.25 190.551  17
   1   9   8 873.383 156.823  19
   1   9   8 1170.25 184.191  20
   1  -9   8 1086.85 175.358  12
  -1   9  -8 973.060 155.117  14
  -1   9  -8 1051.58 167.945  13
   1  -9   8 896.441 160.258  16
   1  -9   8 966.726 162.898  15
  -1  -9  -9 15.1081 67.2777  11
  -1  -9  -9-37.9270 58.1238   8
  -1   9  -9-13.5840 52.0796   6
  -1  -9  -9 28.1496 57.7317   5
   1  -9   9 4.13436 55.1680   2
  -1  -9  -9-77.3269 81.2587   6
   1   9   9 7.71070 53.4482  20
   1   9   9 24.3100 45.9770  18
   1   9   9 47.4263 77.5260  17
   1   9   9-73.2292 74.0453  19
  -1   9  -9 49.6156 54.7843  14
   1  -9   9 106.205 63.4487  15
   1  -9   9 41.6546 75.6300  16
   1  -9   9 50.2483 60.6136  12
  -1   9  -9 21.8688 48.5942  13
  -1  -9 -10 171.319 88.6697   8
  -1  -9 -10 305.949 113.370  11
  -1  -9 -10 169.181 75.3690   5
   1  -9  10 241.858 99.8961   2
  -1  -9 -10 303.643 118.714   6
  -1   9 -10 312.986 113.281   6
   1   9  10 227.003 97.4660  19
   1   9  10 264.452 101.367  20
   1   9  10 195.195 90.3323  18
   1  -9  10 52.2571 65.4530  19
   1   9  10 309.454 117.933  17
   1  -9  10 220.472 95.3704  15
   1  -9  10 266.400 120.519  16
  -1   9 -10 77.1718 69.7257  13
   1  -9  10 258.361 116.329  12
  -1  -9 -11 270.470 111.876   8
  -1  -9 -11 297.732 104.293  11
  -1  -9 -11 227.495 104.897   6
   1  -9  11 30.2942 67.7867   2
   1   9  11 49.7608 73.5796  20
   1   9  11 94.9595 77.1073  17
   1   9  11 148.099 88.9209  19
   1   9  11 359.900 131.444  18
   1  -9  11 358.080 124.773  19
   1  -9  11 69.9356 73.8409  12
   1  -9  11 45.8071 81.2342  16
   1  -9  11 83.5264 78.0536  15
  -1   9 -11 193.810 99.7238  13
  -1  -9 -12-55.8797 87.3161   8
  -1  -9 -12 69.3256 97.8433  11
  -1  -9 -12 69.4674 69.1723   6
   1   9  12-14.4523 80.1596  17
   1  -9  12 51.0351 63.6007  19
   1   9  12-38.7022 75.9001  20
  -1   9 -12-62.6473 84.4390  13
   1  -9  12 17.5353 74.9875  16
   1  -9  12-23.3216 89.4809  12
   1  -9  13 180.679 101.303  19
   1 -10 -13 199.451 98.4125  11
   1 -10 -13 238.606 121.643   6
  -1 -10  13 174.443 111.852   2
  -1  10  13 122.847 99.1724  19
  -1  10  13 70.7714 69.9316  17
  -1  10  13 118.305 79.0925  20
  -1 -10  13 303.213 127.795  19
  -1 -10  13 104.946 69.2324  15
   1 -10 -12-9.40691 58.0527  11
   1 -10 -12 14.6229 55.2634   8
   1 -10 -12 109.222 87.9890   6
  -1 -10  12-11.5365 54.8183   2
  -1  10  12 80.5384 75.7997  19
   1  10 -12 126.573 102.987  20
  -1  10  12 168.576 95.0145  20
  -1  10  12 13.4810 57.4551  17
  -1 -10  12-16.8352 65.2857  15
  -1 -10  12 134.891 78.6093  12
   1  10 -12-45.1036 82.9284  13
   1 -10 -11 22.8587 56.7956  11
   1 -10 -11 237.672 98.0666   8
  -1 -10  11 144.192 94.5707   2
   1 -10 -11 77.6575 78.8473   6
  -1  10  11 50.5209 47.7327  17
  -1  10  11 36.3220 66.0386  19
  -1  10  11 38.8092 57.7777  20
   1  10 -11 21.9594 54.1527  20
  -1 -10  11 150.845 97.9668  12
   1  10 -11 3.95670 56.6448  13
  -1 -10  11 149.765 86.0162  15
   1 -10 -10 433.011 120.517  11
   1  10 -10 132.462 67.4591  10
   1 -10 -10 188.245 88.7379   8
  -1 -10  10 445.097 127.632   2
   1 -10 -10 275.800 115.766   6
  -1  10  10 357.872 110.783  20
  -1  10  10 331.664 108.296  17
   1  10 -10 293.319 118.009  20
  -1  10  10 365.502 114.637  19
  -1  10  10 384.401 106.512  12
  -1 -10  10 263.671 113.561  15
  -1 -10  10 364.167 119.419  12
   1  10 -10 329.138 110.468  13
  -1  10   9 664.226 140.039   9
   1 -10  -9 637.963 132.839  11
   1  10  -9 413.005 115.460  10
   1 -10  -9 718.882 148.881   8
   1 -10  -9 434.471 131.505   6
   1 -10  -9 565.490 121.909   5
  -1 -10   9 627.654 141.336   2
  -1  10   9 529.300 131.747  18
   1  10  -9 593.772 139.194  20
  -1  10   9 516.957 135.244  20
   1  10  -9 494.437 114.105  14
  -1 -10   9 374.635 120.239  15
   1  10  -9 488.661 135.351  13
  -1 -10   9 644.740 140.927  12
  -1  10   9 432.146 108.888  12
   1 -10  -8 2946.91 266.139  11
  -1  10   8 2989.95 285.129   9
   1 -10  -8 2702.30 277.299   8
  -1 -10   8 2944.90 268.062   2
   1 -10  -8 2389.60 252.058   5
   1 -10  -8 3080.34 303.693   6
  -1  10   8 2912.91 290.638  18
  -1  10   8 2952.85 299.024  20
   1  10  -8 3000.08 287.910  20
   1  10  -8 2665.97 270.170  13
  -1 -10   8 2606.95 275.980  15
   1  10  -8 2756.24 258.606  14
  -1 -10   8 2779.77 277.010  12
  -1  10   8 2641.32 248.707  12
   1 -10  -7 771.493 146.735   8
   1 -10  -7 732.381 128.292  11
  -1  10   7 855.291 144.784   9
   1 -10  -7 724.880 111.106   7
   1 -10  -7 911.353 148.449   5
   1 -10  -7 1014.44 164.831   6
  -1 -10   7 769.760 129.954   2
  -1  10   7 1191.14 179.523  18
   1  10  -7 627.369 127.039  20
  -1  10   7 798.995 148.055  20
  -1 -10   7 574.703 122.792  12
   1  10  -7 998.993 154.939  13
   1  10  -7 993.461 152.518  14
  -1 -10   7 843.635 156.389  15
   1 -10  -6 1167.31 149.744  11
  -1  10   6 1185.44 132.832  10
   1 -10  -6 1238.33 147.398   7
  -1  10   6 1443.46 180.444   9
  -1 -10   6 1542.40 174.748   2
   1 -10  -6 1450.23 185.065   5
  -1  10   6 804.574 136.072  18
  -1  10   6 1623.12 200.815  20
   1  10  -6 1422.91 179.784  20
   1  10  -6 1429.08 175.453  14
   1  10  -6 1378.61 175.774  13
  -1 -10   6 1014.00 153.879  12
  -1 -10   6 1358.50 185.046  15
   1 -10  -5-25.5617 37.9110  11
  -1  10   5-9.46047 37.5149   9
  -1  10   5-15.8196 34.1243  10
   1  10  -5-5.82061 29.0552   9
  -1 -10   5-18.5122 39.2526   2
   1 -10  -5 33.4741 61.9089   5
   1 -10  -5 35.9840 45.4911   7
  -1  10   5 61.1574 55.7695  20
  -1  10   5 0.91623 38.8936  18
   1  10  -5 33.1973 53.1037  20
  -1 -10   5-0.18707 27.8820  16
  -1 -10   5 4.61498 66.5856  15
   1  10  -5 14.3244 49.8152  13
   1  10  -5 14.0942 54.3133  14
  -1  10   4 3556.95 269.145   9
   1 -10  -4 4227.07 274.954   7
   1  10  -4 3577.54 226.413   9
   1 -10  -4 3282.94 221.222  11
  -1 -10   4 2977.83 219.987   2
   1 -10  -4 3692.99 284.404   5
  -1  10   4 3435.75 273.306  18
  -1  10   4 3282.24 270.137  20
  -1 -10   4 3083.57 197.280  16
   1  10  -4 3106.17 255.402  20
  -1 -10   4 3785.68 290.592  15
   1  10  -4 3607.41 270.953  14
   1  10  -4 3308.43 253.003  13
   1  10  -3 881.597 111.334   9
   1 -10  -3 788.427 101.130  11
  -1  10   3 963.320 134.370   9
  -1 -10   3 817.901 130.228   5
  -1 -10   3 729.314 106.057   2
   1 -10  -3 948.136 131.908   7
   1 -10  -3 931.113 140.304   5
  -1  10   3 775.690 127.181  18
   1  10  -3 918.617 135.639  20
  -1  10   3 810.725 133.050  20
   1  10  -3 931.988 135.671  14
   1  10  -3 747.431 117.692  13
  -1  10   3 906.166 124.925  14
  -1 -10   3 1077.62 149.058  15
  -1  10   2 14714.5 594.595   9
  -1 -10   2 14106.3 525.942  11
   1 -10  -2 13796.3 494.065  11
   1 -10  -2 14404.2 591.971   7
   1  10  -2 14681.7 549.577   9
   1 -10  -2 15832.6 644.910   5
  -1 -10   2 16100.8 642.948   5
  -1 -10   2 13666.4 527.542   2
  -1  10   2 15037.6 621.826  20
  -1  10   2 15893.8 631.416  18
   1  10  -2 14787.0 601.885  20
   1 -10  -2 14762.8 597.855  15
  -1 -10   2 14928.7 613.144  15
   1  10  -2 14793.6 582.988  13
  -1  10   2 14325.7 582.630  14
   1  10  -2 15694.9 619.200  14
  -1  10   1 2368.74 201.062   9
   1  10  -1 2250.96 186.244   9
   1 -10  -1 2141.71 145.326  11
  -1 -10   1 2349.61 171.942  11
  -1 -10   1 2393.48 222.041   5
   1 -10  -1 2586.67 231.691   5
   1  10  -1 2210.47 201.513  20
  -1  10   1 2288.38 212.704  20
   1  10  -1 1905.16 188.892  14
  -1  10   1 2302.57 202.832  14
   1 -10  -1 2403.27 208.829  15
  -1 -10   1 2271.01 206.776  15
   1  10  -1 2195.63 190.333  13
  -1  10   1 2255.62 174.762  13
   1 -10   0 5181.93 244.033  11
   1  10   0 6447.71 334.551   9
  -1 -10   0 5923.94 297.168  11
   1  10   0 6184.78 356.781  10
  -1  10   0 6330.23 338.434   9
   1 -10   0 5272.88 244.324   2
  -1 -10   0 6118.38 366.396   5
   1 -10   0 6685.49 382.752   5
   1  10   0 6613.78 361.345  20
   1 -10   0 5484.82 231.915  16
  -1  10   0 6626.67 372.593  20
   1 -10   0 6349.61 359.073  15
   1  10   0 6434.95 354.410  14
  -1  10   0 6233.18 309.753  13
  -1  10   0 6527.80 358.135  14
  -1 -10   0 6421.55 355.516  15
   1  10   0 6621.30 342.379  13
   1  10   1 2447.22 203.247   9
  -1  10  -1 2211.67 191.453   9
   1 -10   1 2115.91 138.571  11
   1  10   1 2138.82 199.800  10
  -1 -10  -1 2265.76 175.913  11
   1 -10   1 2048.48 141.222   2
  -1 -10  -1 2202.65 212.529   5
   1 -10   1 2155.82 214.555   5
   1  10   1 2063.29 202.486  18
  -1  10  -1 2484.15 223.221  20
   1 -10   1 2259.87 144.704  16
   1  10   1 2510.05 217.737  20
  -1  10  -1 2596.32 220.296  14
  -1 -10  -1 2502.65 211.115  15
  -1  10  -1 2188.91 176.817  13
   1 -10   1 2393.30 215.234  15
   1  10   2 523.450 102.335  10
   1  10   2 529.086 100.043   9
   1 -10   2 503.652 71.3721  11
  -1 -10  -2 716.265 105.462  11
  -1  10  -2 529.171 95.7801   9
  -1 -10  -2 508.153 107.025   5
   1  10   2 798.767 127.323  20
  -1  10  -2 526.188 104.003  20
   1  10   2 442.838 95.6606  18
  -1 -10  -2 668.342 107.427  15
   1 -10   2 565.308 109.547  15
   1 -10   2 477.268 71.0254  16
  -1  10  -2 583.638 110.672  14
  -1  10  -2 551.453 91.7063  13
   1  10   3 234.297 72.7795  10
   1  10   3 211.560 73.6846   9
  -1 -10  -3 258.053 70.4284  11
  -1  10  -3 151.591 58.0892   9
  -1 -10  -3 142.281 69.9681   5
   1  10   3 269.339 86.7487  20
  -1  10  -3 107.434 49.0785  20
   1  10   3 102.393 52.2570  18
  -1  10  -3 261.984 74.1164  14
  -1  10  -3 272.512 72.2092  13
   1 -10   3 138.211 62.9950  15
   1 -10   3 91.6796 39.8637  16
   1  10   4 91.7202 62.1147   9
  -1  10  -4 39.9285 41.4497   9
  -1 -10  -4 101.022 58.4749  11
   1  10   4 24.1322 41.1151  10
  -1 -10  -4 41.0016 37.1208   7
   1 -10   4-8.74921 25.1419   2
  -1 -10  -4 19.9812 43.3040   6
  -1 -10  -4 98.2232 61.8973   5
  -1  10  -4 62.4913 55.1136  20
   1  10   4-17.0588 62.6886  18
   1  10   4-11.9698 37.6816  20
  -1  10  -4 22.6750 32.4600  13
   1 -10   4 113.203 69.3173  15
  -1  10  -4 47.9572 45.0054  14
   1 -10   4-28.2799 40.6876  16
  -1 -10  -5 1919.78 170.309   7
   1  10   5 1679.56 194.850   9
   1  10   5 1678.93 164.593  10
  -1 -10  -5 1816.14 189.937  11
  -1  10  -5 1736.32 175.489   9
  -1 -10  -5 1861.92 215.739   6
   1 -10   5 1730.90 166.173   2
  -1 -10  -5 1961.49 216.977   5
   1  10   5 1965.34 218.357  18
   1  10   5 2233.26 233.033  20
  -1  10  -5 1845.00 211.621  20
   1 -10   5 2055.81 192.332  16
  -1  10  -5 2104.14 201.788  13
   1 -10   5 1907.51 214.069  15
  -1  10  -5 1931.68 210.554  14
   1  10   6-34.7067 44.0764   9
   1  10   6 110.498 47.9424  12
  -1  10  -6 63.7160 54.0621   9
  -1 -10  -6 84.9160 57.7425  11
   1 -10   6 12.2085 40.4953   2
  -1 -10  -6-33.4785 59.3737   5
  -1 -10  -6 22.5061 55.1606   6
   1  10   6-8.24035 57.5167  20
   1  10   6 138.925 77.4949  18
  -1  10  -6 13.6184 50.2247  20
  -1  10  -6 71.4640 67.8146  14
  -1  10  -6 44.9108 40.2799  13
   1 -10   6 37.6692 50.7775  15
   1 -10   6 55.8996 51.7896  16
  -1 -10  -7 77.2663 61.0420  11
   1  10   7 180.179 82.7551   9
  -1 -10  -7 243.188 92.2957   5
   1 -10   7 224.648 77.5401   2
  -1 -10  -7 224.459 84.6867   6
   1  10   7 68.6709 61.2892  20
   1  10   7-2.48030 54.2054  18
  -1  10  -7 214.688 84.0099  20
   1  10   7-6.71342 57.8109  17
   1 -10   7 230.727 91.4076  15
  -1  10  -7-26.9963 64.3582  14
  -1  10  -7 134.536 67.1524  13
   1 -10   7 77.4330 56.1555  16
  -1 -10  -8 31.5188 54.8139   8
  -1 -10  -8 10.0018 59.5631  11
  -1 -10  -8 16.4078 55.2561   5
  -1 -10  -8-21.7561 59.6388   6
   1 -10   8 32.7743 53.1539   2
  -1  10  -8 108.155 78.7714   6
  -1  10  -8 39.2166 69.0890  20
   1  10   8 24.6721 58.3096  17
   1  10   8-61.2674 61.4243  19
   1  10   8 37.0399 61.4335  20
   1  10   8-36.6901 61.1716  18
  -1  10  -8 89.9652 53.1377  14
   1 -10   8 114.540 80.6411  16
  -1  10  -8-9.66578 41.6417  13
   1 -10   8 174.532 90.3968  12
   1 -10   8-79.6790 68.9461  15
  -1 -10  -9 263.638 113.042   8
  -1 -10  -9 265.660 108.611  11
  -1 -10  -9 124.475 69.7826   5
  -1 -10  -9 246.344 119.828   6
  -1  10  -9 207.662 88.4374   6
   1  10   9 178.629 83.1888  17
  -1  10  -9 209.853 97.8391  20
   1  10   9-44.2695 90.6309  18
   1  10   9 71.1509 70.6580  20
   1  10   9 194.712 95.8102  19
  -1  10  -9 115.368 68.7659  13
   1 -10   9 360.698 124.159  15
  -1  10  -9 103.339 66.5554  14
   1 -10   9-6.14877 58.7260  16
   1 -10   9 317.237 118.131  12
  -1 -10 -10 79.0087 79.8699   8
  -1 -10 -10 103.984 74.9319  11
  -1 -10 -10 71.4355 98.1884   6
  -1  10 -10-62.3593 83.8317   6
   1  10  10 215.236 94.2060  19
   1  10  10 13.3032 67.2417  17
   1  10  10-2.22210 49.6937  18
  -1  10 -10 101.535 80.8362  20
   1  10  10 32.0369 60.5160  20
  -1  10 -10 114.774 80.6024  14
   1 -10  10 4.71448 54.3082  15
   1 -10  10 51.4355 68.4996  12
  -1  10 -10 30.9092 61.3783  13
   1 -10  10-4.83090 73.2305  16
  -1 -10 -11 1162.08 216.637   8
  -1 -10 -11 1339.36 230.879  11
  -1 -10 -11 1409.10 246.266   6
   1  10  11 986.977 195.286  19
   1  10  11 1300.44 237.384  17
   1  10  11 1060.05 215.111  18
   1  10  11 1399.80 237.528  20
   1 -10  11 1238.59 220.536  12
  -1  10 -11 1227.04 216.315  13
   1 -10  11 1115.79 198.690  15
   1 -10  11 1018.24 204.090  16
  -1 -10 -12 288.714 117.164  11
  -1 -10 -12 453.858 150.323   8
   1  10  12 298.588 140.337  17
   1  10  12 369.305 132.417  20
   1 -10  12 219.113 103.790  16
  -1  10 -12 765.835 182.581  13
   1 -11 -12-33.2927 84.3456   8
   1 -11 -12 138.484 87.3714  11
   1 -11 -12 87.4012 80.8078   6
  -1  11  12 190.693 99.2493  17
   1  11 -12-46.9576 90.3512  20
  -1  11  12 93.6562 71.8120  19
  -1  11  12 9.92258 56.7426  20
  -1 -11  12-55.7783 89.4603  12
   1  11 -12 269.862 114.633  13
  -1 -11  12 206.693 94.2336  16
  -1 -11  12 144.391 107.285  15
   1 -11 -11 85.4457 76.5816  11
   1 -11 -11 91.6210 86.4395   8
  -1 -11  11 112.340 66.0346   2
   1 -11 -11-32.1265 71.4832   6
  -1  11  11 173.128 109.133  17
  -1  11  11 25.4129 60.9711  20
   1  11 -11 47.4555 74.8995  20
  -1  11  11 115.537 89.4295  19
   1  11 -11 106.983 70.6165  13
  -1 -11  11-9.09677 71.7849  15
  -1 -11  11 20.7935 61.9526  12
   1  11 -10 624.329 147.665  10
   1 -11 -10 762.012 173.812   8
   1 -11 -10 465.914 123.646  11
   1 -11 -10 691.872 160.435   6
  -1 -11  10 704.364 155.589   2
  -1  11  10 593.426 153.279  17
   1  11 -10 552.069 148.217  20
  -1  11  10 750.320 167.875  19
  -1  11  10 673.624 161.791  20
   1  11 -10 821.036 174.804  13
   1  11 -10 342.647 100.399  14
  -1 -11  10 672.181 168.769  15
  -1 -11  10 752.602 166.443  12
   1 -11  -9 1677.90 235.625   8
   1  11  -9 1532.39 218.074  10
  -1  11   9 1667.04 229.841   9
   1 -11  -9 1417.62 197.442  11
  -1  11   9 1071.16 172.400  12
  -1 -11   9 1535.26 209.300   2
   1 -11  -9 1625.27 220.400   5
  -1  11   9 1261.88 213.407  20
  -1  11   9 1362.37 219.692  18
   1  11  -9 1532.28 221.772  20
  -1 -11   9 1790.41 236.798  12
   1  11  -9 1310.02 188.364  14
  -1 -11   9 1530.88 229.187  15
   1  11  -9 1751.87 230.679  13
  -1  11   8 124.024 66.7656  12
  -1  11   8 67.9455 73.0417   9
   1 -11  -8 145.586 78.1058  11
   1  11  -8 59.7431 77.5733  10
   1 -11  -8 16.7821 64.3235   8
   1 -11  -8-0.77178 54.8742   5
  -1 -11   8-65.3098 56.1176   2
  -1  11   8 198.456 99.1458  20
  -1  11   8 32.1295 43.1564  18
   1  11  -8 32.9185 49.8595  20
  -1 -11   8 63.2452 63.2586  12
   1  11  -8-6.18571 53.9032  13
  -1 -11   8 78.0735 56.5078  16
   1  11  -8-14.8867 51.6834  14
  -1 -11   8 53.0162 64.4970  15
   1 -11  -7 140.787 54.8343  11
  -1  11   7 175.878 85.0174   9
  -1 -11   7 174.558 78.1498   2
   1 -11  -7 98.7902 54.9948   5
   1  11  -7 43.9358 44.1292  20
  -1  11   7 97.3553 66.1788  18
  -1  11   7 109.833 59.7590  20
  -1 -11   7 68.3745 76.5796  15
   1  11  -7 141.685 67.2863  14
   1  11  -7 131.808 73.5358  13
   1 -11  -6 2226.14 209.487  11
  -1  11   6 2416.53 245.922   9
   1 -11  -6 2394.20 218.460   7
  -1 -11   6 2613.00 231.475   2
   1 -11  -6 2531.61 260.545   5
  -1  11   6 2560.73 263.179  20
   1  11  -6 2449.62 248.587  20
  -1  11   6 2593.40 265.727  18
   1  11  -6 2714.78 256.110  13
  -1 -11   6 2745.61 272.362  15
   1  11  -6 2334.20 237.975  14
  -1  11   5 4042.85 312.981   9
   1 -11  -5 3922.51 267.536  11
  -1  11   5 3760.14 268.370  10
   1 -11  -5 4248.43 294.259   7
  -1 -11   5 4264.12 285.683   2
   1 -11  -5 4530.14 340.618   5
   1  11  -5 4500.08 331.014  20
  -1  11   5 4511.45 344.705  20
  -1  11   5 3811.02 315.413  18
   1  11  -5 4127.91 316.990  14
  -1 -11   5 4208.89 331.507  15
   1  11  -5 3801.84 296.624  13
   1 -11  -4 2554.38 226.006   7
  -1  11   4 2576.25 222.931  10
   1 -11  -4 2596.47 199.125  11
  -1  11   4 2364.37 230.471   9
   1  11  -4 2350.01 189.520   9
  -1 -11   4 2198.47 194.416   2
   1 -11  -4 2805.13 260.093   5
  -1  11   4 2453.41 242.592  18
   1  11  -4 2841.85 253.538  20
  -1  11   4 2559.22 251.336  20
   1  11  -4 2904.14 254.657  14
  -1 -11   4 2266.53 238.285  15
   1  11  -4 2485.70 228.946  13
   1  11  -3 14.1732 35.0755   9
  -1  11   3-16.0030 45.5140   9
   1 -11  -3-17.2373 28.6300  11
  -1 -11   3 39.8921 36.0286   2
   1 -11  -3-0.80151 58.4299   7
  -1 -11   3 50.8208 71.3801   5
   1 -11  -3 60.7813 78.8585   5
   1  11  -3 24.0290 41.5031  20
  -1  11   3-18.7327 51.7741  20
  -1  11   3-10.2799 43.8880  18
  -1  11   3-11.4747 40.0989  14
   1  11  -3-45.7703 55.3138  14
  -1 -11   3 161.568 76.7161  15
   1  11  -3 51.5318 53.2099  13
   1  11  -2 85.7002 55.3882   9
  -1  11   2 148.415 69.6739   9
  -1 -11   2 54.7826 30.3951  11
  -1 -11   2 27.3741 28.4498   2
   1 -11  -2-1.15588 50.4384   7
  -1 -11   2-27.3593 63.7239   5
   1 -11  -2-27.3151 42.8554   5
  -1  11   2 21.9444 44.9644  18
  -1  11   2 140.374 76.7356  20
   1  11  -2 79.6178 48.7017  20
  -1  11   2 58.4977 43.3845  14
   1  11  -2-10.2017 54.9325  14
   1  11  -2 136.985 60.2146  13
   1 -11  -2 148.186 73.6170  15
  -1 -11   2 141.572 69.4777  15
   1  11  -1 7600.03 436.344  10
   1  11  -1 8069.36 399.293   9
  -1  11   1 8666.04 434.913   9
  -1 -11   1 8011.35 367.175  11
   1 -11  -1 8916.65 477.834   5
  -1 -11   1 8793.78 470.346   5
   1  11  -1 8341.52 441.540  20
  -1  11   1 8235.49 448.935  18
  -1  11   1 8392.21 453.982  20
  -1  11   1 7541.89 415.346  14
   1 -11  -1 8348.51 441.938  15
  -1 -11   1 8339.67 443.006  15
   1  11  -1 8067.71 413.559  13
  -1  11   1 7956.47 378.662  13
   1  11  -1 8366.02 440.316  14
   1  11   0-26.4304 38.0631  10
  -1 -11   0-19.3736 33.6359  11
   1  11   0 15.6427 35.2713   9
  -1  11   0 5.68590 36.1427   9
  -1 -11   0 45.4323 61.2491   5
   1 -11   0 110.580 81.7384   5
   1  11   0-8.26625 39.3712  20
  -1  11   0 9.82231 49.8555  20
  -1  11   0 66.0216 46.1272  13
   1  11   0 65.7879 64.6541  14
  -1 -11   0 69.0120 67.1892  15
  -1  11   0 163.776 73.3328  14
   1  11   0 30.4698 33.7942  13
   1 -11   0-79.0591 62.2209  15
   1  11   1 7929.02 417.761   9
  -1 -11  -1 8123.92 383.956  11
   1  11   1 8028.19 434.565  10
  -1  11  -1 8358.39 419.652   9
  -1 -11  -1 9218.19 480.331   5
   1 -11   1 8520.65 472.050   5
   1  11   1 8161.95 448.645  18
   1  11   1 8360.90 447.265  20
  -1  11  -1 8470.69 459.335  20
  -1  11  -1 8448.54 449.141  14
  -1 -11  -1 8236.37 434.054  15
   1 -11   1 8220.37 446.307  15
  -1  11  -1 7745.98 387.193  13
   1  11   2 1496.74 171.844   9
  -1  11  -2 1492.59 162.098   9
   1  11   2 1346.10 166.077  10
  -1 -11  -2 1340.92 148.931  11
  -1 -11  -2 1435.35 184.432   5
  -1  11  -2 1483.78 185.065  20
   1  11   2 1268.81 172.068  18
   1  11   2 1238.28 162.335  20
   1 -11   2 1265.30 170.035  15
  -1  11  -2 1491.48 183.761  14
  -1  11  -2 1252.42 145.339  13
  -1 -11  -2 1398.06 168.458  15
   1  11   3 3706.06 282.193   9
  -1 -11  -3 2925.12 230.726  11
  -1  11  -3 2784.61 230.335   9
   1  11   3 3172.49 250.494  10
  -1 -11  -3 2760.21 230.585   7
  -1 -11  -3 2792.33 262.186   5
  -1  11  -3 2867.91 264.741  20
   1 -11   3 2816.07 196.073  16
   1  11   3 2907.77 260.176  20
   1  11   3 3398.13 282.294  18
  -1  11  -3 2763.96 226.719  13
  -1  11  -3 3322.91 276.388  14
   1 -11   3 2666.33 252.846  15
   1  11   4 498.992 95.6796  10
  -1  11  -4 405.059 88.2783   9
   1  11   4 475.926 108.840   9
  -1 -11  -4 560.912 106.081  11
  -1 -11  -4 397.039 84.9985   7
  -1 -11  -4 468.302 117.559   5
  -1  11  -4 309.358 94.1223  20
   1  11   4 493.036 112.577  20
   1  11   4 549.329 122.957  18
   1 -11   4 438.348 109.062  15
  -1  11  -4 465.958 101.258  13
  -1  11  -4 578.107 125.969  14
   1 -11   4 469.995 86.6618  16
   1  11   5 412.522 89.8808  10
  -1  11  -5 344.043 81.1605   9
   1  11   5 375.935 99.6021   9
  -1 -11  -5 290.975 80.9968  11
  -1 -11  -5 446.223 112.627   5
  -1 -11  -5 383.519 111.432   6
   1  11   5 486.192 115.155  20
  -1  11  -5 406.996 111.287  20
   1  11   5 485.828 123.877  18
   1 -11   5 516.909 101.966  16
  -1  11  -5 685.517 134.598  14
   1 -11   5 379.540 101.832  15
  -1  11  -5 209.923 70.8641  13
   1  11   6 103.326 65.1698   9
  -1 -11  -6 214.860 81.4578  11
  -1  11  -6 123.709 57.1427   9
  -1 -11  -6 200.104 86.1221   5
  -1 -11  -6 226.224 92.4491   6
  -1  11  -6 394.660 111.247  20
   1  11   6 306.301 104.630  18
   1  11   6 97.4251 57.2916  20
   1 -11   6 102.454 75.0532  15
  -1  11  -6 247.864 87.6677  14
  -1  11  -6 149.532 62.5206  13
   1 -11   6 198.098 72.6968  16
  -1 -11  -7 21.5657 63.5367  11
   1  11   7 9.65034 43.3511   9
  -1 -11  -7 0.30006 46.9182   5
  -1 -11  -7-71.0566 71.1247   6
   1  11   7-28.0105 51.4245  17
   1  11   7 69.5116 55.8392  18
  -1  11  -7 7.56741 51.5107  20
  -1  11  -7 21.9068 64.1999  14
   1 -11   7 107.577 64.7710  16
  -1  11  -7-33.2177 48.8591  13
   1 -11   7-11.0952 68.3376  15
  -1 -11  -8 1270.85 191.994  11
  -1 -11  -8 1563.63 226.970   8
  -1 -11  -8 1987.08 251.451   5
  -1 -11  -8 1593.24 234.961   6
  -1  11  -8 1659.28 231.149   6
   1  11   8 1717.33 237.484  20
   1  11   8 1568.66 247.090  17
   1  11   8 1587.89 220.965  19
  -1  11  -8 1502.74 223.073  20
   1  11   8 1574.16 230.536  18
  -1  11  -8 1349.34 199.705  14
   1 -11   8 1648.56 230.368  15
  -1  11  -8 1365.60 198.850  13
   1 -11   8 1611.21 211.334  16
  -1 -11  -9 101.810 79.9717   8
  -1 -11  -9 217.441 93.4042  11
  -1  11  -9 145.593 83.0720   6
  -1 -11  -9 222.824 98.4503   5
  -1 -11  -9 139.865 89.8226   6
   1  11   9 143.207 72.2206  19
   1  11   9 239.800 115.981  17
  -1  11  -9 91.1318 68.5479  20
   1  11   9 80.2999 71.9045  20
   1  11   9 154.415 82.6611  18
  -1  11  -9 193.479 84.2647  14
   1 -11   9 390.511 132.745  15
   1 -11   9 203.803 90.9282  16
  -1  11  -9 197.767 93.9826  13
  -1 -11 -10 1091.01 213.549   8
  -1 -11 -10 980.148 191.924  11
  -1 -11 -10 1263.57 231.780   6
  -1 -11 -10 1033.87 198.770   5
   1  11  10 1178.35 213.635  19
   1  11  10 1160.23 224.950  18
   1  11  10 943.580 205.067  17
  -1  11 -10 1265.21 226.426  20
   1  11  10 1047.33 208.213  20
  -1  11 -10 1134.67 200.508  13
   1 -11  10 889.245 177.849  16
   1 -11  10 1212.82 213.564  15
  -1  11 -10 1193.15 195.571  14
  -1 -11 -11 313.180 132.141   8
  -1 -11 -11 148.617 108.350  11
  -1 -11 -11 125.400 90.8991   6
   1  11  11 32.6045 59.8905  20
   1  11  11 200.619 100.880  18
  -1  11 -11 169.875 98.3021  20
   1  11  11 24.6120 82.0426  17
  -1  11 -11 255.913 118.061  13
   1 -11  11 186.009 92.9675  15
   1 -11  11 189.256 97.0132  16
  -1  12  12 243.033 114.485  19
   1 -12 -11 344.347 131.140   8
  -1  12  11 343.718 144.803  17
   1  12 -11 382.224 131.206  20
  -1  12  11 171.957 95.7847  20
  -1  12  11 8.53600 60.1933  19
  -1 -12  11 553.795 153.044  12
   1  12 -11 315.800 108.394  13
  -1 -12  11 334.100 138.326  15
   1  12 -10 34.4514 70.7370  10
   1 -12 -10 212.145 84.6539   8
   1  12 -10-17.9077 66.3777  20
  -1  12  10 114.648 93.4020  17
  -1  12  10 13.1619 58.8565  20
  -1  12  10 113.924 77.5891  19
   1  12 -10 116.324 76.3312  14
   1  12 -10 20.6602 67.0985  13
  -1 -12  10 31.9602 64.1511  15
   1  12  -9 73.9563 79.5665  10
   1 -12  -9 56.6406 72.1681   8
   1 -12  -9 101.500 70.4113  11
  -1  12   9-11.7106 49.5786   9
   1 -12  -9 75.9811 91.6601   5
  -1  12   9 155.685 94.2312  20
   1  12  -9 139.550 78.4949  20
   1  12  -9 11.8480 50.2105  14
   1  12  -9-34.2435 55.2566  13
  -1 -12   9-11.5558 90.2953  15
  -1  12   8 197.064 95.4139   9
   1  12  -8 158.652 99.6093  10
  -1  12   8 84.8831 56.7022  12
   1 -12  -8 141.527 92.0909   8
   1 -12  -8 141.180 74.2268   5
   1  12  -8 324.542 118.545  20
  -1  12   8 227.732 89.3258  20
  -1  12   8 189.571 88.9940  18
   1  12  -8 246.993 95.0920  14
  -1 -12   8 129.764 85.5488  15
   1  12  -8 60.3673 60.7716  13
  -1  12   7 52.7569 62.2868   9
   1  12  -7 135.355 80.3545  10
   1 -12  -7 85.0705 81.0357   5
   1  12  -7-8.20803 56.5567  20
  -1  12   7 3.93412 45.9414  20
  -1  12   7 65.6688 72.4433  18
   1  12  -7 54.6238 55.5897  13
  -1 -12   7-20.8311 72.1065  15
   1  12  -7-12.8611 46.9585  14
  -1  12   6 966.845 169.520   9
   1 -12  -6 819.921 152.016   5
  -1 -12   6 889.615 139.112   2
   1 -12  -6 714.391 125.905   7
   1  12  -6 651.262 142.516  20
  -1  12   6 898.909 164.318  20
  -1  12   6 1065.05 180.212  18
   1  12  -6 993.404 160.434  13
   1  12  -6 795.845 146.509  14
  -1 -12   6 902.321 165.369  15
  -1  12   5 894.667 152.790   9
  -1  12   5 1156.95 158.006  10
   1 -12  -5 1031.99 173.033   5
   1 -12  -5 1096.92 150.839   7
  -1 -12   5 1308.97 159.462   2
  -1  12   5 1298.38 193.319  20
  -1  12   5 1031.77 171.863  18
   1  12  -5 1035.96 164.736  20
   1  12  -5 1218.20 182.081  14
  -1 -12   5 1214.09 188.362  15
   1  12  -5 1174.41 169.319  13
  -1  12   4 147.357 85.9548   9
  -1  12   4 114.626 68.5811  10
   1  12  -4 135.516 55.9976   9
   1 -12  -4 201.141 81.2352   7
  -1 -12   4 18.0110 42.9776   2
   1 -12  -4 172.809 85.2110   5
  -1  12   4 147.179 73.4494  20
  -1  12   4-5.51889 43.4067  18
   1  12  -4 136.740 70.5749  20
   1  12  -4 139.615 58.0982  13
   1  12  -4 80.9377 52.0059  14
  -1 -12   4 174.663 76.4217  15
   1  12  -3 1370.78 195.940  10
   1  12  -3 1274.79 150.601   9
   1 -12  -3 1603.18 190.139   7
  -1  12   3 1287.91 170.329   9
  -1 -12   3 1141.80 133.135  11
   1 -12  -3 1630.60 209.771   5
  -1 -12   3 1371.08 151.820   2
  -1 -12   3 1525.78 205.169   5
   1  12  -3 1262.13 175.565  20
  -1  12   3 1439.58 194.762  20
  -1  12   3 1345.94 181.896  18
   1  12  -3 1393.26 182.970  14
  -1 -12   3 1413.23 186.523  15
   1  12  -3 1619.28 187.209  13
  -1  12   3 1271.10 166.174  14
   1  12  -2 801.489 120.785   9
  -1 -12   2 643.817 100.205  11
  -1  12   2 799.220 133.659   9
   1  12  -2 667.768 130.223  10
   1 -12  -2 982.972 152.227   7
  -1 -12   2 1088.47 172.201   5
  -1 -12   2 767.483 113.136   2
   1 -12  -2 866.966 155.370   5
   1  12  -2 678.201 134.266  20
  -1  12   2 1029.81 159.508  18
  -1  12   2 1144.33 170.492  20
  -1 -12   2 1013.83 158.622  15
  -1  12   2 838.918 137.212  14
   1  12  -2 1044.57 145.187  13
   1  12  -2 906.433 146.424  14
   1  12  -1 144.859 60.5259   9
  -1 -12   1-26.0128 40.5018  11
   1  12  -1 119.211 58.6633  10
  -1  12   1 75.5564 50.6876   9
   1 -12  -1 1.21735 52.3556   5
  -1 -12   1-6.14480 60.2792   5
  -1  12   1 145.617 71.6671  20
  -1  12   1 103.932 60.2794  18
   1  12  -1 79.6664 54.7276  20
  -1  12   1 7.35885 38.0053  14
   1 -12  -1-26.9129 55.7902  15
   1  12  -1 3.43220 41.4137  13
   1  12  -1 9.08876 44.3419  14
  -1 -12   1-40.1283 49.3488  15
   1  12   0 227.295 77.4028   9
   1  12   0 262.252 95.2721  10
  -1  12   0 138.966 66.5240   9
  -1 -12   0 239.283 68.5097  11
  -1 -12   0 262.186 97.0148   5
   1 -12   0 130.374 73.0037   5
   1  12   0 175.596 74.5334  20
   1  12   0 256.456 84.6856  18
  -1  12   0 148.760 76.2857  20
  -1  12   0 270.974 91.8090  14
  -1 -12   0 194.900 81.2297  15
   1 -12   0 326.347 92.7009  15
  -1  12   0 233.585 65.1434  13
   1  12   0 217.730 74.3344  13
  -1 -12  -1-9.55158 43.4825  11
   1  12   1 25.6749 43.9543  10
  -1  12  -1-13.4727 37.6336   9
   1  12   1-22.9170 40.6544   9
   1 -12   1-54.4013 57.3939   5
  -1 -12  -1 27.5832 54.1947   5
  -1  12  -1 16.1999 46.5419  20
   1  12   1 73.2839 43.3278  18
   1  12   1 23.2217 50.3927  20
   1 -12   1 30.6782 62.3881  15
  -1  12  -1-7.36851 43.3590  14
  -1 -12  -1-72.5584 62.0958  15
  -1  12  -1 28.4904 42.4317  13
   1  12   2 52.3731 46.5039   9
  -1 -12  -2 84.4420 56.4777  11
   1  12   2 145.892 71.2509  10
  -1  12  -2 25.3221 33.1409   9
  -1 -12  -2 62.0866 70.3163   5
  -1  12  -2 87.4409 71.9219  20
   1  12   2 99.7714 60.4186  20
   1  12   2-0.08476 45.9345  18
  -1  12  -2 88.7116 66.3908  14
  -1  12  -2 82.2035 61.7570  13
  -1 -12  -2 19.3091 50.8595  15
   1 -12   2-4.31206 55.3135  15
   1  12   3 1839.12 210.788   9
  -1 -12  -3 1968.68 201.264   7
   1  12   3 1962.32 208.553  10
  -1  12  -3 1738.52 189.288   9
  -1 -12  -3 1811.85 186.587  11
  -1 -12  -3 2158.64 244.615   5
   1  12   3 1924.04 224.514  20
   1  12   3 2396.11 250.570  18
  -1  12  -3 2038.22 232.529  20
   1 -12   3 1783.47 219.057  15
  -1  12  -3 1878.45 193.704  13
  -1  12  -3 1936.03 220.210  14
   1  12   4 978.438 149.834  10
   1  12   4 866.758 149.218   9
  -1  12  -4 709.773 119.802   9
  -1 -12  -4 675.589 124.240  11
  -1 -12  -4 874.157 158.909   5
  -1 -12  -4 809.565 129.981   7
  -1  12  -4 804.974 156.991  20
   1  12   4 1093.07 175.716  18
   1  12   4 842.405 153.008  20
   1 -12   4 1011.35 166.268  15
  -1  12  -4 857.575 137.250  13
  -1  12  -4 817.554 150.587  14
   1  12   5 2237.03 246.642   9
  -1 -12  -5 1717.97 202.127  11
  -1  12  -5 1931.95 198.674   9
   1  12   5 2075.82 206.677  10
  -1 -12  -5 1971.14 245.611   5
   1  12   5 2010.91 246.995  18
   1  12   5 1823.61 226.386  20
  -1  12  -5 2131.55 253.025  20
  -1  12  -5 1904.36 235.930  14
   1 -12   5 1942.11 237.063  15
  -1  12  -5 1664.14 198.838  13
   1  12   6 666.716 142.048   9
  -1 -12  -6 465.527 107.464  11
  -1 -12  -6 549.288 136.741   5
   1  12   6 445.409 124.488  20
  -1  12  -6 497.587 128.270  20
   1  12   6 433.518 112.828  18
   1 -12   6 450.130 129.559  15
  -1  12  -6 586.885 145.678  14
  -1  12  -6 512.680 119.587  13
   1  12   7 457.394 130.042   9
  -1 -12  -7 325.436 106.609  11
  -1 -12  -7 475.368 130.050   5
  -1 -12  -7 408.538 123.302   6
   1  12   7 214.389 96.4097  20
   1  12   7 217.257 100.670  18
  -1  12  -7 243.962 96.4114  20
   1  12   7 362.989 122.645  17
  -1  12  -7 356.516 119.362  14
   1 -12   7 172.881 97.1157  15
  -1  12  -7 177.702 80.0331  13
  -1 -12  -8 945.836 170.679  11
  -1 -12  -8 697.631 167.196   8
  -1 -12  -8 986.434 184.078   5
  -1 -12  -8 996.615 194.316   6
   1  12   8 996.821 197.384  17
   1  12   8 555.733 149.593  20
  -1  12  -8 1015.44 193.938  20
   1  12   8 716.707 165.356  18
   1 -12   8 726.874 168.291  15
  -1  12  -8 869.246 171.041  14
  -1  12  -8 1083.50 184.800  13
  -1 -12  -9 265.925 107.776  11
  -1 -12  -9 23.5719 63.7307   8
  -1 -12  -9 73.1728 83.8290   6
  -1 -12  -9 135.242 71.3611   5
  -1  12  -9 60.5150 62.5720  20
   1  12   9 71.5888 94.6760  17
   1  12   9 141.179 76.1300  19
   1  12   9 252.438 113.714  18
   1  12   9 74.9300 75.9329  20
  -1  12  -9 159.418 80.1861  14
  -1  12  -9 102.482 70.8454  13
   1 -12   9 248.960 113.917  15
  -1 -12 -10 1348.69 235.694   8
  -1 -12 -10 1259.19 218.979  11
  -1 -12 -10 1136.60 211.698   5
  -1 -12 -10 1301.35 235.546   6
   1  12  10 1013.24 209.850  18
   1  12  10 1548.49 257.974  20
  -1  12 -10 1257.36 226.812  20
   1  12  10 1201.56 230.084  17
  -1  12 -10 1034.03 194.552  14
  -1  12 -10 1191.32 210.671  13
   1 -12  10 991.361 195.631  15
  -1 -12 -11 166.069 106.265  11
  -1  12 -11 173.534 86.3656  13
   1 -12  11 34.4908 79.8419  15
  -1  13  11 877.352 209.724  20
  -1  13  11 977.237 215.089  19
   1  13 -11 832.847 201.550  13
   1  13 -10 232.932 99.7787  10
   1 -13 -10 237.890 100.789   8
   1  13 -10 524.879 147.330  20
  -1  13  10 286.942 114.284  19
  -1  13  10 310.529 114.400  20
  -1  13  10 555.162 169.645  17
   1  13 -10 300.028 108.937  13
  -1 -13  10 439.345 145.343  15
  -1  13   9-45.5457 76.0915   9
   1 -13  -9-59.9757 79.9792   8
   1 -13  -9 20.3549 63.6456   5
  -1  13   9 65.9609 84.7683  20
   1  13  -9 50.0216 59.3424  20
   1  13  -9-76.3022 66.1896  13
  -1 -13   9-25.1376 68.5548  15
   1  13  -9-3.82810 58.8364  14
   1  13  -8 1081.54 195.593  10
   1 -13  -8 1183.90 207.832   8
  -1  13   8 1155.04 201.785   9
   1 -13  -8 1016.60 197.778   5
  -1  13   8 891.135 184.334  20
   1  13  -8 1095.73 197.049  20
   1  13  -8 799.207 157.375  14
  -1 -13   8 798.042 177.986  15
   1  13  -8 1080.50 186.403  13
  -1  13   7-47.4449 58.7802   9
   1  13  -7 177.178 86.8716  10
   1 -13  -7-2.85074 67.4027   5
  -1  13   7 53.3115 72.4061  18
   1  13  -7 103.991 85.6444  20
  -1  13   7 79.3870 87.5942  20
   1  13  -7-70.7491 72.9938  14
   1  13  -7 126.667 73.9347  13
  -1 -13   7 14.6439 72.9491  15
  -1  13   6 1056.93 177.554   9
   1  13  -6 1094.55 187.407  10
   1 -13  -6 1163.87 167.474   7
   1 -13  -6 1425.21 212.478   5
  -1  13   6 1572.89 226.871  20
   1  13  -6 1478.02 209.812  20
  -1  13   6 1054.21 190.337  18
   1  13  -6 1427.21 196.811  13
  -1 -13   6 1659.84 235.862  15
   1  13  -6 1203.84 190.161  14
  -1  13   5 1020.72 175.164   9
  -1  13   5 943.793 145.124  10
   1  13  -5 822.831 166.657  10
   1 -13  -5 810.016 141.942   7
   1 -13  -5 1109.84 185.487   5
   1  13  -5 923.947 158.278  20
  -1  13   5 1003.89 182.431  18
  -1  13   5 797.148 160.070  20
   1  13  -5 1069.53 166.406  13
  -1 -13   5 880.676 167.784  15
   1  13  -5 1145.89 184.630  14
  -1  13   4 3232.90 296.214   9
  -1  13   4 3013.66 268.942  10
   1 -13  -4 2935.99 270.833   7
   1  13  -4 2772.96 292.431  10
   1 -13  -4 3363.71 323.137   5
   1  13  -4 3083.42 293.796  20
  -1  13   4 2725.02 280.618  18
  -1  13   4 2664.30 283.469  20
  -1 -13   4 2805.87 284.770  15
   1  13  -4 2448.09 246.152  13
   1  13  -4 2808.86 279.219  14
  -1  13   3 68.6713 63.9694   9
   1  13  -3 14.5548 65.3555  10
  -1  13   3 56.5808 62.9995  10
   1  13  -3 17.5543 36.7540   9
   1 -13  -3 73.1156 64.0075   7
  -1 -13   3 3.34578 64.0891   5
   1 -13  -3 135.573 84.8459   5
  -1  13   3 46.4188 73.6455  18
   1  13  -3 26.4216 46.5650  20
  -1  13   3 20.0559 45.4821  20
  -1 -13   3 43.7439 74.8415  15
   1  13  -3 30.4530 50.7483  13
   1  13  -3-3.73687 49.8378  14
   1  13  -2 461.789 115.444  10
  -1  13   2 591.741 123.995   9
   1  13  -2 436.743 95.7682   9
   1 -13  -2 831.539 167.823   5
   1 -13  -2 480.378 114.716   7
  -1 -13   2 1042.09 175.751   5
   1  13  -2 873.606 153.655  20
  -1  13   2 629.759 140.983  18
  -1  13   2 718.796 140.910  20
  -1 -13   2 929.586 165.589  15
  -1  13   2 666.816 129.933  14
   1  13  -2 848.893 142.262  13
   1  13  -2 691.129 138.810  14
   1 -13  -1 2360.15 248.489   7
  -1  13   1 2407.36 238.757   9
   1  13  -1 2508.64 264.370  10
   1  13  -1 2731.16 241.649   9
   1 -13  -1 2354.70 263.259   5
  -1 -13   1 2672.48 276.437   5
  -1  13   1 2383.62 254.281  18
  -1  13   1 2669.17 269.291  20
   1  13  -1 2624.95 260.233  20
   1  13  -1 2168.88 222.163  13
   1  13  -1 2129.32 237.872  14
  -1 -13   1 2300.82 244.951  15
  -1  13   1 2275.40 239.661  14
   1 -13  -1 2361.64 247.966  15
   1  13   0 1555.18 205.991  10
  -1  13   0 1295.57 171.703   9
   1  13   0 1307.40 169.295   9
  -1 -13   0 1459.76 205.593   5
   1 -13   0 1142.52 186.368   5
   1  13   0 1560.91 196.903  20
   1  13   0 1524.28 200.110  18
  -1  13   0 1048.20 165.912  20
  -1  13   0 1322.41 159.319  13
   1  13   0 1155.94 162.189  13
  -1  13   0 1508.44 195.875  14
  -1 -13   0 1356.26 186.187  15
   1 -13   0 1528.26 201.553  15
   1  13   1 467.105 107.939   9
  -1  13  -1 418.910 103.511   9
   1  13   1 480.145 122.083  10
  -1 -13  -1 303.737 102.206   5
   1  13   1 563.617 139.538  18
  -1  13  -1 358.244 106.934  20
   1  13   1 299.542 90.6532  20
  -1  13  -1 297.507 78.2326  13
  -1  13  -1 204.187 82.2829  14
   1 -13   1 524.836 123.192  15
  -1 -13  -1 432.432 111.300  15
  -1 -13  -2 896.386 131.938  11
   1  13   2 822.275 143.190   9
  -1  13  -2 925.008 144.069   9
   1  13   2 751.545 135.283  10
  -1 -13  -2 627.443 139.847   5
   1  13   2 882.524 154.749  20
   1  13   2 874.533 157.405  18
  -1  13  -2 895.100 161.258  20
  -1  13  -2 675.836 143.992  14
  -1  13  -2 899.256 134.930  13
  -1 -13  -2 810.693 143.602  15
   1 -13   2 639.845 136.634  15
  -1 -13  -3 1709.52 192.583  11
  -1 -13  -3 1921.40 214.236   7
   1  13   3 2548.81 257.138   9
   1  13   3 1943.63 214.412  10
  -1  13  -3 2021.78 210.940   9
  -1 -13  -3 2217.42 257.069   5
   1  13   3 2156.79 249.676  18
   1  13   3 2008.19 235.745  20
  -1  13  -3 1971.67 239.326  20
  -1  13  -3 1799.57 197.922  13
   1 -13   3 2251.48 253.977  15
  -1  13  -3 2064.19 240.241  14
   1  13   4 792.258 158.423   9
  -1  13  -4 620.227 117.972   9
  -1 -13  -4 826.171 135.479  11
   1  13   4 851.906 141.222  10
  -1 -13  -4 682.234 152.172   5
  -1 -13  -4 687.139 123.259   7
   1  13   4 768.377 156.175  18
   1  13   4 892.405 169.138  20
  -1  13  -4 871.178 168.888  20
  -1  13  -4 791.454 160.109  14
  -1  13  -4 846.693 137.592  13
   1 -13   4 1178.07 191.521  15
  -1 -13  -5 1635.37 198.723  11
   1  13   5 1776.32 231.091   9
  -1 -13  -5 1853.73 247.795   5
  -1  13  -5 1534.75 222.282  20
   1  13   5 1811.62 234.358  20
   1  13   5 1906.78 247.180  18
  -1  13  -5 1881.05 243.238  14
   1 -13   5 1803.45 240.580  15
  -1  13  -5 1579.80 198.501  13
  -1 -13  -6 2231.30 247.012  11
   1  13   6 2792.05 297.286   9
  -1 -13  -6 3193.46 332.051   5
   1  13   6 3009.66 316.148  20
   1  13   6 2541.19 298.995  18
  -1  13  -6 2956.96 314.311  20
   1 -13   6 2747.92 301.289  15
  -1  13  -6 2427.63 281.604  14
  -1  13  -6 2363.06 253.240  13
   1  13   7 183.333 96.2867   9
  -1 -13  -7 16.3685 46.6864  11
  -1 -13  -7 42.8219 57.3518   5
   1  13   7-1.90431 55.3150  18
   1  13   7 88.2890 86.0912  17
   1  13   7 207.293 96.9978  20
  -1  13  -7-61.9617 86.3568  20
  -1  13  -7 37.8942 61.5189  13
   1 -13   7-2.10936 57.7146  15
  -1  13  -7 33.3688 60.4171  14
  -1 -13  -8 1444.79 216.659  11
  -1 -13  -8 1694.16 261.956   8
  -1 -13  -8 2256.15 291.575   5
   1  13   8 1571.29 254.119  18
   1  13   8 1974.07 277.388  20
  -1  13  -8 2173.15 290.039  20
   1  13   8 1935.69 281.737  17
  -1  13  -8 2145.19 262.719  13
  -1  13  -8 1556.43 235.405  14
   1 -13   8 1865.48 258.285  15
  -1 -13  -9 87.7082 76.6854  11
  -1 -13  -9 397.615 145.033   8
  -1 -13  -9 182.544 92.3877   5
   1  13   9 266.267 120.494  18
  -1  13  -9 147.315 93.1530  20
   1  13   9 204.112 114.016  17
   1  13   9 189.082 103.992  20
  -1  13  -9 249.941 108.748  13
  -1  13  -9 282.260 111.061  14
   1 -13   9 167.639 105.205  15
  -1 -13 -10 395.272 127.589  11
  -1  13 -10 641.758 163.394  13
   1 -13  10 331.237 124.904  15
   1  14 -10 77.8012 67.3152  10
  -1  14  10 31.7961 67.2680  19
  -1  14  10-32.1324 67.7791  20
   1  14 -10 6.70174 70.6062  13
   1  14  -9 15.7578 55.8522  10
  -1  14   9 129.516 87.5688   9
   1 -14  -9 138.155 92.9090   8
   1 -14  -9-4.72953 58.4293   5
   1  14  -9 88.4718 67.9003  20
  -1  14   9-91.1121 101.858  20
   1  14  -9 96.9718 73.4207  14
  -1 -14   9 114.208 102.907  15
   1  14  -9-14.4451 57.6914  13
   1  14  -8-19.3504 60.1861  10
  -1  14   8 53.3145 70.9032   9
   1 -14  -8 18.2753 88.4072   8
   1 -14  -8 71.1728 57.4761   5
  -1  14   8-8.30603 66.5778  20
   1  14  -8-83.7968 69.1119  20
   1  14  -8-53.6287 72.1710  13
   1  14  -8 111.700 84.8818  14
  -1 -14   8 85.9653 102.402  15
   1  14  -7 263.114 111.302  10
  -1  14   7 606.717 146.761   9
   1 -14  -7 481.345 132.512   5
  -1  14   7 562.978 154.998  20
   1  14  -7 575.817 140.250  20
   1  14  -7 457.471 129.396  13
   1  14  -7 376.928 116.391  14
  -1 -14   7 555.316 153.691  15
   1  14  -6 98.5019 79.6541  10
  -1  14   6 52.7541 69.4431   9
   1 -14  -6-29.1215 76.9719   5
   1  14  -6 200.881 97.5289  20
  -1  14   6 157.660 97.5917  18
  -1  14   6 87.1325 63.9924  20
   1  14  -6 92.0201 61.8540  13
  -1 -14   6 74.1009 94.5513  15
   1  14  -6 178.277 88.8210  14
   1  14  -5 46.6688 79.6232  10
  -1  14   5-44.0795 72.3891   9
   1 -14  -5-10.9217 39.3998   7
   1 -14  -5 92.8415 95.9909   5
   1  14  -5-2.34702 62.8836  20
  -1  14   5-16.9260 52.8214  20
  -1  14   5 49.1260 77.7237  18
   1  14  -5-9.72442 58.6949  14
  -1 -14   5 9.76249 58.6266  15
   1  14  -5 56.4487 49.5458  13
   1  14  -4 126.815 88.3360  10
  -1  14   4 129.909 66.0785  10
  -1  14   4 22.9509 45.9827   9
   1 -14  -4 102.066 71.8017   5
   1 -14  -4 73.6971 57.4083   7
   1  14  -4 112.854 88.4939  20
  -1  14   4 90.9182 77.9075  20
  -1  14   4 96.6614 72.8009  18
  -1 -14   4 58.0170 67.2785  15
   1  14  -4-14.8347 68.3517  14
   1  14  -4 26.0880 39.8439  13
   1 -14  -3 3713.43 324.944   7
  -1  14   3 4165.51 346.954   9
  -1  14   3 3496.07 314.270  10
   1  14  -3 4218.37 371.560  10
  -1 -14   3 3632.12 347.173   5
   1 -14  -3 4600.43 396.163   5
  -1  14   3 3987.27 357.707  18
  -1  14   3 3680.58 345.900  20
   1  14  -3 4101.42 350.280  20
   1  14  -3 4194.13 332.802  13
  -1 -14   3 4187.80 362.115  15
   1  14  -3 4573.91 375.074  14
   1  14  -2 255.429 98.4951  10
   1  14  -2 209.531 76.4248   9
  -1  14   2 283.924 106.053  10
  -1  14   2 227.691 80.7414   9
   1 -14  -2 227.693 94.2202   5
  -1 -14   2 392.537 132.995   5
   1 -14  -2 182.574 92.0557   7
  -1  14   2 331.655 110.213  20
   1  14  -2 407.348 118.879  20
  -1  14   2 258.170 97.9797  18
  -1  14   2 269.659 90.7840  14
  -1 -14   2 293.398 102.333  15
   1  14  -2 228.343 89.7317  14
   1  14  -2 112.783 62.8129  13
  -1  14   1 3951.59 325.731   9
   1 -14  -1 3743.27 332.427   7
   1  14  -1 3603.05 333.349  10
   1  14  -1 3274.67 284.348   9
  -1 -14   1 3443.74 334.327   5
   1 -14  -1 4134.49 365.158   5
  -1  14   1 3524.26 331.377  20
   1  14  -1 4163.51 346.233  20
  -1  14   1 3517.73 330.606  18
  -1  14   1 3591.90 315.465  14
   1  14  -1 3329.60 289.906  13
  -1 -14   1 3698.95 328.712  15
   1 -14  -1 3675.12 328.243  15
   1  14   0 198.382 79.4768   9
   1  14   0 507.803 129.172  10
  -1  14   0 240.250 81.9849   9
   1 -14   0 376.139 117.421   5
  -1 -14   0 295.927 96.7529   5
   1  14   0 393.145 115.162  18
   1  14   0 280.676 86.0361  20
  -1  14   0 382.372 117.293  20
  -1  14   0 191.563 79.9833  18
  -1  14   0 278.784 94.0020  14
  -1 -14   0 441.304 117.507  15
   1 -14   0 342.362 111.687  15
   1  14   1 265.531 89.4245   9
  -1  14  -1 72.4663 55.3389   9
   1  14   1 44.3964 54.5889  10
  -1 -14  -1 134.977 95.4967   5
   1  14   1 152.985 74.0373  20
  -1  14  -1 72.7331 44.9290  20
   1  14   1 176.156 79.5870  18
   1 -14   1 293.517 106.788  15
  -1  14  -1 221.980 88.5450  14
  -1 -14  -1 228.306 88.5564  15
   1  14   2 1064.70 168.588   9
  -1  14  -2 1353.14 183.460   9
   1  14   2 1210.79 183.415  10
  -1 -14  -2 1199.36 182.358   7
  -1 -14  -2 1293.14 214.195   5
  -1  14  -2 1532.01 222.088  20
   1  14   2 1233.26 198.306  18
   1  14   2 1548.23 213.650  20
  -1  14  -2 1345.27 201.372  14
   1 -14   2 1392.05 203.132  15
   1  14   3 162.614 77.4982   9
  -1  14  -3 229.982 90.2021   9
   1  14   3 123.558 61.5966  10
  -1 -14  -3 146.895 70.7674   7
  -1 -14  -3 230.647 89.6467   5
   1  14   3 240.381 98.1301  20
  -1  14  -3 160.554 90.6815  20
   1  14   3 135.535 72.3214  18
  -1  14  -3 201.144 89.6308  14
   1 -14   3 133.059 82.9426  15
   1  14   4 744.488 138.471  10
   1  14   4 582.770 133.823   9
  -1  14  -4 655.309 128.908   9
  -1 -14  -4 697.131 159.788   5
   1  14   4 561.679 135.463  18
  -1  14  -4 1120.64 194.120  20
   1  14   4 760.517 154.369  20
   1 -14   4 715.683 160.167  15
  -1  14  -4 650.311 149.311  14
   1  14   5 28.6809 50.3466   9
  -1 -14  -5 198.520 104.355   5
   1  14   5 42.3321 55.4846  20
  -1  14  -5 43.4768 68.1022  20
   1  14   5 33.6602 68.2176  18
  -1  14  -5 150.870 93.0510  14
   1 -14   5 163.492 93.7227  15
   1  14   6 144.182 81.4656   9
  -1 -14  -6 156.527 91.3051   5
   1  14   6 48.2300 78.6801  20
   1  14   6 29.5772 52.6030  18
  -1  14  -6 13.3596 59.1555  20
   1 -14   6-62.8366 71.0538  15
  -1  14  -6 57.5870 59.6122  14
   1  14   7-22.8555 54.0211   9
  -1 -14  -7-65.3976 81.2813   5
   1  14   7 258.136 121.522  18
   1  14   7 5.16000 52.3100  20
  -1  14  -7 159.284 112.481  20
   1  14   7 41.6480 62.9904  17
  -1  14  -7-93.8183 91.1869  14
   1 -14   7-21.9378 58.5269  15
  -1 -14  -8-6.68718 70.0128   8
  -1 -14  -8 136.072 105.332   5
   1  14   8 28.3768 71.5816  20
  -1  14  -8 74.0242 82.7922  20
   1  14   8 58.6300 82.1928  17
   1  14   8 19.0499 65.6377  18
  -1  14  -8-27.0185 65.0943  14
   1 -14   8 138.199 121.207  15
  -1 -14  -9 47.0206 63.3593   5
   1  14   9-7.50548 61.5289  18
   1 -14   9 33.7761 74.9024  15
  -1  14  -9-57.0201 79.0190  14
   1 -15  -9 2075.00 304.089   5
   1  15  -9 1579.63 258.510  10
   1  15  -9 1323.57 225.624  14
   1  15  -9 1792.91 263.690  13
   1  15  -8-31.3819 80.0661  10
   1 -15  -8 22.8781 69.8936   8
  -1  15   8-19.9790 80.5812   9
   1 -15  -8 181.765 99.9113   5
   1  15  -8 153.520 88.8644  20
  -1  15   8 145.545 88.0171  20
  -1 -15   8 83.0922 90.8612  15
   1  15  -8 74.5448 74.3398  14
   1  15  -8 132.622 84.7503  13
   1  15  -7 145.841 95.1360  10
  -1  15   7 4.26135 50.7996   9
   1 -15  -7 59.2395 76.0977   5
  -1  15   7 61.2811 62.1437  20
   1  15  -7 158.275 85.6942  20
  -1 -15   7-21.5020 70.3372  15
   1  15  -7 164.216 93.9600  14
   1  15  -7 117.162 71.7007  13
   1  15  -6 409.726 143.974  10
  -1  15   6 623.850 156.343   9
   1 -15  -6 359.073 138.896   5
   1  15  -6 534.816 145.324  20
  -1  15   6 442.385 136.084  20
   1  15  -6 371.016 117.431  14
  -1 -15   6 556.594 145.792  15
   1  15  -6 398.533 121.323  13
  -1  15   5 514.674 138.075   9
   1  15  -5 371.884 130.481  10
   1 -15  -5 324.648 111.571   5
   1 -15  -5 147.912 68.4993   7
   1  15  -5 223.961 93.1522  20
  -1  15   5 377.263 130.255  20
  -1  15   5 253.261 109.324  18
   1  15  -5 279.133 114.119  14
   1  15  -5 424.088 131.636  13
  -1  15   4 36.7356 59.4956   9
   1  15  -4 30.9865 51.1138  10
  -1  15   4 99.4143 94.3145  10
   1 -15  -4-56.8788 83.8119   5
   1 -15  -4 120.137 72.8763   7
  -1  15   4 12.1798 48.6272  18
  -1  15   4 23.7932 57.3302  20
   1  15  -4 59.3250 62.7858  20
   1  15  -4 52.9329 75.7434  14
   1  15  -4 53.5471 75.5581  13
  -1 -15   4-14.2329 59.4824  15
   1  15  -3-31.3314 54.8013  10
  -1  15   3 261.555 104.742   9
  -1  15   3 40.7302 76.3907  10
   1 -15  -3 75.7524 71.7534   7
   1 -15  -3 52.4793 73.0690   5
   1  15  -3 0.32857 63.3788  20
  -1  15   3 71.0936 69.9420  20
  -1  15   3 38.1623 75.8650  18
   1  15  -3 101.211 54.0307  13
   1  15  -3-15.7034 58.0803  14
  -1 -15   3 29.4214 56.6806  15
   1  15  -2 2022.57 226.648   9
  -1  15   2 2171.83 260.939  10
   1 -15  -2 2572.27 286.049   7
   1  15  -2 1866.63 254.868  10
  -1  15   2 2028.52 248.559   9
  -1 -15   2 2363.38 288.177   5
   1 -15  -2 2120.49 280.531   5
  -1  15   2 2249.35 277.372  18
   1  15  -2 2461.92 278.557  20
  -1  15   2 1975.61 260.517  20
   1  15  -2 2224.64 244.752  13
  -1 -15   2 1863.14 246.066  15
   1  15  -1 917.796 157.161   9
   1  15  -1 1206.99 197.333  10
  -1  15   1 1150.34 194.618  10
  -1  15   1 1533.82 208.107   9
  -1 -15   1 1779.66 256.606   5
   1 -15  -1 1025.10 188.138   7
   1 -15  -1 1334.13 223.957   5
   1  15  -1 1442.75 213.829  20
   1  15  -1 1171.12 193.432  18
  -1  15   1 1366.38 212.319  20
  -1  15   1 848.990 165.785  18
  -1 -15   1 824.768 167.721  15
   1  15  -1 1310.75 185.892  13
  -1  15   1 1361.88 204.621  14
   1  15   0 3143.73 294.064   9
  -1  15   0 3138.32 298.343   9
   1  15   0 2928.79 312.483  10
   1 -15   0 3252.02 333.480   7
  -1 -15   0 4024.60 375.298   5
  -1  15   0 3205.30 331.098  18
  -1  15   0 3702.41 355.053  20
   1  15   0 3289.07 323.489  20
   1  15   0 3473.30 340.270  18
  -1  15   0 3339.48 322.882  14
   1 -15   0 2905.36 305.093  15
  -1 -15   0 3427.55 326.629  15
  -1  15  -1 1031.77 172.269   9
   1  15   1 1285.73 190.253   9
   1  15   1 1340.05 209.224  10
  -1 -15  -1 1521.25 230.179   5
   1  15   1 1457.92 213.493  20
   1  15   1 995.708 179.278  18
  -1  15  -1 1086.31 191.204  20
  -1  15  -1 1188.85 194.960  14
  -1 -15  -1 1232.91 197.327  15
   1 -15   1 1258.25 203.129  15
  -1  15  -2 933.490 160.279   9
   1  15   2 683.574 149.063  10
   1  15   2 694.551 149.881   9
  -1 -15  -2 755.713 172.737   5
  -1 -15  -2 682.940 146.475   7
   1  15   2 882.357 176.120  20
  -1  15  -2 670.131 157.486  20
   1  15   2 928.057 181.932  18
   1 -15   2 756.887 157.952  15
  -1  15  -2 1030.63 185.989  14
  -1  15  -3 255.612 88.1189   9
   1  15   3 141.351 72.2976  10
   1  15   3 233.414 88.7686   9
  -1 -15  -3 270.651 97.6641   7
  -1 -15  -3 337.525 126.919   5
   1  15   3 223.260 94.3316  18
   1  15   3 152.831 88.4119  20
  -1  15  -3 280.248 105.411  20
  -1  15  -3 183.680 92.7880  14
   1 -15   3 288.337 98.6934  15
   1  15   4 11.5270 45.2311  10
   1  15   4-25.8776 66.1233   9
  -1 -15  -4-53.6859 81.5288   5
  -1  15  -4-35.8109 55.3036  20
   1  15   4-5.63206 61.0194  18
   1  15   4 0.23984 57.7151  20
  -1  15  -4 33.8012 70.7724  14
   1 -15   4 64.2637 73.0947  15
   1  15   5 52.1942 58.5404   9
  -1 -15  -5 81.5015 80.1056   5
   1  15   5-42.4558 61.7797  18
  -1  15  -5 21.9783 66.3603  20
   1  15   5-3.78030 56.2369  20
  -1  15  -5-41.5810 80.7808  14
   1 -15   5-49.6541 86.1781  15
   1  15   6 326.113 105.273   9
  -1 -15  -6 750.318 189.064   5
   1  15   6 429.293 135.736  20
  -1  15  -6 495.124 150.522  20
   1  15   6 623.489 166.484  18
  -1  15  -6 421.383 134.324  14
   1 -15   6 666.914 172.785  15
  -1 -15  -7 90.2114 96.7192   5
   1  15   7-78.5802 83.7804  18
   1  15   7-46.0162 96.6180  20
  -1  15  -7 32.3013 76.2692  20
   1  15   7 140.211 100.821  17
  -1  15  -7 149.513 90.8794  14
   1 -15   7 83.0647 79.3793  15
  -1 -15  -8 848.829 199.460   5
   1  15   8 375.331 143.519  18
  -1  15  -8 797.271 189.775  14
   1 -16  -8 188.746 79.2226   5
   1  16  -7 209.004 101.951  10
   1 -16  -7 190.285 126.874   5
  -1  16   7 284.006 120.513  20
   1  16  -7 307.158 112.622  14
   1  16  -7 202.537 94.2417  13
  -1  16   6 245.200 106.971   9
   1  16  -6 400.675 149.060  10
   1 -16  -6 98.8892 74.4584   5
  -1  16   6 165.436 97.5915  20
   1  16  -6 368.975 129.900  20
  -1 -16   6 533.286 146.891  15
   1  16  -6 206.045 82.9648  13
   1  16  -6 192.904 111.125  14
   1  16  -5 20.4142 64.6403  10
  -1  16   5-16.8755 48.2815   9
   1 -16  -5 56.1953 72.7107   5
   1  16  -5-71.6622 90.3130  20
  -1  16   5 122.430 102.326  20
   1  16  -5 293.594 125.158  14
  -1 -16   5 72.7920 76.6675  15
   1  16  -5-12.2693 58.8599  13
   1  16  -4 262.501 120.877  10
  -1  16   4 310.958 102.084  10
  -1  16   4 359.892 117.559   9
   1 -16  -4 356.555 131.780   5
   1 -16  -4 294.153 109.100   7
  -1  16   4 381.991 133.914  18
   1  16  -4 220.010 105.598  20
  -1  16   4 250.407 110.982  20
  -1 -16   4 240.879 105.015  15
   1  16  -4 276.428 103.297  13
  -1  16   3 1699.76 234.967  10
  -1  16   3 1783.88 245.770   9
   1  16  -3 2319.57 297.110  10
   1 -16  -3 2117.52 296.673   5
   1 -16  -3 1868.14 251.450   7
  -1  16   3 2188.07 289.178  18
   1  16  -3 2534.52 299.539  20
  -1  16   3 1882.80 263.691  20
  -1 -16   3 1643.53 243.953  15
   1  16  -2 1995.38 275.581  10
  -1  16   2 1760.91 245.345  10
  -1  16   2 2188.39 266.603   9
   1 -16  -2 1799.73 251.430   7
  -1 -16   2 2146.12 293.699   5
   1 -16  -2 2690.85 328.297   5
  -1  16   2 2320.34 290.184  20
   1  16  -2 1731.77 250.912  20
  -1  16   2 2039.02 277.576  18
  -1 -16   2 1921.30 261.882  15
   1 -16  -1 2797.24 313.440   7
  -1  16   1 2742.52 293.892   9
   1  16  -1 2121.05 248.506   9
  -1  16   1 2579.22 302.956  10
   1  16  -1 2922.43 328.915  10
   1 -16  -1 3126.78 356.287   5
  -1 -16   1 3063.16 341.775   5
   1  16  -1 2346.55 287.835  20
  -1  16   1 2377.10 301.670  18
   1  16  -1 2464.64 296.237  18
  -1  16   1 2610.88 312.307  20
  -1 -16   1 2382.96 287.053  15
  -1  16   0 1727.59 250.689  10
   1  16   0 2035.19 273.353  10
  -1  16   0 1919.26 247.452   9
   1  16   0 2166.06 255.606   9
  -1 -16   0 2043.03 287.096   5
   1 -16   0 1821.16 261.896   7
   1  16   0 1709.51 241.909  20
   1  16   0 2259.09 285.963  18
  -1  16   0 2101.30 281.690  20
  -1  16   0 1923.37 272.325  18
  -1 -16   0 2207.74 276.536  15
  -1  16   0 1868.08 254.016  14
   1 -16   0 2143.39 275.131  15
   1  16   1 40.1214 58.6464  10
  -1  16  -1 201.758 90.2722   9
   1  16   1 29.3022 55.8987   9
  -1 -16  -1 146.319 83.2803   7
  -1 -16  -1 109.703 82.2406   5
   1  16   1 207.896 98.9529  18
  -1  16  -1 263.959 109.127  20
  -1  16  -1 106.130 80.2491  18
   1  16   1 66.8432 57.1994  20
  -1  16  -1 35.1196 53.8382  14
  -1 -16  -1 115.350 70.1666  15
  -1  16  -2 1299.14 195.301   9
   1  16   2 1354.12 216.259  10
   1  16   2 1526.84 224.321   9
  -1 -16  -2 1559.14 245.205   5
  -1 -16  -2 1414.68 214.929   7
   1  16   2 1519.37 231.727  20
   1  16   2 1521.39 240.236  18
  -1  16  -2 1241.14 221.358  20
  -1  16  -2 1569.08 238.724  14
   1 -16   2 1291.24 218.301  15
   1  16   3 418.593 119.951  10
   1  16   3 438.847 123.206   9
  -1 -16  -3 269.810 111.818   5
   1  16   3 284.827 113.359  20
   1  16   3 254.493 108.249  18
  -1  16  -3 187.837 84.7442  20
  -1  16  -3 205.384 107.197  14
   1 -16   3 141.555 85.1926  15
   1  16   4 379.934 126.177   9
  -1 -16  -4 44.0801 76.3064   5
   1  16   4 264.898 122.877  18
  -1  16  -4 141.317 89.5378  20
   1  16   4 294.266 108.944  20
   1 -16   4 28.0648 85.7162  15
  -1  16  -4 187.831 98.4060  14
   1  16   5 363.933 125.652   9
  -1 -16  -5 220.912 115.909   5
  -1  16  -5 269.057 124.068  20
   1  16   5 340.884 125.477  18
   1  16   5 44.0563 55.0625  20
  -1  16  -5 316.706 118.227  14
   1 -16   5 266.279 131.354  15
   1  16   6 500.914 150.605   9
  -1 -16  -6 401.133 144.883   5
   1  16   6 615.061 168.464  20
  -1  16  -6 432.656 142.176  20
   1  16   6 245.099 116.701  18
  -1  16  -6 205.734 103.906  14
   1 -16   6 224.511 107.819  15
   1  16   7 782.246 198.447  18
  -1  17   5 358.514 127.259   9
  -1  17   5 135.137 95.8640  20
  -1  17   4 2535.84 312.290   9
   1  17  -4 2745.03 346.280  10
   1 -17  -4 1693.31 248.914   7
   1 -17  -4 2425.07 341.169   5
  -1  17   4 2212.28 304.382  20
   1  17  -4 2446.99 307.620  20
  -1 -17   4 2337.10 313.289  15
   1  17  -3 1502.42 257.466  10
  -1  17   3 1343.28 222.260  10
  -1  17   3 1428.45 228.397   9
   1 -17  -3 1357.15 225.977   7
   1 -17  -3 1456.92 259.380   5
  -1  17   3 1507.97 247.822  20
   1  17  -3 1595.54 248.421  20
  -1 -17   3 2025.75 283.912  15
  -1  17   2 2787.25 326.185  10
   1 -17  -2 2667.50 317.130   7
   1  17  -2 2971.31 351.777  10
  -1  17   2 2762.48 312.514   9
   1 -17  -2 3010.87 368.856   5
   1  17  -2 2979.78 349.145  18
  -1  17   2 3455.56 371.517  20
   1  17  -2 3300.92 352.170  20
  -1 -17   2 2959.68 338.517  15
  -1  17   1 288.017 116.769  10
  -1  17   1 256.339 93.6238   9
   1  17  -1 415.805 146.461  10
   1 -17  -1 463.697 150.454   7
  -1 -17   1 144.042 105.087   5
   1  17  -1 444.760 128.952  20
  -1  17   1 226.223 91.4014  20
  -1  17   1 562.294 160.656  18
   1  17  -1 380.846 138.438  18
  -1 -17   1 426.269 128.888  15
  -1  17   0 618.951 160.517  10
   1  17   0 266.025 117.323  10
   1  17   0 473.629 134.340   9
  -1  17   0 630.488 150.442   9
  -1 -17   0 740.047 187.105   5
   1 -17   0 1028.88 208.797   7
  -1  17   0 451.385 138.087  20
   1  17   0 942.452 209.032  18
  -1  17   0 481.540 144.212  18
   1  17   0 426.067 128.020  20
  -1 -17   0 315.258 119.591  15
  -1  17  -1 783.849 183.186  10
  -1  17  -1 681.421 152.319   9
   1  17   1 679.573 161.694  10
   1  17   1 947.423 185.376   9
   1 -17   1 753.039 176.067   7
  -1 -17  -1 572.216 159.994   5
  -1 -17  -1 992.992 194.576   7
   1  17   1 1101.30 214.170  18
   1  17   1 765.279 174.502  20
  -1  17  -1 539.646 154.572  18
  -1  17  -1 864.456 187.448  20
  -1  17  -1 969.288 193.479  14
   1 -17   1 888.646 201.118  15
   1  17   2 233.426 105.832  10
  -1  17  -2 484.615 161.261  10
   1  17   2 31.7195 52.9152   9
   1 -17   2 219.674 108.423   7
  -1 -17  -2 3.21800 61.6545   7
  -1 -17  -2 176.815 78.9407   5
  -1  17  -2 248.723 107.425  20
   1  17   2 291.238 127.448  18
   1  17   2 112.852 84.3291  20
  -1  17  -2 89.0921 78.3154  14
   1 -17   2 16.8262 61.2754  15
  -1  17  -3 791.291 195.144  10
   1  17   3 484.672 135.930  10
   1  17   3 797.730 180.485   9
  -1 -17  -3 1097.75 222.055   5
   1  17   3 1102.34 213.626  18
  -1  17  -3 777.828 192.093  20
   1  17   3 971.653 203.163  20
  -1  17  -3 804.309 184.662  14
   1 -17   3 868.499 191.487  15
   1  17   4 354.096 127.806   9
  -1 -17  -4 331.370 125.563   5
   1  17   4 296.355 125.570  20
   1  17   4 491.352 156.370  18
  -1  17  -4 333.019 134.093  20
   1 -17   4 297.921 127.812  15
   1  17   5 28.8935 56.1758  18
   1  18  -3 320.591 129.817  18
   1 -18  -3 253.330 115.119   7
  -1  18   2 357.653 132.176  10
  -1  18   2 413.880 134.193   9
   1 -18  -2 434.839 144.378   7
   1  18  -2 279.001 123.012  18
  -1  18   1 34.5843 61.5973  10
  -1  18   1-60.7046 73.2252   9
   1 -18  -1-62.6713 87.2375   7
   1  18  -1-26.1244 78.5076  18
  -1  18   1-41.6755 85.3404  20
  -1 -18   1-123.545 108.398  15
  -1  18   0 2.33566 67.3007   9
   1  18   0-72.4171 94.5577  10
  -1  18   0-3.38843 52.6779  10
  -1  18   0-16.5316 69.8663  20
   1  18   0-76.5373 78.0210  18
  -1 -18   0 4.41851 59.4081   7
   1 -18   0-5.37835 69.0691   7
   1  18   1 423.754 133.929  10
   1  18   1 459.513 134.312   9
   1  18   1 607.964 172.155  18
  -1 -18  -1 218.586 94.7109   7
   1  18   2 98.3058 85.4748  10
   1  18   2 182.773 97.2168   9
   1  18   2 312.990 133.945  18
   2   0 -15-87.6771 76.4820   8
  -2   0  15 18.5374 79.2695   2
  -2   0  15 113.677 97.7024  19
   2   0 -15-28.5824 69.5662  13
  -2   0  15-33.0558 54.3578  12
   2   0 -14 567.276 150.586   8
  -2   0  14 639.792 160.766   2
  -2   0  14 644.912 157.642  19
  -2   0  14 347.007 119.437  12
   2   0 -14 622.606 153.845  13
   2   0 -13 12.6873 50.9263   8
  -2   0  13 86.8833 79.4383   2
  -2   0  13 75.3058 59.9340  19
  -2   0  13-10.7531 59.8819  12
   2   0 -13 46.3268 73.3520  13
   2   0 -12 150.415 80.6267   8
  -2   0  12 220.936 84.4056   2
   2   0 -12 204.901 75.8602   6
  -2   0  12 179.225 79.7825  19
  -2   0  12 274.957 101.844  12
   2   0 -12 132.460 61.0956  13
  -2   0  12 114.703 52.8804  15
   2   0 -11-31.1831 53.5505   8
   2   0 -11 107.637 54.6091   6
  -2   0  11-43.5426 78.3292   2
  -2   0  11-113.949 83.5703  19
  -2   0  11-44.4959 57.2140  18
  -2   0  11 97.3916 67.8335  12
   2   0 -11-13.7450 44.7094  13
  -2   0  11-75.1170 67.4844  15
   2   0 -10 7822.03 434.988   8
  -2   0  10 8848.01 464.170   2
   2   0 -10 7746.21 403.590   6
  -2   0  10 7839.77 356.687  17
  -2   0  10 8378.47 445.362  18
  -2   0  10 9483.12 474.880  19
  -2   0  10 8223.31 425.058  15
  -2   0  10 8928.75 472.360  12
   2   0 -10 7946.07 452.717  13
   2   0  -9 37.1391 47.6751   8
  -2   0   9-10.9367 42.7219   2
   2   0  -9-18.2574 38.9876   6
  -2   0   9-34.8966 37.0323  18
  -2   0   9 9.52899 36.5782  19
  -2   0   9 34.9717 30.1174  17
  -2   0   9 31.0055 41.1372  12
  -2   0   9-29.7513 34.9033  15
   2   0  -8 5295.40 307.028   8
  -2   0   8 5828.14 327.409   2
   2   0  -8 5011.09 208.030   5
  -2   0   8 5920.55 318.206  19
  -2   0   8 6372.47 326.544  18
  -2   0   8 5474.74 253.116  17
  -2   0   8 5867.32 329.443  12
  -2   0   8 5606.43 304.231  15
   2   0  -7 0.67559 31.1210   8
   2   0  -7-9.50272 9.48192  10
  -2   0   7 4.02051 36.6873   2
   2   0  -7-7.52256 15.0072   5
  -2   0   7-19.0841 23.5796  17
  -2   0   7 36.0564 25.9583  20
  -2   0   7 30.7986 31.1962  18
  -2   0   7 6.75534 24.1445  19
  -2   0   7-49.7885 40.5814  12
   2   0  -6 4742.43 223.625   7
   2   0  -6 4484.97 240.375   8
   2   0  -6 4214.27 142.430  10
   2   0  -6 4205.70 150.054   5
   2   0  -6 4329.40 209.163   6
  -2   0   6 4564.07 190.682  17
  -2   0   6 4654.99 237.634  20
  -2   0   6 4418.52 226.503  19
  -2   0   6 4498.39 230.907  18
  -2   0   6 4656.67 250.477  12
   2   0  -5 1.81090 31.1320   8
   2   0  -5-9.37818 12.9918  10
   2   0  -5-9.94028 23.5003   7
  -2   0   5-20.8149 20.9425   9
   2   0  -5 28.0137 26.7099   6
   2   0  -5 8.71256 9.23432   5
  -2   0   5 13.6633 27.2539  20
  -2   0   5 29.1073 22.0727  18
  -2   0   5 20.1564 28.3150  19
  -2   0   5 21.2884 22.0678  17
   2   0  -5-2.25363 27.7315  13
  -2   0   5 13.2571 26.1535  12
  -2   0   4 67538.7 1591.01   9
   2   0  -4 70498.6 1671.19   8
   2   0  -4 65917.4 1574.72  10
   2   0  -4 69752.9 1647.59   7
  -2   0   4 69336.5 1670.62   2
   2   0  -4 67433.1 1603.71   6
  -2   0   4 65825.5 1639.04  20
  -2   0   4 65552.7 1626.47  19
  -2   0   4 69490.8 1636.21  18
  -2   0   4 67199.7 1667.17  12
   2   0  -4 69152.6 1658.00  13
   2   0  -3-4.01785 14.9080   7
   2   0  -3-13.7047 11.1206  10
  -2   0   3 1.39151 10.1947   9
  -2   0   3-4.45338 14.9778  12
   2   0  -3 5.58970 17.0944   8
  -2   0   3 17.3046 19.9547   2
   2   0  -3-0.23503 9.45780   6
   2   0  -3 12.2366 10.0631  20
  -2   0   3-6.48009 13.7500  18
  -2   0   3 1.58460 11.4843  20
   2   0  -3 37.7916 18.0828  18
   2   0  -3-6.98031 16.7461  13
   2   0  -2 21312.5 545.612   8
   2   0  -2 20574.6 527.661  10
   2   0  -2 21288.3 551.100   7
  -2   0   2 19998.6 512.382   9
  -2   0   2 21822.5 556.937   1
  -2   0   2 19947.9 541.166   2
   2   0  -2 19801.0 499.738  18
   2   0  -2 21558.4 553.551  16
  -2   0   2 19704.4 497.360  20
   2   0  -2 21160.3 529.925  13
   2   0  -1 8.82633 11.2928   8
   2   0  -1-1.67445 13.3000  10
   2   0  -1-0.89271 13.9588   7
  -2   0   1 5.67410 15.0340   1
   2   0  -1-3.04595 13.1775  17
   2   0  -1 2.44712 13.8599  16
   2   0  -1 13.7796 12.9807  13
  -2   0   0 10445.8 267.559   8
   2   0   0 10549.1 311.405  10
  -2   0   0 10277.6 301.072  11
   2   0   0 10601.8 295.727   7
  -2   0   0 11634.3 316.586   6
   2   0   0 10911.5 315.876  17
  -2   0   0 10722.0 279.430  19
   2   0   0 10771.7 281.574  18
   2   0   0 10848.1 316.337  16
  -2   0  -1-3.80558 14.7266  11
   2   0   1 11.4626 14.3889  10
  -2   0  -1 14.9465 12.4661   3
   2   0   1 14.7151 12.7240   7
   2   0   1 5.62060 11.9799  19
   2   0   1 9.18368 18.1256  17
   2   0   1 21.3457 13.6667  18
   2   0   1 15.1411 15.9645  12
   2   0   1-4.29956 20.7644  16
  -2   0  -2 26842.3 673.790   8
   2   0   2 26506.8 650.833   7
  -2   0  -2 27526.6 726.113  11
   2   0   2 27438.6 708.461  10
   2   0   2 27853.0 734.494   2
   2   0   2 26389.8 717.152  18
   2   0   2 26439.7 735.134  17
   2   0   2 27131.0 723.824  19
   2   0   2 27752.7 709.827  12
   2   0   2 26342.9 636.412  15
  -2   0  -3 17.3142 23.3042   8
  -2   0  -3-4.58612 29.6485  11
   2   0   3-7.10169 27.2758   2
   2   0   3 10.5070 12.7157   7
   2   0   3-3.29388 24.9792  17
   2   0   3-9.07418 26.9887  18
   2   0   3-18.9742 26.7200  19
   2   0   3 0.11210 11.6168  15
   2   0   3 44.3652 33.4249  12
  -2   0  -4 5889.50 271.394  11
  -2   0  -4 5778.06 235.071   8
   2   0   4 5687.44 268.377  17
   2   0   4 5329.61 265.809  19
   2   0   4 5244.61 260.364  18
  -2   0  -4 5765.02 261.204  14
   2   0   4 5748.92 197.671  15
   2   0   4 5683.25 258.460  12
  -2   0  -5 7.17517 25.0232   8
  -2   0  -5 11.9419 31.3410  11
   2   0   5 48.5156 45.0058   2
  -2   0  -5 48.3413 50.8837   6
   2   0   5-16.1095 34.7290  19
   2   0   5-23.2604 41.2665  18
   2   0   5 45.5287 37.6277  17
  -2   0  -5 9.24273 31.0397  14
   2   0   5 33.6686 34.7883  12
   2   0   5 5.07063 17.3902  15
  -2   0  -6 2680.28 180.196   8
  -2   0  -6 2717.70 208.943  11
   2   0   6 3177.26 224.982   2
  -2   0  -6 2784.89 216.480   6
   2   0   6 2898.56 206.512  17
   2   0   6 2957.83 216.529  18
   2   0   6 2815.41 213.367  19
   2   0   6 2666.68 148.210  15
  -2   0  -6 2731.08 187.571  14
   2   0   6 2843.33 205.276  12
  -2   0  -7-11.9223 38.6977  11
  -2   0  -7 6.33846 25.6495   8
  -2   0  -7-19.8470 41.7206   6
   2   0   7 22.9289 50.6345   2
   2   0   7-47.9961 43.8558  18
   2   0   7 1.78816 33.9171  19
   2   0   7 40.3950 39.9835  17
   2   0   7-6.38147 28.6712  15
  -2   0  -7-22.0278 35.5553  14
   2   0   7-5.86189 33.6873  12
  -2   0  -8 3322.93 236.421   8
  -2   0  -8 3424.62 272.397  11
   2   0   8 3439.61 267.501   2
  -2   0  -8 3038.63 259.287   6
   2   0   8 3384.94 273.171  19
   2   0   8 3296.10 266.923  18
   2   0   8 3056.85 239.080  17
   2   0   8 3431.93 262.915  12
  -2   0  -8 3147.34 220.627  14
  -2   0  -9-10.3103 44.8823  11
  -2   0  -9 50.5437 49.7311   8
  -2   0  -9 54.8886 56.6186   6
   2   0   9 20.5080 56.8439   2
   2   0   9 0.08200 42.5797  18
   2   0   9-11.4620 50.4059  19
   2   0   9-23.3173 44.6354  17
   2   0   9-7.64023 43.4248  12
  -2   0 -10 556.075 109.096   8
  -2   0 -10 668.168 140.649  11
   2   0  10 567.369 127.340   2
  -2   0 -10 667.750 146.366   6
  -2   0 -10 340.867 86.6381   5
   2   0  10 566.209 125.604  18
   2   0  10 521.844 111.153  17
   2   0  10 723.454 146.548  19
   2   0  10 528.237 121.238  12
  -2   0 -11-33.4057 54.5759  11
  -2   0 -11-8.24863 34.2910   8
   2   0  11 42.6012 76.5684   2
  -2   0 -11 103.226 72.5619   6
   2   0  11 26.2627 52.6757  17
   2   0  11 162.018 88.6225  19
   2   0  11-70.6130 56.8588  18
   2   0  11 95.9455 70.6722  12
  -2   0 -12 74.1041 66.0806  11
   2   0  12 129.609 86.8460   2
  -2   0 -12 179.047 75.1079   6
   2   0  12 117.677 79.5494  18
   2   0  12 28.6199 62.8020  19
   2   0  12 30.7132 54.3614  17
   2   0  12-7.45239 54.9722  12
  -2   0 -13-37.4121 57.8909   6
   2   0  13-103.814 92.9509   2
   2   0  13 31.9880 51.9616  19
   2   0  13-19.6669 54.5399  18
   2   0  13-0.73083 74.0980  12
  -2   0 -14 281.880 110.388   6
   2   0  14 245.738 111.869  12
   2   1 -15-26.4181 64.3211   8
   2  -1 -15 5.58760 64.7321   8
  -2   1  15 44.3202 66.6116   2
  -2  -1  15 71.9218 93.1266   2
  -2  -1  15 48.9417 71.0967  19
  -2   1  15-28.2176 63.4185  19
  -2   1  15-48.9752 64.2524  12
   2   1 -15-76.8594 79.1471  13
   2  -1 -15-31.1215 83.9866  13
  -2  -1  15-53.1486 64.2027  12
   2  -1 -14-27.8222 55.1136   8
   2   1 -14 53.0203 59.4142   8
  -2  -1  14 24.6350 68.9027   2
  -2   1  14-19.0622 81.7565   2
  -2  -1  14 79.3797 73.3869  19
  -2   1  14-47.1648 76.7918  19
  -2   1  14 80.8864 75.8958  12
   2   1 -14 139.768 99.1364  13
  -2  -1  14 67.1338 65.8974  12
   2  -1 -14 93.7577 83.6341  13
   2   1 -13 913.734 172.107   8
   2  -1 -13 1561.09 216.952   8
   2  -1 -13 1196.55 186.120   6
  -2   1  13 1588.24 227.052   2
  -2  -1  13 1047.04 191.803   2
  -2   1  13 1249.69 200.644  19
  -2  -1  13 1435.27 219.260  19
   2   1 -13 1525.96 224.943  13
   2  -1 -13 1215.80 201.754  13
  -2  -1  13 1544.20 199.859  15
  -2  -1  13 1271.78 204.505  12
  -2   1  13 1194.97 207.269  12
   2   1 -12-21.4209 47.4951   8
   2  -1 -12 107.942 76.7320   8
  -2  -1  12 29.4671 63.0161   2
   2   1 -12 4.01503 36.2282   6
  -2   1  12 5.40565 52.4829   2
   2  -1 -12-10.4766 38.5062   6
  -2   1  12-53.3523 70.3115  19
  -2  -1  12 18.2402 60.5936  19
  -2   1  12 49.2396 51.2952  15
  -2  -1  12 67.9992 71.6705  12
  -2  -1  12-18.8853 45.0032  15
   2   1 -12 78.8543 61.1913  13
  -2   1  12 148.433 86.9185  12
   2  -1 -12 104.369 85.0063  13
   2  -1 -11 2247.44 232.049   8
   2   1 -11 2172.73 228.257   8
  -2  -1  11 2587.67 254.097   2
   2  -1 -11 2149.71 216.850   6
  -2   1  11 2446.83 250.114   2
   2   1 -11 2103.69 207.846   6
  -2   1  11 2469.63 248.674  19
  -2  -1  11 2094.44 224.773  18
  -2  -1  11 2399.37 247.810  19
  -2   1  11 2013.96 221.563  18
  -2   1  11 2032.91 207.418  15
  -2  -1  11 2164.97 220.664  15
   2   1 -11 2342.35 250.818  13
  -2   1  11 2476.51 252.453  12
  -2  -1  11 2378.81 249.663  12
   2   1 -10 40.4151 40.0537   8
   2  -1 -10 30.3655 48.7767   8
   2   1 -10 84.3312 50.5442   6
  -2   1  10-25.9692 51.6283   2
  -2  -1  10 35.1079 45.7510   2
   2  -1 -10 50.9460 53.6105   6
  -2  -1  10 18.7221 52.0587  18
  -2   1  10 19.4510 34.9514  18
  -2  -1  10-60.1552 44.0998  19
  -2   1  10 37.2362 33.6322  17
  -2   1  10 94.6077 66.3488  19
  -2  -1  10 11.1257 45.1229  12
  -2   1  10 83.9778 58.7976  12
   2   1 -10-52.7695 53.8108  13
  -2  -1  10 97.1923 61.2279  15
  -2   1  10-59.9717 55.9182  15
   2   1  -9 5032.51 310.656   8
   2  -1  -9 4718.23 307.362   8
   2   1  -9 4513.77 271.025   6
  -2   1   9 5066.56 318.685   2
  -2  -1   9 4386.69 303.487   2
   2  -1  -9 4590.71 281.172   6
  -2  -1   9 4830.15 304.621  18
  -2   1   9 5192.20 270.508  17
  -2   1   9 4482.26 303.009  20
  -2  -1   9 4309.13 222.572  17
  -2  -1   9 4540.67 300.915  19
  -2   1   9 5042.54 310.811  18
  -2   1   9 4728.72 304.451  19
   2   1  -9 4771.16 316.392  13
  -2  -1   9 4779.29 317.543  12
  -2  -1   9 4267.18 282.733  15
  -2   1   9 4755.94 291.487  15
  -2   1   9 5259.27 330.760  12
   2  -1  -8 219.931 63.2460   8
   2   1  -8 205.144 32.4240  10
   2   1  -8 186.991 60.4658   8
   2  -1  -8 159.361 34.6580   5
  -2  -1   8 183.291 54.5133   2
  -2   1   8 176.274 54.1993   2
  -2   1   8 192.709 59.1189  19
  -2   1   8 158.405 53.9850  20
  -2  -1   8 275.556 48.2803  17
  -2   1   8 264.996 53.7475  17
  -2  -1   8 222.129 61.0010  18
  -2   1   8 152.601 47.5777  18
  -2  -1   8 155.219 53.9583  19
   2   1  -8 150.426 57.1158  13
   2   1  -8 198.691 27.4008  14
  -2  -1   8 140.616 57.7472  12
  -2   1   8 218.942 69.7808  12
  -2  -1   8 247.120 64.8670  15
   2  -1  -7 4186.13 213.336   7
   2   1  -7 3517.40 153.223  10
   2  -1  -7 4148.78 248.796  11
   2  -1  -7 3851.40 241.322   8
   2   1  -7 4150.68 244.941   8
  -2   1   7 3928.70 245.035   2
  -2  -1   7 4001.23 246.112   2
   2   1  -7 3775.91 207.564   6
   2  -1  -7 3449.30 155.692   5
  -2   1   7 3492.43 229.042  20
  -2  -1   7 3658.74 171.913  17
  -2   1   7 3787.93 231.718  18
  -2  -1   7 4177.38 241.185  19
  -2   1   7 3671.61 197.033  17
  -2  -1   7 3948.99 234.156  18
  -2   1   7 3832.30 228.645  19
  -2   1   7 3781.86 241.675  12
   2   1  -7 3736.38 136.790  14
   2   1  -7 4216.70 252.803  13
  -2  -1   7 3767.19 232.059  15
  -2  -1   7 3727.93 241.952  12
  -2   1   6 4466.93 206.541   9
   2  -1  -6 4507.22 241.088  11
   2   1  -6 4691.51 245.344   8
   2  -1  -6 4466.39 212.263   7
   2  -1  -6 4434.67 241.761   8
   2   1  -6 4170.78 169.076  10
   2  -1  -6 3902.12 156.892   5
  -2   1   6 4918.30 252.408   2
   2   1  -6 4385.06 205.478   6
   2  -1  -6 4371.64 218.928   6
  -2  -1   6 4077.64 168.077  17
  -2  -1   6 4232.18 225.772  19
  -2  -1   6 4469.36 229.500  18
  -2   1   6 4387.37 201.625  17
  -2   1   6 4328.74 225.118  19
  -2   1   6 4385.52 231.244  18
  -2   1   6 4350.32 235.448  20
  -2   1   6 4765.27 251.282  12
  -2  -1   6 4326.21 236.982  15
   2   1  -6 4291.81 240.961  13
   2   1  -6 4323.41 148.879  14
  -2  -1   6 4924.76 257.857  12
  -2   1   5 18601.7 540.717   9
   2   1  -5 18742.3 588.814   8
   2  -1  -5 18777.3 558.314   7
   2  -1  -5 20094.9 604.687   8
   2   1  -5 19023.5 512.673  10
   2  -1  -5 18234.5 481.667   5
   2  -1  -5 19535.2 561.388   6
  -2   1   5 20089.6 599.898   2
   2   1  -5 19082.0 532.795   6
  -2   1   5 19094.5 574.934  18
  -2   1   5 18910.8 570.179  19
  -2  -1   5 17712.7 485.625  17
  -2  -1   5 19629.3 574.753  18
  -2  -1   5 19957.7 576.751  19
  -2   1   5 19488.1 584.176  20
  -2  -1   5 20170.8 608.320  12
  -2  -1   5 19549.8 597.791  15
  -2   1   5 18501.1 592.615  12
   2   1  -5 19390.3 595.924  13
   2   1  -4 956.960 87.4681   8
   2  -1  -4 1023.88 52.7207  10
  -2   1   4 1028.11 74.8399   9
   2   1  -4 1066.52 71.1705  10
   2  -1  -4 1027.07 92.1053   8
   2  -1  -4 967.835 80.6604   7
   2   1  -4 1033.95 64.6850   6
   2  -1  -4 959.413 50.8869   5
  -2   1   4 1053.00 90.1206   2
   2  -1  -4 1022.81 76.7728   6
  -2  -1   4 1072.55 81.2081  18
  -2   1   4 1084.15 84.6589  18
  -2   1   4 1086.38 88.3699  20
  -2  -1   4 938.403 45.4321  17
  -2  -1   4 967.922 79.1512  19
  -2  -1   4 1088.51 94.1565  12
   2   1  -4 1001.59 87.7492  13
  -2   1   4 927.174 88.3639  12
  -2  -1   4 1026.00 93.2793  15
   2   1  -3 116794. 2615.76  10
   2  -1  -3 114468. 2640.02   7
   2  -1  -3 118857. 2658.64   8
   2  -1  -3 117200. 2587.99  10
  -2   1   3 115527. 2613.79   9
   2   1  -3 116775. 2650.50   7
   2   1  -3 114848. 2651.36   8
   2   1  -3 120289. 2635.47   1
   2   1  -3 111944. 2560.30   6
  -2   1   3 116402. 2637.60   2
   2  -1  -3 113618. 2614.13   6
   2  -1  -3 104453. 2614.29  18
   2  -1  -3 105198. 2605.69  20
  -2  -1   3 113246. 2606.03  18
   2   1  -3 107763. 2603.58  20
   2   1  -3 106762. 2611.23  18
  -2   1   3 115317. 2616.29  18
  -2   1   3 106956. 2616.02  20
  -2  -1   3 113180. 2607.27  19
   2   1  -3 117128. 2648.25  13
  -2  -1   3 118229. 2649.81  12
  -2   1   3 110789. 2564.74  14
   2  -1  -2 25710.9 665.097   7
   2   1  -2 25448.9 652.776  10
   2   1  -2 25844.1 667.178   7
   2   1  -2 25677.4 663.444   8
   2  -1  -2 26553.3 661.772   8
  -2   1   2 25866.7 648.672   9
   2  -1  -2 27024.7 643.074  10
  -2   1   2 24394.6 638.228   2
   2   1  -2 26937.1 662.509   1
  -2  -1   2 26408.1 662.352   1
  -2  -1   2 24642.9 618.128   5
   2   1  -2 25308.4 620.680  18
  -2   1   2 26168.6 624.397  18
   2  -1  -2 24901.7 625.987  18
  -2  -1   2 25582.3 612.931  19
   2  -1  -2 24747.6 617.644  20
  -2   1   2 24494.2 625.108  20
   2   1  -2 25650.5 607.214  20
   2   1  -2 26592.1 661.003  16
   2   1  -2 24956.4 607.671  20
   2  -1  -2 26622.0 668.317  16
   2   1  -2 26111.7 661.875  13
  -2  -1   2 25572.2 648.660  12
  -2   1   2 25069.9 633.983  14
   2  -1  -2 24982.4 619.505  13
   2  -1  -1 1538.89 69.9076   8
   2  -1  -1 1617.51 88.1312   7
   2  -1  -1 1604.15 85.5116  10
   2   1  -1 1535.87 83.2095   7
   2   1  -1 1594.74 86.9295  10
   2   1  -1 1585.96 81.0595   8
  -2  -1   1 1493.16 78.3058   5
  -2  -1   1 1574.40 65.3631   6
  -2   1   1 1612.91 89.4521   1
   2  -1  -1 1789.39 93.5280  16
   2   1  -1 1546.02 74.1418  17
   2  -1  -1 1697.81 84.5416  17
   2   1  -1 1618.32 82.8768  16
  -2   1   1 1462.43 59.6512  18
  -2  -1   1 1437.77 63.3860  12
  -2  -1   1 1414.42 77.4723  15
  -2   1   1 1563.86 86.4988  14
   2   1  -1 1616.15 85.6157  13
  -2   1   0 48749.2 1193.14  11
   2   1   0 50755.3 1230.16  10
   2  -1   0 53155.3 1226.59   7
   2   1   0 50729.8 1204.46   7
  -2  -1   0 50958.5 1233.14  11
  -2  -1   0 51469.3 1226.78   6
  -2   1   0 54286.7 1234.96   1
  -2   1   0 50431.4 1234.58   3
   2  -1   0 52293.6 1205.43  18
   2   1   0 51380.6 1237.96  17
   2   1   0 52640.1 1192.01  20
  -2   1   0 50537.6 1205.56  19
   2   1   0 51801.7 1199.49  18
   2  -1   0 52060.9 1244.11  16
   2   1   0 49964.7 1185.36  19
  -2  -1   0 48556.9 1192.39  19
   2   1   0 51290.3 1221.37  16
   2  -1   0 52688.3 1237.36  17
  -2   1   0 51113.1 1248.29  14
  -2  -1   0 51958.7 1191.64  15
  -2  -1  -1 50013.7 1204.60  11
  -2   1  -1 49933.0 1176.92  11
   2   1   1 47297.8 1135.03   7
   2   1   1 48309.4 1186.47  10
   2  -1   1 48711.4 1175.33   7
   2  -1   1 49513.9 1182.93   2
   2   1   1 50289.1 1218.46  17
   2  -1   1 50745.8 1189.33  18
   2   1   1 50254.0 1189.33  18
   2   1   1 48187.2 1178.33  20
   2  -1   1 50557.8 1218.28  16
   2  -1   1 50201.3 1189.89  19
   2   1   1 49265.1 1197.98  16
   2   1   1 47255.1 1177.41  19
   2  -1   1 49028.5 1206.66  17
   2  -1   1 47664.6 1155.48  15
  -2   1  -1 48493.6 1219.80  14
   2   1   1 49720.0 1148.60  12
   2  -1   1 48816.3 1191.93  12
   2   1   2 13656.4 394.895  10
  -2  -1  -2 12983.0 418.874  11
  -2   1  -2 13890.0 407.865  11
  -2   1  -2 13292.5 355.422   8
   2  -1   2 13479.2 414.445   2
   2  -1   2 13130.3 419.224  17
   2   1   2 13238.6 409.439  20
   2   1   2 13881.7 417.524  18
   2   1   2 13021.6 409.970  19
   2   1   2 12948.9 428.223  17
   2  -1   2 13545.8 422.183  19
   2  -1   2 14732.4 445.928  16
   2  -1   2 13920.5 417.520  18
   2  -1   2 14269.5 421.090  12
  -2   1  -2 13650.9 433.469  14
   2  -1   2 13301.2 367.147  15
   2   1   2 13436.8 385.762  12
  -2   1  -3 13820.3 434.295  11
   2   1   3 13611.3 395.392  10
  -2  -1  -3 13273.2 441.975  11
  -2  -1  -3 12756.1 402.626   8
  -2   1  -3 12807.5 377.689   8
   2  -1   3 12995.8 436.469   2
   2   1   3 13257.1 449.075  17
   2  -1   3 13043.2 441.189  19
   2   1   3 13046.5 435.886  18
   2  -1   3 12865.9 432.278  17
   2   1   3 12145.3 423.054  20
   2   1   3 12250.6 430.434  19
   2  -1   3 12985.2 434.893  18
  -2   1  -3 13479.5 444.553  14
   2  -1   3 13057.7 375.854  15
   2  -1   3 14096.0 441.867  12
   2   1   3 13248.1 411.768  12
  -2   1  -4 4826.72 201.874   8
  -2  -1  -4 4661.18 215.738   8
  -2  -1  -4 4685.70 241.630  11
  -2   1  -4 4763.43 237.513  11
   2  -1   4 4534.76 231.560  17
   2   1   4 4566.95 241.307  17
   2   1   4 4416.89 236.273  19
   2   1   4 4509.43 235.871  18
   2   1   4 4678.72 238.114  20
   2  -1   4 4664.69 240.082  18
   2  -1   4 4419.52 238.888  19
   2  -1   4 4983.25 244.189  12
  -2   1  -4 4507.72 231.483  14
   2   1   4 4750.90 225.062  12
   2   1   4 4551.09 156.718  15
   2  -1   4 4544.79 187.426  15
  -2  -1  -5 10728.3 399.607   8
  -2   1  -5 10989.8 431.707  11
  -2  -1  -5 10645.1 432.069  11
  -2   1  -5 10561.5 379.529   8
  -2   1  -5 11842.9 461.338   6
   2  -1   5 11204.4 442.881   2
   2   1   5 11034.3 442.181   2
  -2  -1  -5 10670.4 444.789   6
   2  -1   5 10344.6 414.193  17
   2  -1   5 10637.5 438.428  19
   2   1   5 10464.8 429.694  18
   2   1   5 10788.3 438.028  19
   2   1   5 10581.4 432.123  17
   2  -1   5 10857.0 436.506  18
   2  -1   5 10574.2 355.422  15
   2   1   5 10373.3 321.081  15
  -2   1  -5 10642.1 414.727  14
   2  -1   5 11120.2 434.094  12
   2   1   5 10580.6 411.307  12
  -2  -1  -6 15161.4 527.349   8
  -2  -1  -6 15109.7 567.195  11
  -2   1  -6 14979.1 559.261  11
  -2   1  -6 14457.9 497.104   8
   2   1   6 14611.6 562.153   2
  -2   1  -6 14524.4 570.570   6
   2  -1   6 14804.1 565.478   2
  -2  -1  -6 14703.1 571.773   6
   2  -1   6 14562.8 534.904  17
   2   1   6 14057.2 546.951  17
   2   1   6 14688.6 565.634  19
   2  -1   6 14483.1 557.789  18
   2  -1   6 13838.2 557.276  19
   2   1   6 14722.7 561.862  18
  -2   1  -6 13762.5 516.314  14
   2   1   6 14320.7 535.173  12
   2   1   6 14053.7 430.454  15
   2  -1   6 14526.5 553.536  12
   2  -1   6 13561.5 459.122  15
  -2  -1  -6 14434.8 517.096  14
  -2  -1  -7 9479.32 413.760   8
  -2   1  -7 9240.30 392.298   8
  -2  -1  -7 9566.43 453.858  11
  -2   1  -7 9210.03 440.449  11
  -2  -1  -7 10090.3 468.498   6
   2  -1   7 9673.21 453.490   2
   2   1   7 9448.98 451.588   2
  -2   1  -7 10052.1 468.097   6
   2  -1   7 9603.21 458.734  19
   2   1   7 8743.46 422.909  17
   2  -1   7 9378.10 448.866  18
   2   1   7 9406.83 449.029  18
   2  -1   7 9076.46 416.793  17
   2   1   7 9072.34 446.290  19
  -2   1  -7 8927.98 398.365  14
  -2  -1  -7 8814.99 392.014  14
   2  -1   7 8945.89 353.518  15
   2   1   7 9700.39 439.650  12
   2   1   7 8544.21 321.560  15
   2  -1   7 9123.25 436.141  12
  -2   1  -8 16689.9 615.408   8
  -2  -1  -8 15784.2 625.550   8
  -2   1  -8 18586.4 701.544  11
  -2  -1  -8 17975.9 708.551  11
   2   1   8 17823.3 702.667   2
  -2   1  -8 19092.7 728.611   6
  -2  -1  -8 16298.7 640.666   5
  -2  -1  -8 17653.4 705.590   6
   2  -1   8 17552.7 696.671   2
   2  -1   8 16266.1 637.336  17
   2  -1   8 16336.7 687.965  19
   2   1   8 16201.0 657.052  17
   2   1   8 17636.5 702.912  18
   2   1   8 15781.2 676.983  19
   2  -1   8 18308.9 708.258  18
  -2   1  -8 16459.9 611.295  14
  -2  -1  -8 16330.0 601.129  14
   2  -1   8 16618.3 674.960  12
   2   1   8 16313.2 658.349  12
  -2  -1  -9 3152.57 276.743  11
  -2   1  -9 2767.56 254.101  11
  -2  -1  -9 2559.17 222.806   8
  -2   1  -9 2765.38 222.310   8
  -2   1  -9 3040.87 272.625   6
   2   1   9 2897.83 267.482   2
  -2  -1  -9 2481.54 223.115   5
   2  -1   9 3353.36 280.413   2
  -2  -1  -9 2941.59 271.950   6
   2  -1   9 2533.89 226.106  17
   2   1   9 2618.02 237.386  17
   2  -1   9 2738.43 263.556  18
   2   1   9 2966.14 267.016  18
   2   1   9 2771.66 263.778  19
   2  -1   9 2813.52 262.908  19
  -2   1  -9 2270.58 196.218  14
   2   1   9 2583.03 239.986  12
   2  -1   9 2564.62 247.117  12
  -2  -1 -10 69.3144 51.4482  11
  -2   1 -10 240.099 91.5002  11
  -2  -1 -10 220.426 73.0838   8
  -2   1 -10 249.930 72.3052   8
   2  -1  10 125.857 77.8098   2
   2   1  10 497.274 126.828   2
  -2  -1 -10 306.753 103.731   6
  -2  -1 -10 425.453 101.624   5
  -2   1 -10 359.229 92.7240   6
   2  -1  10 267.356 100.480  18
   2   1  10 317.729 99.7906  18
   2   1  10 216.485 84.4253  19
   2  -1  10 194.277 68.8928  17
   2   1  10 45.1989 36.5687  17
   2  -1  10 134.898 75.4660  19
   2  -1  10 264.351 93.2697  12
   2   1  10 234.588 82.4294  12
  -2   1 -11 291.740 101.030  11
  -2  -1 -11 72.0978 48.2220   8
  -2   1 -11 164.996 72.2312   8
  -2  -1 -11 76.4483 65.7328  11
   2  -1  11 126.941 86.8923   2
  -2   1 -11 208.135 91.7651   6
   2   1  11-39.1967 70.2227   2
  -2  -1 -11 56.6712 59.1255   6
   2  -1  11 158.089 81.3888  18
   2   1  11 253.543 101.176  19
   2  -1  11 67.0542 51.4858  17
   2   1  11 125.575 64.7618  17
   2   1  11 105.735 77.9673  18
   2  -1  11 269.851 107.761  19
   2   1  11 67.5962 52.5234  12
   2  -1  11 130.870 83.9349  12
  -2  -1 -12 872.286 180.011  11
  -2   1 -12 723.152 158.496   6
   2   1  12 928.139 179.436   2
  -2  -1 -12 1138.56 200.681   6
   2  -1  12 981.341 184.623   2
   2  -1  12 824.418 181.523  18
   2   1  12 851.544 177.723  18
   2   1  12 893.179 180.930  19
   2  -1  12 809.612 171.465  19
   2   1  12 1210.42 187.259  17
   2   1  12 808.125 170.060  12
   2  -1  12 759.954 165.484  12
  -2  -1 -13-42.5381 93.6263  11
  -2  -1 -13 259.873 112.940   6
   2   1  13 143.856 94.6396   2
  -2   1 -13-24.1760 59.8246   6
   2  -1  13 188.071 122.369   2
   2  -1  13 149.953 89.6859  19
   2  -1  13 283.034 124.668  18
   2   1  13 110.455 97.2197  18
   2  -1  13 123.408 73.7484  12
   2   1  13 106.378 88.6792  12
  -2   1 -14 69.5683 72.7018   6
  -2  -1 -14 47.3409 66.7208   6
   2  -1  14 110.772 96.5189  12
   2   1  14 80.1062 87.1868  12
   2  -2 -15 117.001 86.8329   8
   2   2 -15-48.4753 50.6345   8
  -2   2  15 2.16437 75.8049   2
  -2  -2  15 17.4510 65.4342   2
  -2  -2  15-20.9435 83.2347  19
  -2   2  15-50.5037 61.9514  19
  -2   2  15-2.67060 82.4906  12
   2  -2 -15 20.8518 68.2613  13
   2   2 -15-94.5265 96.9409  13
  -2  -2  15-15.7655 65.2615  12
   2  -2 -14 336.206 112.353   8
   2   2 -14 577.921 143.585   8
  -2   2  14 528.077 148.632   2
  -2  -2  14 531.952 150.390   2
  -2   2  14 319.747 140.109  19
  -2  -2  14 450.778 137.369  19
   2  -2 -14 281.276 111.928  13
  -2   2  14 289.350 115.867  12
   2   2 -14 440.361 129.461  13
  -2  -2  14 719.689 167.039  12
   2   2 -13 808.694 161.519   8
   2  -2 -13 695.318 150.890   8
  -2  -2  13 599.407 150.891   2
   2  -2 -13 757.516 150.216   6
  -2   2  13 521.020 139.451   2
  -2   2  13 406.687 116.978  19
  -2  -2  13 684.428 160.720  19
  -2  -2  13 399.878 106.836  15
  -2   2  13 550.572 139.367  12
   2  -2 -13 557.252 140.322  13
   2   2 -13 847.375 173.894  13
  -2  -2  13 706.418 156.664  12
   2   2 -12 57.2058 64.0923   8
   2  -2 -12 13.4947 63.5579   8
   2  -2 -12 119.193 66.9157   6
  -2  -2  12 44.7347 78.1338   2
  -2   2  12-8.65622 61.3548   2
  -2  -2  12-34.1795 55.0031  19
  -2   2  12 83.3225 64.4654  19
  -2   2  12 16.2595 45.1104  12
  -2  -2  12-3.75706 44.6546  15
  -2   2  12-23.0215 39.3043  15
   2   2 -12-15.5504 50.5049  13
  -2  -2  12 26.9388 60.4181  12
   2  -2 -11 1962.33 221.719   8
   2   2 -11 1625.41 196.572   8
   2   2 -11 2041.44 199.306   6
   2  -2 -11 1933.93 208.831   6
  -2   2  11 2122.56 230.143   2
  -2  -2  11 1745.45 215.216   2
  -2   2  11 1895.07 225.092  20
  -2   2  11 1975.03 217.916  18
  -2   2  11 1722.95 176.538  17
  -2   2  11 1477.03 196.744  19
  -2  -2  11 1785.22 216.987  19
   2   2 -11 1563.69 199.094  13
  -2   2  11 1810.16 192.034  15
  -2  -2  11 1782.75 220.198  12
  -2  -2  11 1593.37 191.114  15
  -2   2  11 1965.53 226.481  12
   2  -2 -10 64.7292 61.9250   8
   2   2 -10 15.4012 36.2964   8
  -2  -2  10-37.3798 64.2244   2
   2   2 -10-119.389 50.6093   6
  -2   2  10 129.681 65.8302   2
   2  -2 -10-3.07880 42.2731   6
  -2   2  10 28.9988 41.8633  17
  -2  -2  10-4.84112 46.8962  19
  -2   2  10-24.8057 57.0458  18
  -2   2  10 26.4013 45.5617  19
  -2   2  10 9.94428 44.2380  20
  -2  -2  10 22.3587 49.4745  18
   2   2 -10 4.57165 42.6908  13
  -2   2  10-18.4002 42.9893  12
  -2  -2  10-42.3418 56.6272  12
  -2  -2  10-34.1756 34.7068  15
   2  -2  -9 296.357 87.6088  11
   2   2  -9 34.6958 47.9250   8
   2  -2  -9 122.713 55.7294   8
   2  -2  -9 104.206 52.3966   6
   2   2  -9 125.328 45.9896   6
  -2   2   9 118.185 60.3936   2
  -2  -2   9 181.984 86.7653   2
   2  -2  -9 100.025 36.6585   5
  -2   2   9 219.306 62.5709  17
  -2  -2   9 189.739 68.6425  18
  -2   2   9 154.867 59.1600  18
  -2  -2   9 112.715 34.4808  17
  -2  -2   9 114.933 54.5508  19
  -2   2   9 21.4517 32.6441  20
  -2   2   9 279.183 76.3314  19
  -2   2   9 193.249 68.1028  12
  -2  -2   9 157.604 61.0782  12
   2   2  -9 189.933 69.1284  13
  -2  -2   9 128.533 62.8357  15
   2   2  -8 413.835 57.8512  10
   2  -2  -8 449.059 73.9004   7
   2  -2  -8 428.788 88.0627  11
   2  -2  -8 567.367 101.672   8
   2   2  -8 329.013 69.6933   8
   2  -2  -8 362.213 57.3913   5
  -2   2   8 442.365 88.7601   2
   2  -2  -8 506.679 86.6547   6
  -2  -2   8 315.654 80.3612   2
  -2   2   8 491.515 90.5487  19
  -2   2   8 392.671 85.9599  20
  -2  -2   8 418.678 55.0608  17
  -2   2   8 558.472 82.1864  17
  -2  -2   8 515.427 88.9805  18
  -2   2   8 588.254 98.9714  18
  -2  -2   8 404.455 84.2005  19
   2   2  -8 347.620 80.4013  13
  -2  -2   8 375.157 75.2863  15
   2   2  -8 399.303 48.8933  14
  -2  -2   8 408.334 89.8033  12
  -2   2   8 475.830 89.7674  12
   2  -2  -7 193.794 47.8132   7
  -2   2   7 131.316 41.8170   9
   2  -2  -7 95.8912 43.7882  11
   2   2  -7 199.745 51.6069   8
   2   2  -7 124.372 31.7587  10
   2  -2  -7 128.999 46.9119   8
  -2  -2   7 139.545 50.4605   2
  -2   2   7 266.115 65.1136   2
   2   2  -7 115.033 37.2404   6
   2  -2  -7 135.207 32.0436   5
  -2   2   7 182.924 57.5830  19
  -2   2   7 117.703 44.5608  17
  -2  -2   7 161.338 54.4123  18
  -2   2   7 203.137 52.0626  18
  -2   2   7 147.989 50.8786  20
  -2  -2   7 135.800 28.9778  17
  -2  -2   7 222.866 63.5427  19
  -2  -2   7 84.7632 41.2158  15
  -2  -2   7 189.333 59.3973  12
  -2   2   7 86.3813 43.4350  12
   2   2  -7 37.6173 33.2956  13
   2   2  -7 82.0753 22.9742  14
   2   2  -6 23705.9 732.992   8
   2  -2  -6 24128.6 749.693   8
  -2   2   6 23772.3 699.389   9
   2  -2  -6 25002.1 746.584  11
   2  -2  -6 24341.9 687.822   7
   2   2  -6 24171.0 662.009  10
   2   2  -6 23538.8 673.110   6
   2  -2  -6 22706.2 632.956   5
  -2   2   6 24258.9 743.779   2
  -2   2   6 24282.8 736.040  18
  -2   2   6 23608.2 738.839  20
  -2   2   6 23708.1 720.346  19
  -2  -2   6 24025.3 722.305  18
  -2  -2   6 22025.0 600.622  17
  -2  -2   6 24490.6 733.488  19
  -2   2   6 23532.0 741.021  12
  -2  -2   6 24409.3 745.651  15
  -2  -2   6 24268.1 755.345  12
   2   2  -6 24653.6 756.072  13
   2   2  -6 24286.0 632.388  14
   2   2  -5 12308.7 433.686   8
   2  -2  -5 12267.1 441.890   8
   2  -2  -5 12708.8 435.305  11
   2   2  -5 12340.0 386.062  10
   2  -2  -5 11795.1 396.226   7
  -2   2   5 12431.1 403.824   9
   2   2  -5 12895.1 394.360   1
  -2   2   5 11786.7 424.154   2
   2  -2  -5 12349.9 417.646   6
   2   2  -5 12149.6 372.073   6
   2  -2  -5 11188.1 352.038   5
  -2  -2   5 12835.9 418.977  18
  -2   2   5 12726.7 427.314  18
  -2   2   5 12026.3 427.166  20
  -2  -2   5 11791.7 314.430  17
  -2  -2   5 12269.3 420.646  19
  -2   2   5 11474.4 426.345  12
  -2  -2   5 12740.8 445.015  15
   2   2  -5 11792.7 433.515  13
   2   2  -5 12315.1 360.665  14
  -2  -2   5 12295.5 441.670  12
   2   2  -4 34637.6 904.297  10
   2   2  -4 34582.2 940.237   8
   2  -2  -4 36867.4 933.576  11
   2  -2  -4 35502.3 920.156   7
   2  -2  -4 35481.5 950.310   8
  -2   2   4 34932.3 912.042   9
   2  -2  -4 35176.9 924.200   6
   2  -2  -4 33864.9 867.757   5
  -2   2   4 35522.7 928.978   2
   2   2  -4 36496.1 898.365   1
   2   2  -4 34185.3 859.184   6
  -2  -2   4 34175.4 910.795  18
  -2   2   4 34663.5 926.683  20
  -2  -2   4 35146.0 916.475  19
  -2   2   4 34823.1 922.813  18
  -2  -2   4 35480.8 954.855  15
  -2   2   4 33110.5 823.962  14
   2   2  -4 35799.5 947.736  13
   2   2  -4 36064.3 880.192  14
  -2  -2   4 35743.9 946.997  12
   2   2  -3 36870.6 948.530   8
   2  -2  -3 37046.1 947.741   8
   2  -2  -3 36422.3 933.416   7
   2  -2  -3 37517.5 921.934  11
  -2   2   3 36545.2 925.378   9
   2   2  -3 36738.5 927.922  10
  -2  -2   3 37861.9 914.151   1
  -2   2   3 37134.5 918.175   2
   2   2  -3 35646.0 855.988   6
   2  -2  -3 35718.8 931.130   6
   2  -2  -3 35382.0 895.861   5
   2   2  -3 37362.7 911.265   1
  -2  -2   3 34874.9 881.276   5
  -2  -2   3 37416.7 917.020  19
  -2   2   3 36890.9 921.918  18
  -2   2   3 37202.1 927.771  20
   2   2  -3 36150.4 945.665  13
  -2   2   3 35130.5 874.417  14
  -2  -2   3 36329.2 954.391  15
  -2  -2   3 37820.3 941.618  12
   2  -2  -2 15506.4 427.433   8
   2   2  -2 15172.9 431.015  10
   2  -2  -2 15335.7 435.149   7
  -2   2   2 14884.8 425.750   9
   2   2  -2 15297.2 437.371   8
   2  -2  -2 14984.1 422.383   4
  -2  -2   2 15616.7 419.588   1
  -2   2   2 14974.5 388.140   2
   2   2  -2 15012.7 423.415   4
   2   2  -2 13239.9 359.490   6
  -2   2   2 15499.4 439.325   3
  -2  -2   2 14916.5 403.750   5
  -2   2   2 14650.2 410.410  20
   2   2  -2 14650.7 371.646  17
  -2   2   2 15164.2 406.564  18
  -2  -2   2 14854.6 398.598  19
   2  -2  -2 13211.0 403.120  18
   2   2  -2 14799.3 392.502  20
   2  -2  -2 15253.8 427.813  16
   2  -2  -2 14682.7 406.104  20
   2   2  -2 15014.6 435.060  13
  -2  -2   2 15797.9 441.500  15
  -2   2   2 15250.8 408.254  14
  -2  -2   2 15516.4 411.842  12
   2   2  -1 16.6867 15.0192  10
  -2   2   1-2.06595 17.9045   9
   2  -2  -1 8.80995 22.9368   7
   2   2  -1 21.4545 16.9311   4
  -2  -2   1-4.15014 16.3086   5
  -2  -2   1 8.50015 10.0138   6
   2  -2  -1 13.3214 15.7152   4
   2  -2  -1 4.29678 12.9601   1
   2   2  -1 6.35940 14.4846  17
  -2   2   1 10.2042 12.7511  20
   2   2  -1 8.68683 10.9722  16
   2   2  -1 14.3183 11.5913  20
   2  -2  -1 26.7310 16.2050  16
  -2  -2   1-2.02933 8.23347  12
  -2   2   1-9.08235 16.4649  14
   2   2  -1 51.2397 22.8512  13
  -2  -2   1-0.09081 13.1489  15
   2  -2   0 59956.2 1510.05  11
  -2  -2   0 70277.6 1595.62  11
   2  -2   0 68079.4 1590.44   7
   2   2   0 64025.1 1582.70  10
  -2   2   0 65978.5 1513.75  11
   2  -2   0 69954.7 1569.18   1
  -2  -2   0 66256.4 1574.85   6
  -2   2   0 69675.8 1570.57   1
   2   2   0 66853.8 1588.74  17
   2   2   0 66915.2 1547.81  16
   2   2   0 67309.6 1561.10  18
   2  -2   0 69211.8 1594.29  16
   2   2   0 66067.3 1553.40  20
   2  -2   0 70244.9 1592.84  17
  -2  -2   0 67361.7 1551.62  15
   2  -2   0 66795.8 1576.03  15
   2   2   0 66941.3 1595.93  13
  -2   2   0 66781.2 1601.56  14
  -2  -2  -1 15588.8 443.031  11
  -2   2  -1 15186.6 392.508  11
   2  -2   1 14949.1 428.770   7
   2   2   1 14904.9 421.985  10
   2  -2   1 14600.5 400.075   2
  -2  -2  -1 14803.2 441.964   6
   2  -2   1 14948.3 435.807  17
   2   2   1 15338.1 422.926  20
   2  -2   1 14750.1 425.412  18
   2   2   1 14829.2 448.060  17
   2   2   1 15247.8 426.383  18
   2   2   1 14609.9 416.376  19
   2  -2   1 15204.5 446.292  16
   2   2   1 14708.4 410.051  16
   2  -2   1 15049.5 427.903  19
   2   2   1 15164.1 363.204  12
   2  -2   1 14564.0 412.275  15
  -2   2  -1 15002.5 452.877  14
  -2   2  -2 18382.7 467.033   8
  -2  -2  -2 17799.1 540.094  11
   2   2   2 18098.7 505.005  10
  -2   2  -2 18818.0 509.077  11
   2  -2   2 18702.5 522.047   2
   2  -2   2 18909.1 537.147  18
   2  -2   2 18995.1 558.987  16
   2   2   2 18169.3 533.004  18
   2  -2   2 19183.9 545.796  19
   2   2   2 17894.4 552.920  17
   2   2   2 18343.9 528.739  19
   2  -2   2 18631.3 537.419  17
   2   2   2 17877.6 529.007  20
   2  -2   2 18923.5 544.040  12
   2  -2   2 18499.9 505.706  15
   2   2   2 18465.3 483.389  12
   2   2   2 16512.2 435.872  15
  -2   2  -2 19548.3 559.479  14
  -2   2  -3 2.62041 25.6558  11
   2   2   3 49.0841 26.8441  10
  -2  -2  -3 25.0712 29.7116  11
  -2   2  -3 26.8373 16.9313   8
   2  -2   3 33.5233 25.9406   2
  -2  -2  -3 5.54991 24.1404   5
   2   2   3 0.28940 25.3048  19
   2   2   3 36.2174 35.7169  17
   2   2   3 25.3311 29.6200  18
   2  -2   3 2.48495 26.6545  18
   2   2   3-28.9285 31.0350  20
   2  -2   3-11.8464 24.3283  17
   2  -2   3 6.02847 28.4475  19
   2  -2   3-21.2846 30.4906  12
  -2   2  -3-11.2611 32.0284  14
   2  -2   3 25.8794 24.9167  15
   2   2   3 25.6503 23.3322  12
   2   2   4 4048.12 179.556  10
  -2  -2  -4 4134.25 211.717   8
  -2  -2  -4 4063.88 230.020  11
  -2   2  -4 4433.30 222.624  11
  -2   2  -4 4142.10 185.375   8
   2  -2   4 4063.75 217.093  17
   2   2   4 4305.93 228.871  20
   2   2   4 4291.04 230.412  19
   2   2   4 4388.21 241.966  17
   2  -2   4 4240.60 234.843  19
   2  -2   4 4458.15 234.994  18
   2   2   4 4282.18 233.385  18
   2  -2   4 4555.61 238.255  12
  -2   2  -4 4451.47 233.280  14
   2   2   4 4075.82 205.747  12
   2  -2   4 4210.93 195.733  15
   2   2   5 2420.02 136.981  10
  -2  -2  -5 2804.01 181.064   8
  -2  -2  -5 2396.53 183.746  11
  -2   2  -5 2786.52 186.101  11
  -2   2  -5 2491.60 151.454   8
  -2  -2  -5 2471.43 191.936   6
  -2   2  -5 3010.57 208.925   6
   2   2   5 2515.20 189.197   2
   2   2   5 2439.39 183.526  19
   2  -2   5 2557.58 177.657  17
   2  -2   5 2904.06 201.639  18
   2   2   5 2616.76 195.363  17
   2   2   5 2580.83 191.049  18
   2   2   5 2557.80 185.163  20
   2  -2   5 2462.32 192.259  19
   2  -2   5 2730.87 159.293  15
   2  -2   5 2723.42 192.779  12
   2   2   5 2375.37 114.138  15
   2   2   5 2671.44 175.412  12
  -2   2  -5 2606.35 182.727  14
  -2   2  -6-4.03263 42.8590  11
  -2  -2  -6-17.8009 29.8824   8
  -2   2  -6-9.98601 22.2247   8
  -2  -2  -6 5.68993 38.8861  11
  -2  -2  -6 38.1667 47.1276   6
  -2   2  -6 19.0355 54.1094   6
   2  -2   6-8.32904 30.8962   2
  -2  -2  -6 28.1206 48.1371   5
   2   2   6 45.9409 40.0326   2
   2   2   6-2.14121 27.6944  17
   2   2   6-4.88428 30.4758  19
   2  -2   6 10.8414 28.8848  17
   2   2   6 10.6100 41.5917  18
   2  -2   6 38.9468 44.0830  19
   2  -2   6 28.9665 31.9913  18
   2   2   6-0.45745 30.2181  20
   2  -2   6 2.72999 31.4819  12
   2   2   6 34.5388 42.8542  12
  -2   2  -6-1.31882 32.9091  14
   2  -2   6-4.89411 25.8898  15
   2   2   6 12.3963 14.7709  15
  -2   2  -7 1343.73 155.282  11
  -2  -2  -7 1190.91 149.745  11
  -2   2  -7 1334.32 130.432   8
  -2  -2  -7 1310.60 144.926   8
  -2   2  -7 1619.69 177.226   6
   2   2   7 1376.72 164.792   2
   2  -2   7 1566.07 170.476   2
  -2  -2  -7 1165.56 150.040   6
  -2  -2  -7 1579.12 160.070   5
   2   2   7 1396.21 160.291  17
   2  -2   7 1411.16 145.010  17
   2  -2   7 1317.23 156.069  18
   2   2   7 1284.24 155.676  18
   2  -2   7 1100.40 148.417  19
   2   2   7 1265.45 157.987  19
  -2   2  -7 1435.22 143.312  14
   2  -2   7 1321.45 125.190  15
   2  -2   7 1453.85 161.677  12
  -2  -2  -7 1079.20 123.882  14
   2   2   7 1163.36 139.416  12
  -2   2  -8 1005.39 141.406  11
  -2  -2  -8 1391.99 172.030  11
  -2  -2  -8 1152.28 144.085   8
  -2   2  -8 1079.36 132.010   8
  -2  -2  -8 1121.15 141.073   5
  -2  -2  -8 1181.53 161.644   6
   2  -2   8 1524.65 179.941   2
  -2   2  -8 1316.34 171.527   6
   2   2   8 1038.54 152.213   2
   2   2   8 1173.17 156.621  19
   2  -2   8 1165.63 156.002  18
   2  -2   8 949.471 126.825  17
   2   2   8 978.372 147.024  18
   2  -2   8 1117.31 159.681  19
   2   2   8 1229.93 154.415  17
  -2  -2  -8 1117.82 127.571  14
   2  -2   8 1129.48 153.976  12
  -2   2  -8 1041.64 129.314  14
   2  -2   8 1417.10 143.293  15
   2   2   8 1006.34 139.172  12
  -2   2  -9 38.9043 40.0322   8
  -2  -2  -9 186.580 79.6267  11
  -2   2  -9 324.328 90.9539  11
  -2  -2  -9 156.880 66.4728   8
  -2  -2  -9 143.076 72.2195   6
   2   2   9 210.564 85.9305   2
   2  -2   9-3.44749 59.5102   2
  -2   2  -9 193.173 83.2366   6
  -2  -2  -9 135.835 60.9778   5
   2  -2   9 141.957 63.2190  18
   2   2   9 99.8054 52.6968  17
   2   2   9 153.801 67.3352  19
   2   2   9 156.225 71.6122  18
   2  -2   9 107.680 43.8818  17
   2  -2   9 103.401 61.4963  19
   2   2   9 131.254 50.4948  12
  -2   2  -9 117.606 55.3158  14
   2  -2   9 123.019 60.3509  12
  -2   2 -10 7.58608 29.0104   8
  -2  -2 -10-27.7996 40.3587   8
  -2   2 -10-12.2983 59.8458  11
  -2  -2 -10-33.0365 51.1174  11
  -2  -2 -10 29.4887 45.9747   5
  -2   2 -10 44.6942 47.2114   6
  -2  -2 -10 42.9449 75.7563   6
   2   2  10 41.0982 54.0414   2
   2  -2  10 77.0984 68.2816   2
   2  -2  10 71.3632 59.2455  18
   2   2  10 29.5715 52.7482  17
   2   2  10-68.1035 72.6190  19
   2   2  10 15.0590 56.9563  18
   2  -2  10-42.2933 53.1027  17
   2  -2  10-39.1784 74.3396  19
   2  -2  10-29.0865 62.4854  12
   2   2  10 29.1406 55.3087  12
  -2  -2 -11-24.7768 46.7076   8
  -2  -2 -11 38.0356 60.6085  11
  -2   2 -11 95.9047 78.9644   6
   2  -2  11 7.27215 49.0959   2
  -2  -2 -11 50.1141 67.7726   6
   2   2  11 14.7005 48.8349   2
   2  -2  11 13.4144 39.3658  17
   2   2  11 38.1646 47.3171  18
   2  -2  11 143.742 88.9573  18
   2  -2  11 15.4886 48.7951  19
   2   2  11 109.069 72.3775  17
   2   2  11 80.2739 71.4832  19
   2  -2  11-45.8015 66.8668  12
   2   2  11 131.669 74.3441  12
  -2  -2 -12 59.8799 94.7176  11
  -2  -2 -12 279.559 102.354   8
   2   2  12 307.496 119.800   2
   2  -2  12 240.950 96.3900   2
  -2   2 -12 444.520 137.691   6
  -2  -2 -12 316.335 114.596   6
   2   2  12 178.112 76.7174  19
   2  -2  12 529.720 141.934  19
   2  -2  12 356.809 122.573  18
   2   2  12 381.719 113.705  17
   2   2  12 331.237 121.761  18
  -2   2 -12 409.925 126.876  13
   2  -2  12 495.946 139.614  12
   2   2  12 220.280 92.2245  12
  -2  -2 -13-6.05411 67.6056  11
   2  -2  13-42.8995 73.2104   2
   2   2  13 126.132 95.1114   2
  -2  -2 -13-57.6962 75.8080   6
  -2   2 -13 59.9256 118.959   6
   2  -2  13 40.2362 52.7988  18
   2   2  13 29.8750 52.0634  18
   2  -2  13-47.8659 63.2291  19
   2   2  13 46.8812 62.0956  12
   2  -2  13-244.749 105.266  12
  -2   2 -13-74.1648 95.8162  13
  -2   2 -14 57.1964 90.3412   6
  -2  -2 -14 106.889 98.7054   6
   2  -2  14 78.2970 74.8492  12
   2  -3 -15 33.1683 77.8219   8
   2   3 -15-41.9067 69.1650   8
  -2  -3  15 32.2058 66.5337   2
  -2   3  15 156.114 104.508   2
  -2  -3  15 106.776 92.8358  19
  -2   3  15 113.439 71.2812  19
  -2   3  15-124.206 89.4136  12
   2  -3 -15-8.11949 73.9279  13
  -2  -3  15 33.2104 71.9996  12
   2   3 -15 72.3184 78.2118  13
   2   3 -14 74.2736 79.1223   8
   2  -3 -14-10.2655 57.9763   8
  -2   3  14-66.0387 59.3438   2
  -2  -3  14-76.0035 78.5192   2
  -2  -3  14-32.1152 57.9269  19
  -2   3  14 8.31210 64.1927  19
  -2  -3  14 178.150 100.351  12
  -2   3  14 23.4098 63.2216  12
   2   3 -14 43.4694 76.1217  13
   2  -3 -14-22.0859 62.9599  13
   2  -3 -13 27.7176 56.5651   8
   2   3 -13 21.6281 47.9086   8
  -2  -3  13 81.2552 55.0061   2
   2  -3 -13 251.828 100.690   6
  -2   3  13 123.215 86.7829   2
  -2  -3  13 34.7175 57.3242  19
  -2   3  13 44.1611 62.9604  19
   2   3 -13 200.693 91.1833  13
  -2  -3  13 71.3052 67.0324  12
  -2  -3  13 205.378 85.2516  15
  -2   3  13 166.294 100.510  12
   2  -3 -12 26.2120 48.9787   8
   2   3 -12-19.9993 41.3795   8
  -2   3  12 119.781 88.6878   2
  -2  -3  12 28.7308 68.2357   2
   2  -3 -12-28.4677 64.5912   6
  -2  -3  12 11.7269 58.0133  19
  -2   3  12 37.3919 50.4963  20
  -2   3  12 14.0772 47.4994  19
  -2  -3  12-49.5448 62.0416  15
  -2  -3  12-17.8504 44.9500  12
  -2   3  12 85.1662 58.2152  15
  -2   3  12 153.275 89.1925  12
   2   3 -12 33.1232 75.9167  13
   2   3 -11 788.507 143.323   8
   2  -3 -11 729.196 142.192  11
   2  -3 -11 588.071 129.731   8
  -2  -3  11 901.693 159.560   2
   2  -3 -11 649.732 126.530   6
  -2   3  11 1051.48 165.798   2
   2   3 -11 847.105 126.040   6
  -2   3  11 757.130 142.056  19
  -2   3  11 684.901 134.983  20
  -2   3  11 936.732 136.770  17
  -2   3  11 829.996 144.712  18
  -2  -3  11 801.574 145.219  19
  -2   3  11 910.964 156.785  12
  -2  -3  11 1145.44 176.514  12
  -2  -3  11 830.466 140.354  15
   2   3 -11 750.003 143.759  13
   2  -3 -10 147.770 71.9489   8
   2   3 -10 176.940 75.0785   8
   2  -3 -10 207.650 73.7119  11
   2  -3 -10 164.698 64.7045   6
   2   3 -10 130.337 55.1379   6
  -2  -3  10 248.299 86.0387   2
  -2   3  10 178.590 68.7646   2
  -2   3  10 175.562 62.1382  19
  -2   3  10 197.351 73.4807  18
  -2  -3  10 92.9410 51.8031  18
  -2  -3  10 87.6943 64.2697  19
  -2   3  10 151.067 60.5879  17
  -2   3  10 113.688 55.9181  20
   2   3 -10 170.889 82.7976  13
  -2  -3  10 81.4990 60.9284  12
  -2  -3  10 82.9836 47.1901  15
  -2   3  10 159.543 69.4615  12
   2   3  -9 1592.12 173.789   8
   2   3  -9 1497.30 124.647  10
   2  -3  -9 1712.36 187.499   8
   2  -3  -9 1496.54 133.231   7
   2  -3  -9 1574.38 179.072  11
  -2   3   9 1875.70 191.033   2
  -2  -3   9 1887.27 194.558   2
   2   3  -9 1642.72 154.629   6
   2  -3  -9 1951.86 184.110   6
  -2  -3   9 1808.71 182.073  18
  -2   3   9 1604.04 179.348  18
  -2   3   9 1562.54 156.618  17
  -2   3   9 1590.43 180.599  20
  -2   3   9 1574.30 171.504  19
  -2  -3   9 1613.60 179.500  19
  -2   3   9 1720.55 183.682  12
  -2  -3   9 1464.05 166.102  15
  -2  -3   9 1672.30 187.077  12
   2   3  -9 1823.97 197.040  13
   2   3  -8 69.6192 30.3033  10
  -2   3   8 57.1908 38.3912   9
   2   3  -8 169.471 65.6115   8
   2  -3  -8 56.7452 30.3912   7
   2  -3  -8 178.941 63.5254   8
   2  -3  -8 87.0543 55.9055  11
  -2  -3   8 90.3782 55.4086   2
   2  -3  -8 118.273 38.7447   5
   2  -3  -8 100.893 42.5951   6
  -2   3   8 111.533 57.4378   2
  -2   3   8 74.5804 50.0286  19
  -2  -3   8 109.121 49.9967  19
  -2  -3   8 150.618 53.6028  18
  -2   3   8 110.425 56.9295  18
  -2   3   8 60.4159 43.3885  20
  -2   3   8 81.1912 37.3915  17
  -2  -3   8 64.3824 24.2715  17
   2   3  -8 54.7737 28.5878  14
   2   3  -8 78.5319 57.6501  13
  -2  -3   8 50.7606 44.9207  12
  -2  -3   8 124.047 46.9206  15
  -2   3   8 55.4375 48.7698  12
  -2   3   7 141.449 44.2169   9
   2   3  -7 103.300 34.1205  10
   2  -3  -7 275.026 72.9641   8
   2   3  -7 80.1245 37.5323   8
   2  -3  -7 132.326 40.1485   7
   2  -3  -7 185.528 59.5252  11
   2  -3  -7 169.938 39.1626   5
  -2  -3   7 138.322 58.8583   2
   2   3  -7 133.917 36.8481   1
   2  -3  -7 194.922 56.7037   6
  -2   3   7 135.329 54.0247   2
   2   3  -7 179.502 46.2350   6
  -2   3   7 109.752 44.9881  18
  -2  -3   7 139.635 26.7476  17
  -2  -3   7 207.662 59.1952  18
  -2   3   7 133.035 52.2045  19
  -2  -3   7 238.959 63.4280  19
  -2   3   7 145.661 53.5370  20
  -2   3   7 163.039 58.7651  12
   2   3  -7 153.468 39.2020  14
  -2  -3   7 101.927 47.6865  12
   2   3  -7 212.621 62.8782  13
  -2  -3   7 278.753 76.6082  15
  -2   3   6 829.107 92.3115   9
   2  -3  -6 729.498 97.7075   8
   2   3  -6 584.999 84.5589   8
  -2   3   6 839.039 101.924  12
   2  -3  -6 765.906 97.7645  11
   2  -3  -6 798.466 83.1406   7
   2   3  -6 717.784 80.3829  10
  -2   3   6 755.404 98.3054   2
   2   3  -6 606.473 70.1951   6
   2   3  -6 743.160 73.8317   1
  -2  -3   6 596.441 92.3670   2
   2  -3  -6 737.243 75.3702   5
  -2  -3   6 765.914 93.2662  18
  -2   3   6 789.798 98.7879  18
  -2   3   6 799.469 103.007  20
  -2  -3   6 564.872 85.1433  19
  -2  -3   6 609.223 47.9896  17
   2   3  -6 680.164 71.0358  14
  -2  -3   6 777.681 99.3852  12
  -2  -3   6 728.055 100.866  15
   2   3  -6 755.217 101.311  13
   2   3  -5 504.400 66.8367  10
   2  -3  -5 532.869 79.2781   8
   2   3  -5 552.540 79.6405   8
  -2   3   5 564.685 73.7392   9
   2  -3  -5 497.373 73.0115  11
   2  -3  -5 480.528 64.1603   7
   2   3  -5 509.519 57.5824   6
  -2   3   5 534.443 74.3928   2
   2   3  -5 546.430 57.9404   1
   2  -3  -5 489.529 58.9806   5
  -2   3   5 461.936 72.2260  20
  -2  -3   5 479.090 68.8722  18
  -2   3   5 586.873 77.0439  18
  -2  -3   5 515.838 71.3425  19
   2   3  -5 510.378 59.3289  14
  -2  -3   5 603.964 89.0974  15
  -2  -3   5 476.867 74.9953  12
   2   3  -5 518.796 78.2742  13
   2  -3  -4 4476.95 222.148   8
   2   3  -4 4374.35 216.011   8
   2  -3  -4 4352.95 201.911   7
  -2   3   4 4334.23 206.031   9
   2   3  -4 4442.35 205.742  10
   2  -3  -4 4929.57 213.006  11
   2  -3  -4 4407.27 189.674   5
   2   3  -4 4551.41 177.547   1
   2  -3  -4 4165.66 210.004   6
  -2   3   4 4206.96 196.786   2
  -2  -3   4 4149.44 176.068   5
  -2   3   4 4442.26 203.296   3
  -2   3   4 4349.82 209.707  18
  -2  -3   4 4402.11 207.984  19
  -2   3   4 4505.95 216.342  20
   2   3  -4 4680.20 195.446  14
   2   3  -4 4114.79 213.966  13
  -2  -3   4 4555.74 219.074  12
  -2  -3   4 4356.44 224.440  15
  -2   3   4 4371.49 158.173  14
   2  -3  -3 1520.15 106.464   7
   2  -3  -3 1455.49 108.561   8
  -2   3   3 1562.20 107.642   9
   2  -3  -3 1546.13 94.3703  11
   2   3  -3 1622.09 110.749  10
   2   3  -3 1530.96 112.749   8
  -2   3   3 1367.17 87.4396   2
   2  -3  -3 1580.40 100.327   5
  -2  -3   3 1500.63 88.7322   1
  -2   3   3 1436.23 105.231   3
  -2  -3   3 1400.99 91.1239   5
  -2   3   3 1436.65 103.623  20
   2  -3  -3 1462.94 102.226  16
  -2   3   3 1476.02 102.228  18
   2   3  -3 1395.65 95.3044  20
  -2  -3   3 1566.49 104.211  19
   2   3  -3 1557.78 100.913  14
   2   3  -3 1481.94 111.192  13
  -2  -3   3 1565.56 117.621  15
  -2   3   3 1433.67 85.3109  14
  -2  -3   3 1373.09 100.334  12
   2  -3  -2 27484.3 734.168   7
   2   3  -2 28243.1 741.870  10
   2   3  -2 27475.7 659.722   9
  -2   3   2 27143.8 733.278   9
   2  -3  -2 26847.6 670.415  11
  -2   3   2 26936.9 662.108   2
   2  -3  -2 26389.4 725.753   5
   2   3  -2 26762.8 702.191   4
  -2  -3   2 27124.7 714.211   5
   2  -3  -2 25882.0 700.510   4
  -2   3   2 28111.5 742.929   3
  -2   3   2 26654.7 713.794  18
  -2   3   2 27496.9 723.718  20
   2   3  -2 26912.7 700.973  20
  -2  -3   2 28683.2 712.154  19
   2  -3  -2 27926.0 717.670  16
  -2  -3   2 26681.8 701.571  12
  -2  -3   2 28177.2 744.000  15
   2   3  -2 27626.3 740.754  13
  -2   3   2 27090.0 711.188  14
   2  -3  -1 15097.3 449.543   7
   2   3  -1 14992.0 447.656  10
  -2   3   1 14206.8 443.474   9
   2   3  -1 15594.0 410.032   9
   2  -3  -1 14676.2 413.289   4
  -2  -3   1 14579.2 411.098   6
  -2  -3   1 15123.4 443.714   5
   2   3  -1 14149.5 409.745   4
   2  -3  -1 14948.1 432.077  16
   2   3  -1 14871.7 414.535  20
  -2   3   1 14851.8 434.900  20
  -2   3   1 14329.9 438.492  14
  -2  -3   1 15150.5 441.679  15
   2   3  -1 14761.2 448.329  13
  -2  -3   1 14645.0 386.705  12
  -2  -3   0 25928.9 691.306  11
  -2   3   0 24040.6 690.454   9
   2  -3   0 25575.2 694.725   7
   2   3   0 24879.6 685.142  10
  -2  -3   0 24165.3 673.488   6
   2  -3   0 25574.1 652.318   1
   2   3   0 25832.4 670.545  18
   2   3   0 25529.0 618.360  16
   2   3   0 25361.1 664.424  20
   2  -3   0 26009.6 684.082  16
  -2   3   0 25217.6 699.038  14
  -2  -3   0 25450.5 661.769  15
   2  -3   0 25967.5 685.351  15
   2   3   0 26105.2 698.523  13
  -2   3   0 24805.2 619.094  13
  -2   3  -1 41346.4 987.065  11
   2   3   1 41512.5 1051.91  10
  -2  -3  -1 42219.7 1072.50  11
   2  -3   1 40533.2 1002.13   2
  -2   3  -1 42430.9 1009.17   1
  -2  -3  -1 41943.7 1073.07   6
   2  -3   1 41868.5 1069.97  16
   2   3   1 42716.9 1056.20  18
   2   3   1 41700.7 1050.50  20
   2   3   1 41379.6 1079.39  17
   2   3   1 40986.3 1005.00  16
   2  -3   1 41034.3 1060.75  17
   2   3   1 39050.0 966.964  12
  -2   3  -1 42375.6 1087.02  14
  -2   3  -1 41376.3 1023.08  13
  -2  -3  -1 41454.7 1007.21  15
   2  -3   1 42101.6 1057.88  15
   2   3   2 34.8940 21.0464  10
  -2  -3  -2 16.6948 23.9365  11
  -2   3  -2 23.1860 16.8130  11
   2  -3   2-3.56119 21.7699   2
   2   3   2 3.36979 25.9024  20
   2  -3   2 48.8113 31.8705  18
   2   3   2 58.9155 31.5601  17
   2  -3   2 29.5167 22.9113  17
   2   3   2 61.2879 36.6536  18
   2   3   2 82.5919 36.9043  19
   2  -3   2 33.5306 26.5337  19
  -2   3  -2-20.1682 32.3478  14
   2  -3   2 5.78609 26.9078  15
   2  -3   2 20.1646 30.9449  12
   2   3   2 12.6277 16.3392  12
   2  -3   2 58.8681 33.2286  16
  -2   3  -3 61.8211 24.6020   8
   2   3   3 77.6496 27.6050  10
  -2  -3  -3 45.2248 34.1107  11
  -2   3  -3 95.8705 30.1889  11
   2  -3   3 75.9458 31.9465   2
   2   3   3 63.8278 32.9324  19
   2   3   3 88.9760 40.1183  20
   2  -3   3 82.6461 35.7897  19
   2   3   3 139.203 42.9329  18
   2   3   3 80.8349 41.8860  17
   2  -3   3 64.2565 33.2244  17
   2  -3   3 89.2479 37.6700  18
   2  -3   3 65.9549 35.1835  15
  -2   3  -3 158.218 49.5959  14
   2  -3   3 128.229 43.4077  12
   2   3   3 49.3328 21.4786  12
  -2   3  -4 998.609 97.0260  11
   2   3   4 851.045 75.8899  10
  -2  -3  -4 861.992 103.219  11
  -2   3  -4 885.954 79.9536   8
   2  -3   4 1035.92 103.414  17
   2  -3   4 879.883 104.038  18
   2   3   4 1061.25 111.661  18
   2   3   4 808.236 102.211  17
   2   3   4 809.404 98.7027  20
   2   3   4 903.906 103.655  19
   2  -3   4 988.567 111.625  19
   2  -3   4 1012.60 97.4776  15
   2  -3   4 982.024 110.606  12
  -2   3  -4 972.402 108.314  14
   2   3   4 1220.19 100.977  12
   2   3   5 1882.01 118.310  10
  -2   3  -5 1913.25 153.156  11
  -2  -3  -5 1935.65 157.927   8
  -2  -3  -5 1851.17 166.825  11
  -2   3  -5 2092.19 138.435   8
   2   3   5 2029.43 170.004   2
  -2  -3  -5 1865.28 160.009   5
  -2  -3  -5 1853.58 169.625   6
  -2   3  -5 2229.35 182.507   6
   2   3   5 2120.83 175.524  18
   2   3   5 2041.65 169.214  20
   2  -3   5 2107.72 158.023  17
   2  -3   5 1832.17 168.134  19
   2  -3   5 1927.12 163.958  18
   2   3   5 1905.41 171.342  17
   2   3   5 1856.05 160.945  19
   2  -3   5 1858.13 164.252  12
  -2   3  -5 2137.24 166.457  14
   2  -3   5 2148.17 150.656  15
   2   3   5 1829.83 143.853  12
  -2  -3  -6 14055.2 532.949   8
   2   3   6 12947.7 426.181  10
  -2   3  -6 14256.4 535.651  11
  -2  -3  -6 14163.3 561.782  11
  -2   3  -6 13441.0 480.447   8
   2  -3   6 14931.8 559.020   2
  -2  -3  -6 13639.7 536.885   5
  -2   3  -6 14969.0 578.534   6
   2   3   6 13972.1 553.980   2
  -2  -3  -6 14260.4 569.955   6
   2   3   6 14194.9 556.245  20
   2   3   6 14019.6 564.999  17
   2   3   6 14086.7 562.920  18
   2  -3   6 13826.2 553.383  18
   2  -3   6 14377.4 569.001  19
   2   3   6 13322.4 544.775  19
   2  -3   6 14031.5 519.183  17
   2  -3   6 14224.7 497.417  15
   2   3   6 14169.5 523.500  12
   2  -3   6 13592.7 551.477  12
  -2   3  -6 14126.8 532.570  14
  -2   3  -7 140.883 61.7759  11
  -2   3  -7 36.7891 36.3989   8
  -2  -3  -7 99.9574 75.0779  11
  -2  -3  -7 27.9458 36.4899   8
  -2  -3  -7 46.3295 42.3968   5
   2   3   7 5.77313 35.0119   2
  -2  -3  -7 122.720 68.4221   6
  -2   3  -7 69.4953 57.1374   6
   2  -3   7-6.92474 36.8475   2
   2  -3   7 48.9198 32.7586  17
   2   3   7-19.9916 45.4054  18
   2  -3   7 54.4927 37.3795  19
   2  -3   7 59.6884 37.6225  18
   2   3   7 94.5057 56.2302  17
   2   3   7 46.4321 41.0123  20
   2   3   7 47.9355 44.7368  19
   2  -3   7 71.9015 49.8458  12
   2  -3   7 66.3095 43.4322  15
  -2   3  -7 8.01210 33.4099  14
   2   3   7 21.3115 36.6519  12
  -2   3  -8 5694.02 314.512   8
  -2  -3  -8 6367.46 364.674   8
  -2  -3  -8 6826.15 406.064  11
  -2   3  -8 7128.36 391.098  11
   2  -3   8 6504.14 385.627   2
  -2  -3  -8 6328.93 363.732   5
  -2  -3  -8 6988.40 410.043   6
  -2   3  -8 6889.48 406.178   6
   2   3   8 6693.80 395.031   2
   2   3   8 6332.06 385.764  20
   2  -3   8 6237.36 382.871  18
   2   3   8 6481.96 385.701  17
   2   3   8 6362.79 393.431  18
   2   3   8 5847.61 376.658  19
   2  -3   8 6003.00 384.505  19
   2  -3   8 6471.31 347.758  17
  -2  -3  -8 5910.54 321.334  14
   2  -3   8 6138.63 320.887  15
  -2   3  -8 6426.84 349.394  14
   2   3   8 6375.46 359.856  12
   2  -3   8 6562.68 394.042  12
  -2  -3  -9 1067.61 155.076   8
  -2  -3  -9 1517.80 200.064  11
  -2   3  -9 995.492 130.847   8
  -2  -3  -9 1161.48 155.571   5
   2   3   9 1271.78 180.614   2
   2  -3   9 1347.16 179.927   2
  -2  -3  -9 1414.62 190.734   6
  -2   3  -9 1161.02 179.211   6
   2   3   9 840.295 144.071  19
   2  -3   9 1106.35 163.061  18
   2   3   9 1093.40 164.007  18
   2  -3   9 1077.60 168.470  19
   2   3   9 1396.72 181.798  17
   2  -3   9 976.701 136.224  17
   2   3   9 1053.23 152.457  12
   2  -3   9 1150.69 170.595  12
  -2   3  -9 1127.69 144.231  14
  -2   3 -10 40.2463 43.3007   8
  -2  -3 -10-13.9459 46.1908   8
  -2  -3 -10 103.023 76.5334  11
  -2  -3 -10-69.1503 51.1659   5
   2   3  10 112.813 65.0359   2
  -2   3 -10 16.3898 60.4903   6
  -2  -3 -10 60.2780 51.0709   6
   2  -3  10 9.33889 53.0952   2
   2   3  10-64.4636 68.7937  18
   2  -3  10-19.1023 47.3673  19
   2  -3  10 19.1218 54.7439  18
   2  -3  10 111.046 53.1968  17
   2   3  10 52.8418 56.0021  17
   2   3  10-29.4790 63.6715  19
   2  -3  10 12.0202 56.2790  12
   2   3  10-5.05015 55.6262  12
  -2  -3 -11 162.856 80.5615  11
  -2  -3 -11 178.639 74.6723   8
  -2   3 -11 218.536 92.9388   6
   2  -3  11 275.097 93.7042   2
   2   3  11 244.118 90.7698   2
  -2  -3 -11 293.720 117.807   6
   2  -3  11 199.123 102.476  18
   2   3  11 268.998 100.409  18
   2   3  11 389.661 117.168  19
   2   3  11 261.925 97.6156  17
   2  -3  11 106.634 61.8385  19
   2   3  11 241.926 93.7656  12
  -2   3 -11 322.003 112.181  13
   2  -3  11 72.3128 63.9168  12
  -2  -3 -12 342.761 104.847   8
  -2  -3 -12 269.255 115.208  11
   2  -3  12 331.973 113.965   2
  -2  -3 -12 207.664 88.8274   6
  -2   3 -12 321.320 109.255   6
   2   3  12 170.012 89.0026   2
   2   3  12 398.913 128.286  19
   2   3  12 417.350 137.539  18
   2  -3  12 250.251 103.656  18
   2  -3  12 180.815 87.0066  19
   2   3  12 263.612 98.8629  17
   2   3  12 121.878 58.6310  12
   2  -3  12 174.945 77.6457  12
  -2   3 -12 266.218 119.969  13
  -2  -3 -13-58.7508 88.4663  11
   2  -3  13-17.7777 81.3208   2
  -2   3 -13-16.9253 66.0229   6
  -2  -3 -13-39.6939 69.3454   6
   2   3  13 108.003 96.0659   2
   2   3  13 56.8405 66.4205  18
   2   3  13-44.2884 62.9679  17
   2  -3  13 52.6025 86.9406  19
   2  -3  13 46.8485 68.9686  18
  -2   3 -13-64.6172 89.5095  13
   2  -3  13-6.39311 53.3630  12
  -2   3 -14 26.7092 73.7200   6
  -2  -3 -14 15.0804 71.9828   6
   2  -4 -15 220.367 105.215   8
   2   4 -15 285.779 118.925   8
  -2  -4  15 375.974 135.170   2
  -2   4  15 418.546 139.405   2
  -2  -4  15 326.298 125.965  19
  -2   4  15 315.033 122.847  19
   2  -4 -15 677.909 177.811  13
  -2   4  15 134.363 90.8675  12
  -2  -4  15 318.415 125.829  12
   2   4 -15 334.938 124.540  13
   2   4 -14 391.249 122.655   8
   2  -4 -14 605.598 154.067   8
  -2   4  14 466.930 136.840   2
   2  -4 -14 555.771 136.337   6
  -2  -4  14 510.704 153.493   2
  -2  -4  14 413.039 128.917  19
  -2   4  14 376.447 141.192  19
   2   4 -14 343.215 122.969  13
  -2  -4  14 455.417 136.272  12
  -2   4  14 560.208 156.437  12
   2  -4 -13 236.847 105.238   8
   2   4 -13 241.793 101.393   8
  -2   4  13 174.686 80.9683   2
  -2  -4  13 223.361 98.6403   2
   2  -4 -13 163.088 78.3818   6
  -2  -4  13 288.758 117.576  19
  -2   4  13 236.752 88.1228  20
  -2   4  13 228.330 90.9199  19
  -2  -4  13 178.153 82.0938  15
  -2   4  13 190.963 90.0777  12
   2   4 -13 265.123 117.095  13
  -2  -4  13 275.526 98.1443  12
   2  -4 -12 57.7947 51.1533   8
   2   4 -12 29.7938 44.8372   8
  -2   4  12 9.30121 48.2252   2
   2  -4 -12 34.6256 54.9931   6
  -2  -4  12 72.9780 91.1494   2
  -2   4  12 3.22226 49.2205  19
  -2   4  12 51.7830 66.3412  20
  -2   4  12-19.6854 35.8767  17
  -2  -4  12-26.7115 55.9717  19
   2   4 -12 146.248 84.3369  13
  -2  -4  12 59.2879 68.3114  15
  -2  -4  12 6.13699 65.1315  12
  -2   4  12 186.656 87.8192  12
   2  -4 -11 144.588 64.5127   8
   2   4 -11 141.482 68.7815   8
   2  -4 -11 200.873 92.7473  11
  -2  -4  11 420.950 121.795   2
   2  -4 -11 289.110 93.6938   6
  -2   4  11 141.834 73.8151   2
  -2   4  11 189.704 77.2894  20
  -2   4  11 248.109 89.8487  19
  -2   4  11 236.120 72.6913  17
  -2  -4  11 215.447 77.3019  19
  -2   4  11 327.104 103.983  12
   2   4 -11 190.741 87.2079  13
  -2  -4  11 375.971 103.262  12
  -2  -4  11 379.461 101.822  15
   2   4 -10 1223.64 166.360   8
   2  -4 -10 1284.69 169.779  11
   2  -4 -10 1143.08 164.944   8
  -2  -4  10 1503.89 189.306   2
   2  -4 -10 1457.22 176.720   6
  -2   4  10 1271.52 172.456   2
   2   4 -10 1310.59 151.660   6
  -2   4  10 1170.88 161.953  19
  -2   4  10 1164.09 152.478  17
  -2   4  10 1166.55 169.743  18
  -2   4  10 1257.40 174.760  20
  -2  -4  10 1311.12 169.946  18
  -2  -4  10 1085.88 160.889  19
   2   4 -10 1236.70 177.292  13
  -2   4  10 1020.54 155.957  12
  -2  -4  10 1353.68 176.876  15
  -2  -4  10 1332.52 183.609  12
   2   4  -9 3098.47 202.958  10
   2  -4  -9 3519.13 270.004  11
   2  -4  -9 3076.17 201.393   7
   2  -4  -9 3143.81 261.586   8
   2   4  -9 2787.07 236.227   8
  -2   4   9 3524.49 265.709   2
  -2  -4   9 3305.86 265.805   2
   2   4  -9 3257.55 223.849   6
   2  -4  -9 3086.50 248.969   6
  -2  -4   9 2936.08 241.458  18
  -2   4   9 3161.24 237.044  17
  -2   4   9 3263.67 262.743  18
  -2   4   9 2952.66 246.378  19
  -2  -4   9 3125.40 254.679  19
  -2   4   9 3007.25 257.311  20
  -2   4   9 3277.46 262.804  12
   2   4  -9 3328.81 270.543  13
  -2  -4   9 2985.18 246.942  15
  -2  -4   9 3092.06 259.848  12
   2   4  -8 3008.69 197.911  10
  -2   4   8 2941.31 217.773   9
   2   4  -8 2925.65 226.571   8
   2  -4  -8 3298.65 243.620  11
   2  -4  -8 2940.14 188.928   7
   2  -4  -8 2942.55 238.017   8
  -2   4   8 3257.79 237.822   2
   2  -4  -8 3304.65 241.674   6
  -2  -4   8 3142.83 243.024   2
   2   4  -8 2979.99 173.899   1
  -2   4   8 3324.22 252.630  20
  -2  -4   8 3017.09 228.650  18
  -2   4   8 3324.12 247.128  18
  -2  -4   8 3065.78 238.061  19
  -2   4   8 3532.23 248.867  19
  -2   4   8 3418.03 247.028  12
  -2  -4   8 2661.63 228.576  12
   2   4  -8 3238.72 249.981  13
  -2  -4   8 3550.26 253.495  15
   2   4  -8 3220.28 187.893  14
   2  -4  -7 1160.97 111.206   7
   2  -4  -7 1465.19 148.554  11
   2   4  -7 1608.98 154.551   8
   2  -4  -7 1398.13 148.361   8
   2   4  -7 1353.66 126.066  10
  -2   4   7 1319.78 134.799   9
   2  -4  -7 1391.05 119.796   5
   2  -4  -7 1517.62 149.929   6
  -2  -4   7 1464.59 150.599   2
  -2   4   7 1325.70 138.667   2
   2   4  -7 1148.30 94.7879   1
  -2  -4   7 1467.19 143.097  18
  -2   4   7 1392.58 147.829  18
  -2   4   7 1337.68 150.798  20
  -2  -4   7 1215.03 137.367  19
  -2  -4   7 1220.74 144.292  15
  -2   4   7 1343.96 143.385  12
  -2  -4   7 1403.87 151.823  12
   2   4  -7 1314.94 144.499  13
   2   4  -7 1477.30 119.554  14
  -2   4   6 1417.91 69.7501  10
   2  -4  -6 1444.97 136.148  11
  -2   4   6 1698.27 143.238   9
   2   4  -6 1634.93 145.925   8
   2  -4  -6 1661.71 128.824   7
   2  -4  -6 1399.88 142.068   8
   2   4  -6 1699.62 139.268  10
  -2   4   6 1818.78 148.076   2
   2   4  -6 1408.33 112.940   6
  -2   4   6 1495.67 119.241   3
  -2  -4   6 1561.13 147.832   2
   2   4  -6 1323.52 94.4084   1
   2  -4  -6 1451.41 118.289   5
  -2   4   6 1745.91 152.513  18
  -2   4   6 1635.42 149.195  20
  -2  -4   6 1586.63 144.045  19
   2   4  -6 1591.53 149.982  13
   2   4  -6 1512.24 119.935  14
  -2  -4   6 1338.56 144.047  15
  -2  -4   6 1371.46 143.161  12
   2  -4  -5 7596.48 298.996   7
   2   4  -5 7141.83 317.367   8
  -2   4   5 7079.45 307.694   9
   2  -4  -5 7032.84 303.474  11
   2   4  -5 6938.93 301.985  10
   2   4  -5 6475.46 208.395   9
   2  -4  -5 7292.46 326.979   8
   2  -4  -5 7410.06 289.694   5
  -2   4   5 6977.81 296.017   2
  -2   4   5 6516.20 277.636   3
  -2   4   5 7608.71 324.188  18
  -2  -4   5 6622.68 301.088  19
  -2   4   5 6876.33 316.245  20
  -2  -4   5 7203.86 322.318  12
  -2  -4   5 7303.77 330.685  15
   2   4  -5 6634.85 313.660  13
   2   4  -5 6983.47 285.191  14
   2   4  -4 4873.22 242.029   8
   2  -4  -4 5235.56 226.302  11
   2  -4  -4 4830.59 243.960   8
   2   4  -4 4689.25 151.951   9
  -2   4   4 4953.72 236.246   9
   2  -4  -4 4648.08 221.846   7
   2   4  -4 4788.79 233.776  10
  -2   4   4 4753.14 222.716   3
  -2   4   4 4807.11 211.818   2
  -2  -4   4 4821.74 212.290   5
   2  -4  -4 4757.53 221.471   5
   2   4  -4 4758.07 224.088  20
  -2   4   4 4646.10 235.928  20
  -2   4   4 4917.28 236.678  18
  -2  -4   4 4864.48 231.522  19
  -2  -4   4 5241.43 257.628  15
   2   4  -4 5026.18 225.216  14
   2   4  -4 4615.16 237.338  13
  -2  -4   4 5143.95 242.103  12
  -2   4   4 4568.68 186.159  14
   2   4  -3 7423.48 221.321   9
   2  -4  -3 7609.74 295.596   7
   2   4  -3 7668.92 304.387  10
  -2   4   3 7193.24 294.029   9
   2  -4  -3 7569.50 262.462  11
   2  -4  -3 7528.90 271.316   4
  -2  -4   3 7900.91 286.467   5
  -2  -4   3 7705.24 252.233   1
   2   4  -3 7209.54 268.808   4
  -2   4   3 7465.10 294.481   3
  -2  -4   3 6920.60 291.581   2
   2  -4  -3 7521.65 293.212   5
  -2   4   3 7522.66 252.112   2
   2  -4  -3 7702.22 279.785  16
   2   4  -3 7403.12 282.024  20
  -2   4   3 7302.89 296.406  20
  -2   4   3 7474.39 292.016  18
  -2  -4   3 7476.99 287.455  19
   2   4  -3 7208.39 298.400  13
   2   4  -3 7539.30 289.781  14
  -2  -4   3 7570.59 310.856  15
  -2  -4   3 7696.02 288.170  12
  -2   4   3 7467.87 265.810  14
   2  -4  -2 5266.73 235.099   7
   2   4  -2 5768.80 192.420   9
  -2   4   2 5535.18 239.604   9
   2  -4  -2 5589.27 182.946  11
   2   4  -2 5778.66 248.100  10
   2   4  -2 5213.53 199.457   4
   2  -4  -2 5066.14 197.472   4
  -2  -4   2 5969.43 240.065   5
  -2   4   2 5277.60 169.061   2
   2  -4  -2 5559.99 241.598   5
  -2   4   2 5410.60 235.353  20
   2   4  -2 5626.15 223.879  20
   2  -4  -2 5791.48 219.969  16
  -2   4   2 5602.53 233.247  18
  -2  -4   2 6116.31 254.393  15
   2   4  -2 5499.36 241.844  13
  -2   4   2 5627.09 227.685  14
  -2  -4   2 5768.37 214.562  12
   2   4  -1 4037.63 194.960  10
   2  -4  -1 3368.15 181.599   7
   2   4  -1 3965.90 163.111   9
  -2   4   1 3870.56 189.875   9
   2   4  -1 3455.49 146.421   4
  -2  -4   1 3821.68 169.931   6
   2  -4  -1 3725.69 150.308   4
  -2  -4   1 3871.86 188.314   5
   2  -4  -1 3803.01 170.621  16
   2   4  -1 3926.83 173.770  20
  -2   4   1 3765.76 184.624  20
  -2  -4   1 3799.38 181.661  15
  -2   4   1 3694.64 183.288  14
  -2   4   1 3641.92 124.833  13
   2   4  -1 3677.68 185.419  13
  -2  -4   1 3638.78 143.731  12
  -2   4   0 56885.1 1430.47   9
   2   4   0 59930.3 1407.81   9
   2   4   0 55846.5 1422.25  10
  -2  -4   0 58284.9 1421.43  11
  -2  -4   0 56983.9 1414.17   6
   2  -4   0 58614.4 1371.90   1
   2   4   0 58511.2 1406.66  20
   2  -4   0 57664.2 1404.14  16
   2   4   0 53969.4 1302.03  16
  -2   4   0 55819.4 1422.82  20
  -2  -4   0 57845.5 1400.29  15
  -2   4   0 56401.4 1341.37  13
   2   4   0 55981.7 1428.39  13
  -2   4   0 57542.9 1438.73  14
   2  -4   0 58290.1 1427.27  15
   2   4   1 3779.14 186.893   9
  -2  -4  -1 3324.78 178.725  11
   2   4   1 3518.78 177.270  10
   2  -4   1 3404.15 135.432   2
  -2  -4  -1 3417.87 184.330   6
   2   4   1 3526.36 128.668  16
   2   4   1 3772.18 184.917  18
   2  -4   1 3567.94 180.640  16
   2   4   1 3703.99 181.473  20
  -2   4  -1 3465.57 153.305  13
   2  -4   1 3522.24 182.560  15
  -2  -4  -1 3535.73 158.382  15
  -2   4  -1 3322.14 189.184  14
  -2  -4  -2 60071.3 1520.52  11
   2   4   2 57250.3 1475.92  10
   2  -4   2 59127.2 1453.54   2
  -2   4  -2 58112.3 1402.38   1
  -2  -4  -2 60766.4 1533.29   6
   2   4   2 59534.1 1512.62  18
   2   4   2 57556.3 1501.01  20
   2  -4   2 61018.7 1504.14  17
   2   4   2 60033.0 1537.32  17
   2  -4   2 61945.9 1524.87  16
   2  -4   2 63001.4 1513.07  15
   2   4   2 56369.6 1410.81  12
  -2  -4  -2 58117.8 1430.89  15
  -2   4  -2 58912.1 1475.85  13
  -2   4  -2 62231.8 1543.48  14
   2   4   3 14.8563 17.5056  10
  -2  -4  -3 19.0309 37.2025  11
  -2  -4  -3 20.8315 12.4001   7
  -2   4  -3 14.4760 9.83704   1
   2  -4   3 14.8292 20.2382   2
   2   4   3 44.4102 36.3494  17
   2  -4   3 77.4763 33.9630  17
   2  -4   3 69.4166 33.5909  18
   2  -4   3 36.6166 36.3304  19
   2   4   3-6.25218 25.3458  20
   2   4   3-27.5364 39.6851  18
   2  -4   3 32.6884 33.9678  16
   2  -4   3-5.76036 37.0043  12
   2   4   3 12.2695 18.4589  12
  -2   4  -3 21.1391 29.7929  14
   2  -4   3 102.480 39.9992  15
  -2   4  -3 51.1270 33.9137  13
   2   4   4 564.054 63.7473  10
  -2  -4  -4 440.498 79.7211  11
  -2   4  -4 473.868 63.2346   8
   2  -4   4 521.192 72.7269  17
   2   4   4 452.308 76.3209  17
   2   4   4 527.882 85.3720  20
   2  -4   4 501.966 81.9761  18
   2  -4   4 613.739 91.9409  19
   2   4   4 408.453 77.6835  18
   2   4   4 444.795 78.3266  19
   2   4   4 546.634 69.1416  12
  -2   4  -4 481.386 79.7791  14
  -2   4  -4 499.679 77.6305  13
   2  -4   4 530.168 85.6654  12
   2  -4   4 399.390 65.5647  15
  -2  -4  -5 192.795 64.4170  11
  -2  -4  -5 214.906 56.4418   8
  -2   4  -5 276.773 53.2603   8
   2   4   5 139.599 33.5940  10
  -2  -4  -5 135.723 48.7668   6
  -2   4  -5 187.635 59.2287   6
  -2  -4  -5 169.766 50.0399   5
   2   4   5 154.831 53.0140   2
   2  -4   5 252.600 57.1988  17
   2   4   5 207.484 58.5205  17
   2  -4   5 189.034 56.4264  18
   2   4   5 193.380 60.4791  20
   2   4   5 265.915 71.9252  18
   2   4   5 167.851 58.2540  19
   2  -4   5 201.329 62.5074  19
  -2   4  -5 112.634 40.8669  14
   2   4   5 125.956 37.6613  12
   2  -4   5 167.014 50.4414  15
   2  -4   5 134.897 56.7370  12
  -2  -4  -6 5333.26 307.496   8
   2   4   6 5452.33 229.045  10
  -2  -4  -6 6022.84 340.019  11
  -2   4  -6 5573.68 271.118   8
   2   4   6 5843.24 326.621   2
  -2   4  -6 6228.01 345.736   6
  -2  -4  -6 5815.88 337.230   6
   2  -4   6 5810.52 316.278   2
  -2  -4  -6 5085.64 303.006   5
   2  -4   6 5263.34 285.175  17
   2  -4   6 5565.77 324.407  18
   2   4   6 5599.23 331.645  17
   2   4   6 6074.33 340.635  18
   2  -4   6 5256.67 321.946  19
   2   4   6 5273.96 314.526  19
   2   4   6 5526.57 322.216  20
  -2   4  -6 5720.69 312.964  14
   2  -4   6 5742.06 331.081  12
   2   4   6 5369.87 286.364  12
   2  -4   6 5472.18 287.917  15
  -2   4  -7 1125.85 123.276   8
  -2  -4  -7 849.031 123.145   8
  -2  -4  -7 1090.39 151.853  11
  -2  -4  -7 1057.18 151.801   6
   2  -4   7 835.113 123.580   2
   2   4   7 834.903 129.894   2
  -2   4  -7 1020.57 147.800   6
  -2  -4  -7 1143.06 141.470   5
   2   4   7 1037.06 142.344  19
   2   4   7 1096.48 151.635  17
   2  -4   7 873.785 132.632  18
   2   4   7 850.618 133.425  18
   2  -4   7 1178.75 154.560  19
   2   4   7 1038.03 141.474  20
   2  -4   7 1089.80 127.179  17
  -2   4  -7 1077.07 146.129  13
   2  -4   7 1133.62 149.629  12
   2  -4   7 1061.36 127.303  15
   2   4   7 1060.33 129.291  12
  -2   4  -7 950.834 127.071  14
  -2  -4  -8 168.642 86.1312  11
  -2  -4  -8 5.92951 36.2049   8
  -2   4  -8-7.88318 37.5837   8
  -2  -4  -8 25.2945 46.5439   5
   2   4   8-13.2079 52.5320   2
  -2  -4  -8 113.774 55.9511   6
  -2   4  -8 49.7792 58.5178   6
   2  -4   8 13.7778 49.4817   2
   2   4   8 79.4812 52.3765  19
   2   4   8 67.9612 57.6510  17
   2   4   8 2.43198 42.1415  18
   2  -4   8 15.5695 44.3445  18
   2  -4   8-15.8421 34.6786  17
   2   4   8 166.342 72.1607  20
   2  -4   8-23.4931 51.5668  19
   2  -4   8 21.9290 43.4182  12
  -2   4  -8-39.5650 46.5171  14
  -2   4  -8 110.500 72.6595  13
   2  -4   8 26.9082 49.6722  15
   2   4   8-3.00983 45.1097  12
  -2  -4  -9 272.228 105.712  11
  -2  -4  -9-11.4054 45.1781   8
  -2   4  -9-16.4214 36.8885   8
  -2   4  -9 107.826 70.9631   6
   2   4   9 62.7348 45.6888   2
  -2  -4  -9 39.9506 69.7347   6
  -2  -4  -9-50.7020 47.1056   5
   2  -4   9 4.42300 46.3196   2
   2   4   9 12.4372 40.2283  17
   2  -4   9 257.778 84.2720  18
   2   4   9-195.384 78.2212  20
   2  -4   9 31.8710 42.9485  19
   2   4   9-29.1642 54.7758  18
   2   4   9-0.96474 45.3499  19
   2  -4   9 69.1170 50.3249  17
  -2   4  -9 136.572 83.0926  13
   2  -4   9-23.3679 59.3380  12
  -2   4  -9 5.02035 36.5876  14
   2   4   9-31.6249 51.5949  12
  -2  -4 -10 578.161 140.663  11
  -2  -4 -10 540.071 122.593   8
  -2   4 -10 642.228 141.592   6
   2  -4  10 639.299 135.462   2
   2   4  10 739.082 148.051   2
  -2  -4 -10 541.092 131.885   6
  -2  -4 -10 667.340 127.799   5
   2  -4  10 650.284 117.600  17
   2   4  10 534.386 132.201  18
   2  -4  10 502.118 125.903  19
   2  -4  10 530.241 123.306  18
   2   4  10 577.049 129.801  17
   2   4  10 660.890 144.155  19
   2   4  10 541.397 118.048  12
   2  -4  10 676.997 147.546  12
  -2   4 -10 603.837 134.441  13
  -2  -4 -11 736.149 148.388   8
  -2  -4 -11 564.080 141.624  11
  -2   4 -11 876.494 164.408   6
   2  -4  11 726.846 159.817   2
   2   4  11 827.861 169.713   2
  -2  -4 -11 1002.22 182.236   6
   2  -4  11 701.636 165.468  18
   2   4  11 755.417 158.496  18
   2  -4  11 738.903 155.055  19
   2   4  11 875.981 162.681  17
   2   4  11 726.800 155.344  19
  -2   4 -11 690.035 154.047  13
   2   4  11 590.781 127.975  12
   2  -4  11 835.679 166.854  12
  -2  -4 -12 74.6116 62.2994   8
  -2  -4 -12-34.1344 55.9767  11
  -2  -4 -12 65.8066 91.0874   6
   2   4  12 94.5690 78.6281   2
  -2   4 -12-47.7148 76.9212   6
   2  -4  12-37.2525 70.2353   2
   2   4  12-29.7378 58.1862  19
   2   4  12 63.4383 70.6964  18
   2  -4  12 48.2574 83.8033  18
   2  -4  12 32.9058 65.5741  19
   2   4  12-18.2233 57.5290  17
   2  -4  12 114.643 99.4389  12
  -2   4 -12 159.069 96.6639  13
  -2  -4 -13-7.11879 75.5254  11
  -2   4 -13 259.942 118.371   6
   2  -4  13-106.474 104.944   2
   2   4  13 228.042 99.6041   2
  -2  -4 -13 358.868 121.093   6
   2  -4  13 136.519 77.2574  18
   2   4  13 180.729 105.928  18
   2   4  13 163.783 94.8898  17
   2  -4  13 7.65107 58.8560  12
  -2   4 -13 182.440 106.571  13
   2  -5 -15-57.2168 73.6299   8
   2   5 -15 49.7632 68.0873   8
  -2   5  15-84.7089 101.581   2
  -2  -5  15-67.0087 85.8471   2
  -2  -5  15-53.4604 90.9500  19
  -2   5  15-51.7269 94.7466  19
  -2   5  15-135.702 91.3286  12
   2  -5 -14 1020.88 199.965   8
   2   5 -14 971.882 184.405   8
  -2  -5  14 985.746 202.189   2
  -2   5  14 1188.22 209.628   2
   2  -5 -14 1360.01 220.575   6
  -2   5  14 1165.89 222.789  19
  -2  -5  14 892.490 193.730  19
  -2  -5  14 1235.15 221.157  12
  -2   5  14 1367.73 234.219  12
   2   5 -14 1338.19 239.418  13
   2   5 -13 756.758 155.988   8
   2  -5 -13 691.504 159.546   8
  -2   5  13 865.879 168.183   2
   2  -5 -13 818.136 163.610   6
  -2  -5  13 1267.52 210.927   2
  -2   5  13 766.469 168.918  19
  -2   5  13 924.870 185.633  20
  -2  -5  13 1111.45 198.934  19
  -2   5  13 870.187 174.920  12
   2   5 -13 930.382 186.919  13
  -2  -5  13 755.606 173.010  12
  -2  -5  13 868.654 166.844  15
   2   5 -12-30.8889 61.9666   8
   2  -5 -12-75.5796 64.8946  11
   2  -5 -12-26.8227 53.4037   8
  -2   5  12 48.8815 79.1630   2
   2  -5 -12 65.9267 59.4029   6
  -2  -5  12-12.7696 66.2287   2
  -2   5  12 58.4572 65.2575  19
  -2   5  12-10.5885 46.2250  17
  -2   5  12 151.891 91.1002  20
  -2  -5  12-82.7687 84.5814  19
   2   5 -12 18.7311 60.1501  13
  -2  -5  12-63.0535 52.4923  15
  -2  -5  12-62.3726 70.6175  12
  -2   5  12-34.7359 58.7201  12
   2   5 -11 1986.47 225.541   8
   2  -5 -11 2204.52 249.887   8
   2  -5 -11 2403.59 254.033  11
   2  -5 -11 2471.48 252.398   6
  -2  -5  11 2248.30 249.850   2
  -2   5  11 2460.42 251.647   2
  -2   5  11 2072.26 220.050  17
  -2   5  11 2244.16 249.626  20
  -2  -5  11 2381.40 257.970  19
  -2   5  11 2576.78 264.245  19
  -2  -5  11 1899.03 221.615  15
  -2   5  11 1781.97 225.120  12
   2   5 -11 2404.34 263.138  13
  -2  -5  11 2359.07 259.296  12
   2  -5 -10 1288.97 178.912   8
   2  -5 -10 1214.74 165.190  11
   2   5 -10 1389.92 176.524   8
   2  -5 -10 1437.23 185.135   6
   2   5 -10 1152.36 144.287   6
  -2  -5  10 1450.45 188.847   2
  -2   5  10 1142.48 165.185   2
  -2   5  10 1074.41 164.242  19
  -2   5  10 1293.75 182.396  20
  -2   5  10 1364.72 180.179  18
  -2  -5  10 1477.39 193.373  19
  -2   5  10 1136.85 155.200  17
  -2  -5  10 1061.96 156.156  18
   2   5 -10 1080.66 163.872  13
  -2  -5  10 1286.96 181.818  12
  -2  -5  10 1259.32 175.036  15
  -2   5  10 1430.54 187.194  12
   2  -5  -9 160.989 71.3822   8
   2   5  -9 76.2562 44.7386  10
   2  -5  -9 42.2114 45.2802  11
   2  -5  -9 132.647 44.5908   7
   2   5  -9 161.675 70.7660   8
  -2   5   9 176.580 65.7056   9
  -2   5   9 141.447 65.7156   2
  -2  -5   9 49.4986 41.2743   2
   2  -5  -9 193.292 65.5156   6
   2   5  -9 114.063 51.2867   6
  -2   5   9 60.6494 41.5870  19
  -2   5   9 140.305 59.2184  17
  -2   5   9 281.796 90.1443  18
  -2   5   9 115.447 64.9288  20
  -2  -5   9 102.615 63.2398  19
   2   5  -9 177.517 53.0661  14
   2   5  -9 193.276 76.0956  13
  -2  -5   9 91.3188 49.4044  12
  -2  -5   9 167.254 73.6331  15
  -2   5   9 196.689 69.8954  12
   2   5  -8 139.036 52.0474  10
   2  -5  -8 88.5051 46.6068  11
  -2   5   8 61.8757 44.2182   9
   2  -5  -8 78.7002 44.6730   8
   2   5  -8 105.629 61.8388   8
  -2   5   8 58.4213 43.6792   2
   2  -5  -8 224.423 77.9213   6
   2  -5  -8 40.8386 31.7644   7
  -2  -5   8 158.470 67.1916   2
  -2   5   8 116.868 52.8354  18
  -2   5   8 8.11735 41.7008  20
  -2  -5   8 173.002 77.5181  19
  -2  -5   8 144.098 76.8285  12
   2   5  -8 140.210 48.6899  14
   2   5  -8 51.4525 50.8911  13
  -2   5   8 152.988 68.1689  12
  -2  -5   8 107.082 55.4080  15
  -2   5   7 1298.07 140.084   9
   2  -5  -7 1139.26 140.416   8
   2   5  -7 1034.96 80.8792   9
   2   5  -7 1235.15 129.792  10
   2  -5  -7 1319.62 143.418  11
   2  -5  -7 1195.74 117.623   7
   2   5  -7 1073.63 131.618   8
  -2  -5   7 1171.00 139.345   2
   2  -5  -7 1124.22 134.445   6
  -2   5   7 1010.87 122.054   2
  -2   5   7 1321.62 151.103  18
  -2   5   7 1278.81 147.364  20
  -2  -5   7 1054.58 131.301  19
  -2   5   7 1284.26 143.200  12
  -2  -5   7 1106.43 136.551  12
   2   5  -7 1282.58 120.971  14
  -2  -5   7 1258.31 147.986  15
   2   5  -7 1198.74 146.543  13
   2   5  -6 2268.77 116.122   9
   2  -5  -6 2613.40 201.700   8
   2   5  -6 2515.01 194.258   8
   2  -5  -6 2483.68 183.418  11
   2   5  -6 2647.70 190.902  10
   2  -5  -6 2756.56 177.542   7
  -2   5   6 2903.74 198.480   9
  -2  -5   6 2459.09 192.513   2
   2  -5  -6 2744.71 202.089   6
   2   5  -6 2642.28 164.871   6
  -2   5   6 2682.45 185.367   2
  -2   5   6 2553.97 201.563  20
  -2   5   6 2946.36 209.869  18
  -2  -5   6 2651.10 195.504  19
   2   5  -6 2599.80 175.987  14
  -2  -5   6 2592.08 198.585  12
  -2  -5   6 2609.47 202.844  15
   2   5  -6 2440.63 192.989  13
   2  -5  -5 200.303 58.0130   8
   2   5  -5 207.595 30.2043   9
   2   5  -5 248.553 59.4511   8
   2   5  -5 314.432 68.4986  10
  -2   5   5 296.077 61.2011   9
   2  -5  -5 305.937 59.7051  11
   2  -5  -5 231.950 53.6198   7
  -2   5   5 282.934 57.7286   3
  -2  -5   5 295.105 62.1066   2
   2  -5  -5 260.432 62.5668   6
  -2   5   5 333.824 58.0451   2
  -2   5   5 264.778 62.3108  20
  -2  -5   5 221.538 55.2922  19
  -2   5   5 282.317 61.6314  18
   2   5  -5 366.190 65.2917  14
   2   5  -5 246.470 63.6586  13
  -2   5   5 291.504 46.6387  14
  -2  -5   5 223.842 60.5530  12
  -2  -5   5 318.850 69.7040  15
   2   5  -4 1969.08 155.815  10
  -2   5   4 2039.11 153.076   9
   2  -5  -4 2149.86 138.622  11
   2  -5  -4 1838.07 140.169   7
   2   5  -4 2006.41 99.4760   9
  -2  -5   4 2190.73 109.271   1
  -2  -5   4 2035.03 144.542   5
  -2   5   4 2122.97 148.423   3
  -2   5   4 1956.81 126.675   2
   2  -5  -4 2333.13 157.449   5
  -2   5   4 2120.98 155.950  18
  -2   5   4 1926.91 153.717  20
   2   5  -4 2095.84 149.202  20
  -2  -5   4 2273.71 157.643  19
   2   5  -4 1953.47 153.077  13
[truncated: 1,393,176 more chars]
