# Supplementary material for: Synthesis of Cyclobutane‐Containing Tricyclic β‐Lactams Based on a Saturated Scaffold Enabled by Iron‐catalysed [2 + 2]‐Cycloaddition
Source: Chemistry. 2025 Sep 26;31(64):e02476. doi: 10.1002/chem.202502476 (PMC12624322; doi:10.1002/chem.202502476)
Supplement: Supplementary file 3 — Supporting Information [file CHEM-31-e02476-s001.zip › chem70242-sup-0006-ro_jd36_formula_corrected.cif]

data_ro_jd36
_audit_creation_date               2024-10-17
_audit_creation_method
;
Olex2 1.5
(compiled 2024.02.16 svn.r378c4104 for OlexSys, GUI svn.r6928)
;
_shelx_SHELXL_version_number       '2019/3'
loop_
  _audit_author_name
  _audit_author_email
  _audit_author_address
 'Ballmann, J.' joachim.ballmann@uni-heidelberg.de
;
University of Heidelberg
Inorg. Chem. Dept.
Im Neuenheimer Feld 276
Heidelberg
D-69120
Germany
;

_audit_contact_author_address      ?
_audit_contact_author_email        ?
_audit_contact_author_name         ''
_audit_contact_author_phone        ?
_publ_contact_author_id_orcid      ?
_publ_section_references
;
Dolomanov, O.V., Bourhis, L.J., Gildea, R.J, Howard, J.A.K. & Puschmann, H.
 (2009), J. Appl. Cryst. 42, 339-341.

Sheldrick, G.M. (2015). Acta Cryst. A71, 3-8.

Sheldrick, G.M. (2015). Acta Cryst. C71, 3-8.
;
_chemical_name_common              ?
_chemical_name_systematic          ?
_chemical_formula_moiety           'C15 H20 N O2, Cl'
_chemical_formula_sum              'C15 H20 Cl N O2'
_chemical_formula_weight           281.77
_chemical_melting_point            ?
_chemical_oxdiff_formula           C15H20O2N1Cl1
_chemical_oxdiff_usercomment       DAR_LF90
loop_
  _atom_type_symbol
  _atom_type_description
  _atom_type_scat_dispersion_real
  _atom_type_scat_dispersion_imag
  _atom_type_scat_source
 'C' 'C' 0.0181 0.0091 'International Tables Vol C Tables 4.2.6.8 and 6.1.1.4'
 'H' 'H' 0.0000 0.0000 'International Tables Vol C Tables 4.2.6.8 and 6.1.1.4'
 'Cl' 'Cl' 0.3639 0.7018 'International Tables Vol C Tables 4.2.6.8 and 6.1.1.4'
 'N' 'N' 0.0311 0.0180 'International Tables Vol C Tables 4.2.6.8 and 6.1.1.4'
 'O' 'O' 0.0492 0.0322 'International Tables Vol C Tables 4.2.6.8 and 6.1.1.4'

_shelx_space_group_comment
;
The symmetry employed for this shelxl refinement is uniquely defined
by the following loop, which should always be used as a source of
symmetry information in preference to the above space-group names.
They are only intended as comments.
;
_space_group_crystal_system        'monoclinic'
_space_group_IT_number             14
_space_group_name_H-M_alt          'P 1 21/n 1'
_space_group_name_Hall             '-P 2yn'
loop_
  _space_group_symop_operation_xyz
 'x, y, z'
 '-x+1/2, y+1/2, -z+1/2'
 '-x, -y, -z'
 'x-1/2, -y-1/2, z-1/2'

_cell_length_a                     9.0885(2)
_cell_length_b                     10.2499(2)
_cell_length_c                     15.6126(3)
_cell_angle_alpha                  90
_cell_angle_beta                   92.775(2)
_cell_angle_gamma                  90
_cell_volume                       1452.71(5)
_cell_formula_units_Z              4
_cell_measurement_reflns_used      8833
_cell_measurement_temperature      120(1)
_cell_measurement_theta_max        70.6600
_cell_measurement_theta_min        5.1460
_shelx_estimated_absorpt_T_max     0.837
_shelx_estimated_absorpt_T_min     0.738
_exptl_absorpt_coefficient_mu      2.308
_exptl_absorpt_correction_T_max    1.000
_exptl_absorpt_correction_T_min    0.766
_exptl_absorpt_correction_type     gaussian
_exptl_absorpt_process_details
;
CrysAlisPro 1.171.43.127a (Rigaku Oxford Diffraction, 2024)
Numerical absorption correction based on gaussian integration over
a multifaceted crystal model
Empirical absorption correction using spherical harmonics,
implemented in SCALE3 ABSPACK scaling algorithm.
;
_exptl_absorpt_special_details     ?
_exptl_crystal_colour              colourless
_exptl_crystal_colour_primary      colourless
_exptl_crystal_density_diffrn      1.288
_exptl_crystal_density_meas        ?
_exptl_crystal_density_method      ?
_exptl_crystal_description         irregular
_exptl_crystal_F_000               600
loop_
  _exptl_crystal_face_index_h
  _exptl_crystal_face_index_k
  _exptl_crystal_face_index_l
  _exptl_crystal_face_perp_dist
 -1 3 -8 0.0557
 1 4 -8 0.0504
 5 4 -2 0.0609
 3 -2 7 0.0276
 -3 -4 6 0.0265
 3 5 2 0.0613
 -5 1 4 0.0460
 1 -6 1 0.0379
 2 -4 -7 0.0453
 1 -5 -6 0.0433
 5 0 -6 0.0550
 3 3 -8 0.0485
 -3 6 0 0.0607
 -5 4 0 0.0545
 -4 -2 -7 0.0673
 -2 5 7 0.0742
 3 -6 -1 0.0384

_exptl_crystal_size_max            0.14
_exptl_crystal_size_mid            0.11
_exptl_crystal_size_min            0.08
loop_
  _exptl_oxdiff_crystal_face_indexfrac_h
  _exptl_oxdiff_crystal_face_indexfrac_k
  _exptl_oxdiff_crystal_face_indexfrac_l
  _exptl_oxdiff_crystal_face_x
  _exptl_oxdiff_crystal_face_y
  _exptl_oxdiff_crystal_face_z
 -0.9854 2.9920 -7.9987 0.0632 0.9265 0.0698
 1.0135 3.9893 -7.9971 0.0740 0.8953 0.4394
 5.0013 3.9905 -1.9971 -0.0240 0.1966 1.0317
 2.9856 -1.9956 7.0017 0.0039 -0.8767 0.3006
 -3.0087 -3.9890 5.9957 -0.0813 -0.6270 -0.7364
 2.9993 4.9956 1.9903 -0.4784 0.0540 0.8000
 -4.9987 1.0083 3.9810 -0.6342 0.0169 -0.6800
 0.9914 -5.9965 1.0166 0.6584 -0.5848 -0.2757
 2.0028 -4.0060 -6.9752 0.9506 0.1603 0.0223
 1.0015 -5.0035 -5.9761 0.9435 0.0573 -0.1987
 5.0023 -0.0107 -5.9808 0.6377 0.2202 0.7525
 3.0102 2.9878 -7.9902 0.3031 0.7139 0.6675
 -2.9905 5.9996 -0.0223 -0.8346 0.6101 -0.0241
 -4.9904 4.0029 -0.0212 -0.7363 0.5662 -0.4643
 -3.9886 -2.0009 -6.9933 0.3726 0.6294 -0.7328
 -2.0017 5.0054 6.9725 -1.0598 -0.0852 0.0484
 2.9918 -6.0005 -0.9763 0.8909 -0.5291 0.0249

_exptl_transmission_factor_max     ?
_exptl_transmission_factor_min     ?
_diffrn_reflns_av_R_equivalents    0.0526
_diffrn_reflns_av_unetI/netI       0.0257
_diffrn_reflns_Laue_measured_fraction_full  1.000
_diffrn_reflns_Laue_measured_fraction_max  0.991
_diffrn_reflns_limit_h_max         11
_diffrn_reflns_limit_h_min         -10
_diffrn_reflns_limit_k_max         12
_diffrn_reflns_limit_k_min         -12
_diffrn_reflns_limit_l_max         19
_diffrn_reflns_limit_l_min         -19
_diffrn_reflns_number              20443
_diffrn_reflns_point_group_measured_fraction_full  1.000
_diffrn_reflns_point_group_measured_fraction_max  0.991
_diffrn_reflns_theta_full          67.684
_diffrn_reflns_theta_max           71.488
_diffrn_reflns_theta_min           5.164
_diffrn_ambient_temperature        120(1)
_diffrn_detector                   'CCD plate'
_diffrn_detector_area_resol_mean   7.9621
_diffrn_detector_type              Eos
_diffrn_measured_fraction_theta_full  1.000
_diffrn_measured_fraction_theta_max  0.991
_diffrn_measurement_details
;
List of Runs (angles in degrees, time in seconds):

  # Type    Start    End  Width  t~exp~   \w     \q     \k     \f   Frames
--------------------------------------------------------------------------
  1  \w    -29.00  22.00   1.00    1.00    --    0.00  77.00 120.00   51
  2  \w     20.00  68.00   1.00    1.00    --    0.00  77.00 -60.00   48
  3  \w    -29.00   1.00   1.00    1.00    --    0.00  77.00 -60.00   30
  4  \w     27.00  59.00   1.00    1.00    --    0.00  57.00-120.00   32
  5  \w     27.00  70.00   1.00    1.00    --    0.00  77.00 120.00   43
  6  \w    -13.00  21.00   1.00    1.00    --    0.00  57.00-120.00   34
  7  \w    -42.00  -9.00   1.00    1.00    --   10.00 124.00 -32.33   33
  8  \w    -41.00 -16.00   1.00    4.00    --   30.00 147.00  10.95   25
  9  \w    -43.00 -18.00   1.00    4.00    --   30.00 149.00 130.88   25
 10  \w      6.00  31.00   1.00    4.00    --   42.00  87.00 114.54   25
 11  \w      5.00  31.00   1.00    4.00    --   42.00  89.00 -89.68   26
 12  \w     13.00  39.00   1.00    4.00    --   46.00  83.00-155.53   26
 13  \w     14.00  39.00   1.00    4.00    --   46.00  81.00 -19.00   25
 14  \w     12.00  37.00   1.00    4.00    --   46.00  84.00  46.09   25
 15  \w     13.00  38.00   1.00    4.00    --   46.00  83.00 175.14   25
 16  \w     17.00  43.00   1.00    4.00    --   50.00  82.00   8.55   26
 17  \w    -12.00  75.00   1.00    4.00    --   54.34 -57.00 -90.00   87
 18  \w      7.00  67.00   1.00    4.00    --   54.34 -99.00-120.00   60
 19  \w     95.00 121.00   1.00    4.00    --   54.34  77.00-120.00   26
 20  \w     30.00  68.00   1.00    4.00    --   54.34  77.00-120.00   38
 21  \w    -13.00  71.00   1.00    4.00    --   54.34 -57.00  90.00   84
 22  \w     23.00  98.00   1.00    4.00    --   54.34-125.00  90.00   75
 23  \w     26.00  53.00   1.00    4.00    --   54.34  77.00   0.00   27
 24  \w     87.00 123.00   1.00    4.00    --   54.34  77.00   0.00   36
 25  \w     31.00  58.00   1.00    4.00    --   58.00  76.00  53.38   27
 26  \w     31.00  64.00   1.00    4.00    --   58.00  73.00  83.35   33
 27  \w     82.00 123.00   1.00    4.00    --   58.00  77.00-151.12   41
 28  \w     29.00  72.00   1.00    4.00    --   58.00  77.00-151.12   43
 29  \w     77.00 119.00   1.00    4.00    --   58.00  76.00  53.38   42
 30  \w     29.00 128.00   1.00    4.00    --   58.00  77.00 161.10   99
 31  \w     30.00  63.00   1.00    4.00    --   58.00  74.00  27.13   33
 32  \w     30.00 126.00   1.00    4.00    --   58.00  74.00 -29.01   96
 33  \w     34.00  60.00   1.00    4.00    --   62.00  73.00 113.76   26
 34  \w     36.00 112.00   1.00    4.00    --   62.00  71.00 131.58   76
 35  \w     66.00  93.00   1.00    4.00    --   62.00  73.00 113.76   27
 36  \w     34.00 105.00   1.00    4.00    --   62.00  74.00 -52.69   71
 37  \w     33.00  70.00   1.00    4.00    --   62.00  76.00 -77.78   37
 38  \w     83.00 114.00   1.00    6.00    --  108.67  38.00-120.00   31
 39  \w     86.00 145.00   1.00    6.00    --  108.67  64.00 -90.00   59
 40  \w     37.00 106.00   1.00    6.00    --  108.67 -92.00-120.00   69
 41  \w     86.00 176.00   1.00    6.00    --  108.67  64.00 -60.00   90
 42  \w     79.00 178.00   1.00    6.00    --  108.67  77.00 -30.00   99
 43  \w     37.00 109.00   1.00    6.00    --  108.67 -92.00  60.00   72
 44  \w     68.00 112.00   1.00    6.00    --  108.67-111.00-150.00   44
 45  \w    111.00 177.00   1.00    6.00    --  108.67  77.00  30.00   66
 46  \w     38.00 108.00   1.00    6.00    --  108.67 -92.00   0.00   70
 47  \w     79.00 105.00   1.00    6.00    --  108.67  77.00  30.00   26
 48  \w    113.00 178.00   1.00    6.00    --  108.67  77.00  90.00   65
 49  \w     80.00 105.00   1.00    6.00    --  108.67  77.00  60.00   25
 50  \w     79.00 105.00   1.00    6.00    --  108.67  77.00  90.00   26
 51  \w    122.00 176.00   1.00    6.00    --  108.67  77.00-120.00   54
 52  \w     79.00 106.00   1.00    6.00    --  108.67  77.00-120.00   27
 53  \w     79.00 105.00   1.00    6.00    --  108.67  77.00-180.00   26
 54  \w    110.00 178.00   1.00    6.00    --  108.67  77.00 150.00   68
 55  \w     79.00 106.00   1.00    6.00    --  108.67  77.00 150.00   27
 56  \w     79.00 105.00   1.00    6.00    --  108.67  77.00 -60.00   26
 57  \w    117.00 159.00   1.00    6.00    --  108.67  77.00   0.00   42
 58  \w     83.00 114.00   1.00    6.00    --  108.67  38.00-180.00   31
 59  \w     84.00 125.00   1.00    6.00    --  108.67  38.00 -90.00   41
 60  \w    149.00 176.00   1.00    6.00    --  108.67  64.00 -90.00   27
 61  \w     79.00 105.00   1.00    6.00    --  108.67  77.00   0.00   26
 62  \w     83.00 111.00   1.00    6.00    --  108.67  38.00 150.00   28
 63  \w    115.00 159.00   1.00    6.00    --  108.67  77.00 120.00   44
 64  \w     79.00 105.00   1.00    6.00    --  108.67  77.00 120.00   26
 65  \w     80.00 107.00   1.00    6.00    --  108.67  77.00 -90.00   27
 66  \w     86.00 123.00   1.00    6.00    --  108.67  64.00  30.00   37
 67  \w     79.00 178.00   1.00    6.00    --  108.67  77.00-150.00   99
 68  \w     86.00 174.00   1.00    6.00    --  108.67  64.00  60.00   88
 69  \w     84.00 109.00   1.00    6.00    --  108.67  38.00   0.00   25
 70  \w     86.00 167.00   1.00    6.00    --  108.67  64.00-180.00   81
 71  \w     83.00 119.00   1.00    6.00    --  108.67  38.00  30.00   36
 72  \w     86.00 123.00   1.00    6.00    --  108.67  64.00  90.00   37
 73  \w     49.00 106.00   1.00    6.00    --  108.67 -92.00 -60.00   57
 74  \w     71.00 127.00   1.00    6.00    --  108.67 -64.00  60.00   56
;
_diffrn_measurement_device         'four-circle diffractometer'
_diffrn_measurement_device_type    'SuperNova, Dual, Cu at home/near, Eos'
_diffrn_measurement_method         '\w scans'
_diffrn_orient_matrix_type        
 'CrysAlisPro convention (1999,Acta A55,543-557)'
_diffrn_orient_matrix_UB_11        0.0600313000
_diffrn_orient_matrix_UB_12        -0.1093981000
_diffrn_orient_matrix_UB_13        -0.0562222000
_diffrn_orient_matrix_UB_21        -0.0529618000
_diffrn_orient_matrix_UB_22        0.0749896000
_diffrn_orient_matrix_UB_23        -0.0812551000
_diffrn_orient_matrix_UB_31        0.1496629000
_diffrn_orient_matrix_UB_32        0.0705882000
_diffrn_orient_matrix_UB_33        -0.0007637000
_diffrn_radiation_monochromator    mirror
_diffrn_radiation_probe            x-ray
_diffrn_radiation_type             'Cu K\a'
_diffrn_radiation_wavelength       1.54184
_diffrn_source                     'micro-focus sealed X-ray tube'
_diffrn_source_type                'SuperNova (Cu) X-ray Source'
_reflns_Friedel_coverage           0.000
_reflns_Friedel_fraction_full      .
_reflns_Friedel_fraction_max       .
_reflns_number_gt                  2449
_reflns_number_total               2807
_reflns_special_details
;
 Reflections were merged by SHELXL according to the crystal
 class for the calculation of statistics and refinement.
 
 _reflns_Friedel_fraction is defined as the number of unique
 Friedel pairs measured divided by the number that would be
 possible theoretically, ignoring centric projections and
 systematic absences.
;
_reflns_threshold_expression       'I > 2\s(I)'
_computing_cell_refinement         'CrysAlisPro 1.171.43.127a (Rigaku OD, 2024)'
_computing_data_collection        
 'CrysAlisPro system (CCD 43.127a 64-bit (release 16-06-2024))'
_computing_data_reduction          'CrysAlisPro 1.171.43.127a (Rigaku OD, 2024)'
_computing_molecular_graphics      'Olex2 1.5 (Dolomanov et al., 2009)'
_computing_publication_material    'Olex2 1.5 (Dolomanov et al., 2009)'
_computing_structure_refinement    'SHELXL 2019/3 (Sheldrick, 2015)'
_computing_structure_solution      'SHELXT  (Sheldrick, 2015)'
_refine_diff_density_max           0.721
_refine_diff_density_min           -0.293
_refine_diff_density_rms           0.054
_refine_ls_extinction_coef         .
_refine_ls_extinction_method       none
_refine_ls_goodness_of_fit_ref     1.042
_refine_ls_hydrogen_treatment      mixed
_refine_ls_matrix_type             full
_refine_ls_number_parameters       181
_refine_ls_number_reflns           2807
_refine_ls_number_restraints       0
_refine_ls_R_factor_all            0.0528
_refine_ls_R_factor_gt             0.0463
_refine_ls_restrained_S_all        1.042
_refine_ls_shift/su_max            0.001
_refine_ls_shift/su_mean           0.000
_refine_ls_structure_factor_coef   Fsqd
_refine_ls_weighting_details      
 'w=1/[\s^2^(Fo^2^)+(0.0785P)^2^+0.5852P] where P=(Fo^2^+2Fc^2^)/3'
_refine_ls_weighting_scheme        calc
_refine_ls_wR_factor_gt            0.1256
_refine_ls_wR_factor_ref           0.1330
_refine_special_details            ?
_olex2_refinement_description
;
1. Fixed Uiso
 At 1.2 times of:
  All C(H) groups, All C(H,H) groups
 At 1.5 times of:
  All C(H,H,H) groups
2.a Ternary CH refined with riding coordinates:
 C2(H2), C5(H5), C6(H6), C7(H7)
2.b Secondary CH2 refined with riding coordinates:
 C1(H1A,H1B), C3(H3A,H3B), C4(H4A,H4B)
2.c Aromatic/amide H refined with riding coordinates:
 C10(H10), C11(H11), C12(H12), C13(H13), C14(H14)
2.d Idealised Me refined as rotating group:
 C15(H15A,H15B,H15C)
;
_atom_sites_solution_hydrogens     mixed
_atom_sites_solution_primary       dual
_atom_sites_solution_secondary     ?
loop_
  _atom_site_label
  _atom_site_type_symbol
  _atom_site_fract_x
  _atom_site_fract_y
  _atom_site_fract_z
  _atom_site_U_iso_or_equiv
  _atom_site_adp_type
  _atom_site_occupancy
  _atom_site_site_symmetry_order
  _atom_site_calc_flag
  _atom_site_refinement_flags_posn
  _atom_site_refinement_flags_adp
  _atom_site_refinement_flags_occupancy
  _atom_site_disorder_assembly
  _atom_site_disorder_group
 Cl Cl 0.33741(6) 0.63136(5) 0.42511(3) 0.03945(18) Uani 1 1 d . . . . .
 O1 O 0.12279(16) 0.57040(14) 0.61993(9) 0.0385(4) Uani 1 1 d . . . . .
 O2 O 0.20258(16) 0.36477(13) 0.60504(9) 0.0363(3) Uani 1 1 d . . . . .
 N N 0.49484(19) 0.62732(17) 0.60572(10) 0.0325(4) Uani 1 1 d . . . . .
 HA H 0.549(2) 0.556(2) 0.6034(13) 0.024(5) Uiso 1 1 d . . . . .
 HB H 0.428(3) 0.627(2) 0.557(2) 0.057(8) Uiso 1 1 d . . . . .
 C1 C 0.5943(2) 0.7441(2) 0.61059(14) 0.0417(5) Uani 1 1 d . . . . .
 H1A H 0.539780 0.824120 0.593100 0.050 Uiso 1 1 calc R U . . .
 H1B H 0.678113 0.732687 0.573098 0.050 Uiso 1 1 calc R U . . .
 C2 C 0.6478(2) 0.7516(2) 0.70454(14) 0.0419(5) Uani 1 1 d . . . . .
 H2 H 0.662973 0.842523 0.726424 0.050 Uiso 1 1 calc R U . . .
 C3 C 0.7701(2) 0.6559(3) 0.73385(15) 0.0494(6) Uani 1 1 d . . . . .
 H3A H 0.846135 0.695177 0.773456 0.059 Uiso 1 1 calc R U . . .
 H3B H 0.815990 0.610567 0.685934 0.059 Uiso 1 1 calc R U . . .
 C4 C 0.6570(2) 0.5717(2) 0.77939(14) 0.0455(5) Uani 1 1 d . . . . .
 H4A H 0.641017 0.484700 0.753078 0.055 Uiso 1 1 calc R U . . .
 H4B H 0.677618 0.564201 0.842043 0.055 Uiso 1 1 calc R U . . .
 C5 C 0.5353(2) 0.6708(2) 0.75449(13) 0.0369(4) Uani 1 1 d . . . . .
 H5 H 0.496432 0.718199 0.804626 0.044 Uiso 1 1 calc R U . . .
 C6 C 0.4156(2) 0.62900(18) 0.68835(12) 0.0306(4) Uani 1 1 d . . . . .
 H6 H 0.339035 0.699051 0.684240 0.037 Uiso 1 1 calc R U . . .
 C7 C 0.3386(2) 0.49903(18) 0.70303(12) 0.0296(4) Uani 1 1 d . . . . .
 H7 H 0.409884 0.426172 0.695165 0.036 Uiso 1 1 calc R U . . .
 C8 C 0.2089(2) 0.48419(18) 0.63812(12) 0.0308(4) Uani 1 1 d . . . . .
 C9 C 0.2843(2) 0.49382(17) 0.79395(11) 0.0295(4) Uani 1 1 d . . . . .
 C10 C 0.1769(2) 0.57985(19) 0.81981(12) 0.0340(4) Uani 1 1 d . . . . .
 H10 H 0.133513 0.640042 0.779796 0.041 Uiso 1 1 calc R U . . .
 C11 C 0.1324(2) 0.5785(2) 0.90360(13) 0.0366(4) Uani 1 1 d . . . . .
 H11 H 0.059924 0.638433 0.920998 0.044 Uiso 1 1 calc R U . . .
 C12 C 0.1940(2) 0.4897(2) 0.96183(13) 0.0398(5) Uani 1 1 d . . . . .
 H12 H 0.163690 0.488815 1.019216 0.048 Uiso 1 1 calc R U . . .
 C13 C 0.2994(3) 0.4025(2) 0.93658(14) 0.0419(5) Uani 1 1 d . . . . .
 H13 H 0.340405 0.340876 0.976394 0.050 Uiso 1 1 calc R U . . .
 C14 C 0.3455(2) 0.4049(2) 0.85291(13) 0.0349(4) Uani 1 1 d . . . . .
 H14 H 0.419060 0.345685 0.835972 0.042 Uiso 1 1 calc R U . . .
 C15 C 0.0830(3) 0.3425(2) 0.54037(15) 0.0458(5) Uani 1 1 d . . . . .
 H15A H 0.092937 0.403316 0.492545 0.069 Uiso 1 1 calc R U . . .
 H15B H -0.011978 0.356747 0.566078 0.069 Uiso 1 1 calc R U . . .
 H15C H 0.087938 0.252696 0.519242 0.069 Uiso 1 1 calc R U . . .

loop_
  _atom_site_aniso_label
  _atom_site_aniso_U_11
  _atom_site_aniso_U_22
  _atom_site_aniso_U_33
  _atom_site_aniso_U_23
  _atom_site_aniso_U_13
  _atom_site_aniso_U_12
 Cl 0.0439(3) 0.0477(3) 0.0267(3) -0.00370(18) 0.00106(19) 0.0070(2)
 O1 0.0409(8) 0.0373(8) 0.0365(7) -0.0014(6) -0.0071(6) 0.0063(6)
 O2 0.0364(8) 0.0329(7) 0.0390(8) -0.0033(5) -0.0037(6) -0.0003(5)
 N 0.0331(9) 0.0399(9) 0.0248(8) 0.0019(6) 0.0030(7) 0.0006(7)
 C1 0.0374(11) 0.0473(12) 0.0407(11) 0.0037(9) 0.0065(9) -0.0076(9)
 C2 0.0378(11) 0.0469(12) 0.0412(11) -0.0065(9) 0.0044(9) -0.0090(9)
 C3 0.0346(11) 0.0714(15) 0.0419(12) -0.0126(11) -0.0012(9) 0.0017(11)
 C4 0.0432(12) 0.0568(14) 0.0358(11) -0.0036(10) -0.0065(9) 0.0050(10)
 C5 0.0374(11) 0.0440(11) 0.0293(9) -0.0061(8) 0.0023(8) -0.0026(9)
 C6 0.0314(10) 0.0354(10) 0.0252(9) -0.0003(7) 0.0050(7) 0.0005(7)
 C7 0.0301(9) 0.0318(9) 0.0269(9) -0.0004(7) 0.0020(7) 0.0029(7)
 C8 0.0328(10) 0.0348(9) 0.0250(8) 0.0006(7) 0.0052(7) -0.0020(8)
 C9 0.0320(9) 0.0303(9) 0.0263(9) 0.0010(7) 0.0008(7) -0.0022(7)
 C10 0.0390(11) 0.0335(10) 0.0296(9) 0.0030(7) 0.0038(8) 0.0011(8)
 C11 0.0380(11) 0.0383(10) 0.0339(10) -0.0007(8) 0.0074(8) 0.0004(8)
 C12 0.0437(12) 0.0497(12) 0.0265(9) 0.0035(8) 0.0061(8) -0.0044(9)
 C13 0.0424(11) 0.0499(12) 0.0332(10) 0.0109(9) 0.0001(8) 0.0025(9)
 C14 0.0345(10) 0.0378(10) 0.0327(10) 0.0038(8) 0.0020(8) 0.0016(8)
 C15 0.0464(13) 0.0470(12) 0.0430(12) -0.0068(10) -0.0064(10) -0.0011(10)

_geom_special_details
;
 All esds (except the esd in the dihedral angle between two l.s. planes)
 are estimated using the full covariance matrix.  The cell esds are taken
 into account individually in the estimation of esds in distances, angles
 and torsion angles; correlations between esds in cell parameters are only
 used when they are defined by crystal symmetry.  An approximate (isotropic)
 treatment of cell esds is used for estimating esds involving l.s. planes.
;
loop_
  _geom_bond_atom_site_label_1
  _geom_bond_atom_site_label_2
  _geom_bond_distance
  _geom_bond_site_symmetry_2
  _geom_bond_publ_flag
 O1 C8 1.205(2) . ?
 O2 C8 1.329(2) . ?
 O2 C15 1.465(3) . ?
 N HA 0.88(2) . ?
 N HB 0.95(3) . ?
 N C1 1.499(3) . ?
 N C6 1.507(2) . ?
 C1 H1A 0.9900 . ?
 C1 H1B 0.9900 . ?
 C1 C2 1.525(3) . ?
 C2 H2 1.0000 . ?
 C2 C3 1.535(3) . ?
 C2 C5 1.555(3) . ?
 C3 H3A 0.9900 . ?
 C3 H3B 0.9900 . ?
 C3 C4 1.542(3) . ?
 C4 H4A 0.9900 . ?
 C4 H4B 0.9900 . ?
 C4 C5 1.538(3) . ?
 C5 H5 1.0000 . ?
 C5 C6 1.524(3) . ?
 C6 H6 1.0000 . ?
 C6 C7 1.527(3) . ?
 C7 H7 1.0000 . ?
 C7 C8 1.524(3) . ?
 C7 C9 1.526(2) . ?
 C9 C10 1.390(3) . ?
 C9 C14 1.392(3) . ?
 C10 H10 0.9500 . ?
 C10 C11 1.388(3) . ?
 C11 H11 0.9500 . ?
 C11 C12 1.385(3) . ?
 C12 H12 0.9500 . ?
 C12 C13 1.381(3) . ?
 C13 H13 0.9500 . ?
 C13 C14 1.391(3) . ?
 C14 H14 0.9500 . ?
 C15 H15A 0.9800 . ?
 C15 H15B 0.9800 . ?
 C15 H15C 0.9800 . ?

loop_
  _geom_angle_atom_site_label_1
  _geom_angle_atom_site_label_2
  _geom_angle_atom_site_label_3
  _geom_angle
  _geom_angle_site_symmetry_1
  _geom_angle_site_symmetry_3
  _geom_angle_publ_flag
 C8 O2 C15 115.33(16) . . ?
 HA N HB 108(2) . . ?
 C1 N HA 109.3(13) . . ?
 C1 N HB 113.6(16) . . ?
 C1 N C6 105.02(15) . . ?
 C6 N HA 109.4(13) . . ?
 C6 N HB 111.9(17) . . ?
 N C1 H1A 110.8 . . ?
 N C1 H1B 110.8 . . ?
 N C1 C2 104.64(16) . . ?
 H1A C1 H1B 108.9 . . ?
 C2 C1 H1A 110.8 . . ?
 C2 C1 H1B 110.8 . . ?
 C1 C2 H2 114.1 . . ?
 C1 C2 C3 116.57(19) . . ?
 C1 C2 C5 105.56(16) . . ?
 C3 C2 H2 114.1 . . ?
 C3 C2 C5 89.71(17) . . ?
 C5 C2 H2 114.1 . . ?
 C2 C3 H3A 113.6 . . ?
 C2 C3 H3B 113.6 . . ?
 C2 C3 C4 90.33(17) . . ?
 H3A C3 H3B 110.9 . . ?
 C4 C3 H3A 113.6 . . ?
 C4 C3 H3B 113.6 . . ?
 C3 C4 H4A 113.6 . . ?
 C3 C4 H4B 113.6 . . ?
 H4A C4 H4B 110.9 . . ?
 C5 C4 C3 90.08(18) . . ?
 C5 C4 H4A 113.6 . . ?
 C5 C4 H4B 113.6 . . ?
 C2 C5 H5 113.6 . . ?
 C4 C5 C2 89.74(17) . . ?
 C4 C5 H5 113.6 . . ?
 C6 C5 C2 105.97(16) . . ?
 C6 C5 C4 117.81(18) . . ?
 C6 C5 H5 113.6 . . ?
 N C6 C5 103.21(15) . . ?
 N C6 H6 108.2 . . ?
 N C6 C7 111.08(15) . . ?
 C5 C6 H6 108.2 . . ?
 C5 C6 C7 117.43(16) . . ?
 C7 C6 H6 108.2 . . ?
 C6 C7 H7 109.2 . . ?
 C8 C7 C6 109.42(15) . . ?
 C8 C7 H7 109.2 . . ?
 C8 C7 C9 109.90(15) . . ?
 C9 C7 C6 109.95(15) . . ?
 C9 C7 H7 109.2 . . ?
 O1 C8 O2 124.63(18) . . ?
 O1 C8 C7 123.78(17) . . ?
 O2 C8 C7 111.58(16) . . ?
 C10 C9 C7 120.75(16) . . ?
 C10 C9 C14 119.14(17) . . ?
 C14 C9 C7 120.08(17) . . ?
 C9 C10 H10 119.7 . . ?
 C11 C10 C9 120.55(18) . . ?
 C11 C10 H10 119.7 . . ?
 C10 C11 H11 120.1 . . ?
 C12 C11 C10 119.90(19) . . ?
 C12 C11 H11 120.1 . . ?
 C11 C12 H12 120.0 . . ?
 C13 C12 C11 120.09(19) . . ?
 C13 C12 H12 120.0 . . ?
 C12 C13 H13 120.0 . . ?
 C12 C13 C14 120.08(19) . . ?
 C14 C13 H13 120.0 . . ?
 C9 C14 H14 119.9 . . ?
 C13 C14 C9 120.23(19) . . ?
 C13 C14 H14 119.9 . . ?
 O2 C15 H15A 109.5 . . ?
 O2 C15 H15B 109.5 . . ?
 O2 C15 H15C 109.5 . . ?
 H15A C15 H15B 109.5 . . ?
 H15A C15 H15C 109.5 . . ?
 H15B C15 H15C 109.5 . . ?

loop_
  _geom_torsion_atom_site_label_1
  _geom_torsion_atom_site_label_2
  _geom_torsion_atom_site_label_3
  _geom_torsion_atom_site_label_4
  _geom_torsion
  _geom_torsion_site_symmetry_1
  _geom_torsion_site_symmetry_2
  _geom_torsion_site_symmetry_3
  _geom_torsion_site_symmetry_4
  _geom_torsion_publ_flag
 N C1 C2 C3 77.9(2) . . . . ?
 N C1 C2 C5 -19.8(2) . . . . ?
 N C6 C7 C8 -69.81(19) . . . . ?
 N C6 C7 C9 169.39(15) . . . . ?
 C1 N C6 C5 -39.42(19) . . . . ?
 C1 N C6 C7 -166.12(16) . . . . ?
 C1 C2 C3 C4 -104.5(2) . . . . ?
 C1 C2 C5 C4 114.75(18) . . . . ?
 C1 C2 C5 C6 -4.2(2) . . . . ?
 C2 C3 C4 C5 -2.85(16) . . . . ?
 C2 C5 C6 N 26.3(2) . . . . ?
 C2 C5 C6 C7 148.87(17) . . . . ?
 C3 C2 C5 C4 -2.82(16) . . . . ?
 C3 C2 C5 C6 -121.77(17) . . . . ?
 C3 C4 C5 C2 2.81(16) . . . . ?
 C3 C4 C5 C6 110.79(19) . . . . ?
 C4 C5 C6 N -72.1(2) . . . . ?
 C4 C5 C6 C7 50.5(2) . . . . ?
 C5 C2 C3 C4 2.82(16) . . . . ?
 C5 C6 C7 C8 171.77(16) . . . . ?
 C5 C6 C7 C9 51.0(2) . . . . ?
 C6 N C1 C2 37.1(2) . . . . ?
 C6 C7 C8 O1 -44.2(2) . . . . ?
 C6 C7 C8 O2 136.34(16) . . . . ?
 C6 C7 C9 C10 64.3(2) . . . . ?
 C6 C7 C9 C14 -113.76(19) . . . . ?
 C7 C9 C10 C11 -177.19(18) . . . . ?
 C7 C9 C14 C13 178.09(18) . . . . ?
 C8 C7 C9 C10 -56.2(2) . . . . ?
 C8 C7 C9 C14 125.73(19) . . . . ?
 C9 C7 C8 O1 76.7(2) . . . . ?
 C9 C7 C8 O2 -102.83(18) . . . . ?
 C9 C10 C11 C12 -0.9(3) . . . . ?
 C10 C9 C14 C13 0.0(3) . . . . ?
 C10 C11 C12 C13 0.0(3) . . . . ?
 C11 C12 C13 C14 0.9(3) . . . . ?
 C12 C13 C14 C9 -0.9(3) . . . . ?
 C14 C9 C10 C11 0.9(3) . . . . ?
 C15 O2 C8 O1 1.9(3) . . . . ?
 C15 O2 C8 C7 -178.64(16) . . . . ?

_shelx_res_file
;
TITL ro_jd36_a.res in P2(1)/n
    ro_jd36.res
    created by SHELXL-2019/3 at 08:22:54 on 17-Oct-2024
REM SHELXT solution in P2(1)/n: R1 0.128, Rweak 0.216, Alpha 0.029
REM <I/s> 0.513 for 174 systematic absences, Orientation as input
REM Formula found by SHELXT: C15 N O2 Cl
CELL 1.54184 9.0885 10.2499 15.6126 90 92.775 90
ZERR 4 0.0002 0.0002 0.0003 0 0.002 0
LATT 1
SYMM 0.5-X,0.5+Y,0.5-Z
SFAC C H Cl N O
UNIT 60 80 4 4 8

L.S. 10
PLAN  10
SIZE 0.08 0.11 0.14
TEMP -153.1(10)
CONF
list 4
MORE -1
BOND $H
fmap 2 53
ACTA
REM <olex2.extras>
REM <HklSrc "%.\\ro_jd36.hkl">
REM </olex2.extras>

WGHT    0.078500    0.585200
FVAR       7.28128
CL    3    0.337406    0.631356    0.425110    11.00000    0.04388    0.04767 =
         0.02674   -0.00370    0.00106    0.00699
O1    5    0.122787    0.570398    0.619935    11.00000    0.04088    0.03731 =
         0.03646   -0.00144   -0.00709    0.00634
O2    5    0.202582    0.364770    0.605044    11.00000    0.03642    0.03289 =
         0.03904   -0.00330   -0.00371   -0.00028
N     4    0.494836    0.627315    0.605721    11.00000    0.03307    0.03986 =
         0.02481    0.00185    0.00304    0.00060
HA    2    0.548638    0.555792    0.603439    11.00000    0.02384
HB    2    0.428186    0.627367    0.557015    11.00000    0.05685
C1    1    0.594260    0.744054    0.610585    11.00000    0.03743    0.04731 =
         0.04072    0.00375    0.00650   -0.00760
AFIX  23
H1A   2    0.539780    0.824120    0.593100    11.00000   -1.20000
H1B   2    0.678113    0.732687    0.573098    11.00000   -1.20000
AFIX   0
C2    1    0.647846    0.751578    0.704544    11.00000    0.03783    0.04693 =
         0.04121   -0.00648    0.00438   -0.00903
AFIX  13
H2    2    0.662973    0.842523    0.726424    11.00000   -1.20000
AFIX   0
C3    1    0.770108    0.655942    0.733853    11.00000    0.03456    0.07143 =
         0.04192   -0.01263   -0.00116    0.00166
AFIX  23
H3A   2    0.846135    0.695177    0.773456    11.00000   -1.20000
H3B   2    0.815990    0.610567    0.685934    11.00000   -1.20000
AFIX   0
C4    1    0.657006    0.571743    0.779391    11.00000    0.04319    0.05676 =
         0.03583   -0.00360   -0.00650    0.00501
AFIX  23
H4A   2    0.641017    0.484700    0.753078    11.00000   -1.20000
H4B   2    0.677618    0.564201    0.842043    11.00000   -1.20000
AFIX   0
C5    1    0.535263    0.670810    0.754488    11.00000    0.03741    0.04404 =
         0.02932   -0.00612    0.00230   -0.00259
AFIX  13
H5    2    0.496432    0.718199    0.804626    11.00000   -1.20000
AFIX   0
C6    1    0.415637    0.629002    0.688348    11.00000    0.03141    0.03542 =
         0.02520   -0.00030    0.00499    0.00054
AFIX  13
H6    2    0.339035    0.699051    0.684240    11.00000   -1.20000
AFIX   0
C7    1    0.338609    0.499025    0.703026    11.00000    0.03014    0.03179 =
         0.02694   -0.00037    0.00200    0.00290
AFIX  13
H7    2    0.409884    0.426172    0.695165    11.00000   -1.20000
AFIX   0
C8    1    0.208929    0.484195    0.638123    11.00000    0.03285    0.03480 =
         0.02504    0.00063    0.00518   -0.00196
C9    1    0.284319    0.493820    0.793949    11.00000    0.03202    0.03027 =
         0.02625    0.00103    0.00082   -0.00224
C10   1    0.176880    0.579848    0.819812    11.00000    0.03899    0.03350 =
         0.02963    0.00303    0.00377    0.00112
AFIX  43
H10   2    0.133513    0.640042    0.779796    11.00000   -1.20000
AFIX   0
C11   1    0.132445    0.578530    0.903604    11.00000    0.03803    0.03827 =
         0.03390   -0.00068    0.00743    0.00036
AFIX  43
H11   2    0.059924    0.638433    0.920998    11.00000   -1.20000
AFIX   0
C12   1    0.193993    0.489747    0.961832    11.00000    0.04367    0.04971 =
         0.02652    0.00345    0.00612   -0.00442
AFIX  43
H12   2    0.163690    0.488815    1.019216    11.00000   -1.20000
AFIX   0
C13   1    0.299383    0.402547    0.936581    11.00000    0.04242    0.04993 =
         0.03319    0.01091    0.00009    0.00252
AFIX  43
H13   2    0.340405    0.340876    0.976394    11.00000   -1.20000
AFIX   0
C14   1    0.345525    0.404931    0.852915    11.00000    0.03445    0.03776 =
         0.03267    0.00375    0.00201    0.00160
AFIX  43
H14   2    0.419060    0.345685    0.835972    11.00000   -1.20000
AFIX   0
C15   1    0.082966    0.342542    0.540373    11.00000    0.04643    0.04704 =
         0.04299   -0.00682   -0.00637   -0.00112
AFIX 137
H15A  2    0.092937    0.403316    0.492545    11.00000   -1.50000
H15B  2   -0.011978    0.356747    0.566078    11.00000   -1.50000
H15C  2    0.087938    0.252696    0.519242    11.00000   -1.50000
AFIX   0
HKLF 4


REM  ro_jd36_a.res in P2(1)/n
REM wR2 = 0.1330, GooF = S = 1.042, Restrained GooF = 1.042 for all data
REM R1 = 0.0463 for 2449 Fo > 4sig(Fo) and 0.0528 for all 2807 data
REM 181 parameters refined using 0 restraints

END

WGHT      0.0780      0.6002

REM Highest difference peak  0.721,  deepest hole -0.293,  1-sigma level  0.054
Q1    1  -0.0203  0.3244  0.5245  11.00000  0.05    0.72
Q2    1   0.5679  0.5858  0.7454  11.00000  0.05    0.35
Q3    1   0.5510  0.6949  0.8238  11.00000  0.05    0.27
Q4    1   0.5972  0.8007  0.7602  11.00000  0.05    0.25
Q5    1   0.2775  0.4993  0.6718  11.00000  0.05    0.25
Q6    1   0.3750  0.5600  0.6976  11.00000  0.05    0.22
Q7    1   0.4637  0.6466  0.7179  11.00000  0.05    0.21
Q8    1  -0.1255  0.3023  0.5569  11.00000  0.05    0.19
Q9    1   0.5809  0.7256  0.7315  11.00000  0.05    0.18
Q10   1   0.3655  0.4371  0.6982  11.00000  0.05    0.18
;
_shelx_res_checksum                51297
_shelx_hkl_file
;
   0   0   1 68.5770 60.1019   1
   0   0  -1 92.5678 68.2230   3
   0   0   2 90735.7 2958.95   4
   0   0   2 87298.1 2095.52   1
   0   0  -2 88757.3 2192.44   3
   0   0  -3 117.948 99.7476  11
   0   0   3 392.017 417.796   4
   0   0  -3 6.22285 157.957   3
   0   0   3 32.3166 148.814   1
   0   0   4 138557. 3729.54   1
   0   0   4 133008. 2862.06  24
   0   0  -4 142479. 3903.74   3
   0   0   4 147946. 5387.13   4
   0   0  -4 134655. 3024.50  20
   0   0  -5 195.774 207.312   3
   0   0   5 28.1370 119.788  24
   0   0   5 586.413 486.820   4
   0   0   5 17.8724 181.225   1
   0   0  -5 22.5230 171.715  20
   0   0   6 337159. 6126.18  26
   0   0  -6 376910. 6942.91  20
   0   0   6 372058. 11634.0   4
   0   0   6 382786. 6571.38  24
   0   0   6 337020. 7869.60   1
   0   0  -6 359302. 6267.52  30
   0   0   7-123.694 191.249  24
   0   0   7-159.239 205.508  26
   0   0  -7-309.150 265.293  27
   0   0  -7-58.8226 162.063  30
   0   0   8 34125.0 1765.16  24
   0   0  -8 33377.4 1955.35  27
   0   0   8 26383.2 1461.75  26
   0   0  -8 28941.2 1536.51  30
   0   0   9-73.2386 239.865  24
   0   0  -9-131.188 274.039  27
   0   0  10 52255.2 2530.89  24
   0   0 -10 50254.9 2798.56  27
   0   0  10 52174.1 2528.78  29
   0   0  11-262.307 254.124  24
   0   0 -11-221.126 348.688  27
   0   0  11 194.706 341.741  29
   0   0  12 3539.42 736.932  24
   0   0 -12 4264.86 914.429  27
   0   0  12 3769.20 752.268  29
   0   0 -13 383.505 417.581  38
   0   0 -13 318.993 483.292  27
   0   0  13-19.2390 266.377  29
   0   0  13 199.242 198.346  66
   0   0  13 227.544 299.232  68
   0   0 -13-93.2244 265.108  67
   0   0  13 202.079 226.219  47
   0   0  14 640.217 419.388  29
   0   0 -14 716.069 368.597  38
   0   0  14 628.898 345.901  68
   0   0  14 1386.82 442.491  66
   0   0 -14 354.295 457.129  67
   0   0 -14 775.087 454.286  27
   0   0 -15-489.213 361.865  38
   0   0 -15 60.9405 386.667  67
   0   0  15 442.566 245.885  66
   0   0  15 433.427 321.290  68
   0   0 -16 2199.90 536.700  67
   0   0  16 1824.71 434.448  68
   0   0  16 2112.22 456.572  45
   0   0 -17-297.331 293.352  67
   0   0  17 97.1465 211.570  45
   0   0 -18 6065.97 703.290  67
   0   0  18 5270.32 585.783  45
   0   0 -19 29.9931 120.959  67
   0   0  19-21.8963 103.543  45
   0  -1   0 207.782 47.3002   8
   0   1   0 248.627 193.253   5
   0  -1   1 125016. 2146.57   7
   0   1   1 122881. 3007.06   5
   0   1   1 123023. 3089.33   6
   0   1  -1 116903. 3143.88   1
   0  -1   1 122133. 3054.58   2
   0  -1  -1 122527. 3005.71   5
   0   1   2 5730.80 727.152   6
   0   1  -2 5755.43 459.009   7
   0  -1  -2 4584.84 338.387  12
   0  -1   2 5063.06 684.432   1
   0  -1   2 5925.49 623.346   2
   0  -1   2 5295.49 330.653  10
   0   1  -2 5168.41 595.843   2
   0   1  -2 4926.26 627.701   1
   0  -1   3 25421.0 1672.04   1
   0  -1   3 26940.6 854.892  10
   0   1  -3 26162.4 1615.94   1
   0  -1  -3 28138.9 2051.47   4
   0   1  -3 27349.0 1494.51   2
   0   1   3 26098.6 1815.47   6
   0  -1   4 205714. 4662.11   3
   0  -1   4 194240. 5520.79   1
   0  -1   4 200142. 3412.42  10
   0   1   4 199494. 6236.59   6
   0   1  -4 198000. 4966.00   2
   0  -1  -4 198912. 3895.85  20
   0   1  -4 197321. 5349.94   1
   0  -1  -4 207822. 6850.82   4
   0  -1   5 239895. 4637.30  26
   0   1  -5 254727. 5077.54  27
   0  -1  -5 240660. 8413.92   4
   0   1   5 239938. 7809.85   6
   0  -1   5 237667. 4481.54  24
   0  -1   5 240466. 8482.08   4
   0  -1  -5 239837. 4101.72  11
   0  -1   5 236479. 6647.31   1
   0  -1  -5 256504. 4978.75  28
   0   1   5 248617. 4772.13  24
   0  -1  -5 255726. 4898.68  20
   0  -1   5 245225. 4126.35  10
   0   1  -5 233140. 5980.22   2
   0  -1  -5 251394. 4742.82  30
   0   1   5 229421. 4534.21  32
   0  -1  -6 15893.1 2250.89   4
   0  -1  -6 19218.8 1212.11  28
   0  -1   6 18109.4 1119.52  26
   0  -1   6 17703.2 834.768  10
   0  -1   6 15843.1 1672.89   1
   0   1  -6 15912.4 1481.10   2
   0  -1  -6 16810.8 1740.14   3
   0   1   6 15598.3 1303.58   1
   0  -1  -6 16775.3 833.914  11
   0  -1  -6 19110.0 1199.85  20
   0   1   6 18811.8 1139.23  24
   0   1  -6 19866.3 1294.52  27
   0  -1   6 18682.7 1049.68  24
   0   1   6 17972.2 2260.96   6
   0  -1  -6 18754.5 1116.30  30
   0   1   6 18185.4 1042.96  32
   0   1  -7 615.867 342.130  27
   0  -1   7 368.709 191.562  24
   0   1   7 284.549 180.518  24
   0  -1   7 167.430 171.401  26
   0  -1  -7 108.705 182.886  20
   0  -1  -7-396.744 322.422  30
   0  -1   8 819.099 261.687  26
   0  -1   8 1035.29 331.091  24
   0   1  -8 885.421 300.938  27
   0  -1  -8 917.331 319.185  20
   0   1   8 1656.95 401.048  24
   0  -1  -8 1076.42 302.783  30
   0  -1   9 20129.1 1442.12  26
   0   1  -9 23798.7 1762.24  27
   0  -1  -9 19756.4 1575.29  20
   0  -1   9 21927.4 1478.09  24
   0   1   9 22321.3 1579.76  24
   0  -1  -9 21259.2 1443.16  30
   0   1   9 21686.3 1484.11  29
   0  -1 -10 37015.5 2426.51  27
   0   1 -10 38852.3 2448.51  27
   0  -1  10 33900.4 1958.57  24
   0   1  10 37433.5 2190.98  24
   0   1  10 34171.2 1997.67  29
   0  -1  10 35021.3 2099.62  29
   0   1 -11 7379.83 1136.47  27
   0   1  11 8986.67 1129.52  24
   0  -1 -11 8653.59 1272.90  27
   0  -1  11 8458.37 1090.58  29
   0   1  11 7490.16 979.069  29
   0  -1  12 6925.41 1032.67  29
   0   1  12 6718.59 1048.27  24
   0  -1 -12 7650.34 1237.46  27
   0   1 -12 8477.84 1306.89  27
   0   1  12 6592.48 973.517  29
   0   1 -13 642.009 445.173  38
   0  -1 -13 15.2614 259.878  38
   0   1  13 655.450 397.664  24
   0  -1  13 1213.59 521.793  29
   0   1 -13 11.1601 279.261  27
   0   1 -13 285.775 339.557  19
   0  -1 -13 472.835 378.228  27
   0  -1 -13 805.077 368.667  67
   0   1 -13-384.129 410.551  59
   0  -1  13 360.718 245.741  66
   0  -1 -13-4.67789 260.426  70
   0   1  13 507.670 293.845  66
   0   1 -13 384.336 376.030  67
   0  -1  13 654.784 318.259  68
   0  -1  13 244.266 255.902  47
   0   1  13 74.6741 239.383  47
   0   1  13 251.740 222.662  57
   0  -1  13 161.854 252.634  49
   0  -1 -14 9712.35 1225.41  38
   0  -1  14 7823.72 1222.78  29
   0   1 -14 8953.29 1441.26  27
   0  -1 -14 8612.69 1427.75  27
   0  -1  14 9843.53 1087.83  66
   0   1  14 10943.8 1108.63  66
   0  -1 -14 9862.66 1220.94  67
   0   1 -14 9588.99 1120.51  67
   0  -1  14 10218.4 1062.79  68
   0  -1 -14 9039.89 1083.94  70
   0   1  14 9401.49 1002.31  57
   0  -1  14 9095.99 995.010  49
   0  -1 -15 12283.8 1313.73  38
   0   1 -15 10570.9 1141.52  67
   0   1  15 12604.0 1177.16  66
   0  -1  15 12301.8 1128.68  68
   0  -1 -15 11044.4 1245.79  67
   0  -1  15 10722.6 1082.92  66
   0   1  15 10945.6 1064.34  57
   0  -1  15 10765.1 1046.87  49
   0  -1 -16 5775.93 880.236  38
   0   1  16 5626.22 756.577  66
   0  -1  16 5719.12 747.914  68
   0  -1 -16 5912.96 867.812  67
   0   1 -16 4871.58 778.757  67
   0  -1  16 5512.67 717.711  45
   0   1  16 4560.66 634.193  57
   0   1  16 5986.76 742.794  45
   0  -1 -17 1132.54 408.545  67
   0   1 -17 821.742 363.882  67
   0  -1  17 796.124 285.296  68
   0   1  17 862.986 316.702  45
   0   1  17 972.708 276.682  57
   0  -1  17 736.647 325.456  45
   0   1 -18 2036.15 394.897  67
   0  -1 -18 2553.56 479.402  67
   0  -1  18 1802.62 333.254  68
   0   1  18 2681.37 408.002  45
   0  -1  18 2715.07 458.760  45
   0  -1 -19 3782.78 449.793  67
   0   1 -19 3489.13 433.934  67
   0   1  19 3829.77 410.997  45
   0  -1  19 3890.65 415.677  45
   0   2   0 185634. 5144.88   5
   0  -2   0 184956. 2881.94   8
   0  -2   1 132602. 4311.35   2
   0  -2  -1 129473. 4221.22   5
   0   2   1 126192. 4068.14   5
   0  -2  -1 120639. 2379.87  15
   0   2  -1 115872. 4037.46   1
   0   2   2 3216.47 656.198   5
   0  -2  -2 3824.95 780.180   6
   0  -2  -2 3605.07 342.625  12
   0  -2   2 3724.01 191.520   9
   0   2  -2 3794.42 698.472   1
   0  -2   2 4276.11 400.070   7
   0  -2   2 3244.69 733.739   5
   0  -2   2 3733.67 710.673   2
   0  -2   3 645035. 12937.7   5
   0   2   3 652090. 11985.3   5
   0   2   3 622605. 9381.99  21
   0  -2  -3 638112. 13008.7   6
   0  -2   3 639162. 11939.9   2
   0   2  -3 619330. 12393.0   1
   0   2   3 644737. 12665.7   6
   0  -2   3 652788. 9363.60  10
   0  -2  -3 639192. 9373.78  12
   0   2   4 17628.2 1834.58   6
   0   2   4 17237.5 1013.28  24
   0  -2   4 17831.2 915.546  10
   0  -2  -4 17248.8 1012.34  28
   0   2  -4 17920.8 1080.94   7
   0   2   4 16945.1 1522.28   5
   0   2  -4 18200.1 1756.63   1
   0   2  -4 17839.4 1075.54  27
   0  -2   4 15993.4 955.765  26
   0  -2  -4 19084.4 2142.12   4
   0   2   4 17561.9 985.471  32
   0  -2  -4 18278.6 1013.21  30
   0   2   5 63320.7 2172.02  24
   0  -2  -5 59473.3 4204.33   4
   0   2  -5 61454.3 3547.91   1
   0  -2   5 57102.7 2722.54   3
   0   2   5 59374.9 3063.31   5
   0  -2   5 65278.9 1924.69  10
   0   2  -5 59039.1 2498.53   7
   0  -2  -5 66617.5 2264.79  28
   0  -2   5 60331.3 2090.65  26
   0   2   5 58856.4 3839.17   6
   0   2  -5 63906.3 2303.08  27
   0  -2  -5 62471.2 2132.57  30
   0   2   5 65036.7 2099.01  32
   0   2  -6 38409.9 1849.66  27
   0   2  -6 27619.2 2518.13   1
   0  -2  -6 35797.7 1702.55  20
   0  -2   6 36344.5 1637.63  26
   0  -2  -6 36516.7 1756.57  28
   0   2   6 36708.6 1705.69  24
   0  -2   6 28213.6 1272.47  24
   0   2   6 37907.3 1639.21  32
   0  -2  -6 36972.8 1672.92  30
   0  -2  -7 34181.6 1795.34  20
   0  -2   7 35975.9 1749.89  26
   0  -2  -7 35929.6 1888.47  28
   0   2   7 36310.7 1803.16  24
   0   2  -7 35910.5 1940.28  27
   0   2   7 38254.0 1746.92  32
   0  -2   7 32666.3 1583.60  33
   0  -2  -7 37077.6 1781.83  30
   0   2   8 1935.54 462.113  24
   0  -2   8 2016.38 484.443  26
   0  -2  -8 1922.12 492.843  20
   0   2  -8 1853.32 500.421  27
   0  -2  -8 1780.03 476.078  28
   0  -2  -8 1932.40 427.131  30
   0  -2  -9 9516.19 1094.66  20
   0   2  -9 9833.96 1189.54  27
   0   2   9 10547.4 1119.07  24
   0  -2   9 10242.4 1103.06  29
   0  -2  -9 11157.2 1088.78  30
   0   2  10 111.886 197.213  24
   0   2 -10 667.736 502.266  27
   0  -2  10 358.560 367.270  29
   0  -2 -10 41.9245 204.432  30
   0  -2 -11 71533.0 3790.94  27
   0   2 -11 66312.7 3519.84  19
   0   2 -11 72335.2 3643.51  27
   0   2  11 68510.7 3327.16  24
   0  -2  11 71901.5 3343.76  29
   0  -2 -12 17871.8 1636.89  38
   0  -2  12 21198.7 1867.96  29
   0  -2 -12 19622.8 2039.20  27
   0   2 -12 18696.6 1907.84  27
   0   2  12 18656.2 1792.69  24
   0   2 -12 15579.9 1762.35  19
   0  -2 -12 16725.7 1529.74  67
   0  -2  12 17493.5 1410.14  68
   0   2  12 17088.3 1419.87  66
   0   2 -12 17593.6 1519.38  67
   0  -2  12 16215.4 1336.38  49
   0   2  12 17054.8 1412.70  47
   0  -2 -13 23846.9 1947.74  38
   0  -2  13 22847.9 2037.71  29
   0   2  13 22157.2 2033.66  24
   0  -2 -13 20733.7 2207.14  27
   0   2 -13 23436.8 2243.59  27
   0   2 -13 17435.9 1896.80  19
   0  -2 -13 20741.1 1707.80  70
   0  -2 -13 22326.1 1827.33  67
   0   2  13 26203.8 1778.91  66
   0  -2  13 25020.6 1658.44  68
   0   2 -13 22280.2 1738.80  67
   0  -2  13 21844.8 1584.74  66
   0   2  13 24247.3 1657.51  57
   0   2 -13 20107.6 1666.73  52
   0  -2  13 21979.6 1587.04  49
   0   2  13 22945.5 1671.44  47
   0  -2  14 3521.34 830.535  29
   0  -2 -14 3161.07 641.891  38
   0   2 -14 3091.44 848.376  27
   0  -2 -14 3348.87 967.017  27
   0  -2  14 4406.70 740.455  66
   0  -2  14 5268.06 769.206  68
   0   2 -14 4145.08 740.403  67
   0  -2 -14 4735.07 882.204  67
   0   2  14 3809.12 669.178  66
   0  -2 -14 4079.18 729.245  70
   0   2  14 4249.57 683.460  57
   0  -2  14 3989.38 684.856  49
   0  -2 -15 33366.3 2230.48  38
   0   2  15 34341.9 1966.59  66
   0   2 -15 34839.5 2124.50  67
   0  -2 -15 36717.7 2239.61  67
   0  -2 -15 31198.2 2006.90  70
   0  -2  15 35867.7 1974.23  68
   0   2  15 33182.9 1856.59  57
   0  -2  15 36743.0 1958.71  45
   0  -2  15 32467.9 1859.63  49
   0  -2 -16 179.625 336.025  38
   0   2 -16 618.441 355.454  67
   0  -2  16 190.232 242.077  68
   0   2  16 410.909 256.831  66
   0  -2 -16 624.333 358.921  67
   0  -2  16 551.550 252.828  49
   0   2  16 312.843 263.313  45
   0  -2  16 453.314 287.131  45
   0   2  16 251.652 233.882  57
   0  -2 -17 7338.56 894.342  38
   0   2 -17 7897.52 876.220  67
   0  -2 -17 7867.18 893.818  67
   0  -2  17 9024.30 845.785  68
   0   2  17 8251.74 790.462  45
   0   2  17 7918.57 743.968  57
   0  -2  17 8650.52 829.584  45
   0   2 -18 1512.48 352.375  67
   0  -2  18 579.124 186.205  68
   0  -2 -18 1088.17 318.350  67
   0  -2  18 1138.45 299.462  45
   0   2  18 1074.68 267.840  45
   0   2  18 872.594 229.765  57
   0  -3   0 133.878 137.340  15
   0  -3   0 670.441 508.887   5
   0   3   0 355.803 177.868  21
   0  -3  -1 339162. 9097.80   5
   0   3  -1 338324. 5682.91  21
   0  -3  -1 337831. 5558.36  15
   0  -3   1 361593. 9390.41   2
   0  -3  -1 328055. 4921.05   8
   0   3   1 350475. 9079.48   5
   0   3   1 336975. 5660.51  21
   0   3  -1 322669. 8842.12   1
   0  -3  -1 332556. 5786.57  30
   0   3   2 41697.2 1500.37  21
   0  -3  -2 42286.0 1475.71  15
   0  -3  -2 42613.5 2922.87   6
   0   3  -2 40282.0 1495.52  21
   0  -3   2 42375.9 2921.54   2
   0  -3   2 42528.6 1695.08   7
   0   3   2 43109.3 2902.95   5
   0  -3   2 40543.2 3038.45   5
   0  -3  -2 42225.9 1438.60  12
   0   3  -2 43126.7 1646.81  19
   0   3  -2 38919.8 2860.86   1
   0  -3   2 39956.6 1511.02  33
   0  -3  -2 41050.8 1575.44  30
   0   3   2 44596.7 1640.87  32
   0   3  -3 22209.7 2269.50   1
   0   3   3 23656.3 1202.18  24
   0   3   3 23066.1 2152.57   5
   0  -3  -3 24834.1 1170.57  12
   0  -3  -3 22369.0 2284.82   6
   0  -3   3 24892.5 2250.97   2
   0   3   3 24910.8 1193.10  21
   0   3  -3 24260.4 1191.91  21
   0   3  -3 26988.2 1328.80  19
   0  -3   3 24242.9 1194.75  26
   0  -3   3 23604.7 2370.64   5
   0  -3  -3 22245.9 1197.54  30
   0   3   3 25776.7 1285.17  32
   0  -3   3 25573.5 1227.07  33
   0   3  -4 2943.51 502.707  19
   0   3  -4 2516.62 788.775   1
   0   3   4 2008.47 400.996  24
   0  -3   4 2255.66 886.483   5
   0   3  -4 1827.82 289.085  22
   0  -3  -4 2554.40 448.191  28
   0  -3   4 2800.60 796.967   2
   0   3   4 2965.73 778.526   5
   0  -3   4 2409.93 393.684  26
   0  -3  -4 2263.92 407.425  12
   0   3   4 2681.77 412.545  21
   0   3   4 1997.52 350.638  32
   0  -3  -4 2425.27 476.542  30
   0  -3   4 2570.74 401.438  33
   0   3   5 21959.6 1328.65  24
   0  -3   5 20624.6 1214.69  26
   0   3  -5 20309.3 1325.27  27
   0  -3  -5 21621.5 1368.11  28
   0   3  -5 22795.0 1403.45  19
   0   3  -5 16617.8 962.032  22
   0   3   5 21101.2 1230.86  32
   0  -3  -5 23262.9 1343.09  30
   0  -3  -5 18693.7 1088.50  34
   0  -3   5 21489.2 1256.51  33
   0  -3  -6 28910.3 1656.24  28
   0   3  -6 28626.0 1726.49  19
   0   3  -6 28892.7 1696.02  27
   0  -3   6 28632.2 1546.98  26
   0   3   6 29645.8 1678.59  24
   0  -3  -6 30613.1 1647.98  30
   0  -3   6 26933.4 1514.07  33
   0   3   6 29274.8 1564.70  32
   0   3   7 134156. 4003.41  24
   0   3  -7 135878. 4239.91  19
   0  -3  -7 133936. 4108.37  28
   0   3  -7 142739. 4225.23  27
   0  -3  -7 124993. 3847.75  20
   0  -3   7 123539. 3692.74  33
   0  -3   7 135676. 3873.44  29
   0  -3  -7 140706. 4043.03  30
   0   3   7 136100. 3834.07  32
   0   3   8 75949.9 3026.20  24
   0  -3  -8 70613.7 3059.49  28
   0   3  -8 73633.0 3168.79  27
   0   3  -8 72476.4 3175.81  19
   0  -3   8 72342.8 2907.30  29
   0  -3  -8 77057.9 2993.42  30
   0   3   8 74394.8 2868.92  32
   0  -3   8 66306.2 2696.16  33
   0  -3   9 641.260 400.317  29
   0   3  -9 311.702 312.442  27
   0   3   9 242.789 276.881  24
   0   3  -9 173.522 325.998  19
   0  -3  -9 169.203 294.618  28
   0  -3  -9-0.70879 228.748  30
   0   3  10 16801.6 1588.08  24
   0   3 -10 19534.6 1779.14  27
   0   3 -10 17480.1 1732.53  19
   0  -3 -10 16278.3 1494.38  30
   0  -3  10 19528.2 1651.34  29
   0   3 -11 10331.9 1416.01  19
   0   3  11 10747.5 1308.92  24
   0   3 -11 10629.9 1420.00  27
   0  -3  11 11747.2 1340.00  29
   0  -3  12 347.023 314.274  29
   0   3 -12 495.304 339.877  27
   0   3  12 113.813 317.019  24
   0  -3 -12 422.737 416.886  27
   0   3 -12-53.7606 470.705  19
   0   3  12 43.2416 179.577  66
   0   3  12 36.0664 239.963  71
   0  -3 -12-8.82601 311.409  70
   0  -3  12 78.8501 186.687  68
   0  -3  12 362.069 243.545  66
   0   3 -12 551.430 413.730  67
   0  -3 -12 178.164 324.701  67
   0  -3 -12 823.029 437.937  53
   0  -3  12 90.8807 261.440  49
   0   3  12 287.026 199.430  47
   0  -3 -13 214.332 257.903  38
   0  -3  13 439.162 354.723  29
   0   3 -13-225.058 450.034  19
   0   3  13-107.877 305.220  24
   0  -3 -13-123.222 303.560  27
   0   3 -13 59.1175 303.496  67
   0  -3  13 303.657 263.467  68
   0  -3 -13-226.227 382.220  70
   0   3  13 54.7386 225.300  66
   0  -3 -13 702.147 508.025  67
   0  -3  13 377.220 327.168  49
   0   3  13 199.638 253.396  57
   0  -3 -14 8151.26 1107.52  38
   0  -3 -14 7534.79 1038.16  67
   0  -3 -14 7320.56 989.165  70
   0  -3  14 8001.10 907.917  68
   0   3 -14 6742.66 928.872  67
   0   3  14 6657.66 872.674  66
   0  -3  14 8264.20 955.399  45
   0   3  14 7923.25 924.110  57
   0  -3  14 7173.46 909.953  49
   0  -3 -15 3247.49 716.676  38
   0   3  15 3457.76 657.852  66
   0   3 -15 3597.90 735.028  67
   0  -3  15 3942.27 647.992  68
   0  -3 -15 2748.24 637.861  70
   0  -3 -15 3037.18 699.538  67
   0   3  15 3129.08 547.964  57
   0   3  15 3665.40 634.715  45
   0  -3  15 3543.74 610.723  45
   0  -3  15 3363.81 616.958  49
   0  -3 -16 3365.81 688.358  38
   0  -3  16 2909.33 517.386  68
   0  -3 -16 1983.15 559.581  67
   0   3 -16 2755.34 558.040  67
   0  -3 -16 1893.71 416.929  70
   0  -3  16 2385.46 486.017  49
   0   3  16 3339.90 568.780  57
   0   3  16 3034.94 540.473  45
   0  -3  16 2904.84 492.934  45
   0  -3 -17-108.785 294.906  38
   0   3 -17 276.478 199.960  67
   0  -3  17 186.685 217.142  68
   0  -3 -17-398.657 247.119  67
   0   3  17 168.914 151.208  57
   0  -3  17-12.4502 149.150  45
   0   3  17 179.115 132.086  45
   0   3 -18 207.747 181.469  67
   0  -3  18 151.453 118.084  68
   0  -3 -18 413.715 229.356  67
   0  -3  18 424.941 179.329  45
   0   3  18-12.5074 105.760  57
   0  -4   0 319741. 5844.64  15
   0   4   0 352908. 6047.95  21
   0  -4   0 287072. 10021.5   5
   0   4   0 284475. 9814.95   1
   0   4   0 347630. 6321.62  36
   0  -4   0 323549. 6099.46  34
   0   4   0 312662. 5970.36  32
   0  -4   0 333034. 6151.56  30
   0  -4  -1 5900.14 639.382  15
   0   4   1 6527.70 624.502  21
   0  -4   1 6228.29 1398.91   2
   0   4  -1 6446.15 649.700  21
   0  -4  -1 4760.07 1220.01   5
   0  -4  -1 6338.50 621.345  35
   0  -4   1 6171.67 647.890  34
   0  -4  -1 5996.26 651.063  34
   0   4  -1 5236.27 553.273  32
   0  -4  -1 6212.77 672.763  30
   0   4   1 6348.96 657.675  32
   0   4  -1 5966.70 645.518  36
   0  -4   1 5743.54 614.050  33
   0  -4  -2 76762.8 2385.27  15
   0  -4  -2 67485.4 1684.84   8
   0  -4   2 71111.7 4687.28   2
   0   4  -2 78394.5 2394.38  21
   0   4   2 69318.9 2152.39  24
   0  -4  -2 76474.3 2298.98  12
   0   4   2 84358.6 2456.85  21
   0  -4   2 78040.1 2459.28  34
   0  -4  -2 77334.7 2315.75  35
   0  -4   2 78611.8 2463.29  33
   0  -4  -2 77061.8 2460.75  34
   0   4  -2 71744.6 2384.87  36
   0  -4  -2 78086.2 2520.15  30
   0   4   2 84939.5 2610.89  32
   0   4   3 59570.0 4231.29   5
   0  -4  -3 72281.5 2348.04  12
   0   4   3 72656.6 2375.81  24
   0   4   3 82281.1 2496.21  21
   0  -4   3 64536.2 4469.55   2
   0   4  -3 72608.3 2439.63  21
   0   4  -3 81833.9 2688.54  19
   0  -4  -3 66073.2 2164.67  35
   0  -4   3 76092.5 2496.92  33
   0   4   3 81859.5 2633.29  32
   0   4  -3 62730.9 2205.38  36
   0  -4   3 78010.8 2487.00  34
   0  -4  -3 76944.4 2544.07  30
   0  -4   3 69781.8 2192.94  29
   0  -4  -3 78688.4 2507.60  34
   0  -4  -4 82459.4 2772.96  28
   0   4  -4 82548.0 2654.92  21
   0  -4  -4 78146.4 2599.51  12
   0   4  -4 83138.4 2942.92  19
   0   4   4 78365.4 2643.95  24
   0   4   4 53652.9 4051.90   5
   0   4   4 82644.4 2625.58  21
   0  -4   4 55786.2 4236.16   2
   0  -4  -4 83568.8 2778.83  30
   0  -4   4 76009.4 2646.87  33
   0  -4   4 77529.1 2483.71  29
   0  -4  -4 80967.5 2621.18  34
   0  -4   4 81656.2 2668.41  34
   0   4   4 85441.1 2773.35  32
   0   4  -5 6442.04 747.779  21
   0  -4  -5 6575.48 822.111  28
   0   4  -5 5999.31 825.706  19
   0   4   5 6621.53 786.241  24
   0  -4   5 6219.88 755.413  33
   0  -4  -5 6292.04 771.306  30
   0  -4   5 7196.01 761.359  29
   0  -4  -5 5976.77 681.781  34
   0   4   5 6558.35 777.504  32
   0  -4  -6 187770. 5029.48  28
   0   4  -6 186572. 5129.69  19
   0   4   6 189090. 4939.66  24
   0  -4   6 181733. 4749.58  33
   0  -4   6 180954. 4688.43  29
   0  -4  -6 192191. 4993.56  30
   0   4   6 189397. 4754.27  32
   0   4  -7 1293.46 357.061  19
   0  -4   7 1445.20 380.709  29
   0   4   7 1541.69 407.394  24
   0  -4  -7 1600.56 431.112  20
   0  -4  -7 1492.64 421.931  28
   0   4   7 1652.29 412.943  32
   0  -4   7 1745.40 470.341  33
   0  -4  -7 1960.76 513.381  30
   0  -4  -8 8308.98 1106.49  28
   0   4   8 10705.6 1204.44  24
   0   4  -8 10234.9 1242.20  19
   0  -4   8 8672.61 1019.23  33
   0  -4   8 9596.14 1091.78  29
   0  -4   8 8772.22 955.147  34
   0  -4  -8 9586.45 1090.53  30
   0   4   8 9673.83 1065.88  32
   0   4   9 14898.5 1479.69  24
   0   4  -9 14749.0 1575.30  19
   0  -4  -9 11827.7 1384.80  28
   0  -4   9 12717.7 1289.59  33
   0  -4   9 12961.3 1328.37  29
   0  -4  -9 13863.0 1440.58  30
   0  -4  10-61.5739 336.800  29
   0   4  10 745.797 454.499  24
   0   4 -10 639.637 346.272  19
   0  -4 -10 380.728 290.727  30
   0  -4 -11 14272.3 1519.71  30
   0  -4  11 18357.2 1736.60  29
   0   4 -11 17378.8 1897.37  19
   0   4  11 16062.5 1691.12  24
   0   4 -11 13351.7 1354.95  59
   0   4  11 15552.2 1323.22  71
   0   4 -11 14494.8 1374.35  67
   0  -4 -11 16275.7 1519.42  70
   0  -4  11 15830.9 1316.64  68
   0   4  11 15168.4 1234.75  42
   0  -4  11 15529.1 1271.44  49
   0  -4 -11 15640.2 1430.60  53
   0  -4  12 82228.7 3952.00  29
   0   4 -12 76795.2 4184.06  19
   0   4  12 77200.7 3902.68  24
   0  -4 -12 74377.0 3509.87  67
   0   4  12 86033.7 3333.81  71
   0  -4 -12 82779.7 3580.05  70
   0  -4  12 82627.3 3161.40  68
   0   4 -12 80498.9 3378.04  67
   0   4  12 79034.1 2972.09  42
   0  -4  12 79334.2 3031.43  49
   0  -4 -12 85672.6 3520.82  53
   0  -4  13 2611.80 673.411  29
   0  -4 -13 2117.46 722.008  27
   0  -4 -13 1640.29 590.952  67
   0  -4  13 2471.43 555.308  68
   0   4  13 2218.03 533.536  66
   0   4 -13 2276.62 599.245  67
   0  -4 -13 2663.71 627.934  70
   0  -4  13 2295.01 527.406  49
   0   4  13 2533.80 485.449  42
   0  -4 -13 1838.52 440.612  53
   0   4  13 1692.94 409.581  57
   0  -4 -14 35.3685 329.297  38
   0   4  14 438.873 287.145  66
   0  -4  14 580.524 340.944  68
   0  -4 -14 521.275 430.962  70
   0   4 -14 128.985 239.128  67
   0  -4 -14 0.77700 265.019  67
   0   4  14 122.543 195.547  57
   0  -4  14 300.723 197.391  49
   0  -4 -15 192.857 302.693  38
   0  -4  15 388.036 295.570  68
   0   4 -15 345.937 289.557  67
   0  -4 -15-180.996 349.555  70
   0  -4 -15 109.274 305.859  67
   0  -4  15-106.094 279.056  72
   0   4  15-152.636 218.688  57
   0  -4  15-197.288 209.292  49
   0  -4 -16 3832.16 700.246  38
   0  -4 -16 3551.19 649.149  67
   0  -4 -16 4244.50 656.991  70
   0   4 -16 4339.79 614.988  67
   0  -4  16 5028.73 645.770  68
   0   4  16 4667.59 602.696  57
   0   4 -16 3446.42 547.389  51
   0  -4 -17 1067.80 302.672  38
   0   4 -17 876.232 300.091  67
   0  -4  17 1216.29 294.078  68
   0  -4 -17 970.891 307.831  67
   0   4  17 1388.89 307.372  57
   0  -4  18-70.3565 102.422  68
   0   4 -18-176.973 163.708  67
   0   4  18 0.75621 98.0967  57
   0   5   0 192.713 157.745  21
   0  -5   0 355.233 209.310  15
   0  -5   0 242.470 195.510  35
   0  -5   0 607.112 312.507  30
   0   5   0 272.213 193.002  32
   0  -5   0 274.658 200.354  34
   0   5   1 16073.0 1144.43  21
   0  -5   1 13691.7 1017.20  15
   0  -5  -1 14036.9 1075.79  15
   0   5  -1 15814.1 1142.52  21
   0   5   1 15557.0 1125.25  32
   0  -5   1 15719.5 1194.69  30
   0  -5  -1 14957.0 1119.31  35
   0  -5   1 15440.1 1138.74  34
   0  -5  -1 16584.8 1251.52  30
   0  -5  -1 15051.8 1144.64  34
   0   5  -2 80153.6 2713.61  21
   0  -5  -2 70700.5 2486.95  12
   0   5   2 82402.1 2745.62  21
   0  -5   2 75955.4 2675.84  34
   0   5   2 79665.0 2786.07  32
   0  -5  -2 77607.4 2740.52  34
   0  -5  -2 72449.2 2565.58  35
   0  -5  -2 75612.8 2811.79  30
   0   5  -2 71862.4 2646.92  36
   0  -5  -3 18175.4 1225.23  12
   0   5  -3 18460.9 1316.18  21
   0   5   3 19919.1 1320.18  21
   0  -5  -3 17187.0 1314.47  30
   0  -5  -3 19643.5 1349.64  34
   0  -5  -3 17072.8 1177.25  35
   0  -5   3 20523.6 1378.37  34
   0   5   3 21028.2 1422.83  32
   0  -5   3 18871.3 1343.16  33
   0  -5  -4 136823. 3926.20  12
   0   5   4 133132. 3897.10  24
   0  -5  -4 147088. 4247.97  28
   0   5  -4 154751. 4222.26  21
   0   5   4 153261. 4138.37  21
   0  -5   4 148872. 4209.13  33
   0   5   4 161363. 4402.23  32
   0  -5  -4 147381. 4158.88  34
   0  -5  -4 147181. 4347.59  30
   0  -5   4 156735. 4242.82  34
   0   5  -5 13016.8 1142.45  21
   0   5   5 12844.4 1127.45  21
   0  -5  -5 12755.2 1224.78  28
   0   5   5 12109.4 1133.53  24
   0  -5   5 12633.0 1195.97  33
   0   5   5 13353.9 1225.58  32
   0  -5  -5 11618.0 1062.92  34
   0  -5   5 11935.3 1061.14  29
   0  -5   5 12647.1 1176.59  34
   0  -5  -5 14252.5 1300.15  30
   0   5   6 792.557 315.073  24
   0  -5  -6 440.625 233.632  28
   0  -5   6 1079.98 384.418  29
   0   5  -6 395.841 182.161  21
   0   5  -6 961.495 422.904  19
   0  -5  -6 1095.37 406.320  30
   0   5   6 1189.97 445.512  32
   0  -5   6 937.442 362.480  33
   0  -5   6 1472.99 461.584  34
   0   5  -7 13582.8 1327.49  21
   0   5  -7 12137.3 1383.24  19
   0   5   7 12668.4 1299.28  24
   0  -5  -7 11720.3 1317.42  28
   0  -5   7 12946.6 1242.97  34
   0   5   7 14971.0 1370.95  32
   0  -5   7 13057.2 1284.90  29
   0  -5  -7 13619.5 1350.31  30
   0  -5   7 12583.9 1292.30  33
   0   5  -8 9225.50 1139.16  21
   0   5   8 9804.86 1196.39  24
   0   5  -8 10019.4 1335.40  19
   0  -5  -8 8605.47 1163.82  28
   0  -5   8 9023.61 1066.40  34
   0   5   8 9510.63 1116.88  32
   0  -5  -8 10094.6 1184.05  30
   0  -5   8 8295.78 1067.94  29
   0  -5   8 9468.14 1151.84  33
   0   5  -9 3423.45 727.931  21
   0  -5  -9 2849.45 759.926  28
   0  -5   9 3812.54 773.002  29
   0   5  -9 3107.43 824.990  19
   0   5   9 3617.82 761.933  24
   0  -5  -9 3071.40 646.653  30
   0  -5 -10 1206.53 535.162  30
   0  -5  10 951.563 436.971  29
   0  -5 -10 936.723 396.189  28
   0   5 -10 1492.20 545.892  21
   0   5  10 536.788 393.361  24
   0   5 -10 1109.56 582.806  19
   0   5 -10 1311.44 394.396  59
   0  -5  10 1086.29 409.656  68
   0   5 -10 1295.25 406.228  67
   0  -5 -10 1250.72 439.404  70
   0   5  10 1678.78 439.480  42
   0  -5 -10 1317.64 442.706  53
   0  -5  10 1549.24 449.935  49
   0  -5 -11 4779.67 959.974  30
   0  -5  11 5405.27 1021.33  29
   0   5 -11 5466.07 1018.89  21
   0   5  11 6125.00 1136.10  24
   0   5 -11 5554.72 1114.65  19
   0  -5  11 6021.34 854.953  68
   0   5  11 4835.16 752.721  71
   0  -5 -11 5623.16 921.012  70
   0   5 -11 5243.14 834.046  67
   0   5 -11 5891.85 945.193  59
   0   5  11 6005.24 822.143  42
   0  -5  11 5369.51 789.493  49
   0  -5 -11 6411.24 969.678  53
   0  -5  12 1379.15 544.236  29
   0  -5  12 2026.03 489.890  68
   0   5 -12 2587.17 616.454  67
   0  -5 -12 1268.20 534.761  67
   0  -5 -12 1918.90 559.073  70
   0  -5 -12 2170.91 560.611  53
   0   5  12 1690.40 376.130  57
   0   5  12 1202.98 381.762  42
   0  -5  12 1367.48 416.851  49
   0  -5 -13 3337.99 663.785  70
   0  -5  13 2985.26 604.411  68
   0  -5 -13 2363.79 648.776  67
   0   5 -13 3065.41 616.669  67
   0  -5  13 2925.34 564.100  50
   0  -5 -13 3121.08 674.582  53
   0   5  13 3920.11 705.175  57
   0   5  13 3151.59 572.981  42
   0  -5  13 2522.74 514.845  49
   0  -5 -14 1408.32 507.128  38
   0  -5  14 659.036 295.075  68
   0  -5 -14 850.822 459.373  67
   0  -5 -14 1859.30 526.015  70
   0  -5  14 1032.50 354.756  72
   0   5 -14 510.416 256.644  67
   0  -5  14 1146.27 361.025  49
   0   5 -14 1023.85 375.181  51
   0   5  14 1952.60 519.342  57
   0   5  14 1117.39 314.259  42
   0  -5 -15 131.984 324.319  38
   0   5 -15 219.276 202.673  67
   0  -5  15 64.5159 200.277  68
   0  -5  15-89.2726 223.620  72
   0  -5 -15 330.810 277.358  70
   0  -5 -15-271.079 266.761  67
   0   5  15-67.2572 172.902  57
   0   5 -15-4.10480 187.860  51
   0  -5 -16 3552.31 625.289  38
   0  -5 -16 2428.52 469.281  67
   0  -5 -16 2893.56 500.399  70
   0  -5  16 3889.07 549.581  68
   0   5 -16 2942.29 504.847  67
   0  -5  16 3276.52 488.561  72
   0   5 -16 3630.06 506.010  51
   0   5  16 3084.22 507.300  57
   0  -5 -17-81.4106 180.223  38
   0  -5 -17 36.2533 117.137  67
   0   5 -17-27.5967 154.685  67
   0  -5  17 14.7037 151.571  68
   0   5  17 222.839 164.233  57
   0  -6   0 1284.70 415.181  15
   0   6   0 1591.55 444.173  21
   0  -6   0 2049.75 500.941  35
   0  -6   0 1827.69 486.353  34
   0  -6   0 1603.17 499.828  30
   0  -6  -1 10731.8 1076.23  15
   0   6  -1 12792.7 1155.64  21
   0   6   1 13666.3 1192.32  21
   0  -6   1 11344.1 1085.66  15
   0  -6   1 12271.0 1178.64  34
   0  -6  -1 12888.2 1229.88  30
   0  -6   1 12122.1 1157.51  35
   0   6   1 12125.1 1105.81  32
   0  -6   1 12786.2 1225.48  30
   0  -6  -1 12096.0 1187.90  34
   0  -6  -1 11636.4 1107.56  35
   0   6  -2 497.214 311.828  21
   0  -6   2 384.255 236.048  15
   0   6   2 691.987 357.901  21
   0  -6  -2 349.942 341.913  12
   0  -6  -2 357.055 267.701  35
   0  -6   2 780.031 415.574  30
   0  -6  -2 370.832 300.920  34
   0   6   2 830.684 338.840  32
   0  -6  -2-137.534 335.269  30
   0  -6   2 268.760 221.016  34
   0   6  -3 94777.4 3441.00  21
   0  -6   3 78938.7 2962.98  15
   0  -6  -3 78295.0 3010.64  12
   0   6   3 99356.9 3436.23  21
   0  -6   3 90579.5 3360.41  30
   0  -6  -3 92237.2 3502.37  30
   0   6   3 96807.0 3477.71  32
   0  -6   3 96945.9 3513.70  34
   0  -6  -3 92703.9 3448.38  34
   0   6   4 64357.8 2793.17  21
   0  -6  -4 56438.9 2623.67  12
   0   6  -4 72544.2 3018.26  21
   0  -6  -4 57487.9 2761.72  28
   0   6   4 67286.2 2960.00  32
   0  -6  -4 64874.3 2905.68  34
   0  -6   4 69211.3 2982.84  34
   0  -6  -4 63926.6 2953.43  30
   0  -6  -5 14931.6 1434.67  28
   0   6   5 17157.8 1432.16  21
   0   6  -5 18086.8 1556.65  21
   0  -6  -5 18278.2 1631.23  30
   0  -6   5 17632.5 1505.47  34
   0   6   5 19004.8 1559.91  32
   0  -6  -5 17137.1 1446.96  34
   0  -6  -6 3380.59 717.176  28
   0   6  -6 3809.81 704.940  21
   0   6   6 3306.69 680.860  32
   0  -6  -6 3459.34 754.474  30
   0  -6   6 3114.89 657.089  34
   0   6   7 8020.61 1088.91  24
   0   6  -7 8871.27 1188.67  21
   0  -6  -7 6417.82 1040.15  28
   0  -6  -7 8590.58 1182.53  30
   0  -6   7 7917.95 1081.64  34
   0   6   7 10005.8 1232.88  32
   0  -6  -8 596.904 406.357  28
   0   6   8 488.139 346.370  24
   0   6  -8 421.020 331.646  21
   0  -6  -8 724.893 273.950  30
   0  -6   8 655.979 263.628  34
   0  -6   9 12589.2 1395.25  29
   0   6   9 11684.3 1106.81  41
   0  -6  -9 12411.6 1528.41  30
   0   6   9 11863.4 1426.40  24
   0   6  -9 11659.6 1422.05  21
   0  -6  -9 11194.9 1445.39  28
   0  -6  -9 12461.6 1333.99  70
   0  -6  -9 11598.7 1207.49  58
   0   6  -9 11760.7 1226.72  67
   0   6   9 12449.2 1184.76  74
   0  -6   9 12094.8 1176.10  49
   0   6   9 12369.1 1150.94  42
   0   6  -9 11728.0 1168.61  51
   0  -6  10 4805.63 903.348  29
   0  -6 -10 4676.29 993.294  30
   0   6  10 5244.93 738.705  41
   0   6  10 5329.47 982.006  24
   0  -6 -10 3715.93 853.415  28
   0   6 -10 6514.85 1124.31  21
   0  -6  10 5666.64 770.636  68
   0   6 -10 5754.20 864.651  67
   0  -6 -10 5408.06 944.088  70
   0   6 -10 5129.49 737.665  51
   0  -6  10 6175.72 848.410  49
   0  -6 -10 6136.83 927.536  53
   0   6  10 5959.61 780.587  42
   0  -6 -11 11412.4 1478.47  30
   0  -6  11 11984.4 1445.00  29
   0  -6  11 15719.1 1352.47  68
   0  -6 -11 17445.2 1602.97  70
   0   6 -11 14089.5 1347.81  67
   0   6 -11 14938.0 1340.98  51
   0  -6  11 16780.1 1367.19  49
   0  -6 -11 16363.5 1493.89  53
   0   6  11 16416.0 1310.31  42
   0   6  11 17064.1 1415.38  57
   0  -6 -12 358.518 295.789  67
   0   6 -12 190.392 332.883  67
   0  -6  12 99.6469 233.690  72
   0  -6 -12-349.600 364.060  70
   0  -6  12 579.262 345.575  68
   0  -6  12-351.995 245.667  50
   0   6  12 121.409 217.753  57
   0   6 -12-176.122 367.712  51
   0  -6  12 770.983 343.365  49
   0   6  12 279.280 222.911  42
   0  -6 -12 370.141 398.109  53
   0  -6  13 513.523 334.874  68
   0  -6  13 311.993 214.720  72
   0  -6 -13 520.498 355.339  67
   0  -6 -13 80.9587 286.944  70
   0   6 -13 641.494 364.285  67
   0   6 -13 770.976 317.605  51
   0  -6  13 828.363 359.915  50
   0   6  13 307.877 237.642  57
   0  -6  13 161.657 254.372  49
   0  -6 -13 103.578 329.880  53
   0   6  13 771.716 295.568  42
   0  -6 -14-205.304 273.220  38
   0  -6  14 245.935 284.087  68
   0  -6 -14-539.527 386.275  70
   0   6 -14-407.355 333.758  67
   0  -6  14 77.9102 248.001  72
   0  -6 -14 62.6972 252.875  67
   0   6  14 161.815 158.862  42
   0  -6  14 144.373 172.041  50
   0   6  14 470.989 246.003  57
   0   6 -14-108.995 224.019  51
   0  -6 -15 6782.46 884.685  38
   0  -6 -15 6232.86 773.843  70
   0   6 -15 8371.21 817.976  67
   0  -6  15 8168.80 798.179  72
   0  -6  15 7557.42 766.150  68
   0  -6 -15 5552.19 704.753  67
   0   6 -15 6959.69 734.248  51
   0   6  15 8697.03 815.590  57
   0   6  15 6669.21 635.076  42
   0  -6 -16 135.225 207.634  38
   0  -6  16 164.708 146.432  68
   0  -6 -16 76.0669 147.678  67
   0  -6 -16 29.6017 158.787  70
   0   6 -16-83.3402 173.463  67
   0  -6  16 158.075 121.801  72
   0   6  16 264.221 200.411  57
   0   6 -16 139.058 121.796  51
   0   7   0 538.943 310.743  21
   0  -7   0 299.584 197.653  15
   0  -7   0 44.7142 323.213  34
   0  -7   0 967.222 508.578  35
   0  -7   0 1106.20 458.728  30
   0   7  -1 87892.4 3517.32  21
   0   7   1 84366.9 3442.05  21
   0  -7   1 84119.9 3575.11  30
   0  -7  -1 83492.7 3615.14  30
   0  -7  -1 86135.3 3591.86  34
   0  -7   1 91020.9 3635.08  34
   0  -7  -1 83239.6 3437.28  35
   0  -7   1 84136.6 3550.33  35
   0   7  -2 6239.88 917.323  21
   0   7   2 6413.27 960.477  21
   0   7   2 5079.59 817.940  32
   0  -7   2 4860.75 840.312  30
   0  -7  -2 6107.73 985.420  34
   0  -7  -2 6706.11 1064.96  30
   0  -7  -2 6092.84 863.047  35
   0  -7   2 6178.65 969.047  35
   0  -7   2 6130.27 936.198  34
   0   7   3 18420.8 1599.79  21
   0   7  -3 19318.9 1677.21  21
   0  -7   3 19252.5 1671.93  34
   0   7   3 18347.5 1593.01  32
   0  -7   3 20611.6 1709.15  35
   0  -7  -3 17550.2 1622.49  34
   0  -7  -3 18015.5 1668.76  30
   0  -7   3 16976.8 1585.63  30
   0   7  -4 8725.90 1166.14  21
   0   7   4 7290.67 1018.49  21
   0  -7  -4 5785.23 980.980  28
   0  -7   4 7028.31 1036.97  30
   0  -7  -4 6355.47 1039.19  30
   0  -7   4 6795.76 1006.52  35
   0   7   4 8083.37 1085.41  32
   0  -7  -4 7018.18 1023.27  34
   0  -7   4 7577.33 1093.92  34
   0   7   5 9716.07 1195.24  21
   0   7  -5 11166.5 1339.78  21
   0  -7  -5 8542.25 1178.09  28
   0  -7   5 11159.9 1316.64  34
   0  -7  -5 11550.6 1400.06  30
   0  -7  -5 9817.54 1212.80  34
   0   7   5 10747.0 1315.18  32
   0  -7   5 12066.5 1369.62  35
   0   7  -6 1670.63 518.089  21
   0  -7  -6 1412.77 524.293  28
   0   7   6 2002.62 548.062  32
   0  -7  -6 837.443 406.372  30
   0  -7   6 2084.14 684.461  34
   0  -7  -7 35046.2 2599.17  30
   0   7  -7 29163.9 1946.67  39
   0  -7   7 33801.0 2426.88  34
   0   7   7 31972.6 1861.85  41
   0  -7   7 36159.2 2502.36  35
   0  -7  -7 22817.8 2064.19  28
   0   7  -7 34673.1 2485.59  21
   0   7  -7 27760.3 1862.50  67
   0  -7   7 32223.6 1967.01  72
   0   7   7 29917.3 1892.21  74
   0  -7  -7 31502.6 2002.00  58
   0   7  -7 29470.1 1859.16  51
   0   7   7 33124.6 1941.12  42
   0  -7  -7 33712.9 2065.84  55
   0  -7  -8 2995.30 847.473  30
   0   7   8 3021.76 610.191  41
   0  -7   8 2087.82 692.275  35
   0   7  -8 2339.07 541.405  39
   0  -7   8 1849.76 592.793  34
   0   7   8 2056.38 602.175  18
   0   7  -8 2649.67 721.781  21
   0  -7  -8 1316.22 506.843  28
   0   7   8 1956.42 514.045  74
   0  -7   8 2458.56 568.893  72
   0   7  -8 2147.39 534.828  67
   0  -7  -8 2317.93 580.212  58
   0   7  -8 2821.14 615.070  51
   0  -7  -8 2641.46 592.155  55
   0   7   8 2162.43 544.154  42
   0   7   9 645.304 299.972  41
   0  -7  -9 1262.92 472.228  30
   0   7  -9 1899.92 512.758  39
   0  -7   9 1556.09 446.160  35
   0   7  -9 863.896 379.272  21
   0   7   9 525.073 298.797  18
   0  -7   9 1466.50 458.218  72
   0   7  -9 1581.38 447.651  67
   0   7   9 1516.63 406.452  74
   0  -7  -9 582.798 339.612  70
   0  -7  -9 1667.31 601.080  58
   0   7  -9 1609.34 460.720  51
   0  -7   9 794.088 333.492  50
   0  -7  -9 1365.63 395.287  55
   0   7   9 979.655 376.968  42
   0   7  10 5595.59 771.096  41
   0  -7  10 4036.83 860.368  35
   0  -7 -10 5169.03 892.326  70
   0  -7  10 5552.78 781.974  72
   0   7 -10 6199.89 858.180  67
   0   7 -10 5246.05 784.813  51
   0  -7  10 5895.63 852.679  50
   0  -7  10 4734.32 726.929  49
   0   7  10 5612.29 772.092  42
   0  -7 -10 6317.38 998.058  53
   0   7  11 10128.2 987.523  41
   0   7 -11 11496.1 1156.90  67
   0  -7 -11 11410.6 1270.96  70
   0  -7  11 11545.8 1138.25  72
   0  -7  11 10893.4 1089.41  49
   0   7  11 10020.8 1045.55  57
   0   7 -11 10858.7 1089.57  51
   0  -7  11 11963.9 1180.91  50
   0   7  11 11716.9 1089.09  42
   0  -7 -11 11168.1 1200.31  53
   0   7 -12 177.009 195.364  67
   0  -7 -12 119.125 305.203  67
   0  -7 -12-535.935 400.196  70
   0  -7  12 0.56982 294.626  72
   0   7  12 52.3461 200.101  42
   0  -7 -12 591.118 356.599  53
   0  -7  12 832.503 317.100  50
   0   7 -12 404.690 301.726  51
   0   7  12 37.8731 187.444  57
   0  -7  13 5560.97 666.216  68
   0   7 -13 6238.62 772.960  67
   0  -7  13 7295.50 815.451  72
   0  -7 -13 6171.41 869.280  70
   0  -7 -13 6350.40 821.646  53
   0   7 -13 6624.65 810.770  51
   0  -7  13 7156.36 829.427  50
   0   7  13 6497.05 730.073  42
   0   7  13 6362.33 724.387  57
   0  -7 -14 2255.49 556.867  38
   0  -7  14 2287.43 426.544  72
   0  -7  14 2138.33 376.105  68
   0   7 -14 2562.52 463.041  67
   0  -7 -14 2478.55 517.661  70
   0  -7  14 2386.41 444.884  50
   0   7 -14 2530.60 433.349  51
   0   7  14 2315.95 411.908  57
   0   7  14 2800.32 461.629  42
   0  -7 -15 481.590 248.693  38
   0  -7 -15 797.328 280.088  70
   0  -7  15 909.393 262.200  72
   0  -7  15 579.843 187.217  68
   0   7 -15 739.335 229.332  67
   0   7 -15 729.567 244.874  51
   0   7  15 746.241 213.774  42
   0   7  15 941.823 237.688  57
   0  -7  15 534.359 132.958  50
   0  -8   0 107181. 4339.60  35
   0  -8   0 106767. 4471.80  30
   0  -8   0 115642. 4629.32  34
   0   8   0 106305. 4363.70  21
   0  -8   1 3585.79 761.697  30
   0  -8  -1 5368.16 1000.13  30
   0  -8  -1 6918.72 1136.57  34
   0  -8   1 5318.40 947.239  35
   0  -8   1 4911.14 935.099  34
   0  -8  -1 6156.05 938.905  35
   0   8   1 5390.87 943.335  21
   0   8  -1 5913.36 982.760  21
   0  -8  -2 5422.19 971.889  30
   0  -8  -2 4567.36 914.907  34
   0  -8   2 4635.29 927.704  35
   0   8   2 4974.02 776.889  41
   0  -8   2 4649.18 857.488  30
   0   8  -2 5428.91 810.677  39
   0  -8   2 5839.53 1029.10  34
   0   8   2 4709.27 901.847  21
   0   8  -2 5099.63 944.752  21
   0   8   2 4020.39 662.358  60
   0  -8   3 20192.6 1881.20  34
   0  -8  -3 17730.7 1790.31  34
   0   8  -3 16597.0 1432.89  39
   0  -8   3 22011.3 1966.03  35
   0  -8  -3 16588.0 1795.23  30
   0   8   3 17631.0 1389.76  41
   0  -8   3 14704.6 1593.86  30
   0   8  -3 17401.5 1735.46  21
   0   8   3 16237.7 1629.49  21
   0   8   3 15986.3 1356.89  74
   0   8   3 15536.9 1252.00  60
   0   8  -3 15209.0 1324.99  51
   0  -8  -4 4651.19 948.008  30
   0  -8   4 5786.83 985.402  35
   0   8   4 4562.87 864.319  32
   0  -8  -4 4109.22 847.412  34
   0   8  -4 4214.43 727.511  39
   0   8   4 5524.66 793.271  41
   0  -8   4 5530.08 1093.50  34
   0   8   4 4576.39 867.747  21
   0   8  -4 4444.74 939.904  21
   0   8   4 4710.80 741.015  74
   0   8   4 4272.25 652.161  60
   0  -8   4 4621.29 752.702  50
   0   8  -4 4711.30 750.355  51
   0   8  -5-109.645 365.103  39
   0  -8  -5 10.0945 364.028  30
   0  -8   5 398.128 361.288  34
   0  -8   5-386.537 342.546  35
   0   8   5 103.644 271.561  41
   0   8  -5-422.082 358.452  21
   0  -8   5-121.269 362.398  72
   0   8   5 276.780 229.348  60
   0   8   5 722.615 360.375  74
   0   8   5-113.298 179.303  42
   0  -8  -5-646.911 382.551  58
   0  -8   5-39.8926 236.898  50
   0   8  -5 73.7028 214.768  51
   0   8  -6 9075.23 1111.45  39
   0   8   6 8304.12 938.846  41
   0  -8  -6 9001.72 1384.28  30
   0  -8   6 9218.65 1320.60  35
   0  -8   6 8863.57 1277.54  34
   0   8  -6 9898.24 1371.67  21
   0  -8   6 9301.29 1079.38  72
   0   8   6 9439.42 1072.27  74
   0  -8  -6 9667.82 1121.76  58
   0  -8  -6 9002.50 1092.92  55
   0   8  -6 9445.02 1040.62  51
   0  -8   6 8767.60 1003.12  50
   0   8   6 9268.99 1047.75  42
   0  -8  -7 89.7178 325.175  30
   0  -8   7 858.922 548.356  34
   0   8   7 495.751 231.399  41
   0  -8   7-82.1001 343.911  35
   0   8  -7 1064.05 437.583  39
   0   8  -7 753.462 360.254  21
   0  -8  -7 202.405 324.554  58
   0   8   7-92.9236 238.032  74
   0  -8   7-103.469 305.369  72
   0  -8  -7 206.610 230.509  55
   0   8   7 310.447 279.772  42
   0  -8   7-43.7172 316.462  50
   0   8  -7 1172.97 475.662  51
   0  -8   8 19247.9 1909.95  35
   0   8   8 22837.3 1570.37  41
   0  -8   8 15865.8 1724.09  34
   0   8  -8 21348.1 1632.72  39
   0  -8  -8 14815.6 1799.78  30
   0  -8  -8 22747.4 1758.45  58
   0  -8   8 21288.4 1604.41  72
   0   8   8 20133.8 1527.76  74
   0  -8   8 20755.2 1569.02  50
   0  -8  -8 21169.3 1639.12  55
   0   8   8 22401.2 1573.39  42
   0   8  -8 21526.4 1585.15  51
   0   8  -9 2540.19 573.913  39
   0   8   9 2959.46 542.737  41
   0   8  -9 2535.23 525.648  67
   0  -8  -9 4006.30 829.663  70
   0   8   9 3515.66 630.809  74
   0  -8   9 3170.22 621.556  72
   0  -8  -9 3980.49 703.691  58
   0  -8   9 3281.42 637.092  50
   0  -8  -9 2813.49 692.520  53
   0  -8  -9 2252.06 511.260  55
   0   8  -9 3446.95 611.472  51
   0   8   9 3316.70 595.557  42
   0   8  10 9812.99 971.084  41
   0   8 -10 10747.5 1071.20  67
   0  -8 -10 10237.1 1217.00  70
   0  -8  10 11688.4 1139.76  72
   0  -8 -10 10022.6 1200.25  53
   0   8  10 11348.7 1040.10  42
   0   8 -10 10117.8 1062.27  51
   0  -8  10 10547.5 1079.88  50
   0   8 -11 4633.71 652.429  67
   0  -8  11 5832.94 783.897  72
   0  -8 -11 6210.60 918.185  70
   0   8 -11 5051.19 733.267  51
   0   8  11 6071.61 742.120  42
   0  -8 -11 5212.92 790.727  53
   0  -8  11 5398.80 728.439  50
   0  -8  12 502.496 292.843  72
   0  -8 -12 154.378 314.814  70
   0   8 -12 202.105 259.596  67
   0  -8  12 130.971 198.791  50
   0  -8 -12 253.709 244.191  53
   0   8  12-68.9485 216.326  42
   0   8 -12-279.742 262.529  51
   0  -8 -13-166.743 216.729  70
   0  -8  13 610.237 291.048  72
   0  -8  13 647.474 246.841  50
   0   8  13 644.129 252.429  42
   0   8 -13 630.303 253.962  51
   0  -8 -13-174.984 273.708  53
   0  -8 -14 4645.87 626.198  38
   0  -8 -14 3946.73 557.473  70
   0  -8  14 6237.00 613.063  72
   0  -8  14 5815.38 576.334  50
   0   8  14 6127.64 571.852  42
   0   8 -14 5636.39 588.046  51
   0   9   0 410.681 307.897  41
   0  -9   0-105.979 451.380  30
   0  -9   0 223.743 274.554  34
   0  -9   0-270.597 267.979  35
   0   9   0-195.700 269.567  21
   0  -9   0-152.294 319.099  62
   0   9   0 84.1948 307.800  74
   0  -9   0 503.437 345.485  64
   0   9   0 264.315 263.608  60
   0   9   0 312.241 260.507  51
   0  -9  -1 139.715 391.955  30
   0  -9   1 1024.18 507.152  34
   0  -9   1 873.111 539.067  30
   0  -9  -1 738.243 509.511  34
   0   9  -1 523.754 366.016  41
   0   9   1 32.5950 220.847  41
   0  -9   1-350.926 415.331  35
   0   9  -1 249.702 378.484  21
   0   9   1 357.436 327.185  21
   0   9   1 210.107 279.321  60
   0  -9   1 211.877 329.917  62
   0   9   1 522.613 315.782  74
   0   9  -1-333.388 216.833  60
   0  -9  -1-32.4482 263.542  64
   0   9  -1 5.43883 250.171  74
   0  -9  -1 160.833 212.606  62
   0   9  -1 43.2255 188.673  51
   0  -9  -2 5271.61 1015.01  34
   0  -9  -2 4164.02 977.868  30
   0  -9   2 3883.10 810.442  30
   0   9   2 4859.11 725.575  41
   0  -9   2 4889.55 947.528  34
   0  -9   2 5575.88 1074.01  35
   0   9  -2 5004.47 986.935  21
   0   9   2 4255.53 905.381  21
   0  -9   2 5162.52 800.073  62
   0   9   2 5004.09 786.670  74
   0  -9  -2 4813.61 760.295  62
   0  -9  -2 5524.00 808.437  64
   0   9  -2 4541.64 741.976  74
   0   9   2 5261.13 744.917  60
   0   9  -2 4402.33 703.714  51
   0  -9   3 1935.73 610.643  35
   0  -9   3 3035.45 874.333  34
   0  -9  -3 2242.39 662.569  30
   0  -9  -3 2398.37 707.127  34
   0   9   3 2494.61 528.852  41
   0   9   3 1682.17 577.951  21
   0   9  -3 3101.84 785.318  21
   0   9  -3 1957.63 508.717  74
   0  -9  -3 2687.73 551.437  62
   0   9   3 2333.08 515.240  74
   0   9   3 1957.26 492.348  60
   0   9  -3 2417.49 572.698  51
   0  -9  -4 27145.0 2398.63  30
   0  -9   4 31218.5 2505.51  35
   0   9  -4 35839.0 2163.36  39
   0  -9   4 32114.8 2530.03  34
   0   9   4 32701.6 1882.29  41
   0   9   4 33612.2 2016.84  74
   0   9   4 32436.5 1833.60  60
   0  -9  -4 35008.2 2180.89  58
   0   9  -4 36149.1 2038.58  51
   0  -9   4 31814.6 1969.72  50
   0   9  -5 1233.50 411.182  39
   0  -9   5 769.117 420.624  35
   0  -9   5 942.241 555.757  34
   0   9   5 1355.74 425.136  41
   0   9   5 724.571 246.832  74
   0  -9   5 1092.62 443.457  50
   0  -9  -5 1453.97 545.800  58
   0   9   5 742.200 268.768  42
   0   9  -5 1327.94 450.881  51
   0  -9  -5 941.792 434.444  55
   0  -9   6 6879.13 1177.42  35
   0   9   6 6962.92 868.515  41
   0  -9   6 5116.26 990.279  34
   0   9  -6 6815.76 918.582  39
   0   9   6 5595.27 793.954  74
   0  -9   6 5992.91 859.461  50
   0  -9  -6 6179.39 920.680  55
   0   9   6 7468.12 894.035  42
   0  -9  -6 7316.35 988.303  58
   0   9  -6 6461.10 879.382  51
   0   9  -7 2867.25 608.878  39
   0   9   7 2662.09 505.464  41
   0   9   7 2692.61 562.768  74
   0  -9  -7 2573.15 570.208  58
   0  -9   7 1893.54 512.118  72
   0   9   7 2710.07 566.517  42
   0  -9   7 2218.45 552.140  50
   0  -9  -7 1501.99 464.576  55
   0   9  -7 1811.83 484.975  51
   0   9   8 548.722 218.862  41
   0   9  -8 615.239 317.270  39
   0  -9  -8 407.464 438.161  58
   0  -9   8 547.743 341.696  72
   0   9   8-7.06800 266.341  74
   0  -9  -8 658.678 442.294  70
   0  -9  -8 234.481 329.505  55
   0  -9   8 595.953 360.244  50
   0  -9  -8 731.660 430.711  53
   0   9  -8 1159.98 450.450  51
   0   9   8 413.229 289.102  42
   0   9   9 655.012 294.021  41
   0   9  -9 275.541 187.126  39
   0  -9   9 740.132 320.462  72
   0   9   9 754.748 364.184  74
   0  -9  -9 434.014 283.135  70
   0  -9   9 734.480 371.534  50
   0   9  -9 409.689 219.069  51
   0  -9  -9 765.755 353.496  53
   0   9   9 401.696 312.672  42
   0  -9  -9 877.344 410.699  55
   0   9  10 1801.14 362.902  41
   0  -9 -10 2014.34 483.031  70
   0  -9  10 2551.55 514.519  64
   0  -9  10 2749.62 549.954  72
   0   9  10 2425.40 430.382  42
   0  -9  10 2484.07 511.025  50
   0   9 -10 1631.22 387.129  51
   0  -9 -10 2029.70 555.593  53
   0  -9  11 5290.76 648.784  72
   0  -9 -11 4210.41 654.158  70
   0   9 -11 4061.55 561.922  51
   0   9  11 5084.18 629.101  42
   0  -9  11 4501.17 605.528  50
   0  -9 -11 4362.51 679.941  53
   0  -9 -12 10478.7 939.725  70
   0  -9  12 13607.2 979.332  72
   0   9 -12 13933.8 963.505  51
   0  -9  12 13642.6 958.496  50
   0   9  12 13016.1 877.580  42
   0  -9 -12 12335.3 996.525  53
   0  -9 -13 545.331 236.742  38
   0  -9 -13 196.904 161.331  70
   0  -9  13 873.348 251.352  72
   0   9 -13 494.709 177.065  51
   0   9  13 788.332 207.342  42
   0  10   0 111.475 244.129  41
   0  10   0 359.719 193.458  74
   0  10   0 550.915 306.203  60
   0 -10   0-106.424 372.467  64
   0  10  -1 19193.7 1416.51  41
   0  10   1 21965.8 1529.54  41
   0  10  -1 19551.5 1411.29  60
   0 -10  -1 20029.5 1506.92  62
   0  10   1 19684.6 1488.87  74
   0  10   1 20642.4 1446.90  60
   0 -10  -1 19732.3 1528.30  64
   0  10  -1 19863.2 1495.03  74
   0 -10   1 21769.1 1639.05  64
   0 -10   1 23128.7 1647.99  62
   0  10  -1 19683.5 1449.10  51
   0  10   2 1605.75 420.062  41
   0  10   2 737.373 362.653  60
   0  10  -2 1433.48 422.947  74
   0 -10   2 1656.22 487.148  64
   0  10  -2 1756.67 516.386  60
   0 -10  -2 499.015 329.176  64
   0  10   2 1352.26 458.395  74
   0  10  -2 940.211 308.481  51
   0  10   3 8815.31 945.878  41
   0 -10   3 8247.58 976.693  64
   0  10  -3 7466.99 927.277  74
   0  10   3 8393.76 972.431  74
   0  10   3 8301.95 931.169  60
   0  10  -3 7609.26 912.655  60
   0 -10   3 10389.8 1120.46  62
   0  10  -3 7853.40 923.970  51
   0 -10  -3 8018.56 1048.01  58
   0 -10  -3 9534.71 1086.07  55
   0  10   4 1082.91 410.400  41
   0  10   4 663.380 382.029  74
   0 -10   4 660.125 389.058  62
   0  10  -4 565.081 219.676  74
   0  10  -4 788.516 354.262  60
   0 -10   4 686.476 372.105  64
   0 -10  -4 41.4800 313.249  58
   0  10  -4 607.940 241.674  51
   0 -10  -4 548.748 313.330  55
   0  10   5 4257.55 679.761  41
   0 -10   5 4994.26 830.896  64
   0 -10   5 4148.13 702.195  62
   0  10   5 3669.18 630.859  74
   0 -10  -5 4456.95 743.870  58
   0 -10   5 3627.15 622.908  50
   0 -10  -5 3739.86 670.455  55
   0  10  -5 3440.15 591.890  51
   0  10   6 7437.22 826.994  41
   0 -10   6 8370.94 944.195  62
   0 -10  -6 8096.16 938.452  58
   0 -10   6 7538.83 888.624  64
   0  10   6 7201.23 855.298  74
   0 -10   6 6129.94 788.190  50
   0  10   6 5775.98 712.112  42
   0  10  -6 6313.11 814.529  51
   0 -10  -6 5846.19 815.284  55
   0  10   7 5589.67 707.552  41
   0 -10   7 5370.29 754.809  64
   0  10   7 4617.35 657.965  74
   0 -10  -7 4869.67 715.479  58
   0 -10  -7 4252.51 705.925  53
   0  10   7 5250.27 663.718  42
   0  10  -7 5435.35 721.500  51
   0 -10   7 4832.80 683.275  50
   0 -10  -7 4854.83 717.462  55
   0  10   8 1962.82 444.802  41
   0 -10  -8 1859.71 478.526  58
   0 -10  -8 955.904 334.012  70
   0  10   8 1350.39 408.863  74
   0 -10   8 1048.95 331.108  72
   0 -10   8 1297.86 412.131  64
   0  10  -8 1424.22 331.757  60
   0 -10  -8 1363.65 432.190  55
   0 -10  -8 1040.34 378.558  53
   0 -10   8 705.720 248.420  50
   0  10   8 1437.30 358.253  42
   0  10  -8 731.033 316.730  51
   0  10   9 1734.76 356.603  41
   0 -10  -9 1604.73 451.097  70
   0  10  -9 1076.82 264.563  60
   0 -10   9 1210.99 303.081  64
   0 -10   9 736.491 234.051  72
   0  10  -9 1822.90 423.129  51
   0 -10  -9 1120.35 394.318  53
   0 -10   9 1290.55 333.799  50
   0  10   9 1575.13 333.762  42
   0 -10  10 411.373 169.265  72
   0 -10  10 1484.66 361.335  62
   0 -10 -10 1032.15 376.111  70
   0 -10  10 700.121 197.130  64
   0 -10 -10 270.339 199.518  53
   0  10 -10 938.167 276.886  51
   0  10  10 1305.19 297.051  42
   0 -10 -10 921.414 301.751  54
   0 -10  11 1692.37 326.517  62
   0 -10  11 925.890 239.988  72
   0 -10 -11 1289.79 321.275  70
   0  10  11 2445.44 348.973  42
   0 -10 -11 1410.64 335.348  53
   0  10 -11 1981.41 341.351  51
   0  11   0 293.534 281.887  41
   0  11   0-40.2617 204.847  60
   0 -11   0 180.774 258.438  64
   0 -11   0-41.4160 225.261  62
   0  11   0 338.996 234.218  74
   0  11   1 26921.9 1537.74  41
   0  11  -1 24394.0 1418.88  41
   0 -11  -1 26299.5 1585.05  64
   0 -11  -1 32118.6 1903.15  58
   0  11  -1 24551.0 1492.67  74
   0 -11   1 27024.7 1669.23  64
   0  11  -1 26010.9 1514.56  60
   0  11   1 24875.5 1512.44  74
   0 -11   1 28789.3 1675.62  62
   0  11   1 29550.8 1594.65  60
   0 -11  -1 29580.6 1825.72  55
   0  11   2 107.388 214.109  41
   0 -11   2 186.256 283.413  62
   0  11   2 171.775 179.355  60
   0  11   2 782.778 227.628  74
   0  11  -2-107.390 178.215  60
   0 -11   2 473.004 310.432  64
   0 -11  -2 689.007 414.483  58
   0 -11  -2 136.605 288.248  55
   0  11   3 887.619 293.268  41
   0  11   3 1178.88 351.441  74
   0 -11   3 1014.28 308.872  62
   0 -11   3 1044.86 372.489  64
   0  11  -3 1464.27 414.135  60
   0 -11  -3 1049.27 406.099  55
   0 -11  -3 1152.41 385.108  58
   0  11   4 341.748 220.634  41
   0  11  -4 221.777 232.919  60
   0 -11   4 179.178 220.596  62
   0 -11   4 544.980 280.547  64
   0  11   4-321.852 267.243  74
   0  11  -4 98.7204 224.924  51
   0 -11  -4-4.96568 241.149  55
   0 -11  -4 162.414 257.145  58
   0  11   5 6401.53 708.999  41
   0  11   5 5041.12 629.407  74
   0 -11  -5 6236.65 809.138  58
   0 -11   5 6503.70 779.810  62
   0 -11   5 6334.03 759.639  64
   0  11  -5 5567.08 666.898  60
   0 -11  -5 6207.18 793.136  55
   0  11  -5 6399.14 708.996  51
   0  11   6 4954.73 603.634  41
   0  11   6 3493.43 521.735  74
   0 -11  -6 4069.82 578.771  58
   0 -11   6 4584.57 623.088  62
   0  11  -6 4500.14 569.349  60
   0 -11   6 5051.80 644.213  64
   0 -11  -6 4162.58 673.685  70
   0 -11  -6 3941.20 594.324  53
   0  11  -6 4546.44 581.936  51
   0 -11  -6 5030.43 683.952  55
   0  11   7 6631.36 639.328  41
   0  11  -7 6125.68 593.261  60
   0 -11   7 7351.19 729.715  62
   0 -11  -7 5039.95 676.180  70
   0 -11   7 6055.29 674.144  64
   0  11  -7 6132.36 654.107  51
   0 -11  -7 6271.63 705.341  55
   0 -11  -7 4570.00 615.366  53
   0  11   8 411.573 216.819  41
   0  11  -8 146.104 130.227  60
   0 -11  -8 1.32999 172.700  70
   0 -11   8 410.521 231.711  64
   0 -11   8 463.270 200.420  62
   0 -11  -8-84.3170 165.201  53
   0  11  -8 78.8339 128.557  51
   0 -11   9 11.7998 145.669  62
   0 -11  -9-230.017 219.094  70
   0  11  -9 307.130 159.862  51
   0  12   0 3832.53 449.772  41
   0 -12   0 4545.52 578.616  55
   0 -12   0 4593.44 618.477  58
   0  12   1 1786.29 319.409  41
   0 -12   1 2652.75 439.210  64
   0  12  -1 2633.57 402.355  60
   0 -12   1 2305.67 405.365  55
   0 -12  -1 2145.74 401.006  55
   0 -12   1 1775.69 383.363  58
   0 -12  -1 2830.24 485.260  58
   0  12   2 6018.79 581.203  41
   0 -12   2 6312.23 647.838  64
   0 -12   2 7135.66 749.960  58
   0  12  -2 6937.01 633.328  60
   0 -12  -2 5813.61 669.086  58
   0 -12  -2 6173.94 687.918  55
   0 -12   2 6271.31 634.139  55
   0  12   3 239.254 181.347  41
   0  12  -3 270.582 127.027  60
   0 -12  -3-54.0282 194.091  58
   0 -12   3-108.016 226.956  64
   0 -12   3 282.836 158.428  55
   0 -12  -3-88.9040 222.734  55
   0  12   4 1779.08 318.542  41
   0  12  -4 1697.14 296.665  60
   0 -12   4 1920.72 355.033  62
   0 -12  -4 2071.11 392.315  58
   0 -12   4 2236.86 378.917  64
   0 -12  -4 940.607 301.135  70
   0 -12  -4 2003.69 408.604  55
   0  12   5 1587.68 292.219  41
   0 -12  -5 1283.69 325.686  70
   0 -12   5 1311.53 275.148  62
   0 -12   5 1342.19 305.040  64
   0  12  -5 1252.68 234.998  60
   0 -12  -5 906.081 248.186  55
   1   0 -19 7404.98 635.628  67
  -1   0  19 8587.05 621.191  45
   1   0 -18-39.6306 193.381  67
  -1   0  18 51.5380 183.787  45
   1   0 -17 2387.71 478.158  70
   1   0 -17 3286.99 604.907  67
  -1   0  17 3270.34 510.625  68
  -1   0  17 3406.53 533.622  45
  -1   0  16 53.9128 221.562  68
   1   0 -16 630.229 351.952  70
   1   0 -16-280.245 288.764  67
  -1   0  16 193.098 202.495  66
   1   0 -15 30721.0 1986.64  70
  -1   0  15 30077.5 1810.34  66
  -1   0  15 30185.9 1801.91  68
   1   0 -15 31888.0 2068.30  67
  -1   0  15 29487.8 1793.33  47
   1   0 -14 87.1290 354.775  38
  -1   0  14-121.123 223.173  29
   1   0 -14 425.524 350.062  27
  -1   0  14-375.104 221.893  68
   1   0 -14-382.837 399.492  70
  -1   0  14-270.109 283.110  66
   1   0 -14-101.545 343.884  67
  -1   0  14 175.018 381.472  47
   1   0 -13 681.874 434.857  38
   1   0 -13 7.49528 409.357  27
  -1   0  13 206.136 317.465  29
   1   0 -13 77.1395 371.217  67
   1   0 -13 261.017 259.366  70
  -1   0  13 112.175 229.933  66
  -1   0  13 330.517 245.094  47
  -1   0  12-123.295 315.307  24
   1   0 -12-185.004 358.372  27
  -1   0  12-97.8687 264.322  29
  -1   0  11 171.249 241.272  24
   1   0 -11 595.627 441.668  27
   1   0 -10-147.674 282.379  27
  -1   0  10 68.9190 196.794  24
  -1   0   9 9777.14 1002.65  24
  -1   0   9 7549.14 844.277  26
   1   0  -9 9836.60 1180.13  27
  -1   0   8 213.921 256.740  24
  -1   0   8-215.555 236.505  26
   1   0  -8 421.955 300.105  27
   1   0  -8 80.2808 276.861  30
  -1   0   7 365861. 6705.56  26
  -1   0   7 382079. 6959.60  25
   1   0  -7 378490. 6974.92  30
  -1   0   6 236.252 493.726   4
  -1   0   6 328.980 271.408   1
   1   0  -6 735.216 388.440  27
  -1   0   6 125.466 234.626  25
   1   0  -6-315.298 226.180  30
   1   0  -5 105991. 2980.31  27
   1   0  -5 101730. 2506.26   3
  -1   0   5 108193. 2675.87  25
  -1   0   5 95991.0 4011.71   1
  -1   0   5 105516. 4934.30   4
   1   0  -5 101903. 2657.98  30
  -1   0   5 102200. 2646.20  31
   1   0  -4 70.9083 115.029   2
  -1   0   4 326.265 334.557   4
  -1   0   4 304.896 303.240   1
   1   0  -3 453673. 6790.11   2
  -1   0   3 447292. 8864.06   4
   1   0  -2 181.329 142.962   2
  -1   0   2 312.376 219.019   4
  -1   0   1 8763.09 692.430   2
  -1   0   1 8833.98 342.176   8
   1   0  -1 7325.00 743.448   7
  -1   0   0-140.577 112.333   4
   1   0   0-101.652 158.405   3
   1   0   0 6.06613 103.274   7
   1   0   1 465007. 8565.45   3
  -1   0  -1 489583. 8482.29   4
  -1   0  -2 389.267 381.020   3
  -1   0  -2 197.767 122.660   9
  -1   0  -2 29.8946 91.9769   5
  -1   0  -2 83.3115 116.116  11
   1   0   2 3.90455 225.751   4
   1   0   2 193.646 191.727   3
  -1   0  -2-208.157 245.875   4
  -1   0  -3 57422.0 2810.20   3
  -1   0  -3 57724.8 1560.05  11
  -1   0  -3 54793.7 1293.65   1
   1   0   3 59942.3 3148.65   4
   1   0   3 58808.1 2690.89   3
   1   0   4 145.462 309.448   4
  -1   0  -4-97.0380 159.341  11
   1   0   4 60.4438 129.649  24
   1   0   4 134.814 99.2728   5
  -1   0  -5 428849. 7021.48  11
   1   0   5 423714. 7118.46  24
   1   0   5 429990. 12011.3   4
   1   0   5 419359. 6787.14   5
  -1   0  -5 429693. 7385.74  28
  -1   0  -5 440659. 7556.37  20
   1   0   5 422116. 7153.09  29
   1   0   6-110.416 174.911  24
  -1   0  -6-252.570 326.163  20
   1   0   6 3.41679 173.863  29
  -1   0  -7 13574.6 1169.88  20
   1   0   7 15575.3 1141.12  24
   1   0   7 16676.0 1151.60  29
   1   0   8-80.1542 301.015  29
   1   0   8-80.4002 155.866  24
  -1   0  -8-99.1995 286.785  20
   1   0   9 18038.3 1383.87  24
  -1   0  -9 18762.8 1636.85  27
   1   0   9 19272.8 1434.09  29
   1   0  10 12.6261 239.183  29
  -1   0 -10-149.133 295.810  27
  -1   0 -11 323440. 8620.55  27
   1   0  11 324527. 7813.72  29
  -1   0 -12-92.2386 392.475  27
   1   0  12 144.502 265.437  29
   1   0  13 1782.79 527.818  29
  -1   0 -13 1628.09 512.155  38
  -1   0 -13 1576.32 581.857  27
   1   0  13 1517.99 394.229  66
   1   0  13 1811.30 505.152  68
  -1   0 -13 2124.59 594.485  67
  -1   0 -13 2139.41 614.295  52
   1   0  13 2309.98 498.430  57
  -1   0 -14-2.52759 303.972  38
   1   0  14-234.605 382.973  29
  -1   0 -14 39.4135 351.841  27
   1   0  14 285.598 242.321  66
  -1   0 -14 515.891 350.435  67
   1   0  14-217.743 252.355  68
   1   0  14 294.710 315.346  45
  -1   0 -14-627.067 378.159  52
   1   0  14 162.047 198.962  57
  -1   0 -15 10874.0 1272.37  38
   1   0  15 11174.8 1065.64  68
  -1   0 -15 11268.8 1251.82  59
  -1   0 -15 12108.8 1270.37  67
  -1   0 -15 8798.45 1054.69  52
   1   0  15 12136.1 1101.90  45
  -1   0 -16-116.110 292.340  67
  -1   0 -16-136.097 309.735  59
   1   0  16 119.988 282.405  45
  -1   0 -17 10416.0 1030.00  67
  -1   0 -17 9396.36 963.959  59
   1   0  17 12468.9 975.453  45
  -1   0 -18-202.438 181.088  59
  -1   0 -18-44.1408 245.524  67
   1   0  18 210.677 152.885  45
   1   1 -19 10445.6 744.443  67
  -1  -1  19 11080.5 707.191  45
  -1   1  19 11096.0 691.323  45
   1   1 -18 31.2795 199.609  67
  -1  -1  18 292.111 150.404  68
   1  -1 -18 238.985 228.851  67
  -1  -1  18 143.168 188.567  45
  -1   1  18 91.9451 154.040  45
  -1  -1  17 5420.94 641.474  68
   1  -1 -17 4473.02 625.217  70
   1  -1 -17 4199.39 685.352  67
  -1   1  17 4789.64 640.880  66
   1   1 -17 5187.97 721.199  67
  -1   1  17 6032.87 695.123  45
  -1  -1  17 5316.51 657.044  45
   1  -1 -16 6056.30 927.721  38
  -1  -1  16 4886.02 710.084  68
  -1  -1  16 4837.35 702.503  66
   1   1 -16 5201.16 758.642  70
   1  -1 -16 5700.97 832.804  67
  -1   1  16 5844.21 755.321  66
   1   1 -16 5511.74 817.303  67
   1  -1 -16 5348.19 820.527  70
  -1   1  16 4965.31 681.005  57
  -1  -1  16 5210.62 661.289  49
   1  -1 -15 410.414 353.946  38
   1  -1 -15 308.897 356.254  67
  -1  -1  15 519.683 300.789  68
   1   1 -15 235.698 248.958  70
  -1   1  15 111.998 308.751  66
   1   1 -15 949.349 485.164  67
  -1  -1  15 325.230 270.513  66
   1  -1 -15 54.1217 211.799  70
  -1   1  15 538.573 266.046  57
  -1   1  15 294.394 208.468  47
  -1  -1  15 307.987 279.684  49
  -1  -1  14 21179.7 1966.44  29
   1  -1 -14 23767.7 1944.52  38
   1   1 -14 22294.7 2212.99  27
   1  -1 -14 21162.0 2204.32  27
  -1   1  14 18692.8 1857.73  24
   1   1 -14 25455.1 1862.69  67
   1   1 -14 23591.9 1777.84  70
  -1  -1  14 27274.9 1780.90  68
   1  -1 -14 25276.6 1916.37  67
  -1   1  14 25014.6 1681.66  66
  -1  -1  14 27272.8 1761.90  66
   1  -1 -14 26302.3 1904.54  70
  -1  -1  14 24193.3 1634.34  49
  -1  -1  14 26375.7 1725.95  47
  -1   1  14 27175.6 1777.86  47
   1  -1 -13 43673.9 2642.13  38
   1   1 -13 45420.4 2702.82  38
  -1  -1  13 45322.3 2811.70  29
  -1   1  13 41556.6 2735.62  24
   1  -1 -13 47344.0 3258.24  27
   1   1 -13 45308.6 3123.88  27
   1   1 -13 44872.5 2483.84  70
   1  -1 -13 42384.5 2531.61  67
   1   1 -13 44889.4 2518.59  67
   1  -1 -13 42709.3 2484.68  70
  -1  -1  13 45016.9 2304.65  66
  -1   1  13 45205.9 2311.62  66
  -1   1  13 48441.5 2439.01  47
  -1  -1  13 44445.1 2313.08  47
  -1   1  12 400.610 289.328  24
   1  -1 -12 452.687 411.801  27
  -1   1  12 335.087 321.626  29
  -1  -1  12 549.107 412.511  29
   1   1 -12 705.705 390.505  27
   1  -1 -11 27642.8 1944.54  30
  -1  -1  11 27349.8 1868.84  26
   1   1 -11 30945.9 2332.37  27
   1  -1 -11 31515.6 2422.34  27
  -1   1  11 30359.7 2107.69  24
   1  -1 -10 60303.8 2770.73  30
   1   1 -10 62476.8 3128.70  27
  -1   1  10 55932.0 2747.64  24
  -1  -1  10 51360.0 2488.08  24
  -1  -1  10 54161.3 2532.51  26
   1  -1 -10 54746.4 2972.41  27
   1  -1  -9 29635.4 1795.47  30
  -1  -1   9 25942.3 1618.32  26
  -1   1   9 29332.9 1826.50  24
   1   1  -9 27624.8 1918.74  27
  -1  -1   9 27382.4 1660.20  24
   1  -1  -9 28037.6 2003.09  27
  -1   1   8 19072.0 1201.87  32
   1  -1  -8 22199.5 1440.89  30
  -1  -1   8 17658.0 1276.58  26
   1   1  -8 22257.9 1620.12  27
  -1   1   8 19904.6 1393.47  24
   1  -1  -8 20932.1 1608.45  27
  -1  -1   8 19853.8 1303.35  24
  -1   1   7 17019.9 1065.76  32
   1  -1  -7 18827.0 1242.45  30
  -1   1   7 17785.0 1158.18  25
  -1  -1   7 18087.3 1158.47  26
  -1  -1   7 16045.3 1082.37  24
   1   1  -7 19966.0 1386.05  27
  -1   1   6 45568.1 1712.43  32
   1  -1  -6 50065.0 1905.41  30
  -1  -1   6 42073.0 3714.36   4
  -1  -1   6 40576.6 3023.97   1
   1   1  -6 49238.9 2094.42  27
  -1  -1   6 46662.2 1818.98  26
  -1   1   6 40320.4 3206.40   6
  -1  -1   6 49927.3 1857.04  25
   1  -1  -6 37853.9 1680.09  20
  -1   1   6 48759.9 1810.56  25
  -1   1   5 946.374 297.455  31
  -1   1   5 555.317 150.261  32
   1  -1  -5 1197.60 290.510  30
   1  -1  -5 786.482 226.623  20
  -1   1   5 170.573 355.379   6
  -1  -1   5 252.382 406.787   1
   1   1  -5 860.091 312.232  27
  -1  -1   5 532.595 173.080  25
  -1   1   5 618.534 223.600  25
  -1   1   4 196858. 3922.71  31
   1   1  -4 207319. 6206.62   7
   1  -1  -4 201274. 6415.63   4
   1   1  -4 202031. 4208.35  27
  -1   1   4 202015. 5880.57   6
  -1  -1   4 200663. 6110.04   1
   1  -1  -3 4.18143 296.554   4
  -1  -1   3 220.233 256.946   1
  -1   1   3-35.9749 210.302   6
  -1   1   3 221.911 107.110  14
   1   1  -3-23.0307 206.870   7
   1   1  -2 22524.2 1480.72   1
   1  -1  -2 21961.6 1573.09   2
  -1   1   2 22170.2 1206.09   6
  -1   1   2 20967.5 819.365  16
   1   1  -2 21287.4 1437.49   7
  -1  -1   2 21347.0 791.929  14
   1  -1  -1 176758. 4670.91   2
   1  -1  -1 180576. 3364.62   6
   1   1  -1 183592. 4299.97   1
  -1   1   1 179895. 4618.29   2
  -1  -1   1 183857. 4230.71   7
   1   1   0 69927.7 2256.62   1
   1  -1   0 64840.0 2740.10   2
  -1  -1   0 67165.0 2346.14   1
  -1   1  -1 66134.6 2476.00   5
   1   1   1 63427.5 1922.45   1
   1  -1   1 58549.7 2716.64   2
   1   1   1 64818.9 2431.10   6
  -1  -1  -1 62413.2 2509.11   6
  -1  -1  -1 61449.4 1970.51   1
   1   1   2 203691. 5448.37   6
  -1  -1  -2 199031. 3291.44  15
   1   1   2 205302. 3472.12   1
  -1   1  -2 205116. 4882.74   5
  -1   1  -2 195016. 2835.28   9
   1  -1   2 204289. 4981.74   5
  -1   1  -2 199033. 5757.73   2
  -1  -1  -2 204608. 3621.87   5
  -1  -1  -3 78463.3 3506.02   3
  -1   1  -3 70708.1 3483.31   2
   1  -1   3 71888.7 2883.92   5
   1   1   3 75648.1 3498.90   6
  -1   1  -3 71905.5 2725.97   1
   1  -1   4 55272.1 2610.45   5
  -1  -1  -4 58628.0 3329.85   3
  -1   1  -4 54952.2 2432.40   1
  -1  -1  -4 57279.5 1878.80  28
  -1  -1  -4 63122.0 1972.11  20
  -1   1  -4 52111.4 3172.80   2
   1  -1   4 59380.9 3074.14   3
   1  -1   4 55441.5 3671.78   4
   1   1   4 53938.0 3368.20   6
   1  -1   5 35876.6 1487.31  29
   1   1   5 31959.6 1343.83  29
   1   1   5 31702.9 2806.96   6
  -1  -1  -5 36411.4 1602.54  28
  -1   1  -5 35985.9 1637.99  27
   1  -1   5 34162.7 2470.12   3
  -1   1  -5 33591.2 1964.55   1
  -1  -1  -5 35735.1 3243.40   4
  -1   1  -5 31030.9 2612.00   2
  -1  -1  -5 37228.3 1414.77  11
  -1  -1  -5 33354.0 2693.09   3
   1  -1   5 32179.0 2071.09   5
   1  -1   5 31744.1 3118.55   4
   1   1   5 34570.9 1487.26  24
  -1  -1  -5 35610.0 1593.59  20
   1  -1   6 196276. 4277.30  29
   1   1   6 185937. 4061.30  29
  -1   1  -6 165925. 4182.57  37
  -1  -1  -6 163805. 3788.65  30
  -1  -1  -6 187936. 4381.18  28
  -1  -1  -6 162957. 6709.33   3
  -1  -1  -6 193627. 4060.76  11
  -1   1  -6 147488. 6506.99   2
  -1  -1  -6 197654. 4553.34  20
  -1   1  -6 179145. 4603.98  27
   1   1   6 185313. 4207.31  24
  -1   1  -7 338.239 234.939  37
   1   1   7 520.472 233.823  29
   1  -1   7 830.868 326.296  29
  -1  -1  -7 108.986 240.923  20
  -1  -1  -7 271.816 170.146  11
  -1   1  -7 187.159 275.999  27
  -1  -1  -7 16.8513 333.088   3
   1   1   7 602.512 275.981  24
  -1  -1  -7 255.310 273.079  28
   1   1   8 27794.8 1591.08  29
   1  -1   8 29517.1 1687.80  29
  -1   1  -8 30116.4 1883.01  27
  -1  -1  -8 28362.4 1834.57  20
   1   1   8 28920.2 1710.60  24
   1   1   9 80599.7 3027.43  29
   1  -1   9 86159.3 3205.59  29
   1   1   9 84470.3 3204.11  24
  -1  -1  -9 78360.7 3366.75  20
  -1   1  -9 80862.2 3461.11  27
   1   1  10 84618.2 3323.41  29
   1  -1  10 94016.7 3621.46  29
  -1  -1 -10 79949.7 3664.33  20
  -1   1 -10 97874.4 4029.07  27
   1   1  10 92312.4 3611.63  24
   1  -1  11 27962.3 2019.15  29
   1   1  11 21787.9 1714.56  29
  -1  -1 -11 25481.5 2190.67  27
  -1   1 -11 26762.5 2206.20  27
   1  -1  12 29635.5 2213.82  29
  -1   1 -12 25350.2 1948.27  38
  -1  -1 -12 26099.1 1964.24  38
   1   1  12 24341.8 1893.16  18
  -1   1 -12 28709.9 2387.88  27
  -1  -1 -12 27942.9 2419.10  27
   1   1  12 26786.7 1768.00  66
  -1  -1 -12 23927.7 1807.23  67
  -1   1 -13 7543.25 1051.29  38
   1  -1  13 7166.16 1113.54  29
  -1  -1 -13 7133.36 1024.72  38
  -1   1 -13 6223.07 1174.22  27
  -1  -1 -13 6496.72 1220.29  27
   1   1  13 7757.93 965.072  66
  -1  -1 -13 7131.72 967.702  67
  -1   1 -13 7292.94 1036.27  59
   1  -1  13 7988.88 977.285  68
  -1   1 -13 7579.96 1001.36  67
   1  -1  13 6978.15 891.791  66
   1   1  13 7742.45 936.950  57
  -1   1 -13 8297.33 1067.37  52
   1  -1  13 6722.30 845.742  49
  -1  -1 -14 98.8316 268.019  38
   1  -1  14 756.049 485.075  29
  -1   1 -14 608.404 379.535  27
  -1  -1 -14 407.269 398.722  27
  -1   1 -14 709.522 519.586  67
  -1   1 -14 722.202 379.435  59
   1   1  14 90.6557 199.653  66
   1  -1  14 472.465 255.963  68
  -1  -1 -14 925.052 433.537  67
  -1   1 -14 953.308 392.836  52
   1  -1  14 365.568 223.263  49
   1   1  14 856.005 394.820  45
   1   1  14 476.838 276.234  57
   1  -1  14-383.646 407.400  45
  -1  -1 -15 58553.9 2952.11  38
   1  -1  15 59329.0 2560.96  68
  -1   1 -15 55100.4 2825.51  59
  -1  -1 -15 58615.3 2786.07  67
  -1   1 -15 58379.1 2816.39  67
   1   1  15 55206.7 2406.76  57
  -1   1 -15 54365.5 2706.87  52
   1  -1  15 60743.2 2552.10  45
   1   1  15 65709.4 2654.44  45
  -1  -1 -16 963.198 396.210  38
  -1  -1 -16 509.764 319.468  59
  -1   1 -16 901.043 470.266  67
  -1  -1 -16 642.353 342.141  67
  -1   1 -16 1296.43 453.066  59
   1  -1  16 861.400 270.634  68
   1   1  16 1027.41 373.142  45
   1   1  16 769.244 289.108  57
   1  -1  16 803.004 382.490  45
  -1   1 -17 2688.42 536.542  59
   1  -1  17 2280.71 393.651  68
  -1   1 -17 3033.74 564.794  67
  -1  -1 -17 2657.11 536.490  59
  -1  -1 -17 3188.41 597.791  67
   1   1  17 2065.13 397.284  57
   1  -1  17 2998.25 514.706  45
   1   1  17 2967.08 479.235  45
  -1  -1 -18 3359.21 534.791  67
  -1  -1 -18 2482.64 439.470  59
   1  -1  18 2253.71 337.967  68
  -1   1 -18 3277.36 509.758  67
   1  -1  18 3016.60 441.749  45
   1   1  18 3292.67 455.376  45
   1   2 -18 27821.0 1448.99  67
   1  -2 -18 22831.5 1287.37  67
  -1  -2  18 29144.8 1333.79  68
   1  -2 -18 20964.9 1195.71  70
  -1   2  18 27209.1 1273.80  45
  -1  -2  18 27310.7 1291.52  45
  -1   2  18 21254.3 1073.39  57
   1  -2 -17 1448.31 431.715  67
  -1  -2  17 1836.64 389.187  68
  -1   2  17 1897.98 441.501  66
   1   2 -17 2046.86 483.803  67
   1  -2 -17 1904.46 434.584  70
  -1  -2  17 1774.56 375.870  49
  -1   2  17 1822.23 369.867  57
  -1   2  17 2680.45 453.389  45
  -1  -2  17 2110.73 436.150  45
   1  -2 -16-179.706 216.010  38
  -1   2  16 160.499 219.999  66
  -1  -2  16 133.535 205.068  68
   1  -2 -16 171.193 226.604  67
   1   2 -16 212.769 324.660  67
   1  -2 -16-205.466 336.944  70
   1   2 -16-55.6346 178.353  70
  -1   2  16 277.828 265.185  57
  -1  -2  16 280.866 187.212  49
   1  -2 -15 1685.35 573.114  38
  -1   2  15 1798.95 448.441  66
  -1  -2  15 1687.72 464.586  68
   1  -2 -15 2104.86 546.093  67
   1   2 -15 2003.52 470.786  70
   1  -2 -15 2255.98 588.312  70
   1   2 -15 1874.73 535.476  67
  -1  -2  15 1714.36 444.053  66
  -1   2  15 1513.19 445.861  57
  -1  -2  15 1865.47 491.688  49
   1  -2 -14 1511.15 507.681  38
   1  -2 -14 1338.75 705.776  27
  -1  -2  14 1507.44 508.949  29
  -1   2  14 1440.27 441.179  66
   1   2 -14 1263.56 431.780  67
   1   2 -14 1253.41 469.568  70
   1  -2 -14 879.953 354.492  70
  -1  -2  14 1373.34 369.857  68
   1  -2 -14 1209.10 471.627  67
  -1  -2  14 1550.01 438.254  66
  -1  -2  14 1897.83 504.754  47
  -1   2  14 1023.16 389.070  47
  -1  -2  14 1470.36 519.296  49
   1  -2 -13 6371.39 976.817  38
  -1   2  13 5913.04 1076.10  24
  -1  -2  13 6711.83 1085.86  29
   1  -2 -13 6391.05 1245.11  27
   1   2 -13 7312.22 1239.76  27
  -1   2  13 6425.64 859.187  71
  -1   2  13 6767.72 936.807  66
   1  -2 -13 7078.63 1004.81  67
  -1  -2  13 7357.29 868.216  68
   1   2 -13 6669.63 923.128  67
  -1  -2  13 6791.24 885.967  66
   1   2 -13 6624.75 913.575  70
   1  -2 -13 8178.06 1093.51  70
  -1  -2  13 7235.37 931.066  47
  -1   2  13 7351.34 947.732  47
  -1  -2  13 8066.03 939.333  49
   1  -2 -12 79484.7 3686.70  30
  -1  -2  12 97706.7 4083.25  29
   1  -2 -12 81499.1 3669.30  38
   1   2 -12 97993.3 4462.50  27
   1  -2 -12 82021.0 4250.22  27
  -1   2  12 90132.6 4019.94  24
  -1   2  12 88627.7 3182.86  71
  -1   2  12 87538.0 3353.09  66
   1   2 -12 84874.4 3473.22  67
   1  -2 -12 77743.3 3480.31  67
   1  -2 -12 83144.4 3494.65  70
  -1  -2  12 85676.9 3249.70  47
  -1   2  12 85795.9 3351.25  47
  -1  -2  11 8389.53 1060.36  26
   1   2 -11 7480.36 1153.10  27
  -1   2  11 8006.76 1135.33  24
   1  -2 -11 7844.66 1248.04  27
   1   2 -11 6064.36 1008.24  19
   1  -2 -11 7388.83 1032.17  30
  -1   2  10 22126.0 1743.07  24
   1   2 -10 21872.7 1819.88  27
   1   2 -10 18272.2 1664.08  19
   1  -2 -10 20401.8 1882.41  27
  -1  -2  10 19747.2 1593.39  26
   1  -2 -10 20178.2 1615.83  30
  -1  -2   9 3050.96 624.530  26
  -1   2   9 2398.27 568.224  24
   1   2  -9 2765.11 615.795  27
   1   2  -9 2425.58 547.484  19
  -1   2   9 3120.57 582.172  32
   1  -2  -9 2731.44 570.202  30
  -1   2   8 36472.7 1991.84  24
  -1  -2   8 37887.9 1919.28  26
   1   2  -8 39737.6 2195.14  27
   1   2  -8 38273.0 2170.54  19
  -1   2   8 36112.4 1839.30  32
   1  -2  -8 40617.3 2065.73  30
  -1  -2   7 5356.02 676.100  26
  -1  -2   7 5282.16 596.882  10
   1   2  -7 5123.07 722.796  19
   1   2  -7 5285.04 745.406  27
  -1   2   7 5440.64 660.179  32
   1  -2  -7 5479.05 694.963  30
  -1   2   6 10086.7 808.971  25
  -1   2   6 9022.85 1605.32   6
   1  -2  -6 11577.7 977.959  28
   1   2  -6 12923.3 1072.88  19
  -1  -2   6 11877.8 918.938  26
   1  -2  -6 10364.8 1864.67   4
   1   2  -6 11865.0 1007.85  27
  -1  -2   6 12631.4 881.886  10
  -1   2   6 11810.3 924.243  32
   1  -2  -6 12969.3 998.952  30
   1   2  -5 21108.4 1925.25   7
   1  -2  -5 24165.6 2535.55   4
  -1  -2   5 29467.0 1277.79  10
   1  -2  -5 26320.6 1408.33  28
  -1   2   5 26698.9 2389.48   6
   1   2  -5 28496.7 1465.26  27
  -1   2   5 23514.7 1115.87  25
  -1  -2   5 26529.2 1302.28  25
   1   2  -5 28085.7 1467.13  19
   1  -2  -5 20312.8 1108.20  20
  -1  -2   5 28349.6 1331.21  26
  -1  -2   5 22970.7 2356.09   1
   1  -2  -5 28260.4 1414.35  30
  -1   2   5 27534.9 1343.46  32
  -1   2   5 26840.7 1316.69  31
   1  -2  -4 55523.0 3441.08   4
  -1   2   4 53133.7 3026.55   6
  -1  -2   4 50891.9 3315.27   1
  -1  -2   4 59000.8 1761.13  10
   1   2  -4 57851.0 1998.56  19
  -1  -2   4 51806.1 1730.43  26
   1   2  -4 53612.6 1931.08  27
   1   2  -4 47961.7 2671.71   7
  -1  -2   4 55465.6 1823.15  25
   1   2  -4 55132.3 3279.60   1
   1  -2  -4 50065.9 1833.02  28
  -1   2   4 53792.2 1801.36  31
  -1   2   4 51992.1 1845.67  32
   1  -2  -4 54491.7 1886.63  30
  -1  -2   3 11822.9 708.453  10
  -1  -2   3 12379.0 1008.94   2
  -1   2   3 9746.53 562.487  14
   1   2  -3 11204.9 685.747  22
  -1  -2   3 11074.1 1435.81   1
   1   2  -3 12310.9 795.456  19
   1   2  -3 11092.1 1351.51   1
   1  -2  -3 10448.7 698.916  17
   1   2  -2 197028. 5798.51   1
   1  -2  -2 195024. 5293.38   6
  -1   2   2 200653. 6140.19   5
  -1  -2   2 197568. 3506.54  14
   1   2  -2 194234. 3689.65  21
   1  -2  -2 201435. 6381.67   2
   1  -2  -1 551638. 11632.3   2
   1   2  -1 563271. 10871.8   1
  -1  -2   1 531501. 7791.05  14
  -1   2   1 546036. 11396.7   5
  -1   2   0 4308.02 799.666   5
   1  -2   0 4224.11 878.449   2
  -1  -2   0 3811.89 350.945  10
  -1  -2   0 4390.13 354.120   9
   1   2   0 4542.61 730.276   1
  -1   2  -1 379476. 9310.06   2
  -1   2  -1 363175. 5689.64  13
  -1   2  -1 375636. 8638.23   5
  -1  -2  -1 377619. 8099.83   5
   1  -2   1 388439. 8999.38   5
  -1  -2  -1 371873. 5721.38  10
   1  -2   1 379021. 9119.78   2
   1   2   1 391190. 7883.78   1
   1  -2   2 8609.05 1266.25   2
  -1   2  -2 9128.56 1191.21   5
  -1  -2  -2 9967.63 1009.12   5
   1   2   2 8480.98 885.262   1
  -1   2  -2 8693.82 483.745  13
  -1   2  -2 9597.80 1361.11   2
   1  -2   2 7989.06 1220.97   5
   1  -2   3 95041.9 4207.16   5
  -1   2  -3 93927.0 4403.13   2
   1   2   3 92286.8 2961.17   1
   1   2   3 96047.5 2433.54  24
  -1   2  -3 90847.0 3989.99   1
   1   2   3 98000.5 4313.00   6
   1  -2   3 90554.9 2327.17  29
   1   2   4 22342.9 1257.79   1
  -1  -2  -4 26351.8 1214.05  12
  -1   2  -4 24866.5 1286.70  27
   1   2   4 25555.8 2401.39   6
  -1  -2  -4 27366.7 1322.54  28
  -1  -2  -4 24119.4 2607.00   4
   1  -2   4 23815.3 2134.01   5
  -1   2  -4 24657.6 2303.67   2
   1   2   4 27115.8 1277.25  24
  -1   2  -4 24067.7 2039.92   1
  -1   2  -4 24974.4 1330.96  37
  -1  -2  -4 26899.5 1245.03  30
   1  -2   4 26152.7 1243.97  29
   1   2   5 15164.9 1009.82  24
   1  -2   5 12819.4 1666.23   5
  -1   2  -5 12571.0 1541.53   1
  -1   2  -5 12562.4 1745.11   2
  -1  -2  -5 16251.7 1105.64  28
   1  -2   5 13549.8 1674.54   3
  -1   2  -5 15212.9 1073.20  27
  -1  -2  -5 15140.7 979.359  30
   1  -2   5 12966.9 864.661  33
   1  -2   5 15632.0 1006.50  29
  -1   2  -5 15084.1 1086.66  37
   1  -2   6 1395.79 335.294  29
  -1   2  -6 1304.41 621.070   2
  -1   2  -6 1603.26 399.144  27
   1  -2   6 782.655 410.132   3
  -1   2  -6 685.415 287.563   1
  -1  -2  -6 1681.16 396.340  20
  -1  -2  -6 1840.65 429.717  28
   1   2   6 1715.25 378.874  24
   1  -2   6 1146.19 617.353   5
   1  -2   6 1669.71 331.665  33
  -1  -2  -6 1258.79 269.191  30
  -1   2  -6 826.113 284.279  37
  -1  -2  -7-10.1808 164.831  11
  -1   2  -7 172.574 243.222  27
  -1  -2  -7-138.111 241.591  20
  -1  -2  -7-77.7008 264.079  28
   1  -2   7 55.4473 196.999  29
   1   2   7 106.366 183.328  24
  -1  -2  -7-80.0200 228.363  30
  -1   2  -7-141.071 186.876  37
   1   2   8 122901. 3777.34  24
  -1  -2  -8 116610. 3944.20  20
  -1   2  -8 120633. 4054.28  27
  -1  -2  -8 117218. 3882.60  28
   1  -2   8 122187. 3739.08  29
  -1  -2  -8 107983. 3450.22  30
  -1   2  -9 24864.9 1923.56  27
  -1  -2  -9 23387.7 1791.24  20
   1   2   9 25094.4 1754.41  24
  -1  -2  -9 25457.1 1833.76  28
   1  -2   9 24918.9 1724.88  29
   1   2  10 7586.56 1014.49  24
  -1  -2 -10 7361.80 1104.34  20
  -1   2 -10 7235.46 1033.08  27
   1  -2  10 8146.27 1022.41  29
  -1   2 -11 20578.2 1945.84  27
   1   2  11 20908.7 1807.79  24
  -1  -2 -11 18228.1 1805.85  20
   1  -2  11 23048.2 1914.16  29
  -1  -2 -12 1010.77 433.417  38
   1  -2  12 989.462 463.402  29
  -1   2 -12 1471.43 623.168  27
  -1  -2 -12 986.420 525.275  27
   1   2  12 834.712 398.863  18
   1   2  12 677.937 319.045  66
   1  -2  12 607.891 193.982  66
  -1   2 -12 1325.32 454.416  67
   1  -2  12 1482.53 462.946  68
  -1  -2 -12 862.155 410.442  67
  -1   2 -12 1375.95 448.235  59
   1   2  12 935.418 273.040  57
   1  -2  12 605.395 280.151  49
  -1   2 -12 1001.19 488.026  52
  -1  -2 -13 11194.4 1340.51  38
   1  -2  13 9456.08 1317.58  29
   1   2  13 9615.60 1271.32  18
  -1   2 -13 10325.7 1517.52  27
  -1   2 -13 8395.60 1349.44  19
  -1  -2 -13 8474.20 1452.42  27
  -1  -2 -13 9711.83 1158.09  67
  -1   2 -13 10566.4 1222.28  67
   1   2  13 10288.0 1126.66  66
   1  -2  13 11192.7 1126.77  68
  -1   2 -13 9510.38 1184.26  59
   1   2  13 10298.5 1063.79  57
   1  -2  13 11042.9 1093.15  45
   1  -2  13 11009.9 1115.73  49
  -1   2 -13 12000.6 1304.37  52
  -1  -2 -14 8544.67 1166.27  38
   1  -2  14 7753.70 1216.05  29
  -1  -2 -14 6122.54 1201.27  27
  -1   2 -14 7398.56 1318.99  27
   1   2  14 8250.21 994.531  66
  -1  -2 -14 8359.47 1100.66  67
   1  -2  14 8950.61 1008.96  68
  -1   2 -14 9046.52 1099.10  67
  -1   2 -14 7913.12 1058.23  59
  -1   2 -14 8915.75 1123.40  52
   1  -2  14 7900.31 937.563  49
   1   2  14 7799.84 899.163  57
   1  -2  14 7443.28 909.478  45
   1   2  14 8911.16 979.666  45
  -1  -2 -15 1245.34 495.723  38
  -1   2 -15 2545.05 586.662  67
   1  -2  15 1675.86 379.150  68
  -1  -2 -15 1460.97 498.040  67
  -1   2 -15 1793.18 516.104  59
   1  -2  15 1955.17 507.820  45
   1   2  15 1667.34 428.697  57
   1   2  15 2061.46 478.071  45
  -1  -2 -16 30122.6 1978.51  38
   1  -2  16 30017.0 1656.80  68
  -1  -2 -16 29311.0 1850.23  67
  -1   2 -16 26148.1 1741.05  59
  -1   2 -16 29164.3 1785.30  67
   1  -2  16 30360.7 1652.79  45
   1   2  16 30160.7 1640.54  45
   1   2  16 26972.2 1551.39  57
  -1  -2 -17-151.358 223.867  38
  -1   2 -17 764.574 288.489  67
  -1  -2 -17 564.355 238.025  59
   1  -2  17 213.796 197.111  68
  -1  -2 -17-136.185 271.359  67
  -1   2 -17 339.838 177.593  59
   1  -2  17 46.4306 249.467  45
   1   2  17 9.59222 185.339  57
   1   2  17-122.743 197.683  45
  -1  -2 -18 337.338 173.040  59
   1  -2  18 1.23443 139.891  68
  -1  -2 -18-67.9025 209.398  67
  -1   2 -18 240.043 186.962  67
   1   2  18-321.670 196.433  45
   1  -2  18-66.2618 172.911  45
   1   2  18 6.53896 128.429  57
   1  -3 -18 2566.90 405.848  70
  -1  -3  18 4728.88 525.269  68
   1  -3 -18 2781.39 407.955  67
   1   3 -18 4346.90 530.487  67
  -1   3  18 2976.68 398.874  57
  -1  -3  18 3218.91 394.724  45
  -1   3  18 2370.88 332.032  45
   1  -3 -17 2117.02 446.106  38
   1  -3 -17 1944.97 402.187  70
  -1  -3  17 2798.03 440.191  68
   1   3 -17 2845.21 521.548  67
   1  -3 -17 1869.25 395.796  67
  -1  -3  17 2404.58 413.304  45
  -1   3  17 2730.67 457.969  57
  -1  -3  17 2668.75 449.289  49
  -1   3  17 2687.35 432.465  45
   1  -3 -16 33447.5 2041.29  38
   1  -3 -16 35918.9 2004.14  67
  -1  -3  16 40794.7 1914.84  68
   1  -3 -16 36423.9 2036.51  70
   1   3 -16 37695.6 2005.11  67
  -1   3  16 39446.7 1934.92  66
  -1   3  16 38015.4 1847.24  57
  -1  -3  16 35206.9 1783.30  45
  -1  -3  16 36006.1 1802.53  49
  -1   3  16 38382.7 1837.40  45
   1  -3 -15 10350.1 1208.72  38
   1  -3 -15 10689.3 1160.27  70
   1  -3 -15 11239.3 1212.46  67
   1   3 -15 11772.7 1148.63  67
  -1  -3  15 12359.3 1109.57  68
  -1   3  15 11949.4 1119.55  66
  -1  -3  15 12506.9 1114.71  49
  -1   3  15 11394.0 1063.45  57
   1  -3 -14 2199.58 627.848  38
  -1  -3  14 2118.04 526.842  66
   1  -3 -14 1721.97 351.677  67
  -1   3  14 2645.72 579.515  66
  -1  -3  14 2269.99 520.307  68
   1   3 -14 1862.83 528.208  67
   1   3 -14 2126.95 536.755  70
   1  -3 -14 2329.83 615.382  70
  -1  -3  14 2006.07 479.247  49
  -1   3  14 1788.17 515.257  47
  -1  -3  13 10717.1 1370.50  29
   1  -3 -13 12026.3 1429.89  38
   1  -3 -13 8836.80 1389.14  27
  -1   3  13 11433.6 1489.28  24
  -1   3  13 12139.2 1213.24  66
   1  -3 -13 10779.0 1270.86  67
  -1   3  13 12390.7 1186.82  71
   1  -3 -13 11106.0 1264.76  70
   1   3 -13 11396.6 1227.85  67
  -1  -3  13 11314.3 1102.00  68
   1   3 -13 10987.6 1198.06  70
  -1   3  13 11650.0 1172.54  47
  -1  -3  13 11534.6 1157.29  47
  -1  -3  13 12573.2 1191.64  49
   1  -3 -12 6375.41 1053.88  30
  -1  -3  12 7142.78 1135.01  29
   1   3 -12 5556.00 1027.78  19
   1  -3 -12 4878.45 1070.85  27
  -1   3  12 6835.79 1108.83  24
  -1   3  12 6828.00 902.334  71
   1   3 -12 7024.57 933.628  67
  -1  -3  12 6603.65 874.497  68
  -1   3  12 6578.88 904.544  66
   1  -3 -12 6688.13 998.725  70
   1   3 -12 6169.49 899.957  70
   1  -3 -12 4964.58 828.842  67
   1  -3 -12 6069.41 901.147  53
  -1  -3  12 5912.66 821.055  47
  -1   3  12 5040.35 782.235  47
  -1   3  11 3936.06 814.176  24
   1  -3 -11 4905.94 1038.45  27
  -1  -3  11 5047.63 884.050  29
   1   3 -11 3518.12 804.600  19
   1  -3 -11 3811.34 799.386  30
   1   3 -10 16326.5 1651.22  27
   1   3 -10 16105.1 1402.05  22
  -1   3  10 17376.6 1592.41  24
   1   3 -10 17915.7 1722.68  19
  -1  -3  10 15773.3 1478.88  26
  -1   3  10 16939.4 1482.39  32
  -1  -3  10 15681.1 1387.38  33
   1  -3 -10 17115.4 1593.31  30
   1   3  -9 304.139 249.594  22
  -1   3   9 343.180 242.470  24
  -1  -3   9-24.7138 262.049  26
   1   3  -9-177.812 258.051  27
   1   3  -9-26.8751 395.548  19
  -1   3   9 92.7677 193.341  32
   1  -3  -9 395.373 385.577  30
  -1  -3   9 421.666 183.595  33
   1   3  -8 3885.06 641.011  22
   1   3  -8 4012.24 761.883  19
  -1   3   8 3850.54 676.921  24
   1   3  -8 3855.59 695.726  27
  -1  -3   8 4046.61 649.919  26
  -1  -3   8 3270.67 569.536  10
  -1   3   8 4299.19 677.668  32
   1  -3  -8 4626.65 737.609  30
  -1  -3   7 17366.3 1300.43  26
   1   3  -7 17927.1 1457.48  19
   1  -3  -7 16841.8 1357.26  28
  -1  -3   7 17230.1 1208.98  10
   1   3  -7 18350.5 1270.59  22
   1  -3  -7 19187.4 1406.49  30
  -1   3   7 17644.4 1313.60  32
  -1  -3   6 25030.7 1423.24  10
  -1  -3   6 24530.5 1423.79  26
   1   3  -6 26216.1 1389.12  22
   1  -3  -6 23143.6 1517.73  28
   1   3  -6 26644.7 1639.34  19
   1  -3  -6 25121.2 1526.44  30
  -1   3   6 24795.7 1479.92  32
   1  -3  -5 1029.18 300.142  28
  -1  -3   5 1185.58 349.496  10
   1   3  -5 754.338 234.860  22
   1  -3  -5 395.263 369.621   4
   1   3  -5 1050.63 377.088  19
  -1  -3   5 703.889 244.358  26
  -1   3   5 877.346 475.215   5
   1  -3  -5 1194.48 364.538  30
  -1   3   5 853.677 308.503  32
   1  -3  -5 794.374 277.083  34
  -1   3   4 9639.56 767.486  21
  -1  -3   4 11425.5 858.712  10
  -1   3   4 8404.29 1514.79   5
   1   3  -4 8706.02 701.746  22
   1   3  -4 11887.0 965.905  19
   1  -3  -4 8700.26 778.609  28
  -1  -3   4 9072.05 1183.40   2
  -1  -3   4 9776.87 807.142  26
   1   3  -4 10297.0 844.918  21
   1  -3  -4 9288.39 838.410  30
  -1   3   4 9045.76 718.816  31
   1  -3  -4 10183.9 814.673  34
  -1   3   4 10994.6 866.985  32
  -1   3   3 78486.0 4520.31   5
   1  -3  -3 70839.4 3932.96   6
  -1  -3   3 85449.9 2396.07  10
   1   3  -3 75785.1 2114.06  22
   1   3  -3 82214.1 2375.60  21
  -1  -3   3 78373.2 3315.39   7
  -1  -3   3 82406.3 2353.84  26
   1   3  -3 76395.6 4298.76   1
  -1  -3   3 75587.6 3723.92   2
   1  -3  -3 69199.3 2196.28  28
  -1  -3   3 72655.6 2137.50  25
  -1   3   3 81691.6 2242.63  21
   1  -3  -3 72721.1 2137.10  17
   1  -3  -3 85177.1 2461.46  34
  -1   3   3 85184.7 2493.29  32
   1  -3  -3 84333.6 2510.08  30
  -1   3   3 77869.0 2356.64  36
  -1  -3   2 24482.8 1125.84  26
   1  -3  -2 25319.6 2561.93   2
   1   3  -2 22379.7 1022.41  22
  -1   3   2 25004.2 1110.95  21
  -1  -3   2 25817.7 948.657   9
  -1  -3   2 28007.0 1904.69   7
  -1   3   2 24798.0 2453.22   5
   1   3  -2 25202.3 2303.85   1
   1   3  -2 24788.0 1205.74  21
   1  -3  -2 21091.7 955.858  12
   1  -3  -2 22442.9 2026.26   6
  -1  -3   2 25931.9 1186.63  10
  -1   3   2 24830.1 1215.25  36
   1  -3  -2 24864.0 1248.50  30
  -1   3   2 25485.6 1271.24  32
   1  -3  -2 24685.1 1212.81  34
   1   3  -1 4841.91 500.054  21
  -1  -3   1 4348.53 458.443  10
  -1  -3   1 4488.15 442.714   8
  -1  -3   1 6318.37 1155.74   5
  -1  -3   1 5337.06 451.459   9
   1   3  -1 3871.92 860.107   1
   1  -3  -1 5070.58 1136.86   2
  -1   3   1 4230.44 1027.04   5
   1   3  -1 5157.64 475.909  22
  -1   3   1 4267.53 446.395  21
  -1   3   1 5007.14 532.664  36
   1  -3  -1 4981.81 561.048  30
  -1   3   1 5109.92 577.779  32
   1  -3  -1 4765.42 513.394  34
   1  -3   0 65067.8 1777.80  15
   1   3   0 74599.8 2085.98  21
  -1  -3   0 75090.1 2075.97  10
   1  -3   0 75563.8 4293.90   2
   1   3   0 71338.7 1971.03  22
  -1  -3   0 78829.1 1898.21   8
  -1   3   0 69250.3 1937.82  21
  -1   3   0 73885.9 4034.72   5
   1   3   0 76792.7 3856.96   1
  -1  -3   0 72624.6 3918.19   5
  -1   3   0 74552.4 2188.65  32
   1  -3   0 72110.7 2099.39  30
   1  -3   0 69071.5 2118.36  34
   1   3   1 322778. 5481.43  21
  -1   3  -1 296991. 5323.39  21
  -1   3  -1 315955. 9007.10   5
   1  -3   1 322212. 9527.37   2
  -1  -3  -1 330477. 9038.57   6
  -1   3  -1 330106. 5645.10  19
   1   3   1 298448. 5174.71  18
   1  -3   1 314276. 9252.72   5
  -1  -3  -1 320124. 5311.50  15
   1   3   1 309692. 5433.90  22
   1   3   1 332433. 8546.20   1
  -1  -3  -1 314282. 8591.01   5
   1  -3   1 316128. 5578.40  35
   1   3   1 315889. 5423.35  32
   1  -3   1 303424. 5539.69  34
  -1   3  -2 20903.4 1178.39  19
   1  -3   2 18572.4 2169.61   5
  -1  -3  -2 20540.7 1016.60  15
  -1  -3  -2 20137.8 1900.13   5
   1   3   2 21193.0 1907.52   1
   1  -3   2 20454.3 2329.43   2
   1   3   2 20835.4 1079.13  21
   1   3   2 20427.9 1005.93  24
  -1   3  -2 18619.6 1001.89  21
  -1  -3  -2 19733.8 2127.78   6
   1  -3   2 19339.1 1116.83  34
  -1  -3  -2 21965.9 1148.54  30
   1   3   2 21092.8 1106.02  32
   1  -3   3 34061.4 2971.31   5
  -1  -3  -3 37855.2 1488.68  15
   1   3   3 32182.5 2282.89   1
   1   3   3 34486.8 1458.95  24
  -1   3  -3 38525.3 1721.16  19
  -1   3  -3 31594.6 2787.51   1
  -1  -3  -3 32467.2 2357.02   5
  -1  -3  -3 36562.0 1476.53  12
  -1  -3  -3 33423.8 2993.11   6
   1   3   3 38118.3 1519.03  21
   1  -3   3 35003.0 3088.76   2
   1  -3   3 34629.3 1486.15  34
   1  -3   3 36340.7 1481.27  29
   1   3   3 38804.9 1582.37  32
  -1  -3  -3 35744.0 1561.33  30
   1   3   4 36531.3 1630.95  24
   1   3   4 29240.5 2092.30   1
  -1   3  -4 36685.1 1721.12  19
  -1   3  -4 26059.5 2677.16   2
   1  -3   4 27081.8 2771.79   5
  -1  -3  -4 36042.2 1688.90  28
  -1  -3  -4 36278.7 1585.06  12
  -1   3  -4 28055.9 2691.86   1
   1   3   4 36540.0 1527.82  21
   1  -3   4 34619.3 1583.50  33
  -1   3  -4 29730.1 1454.43  36
  -1  -3  -4 38117.8 1660.71  30
   1  -3   4 35063.9 1531.30  29
   1   3   4 35991.5 1584.72  32
   1  -3   4 31767.2 1468.59  34
  -1   3  -5 5247.63 1220.12   2
  -1  -3  -5 9048.46 877.986  28
   1  -3   5 4975.75 1327.67   5
   1   3   5 9309.84 856.879  24
  -1   3  -5 7924.85 800.587  27
   1  -3   5 7643.27 761.222  33
   1  -3   5 8104.76 771.656  29
  -1  -3  -5 9443.46 855.449  30
   1  -3   5 7104.36 699.845  34
   1   3   5 8235.61 773.878  32
  -1   3  -6 7017.93 819.391  27
   1   3   6 7267.96 818.116  24
  -1  -3  -6 8148.34 899.568  28
  -1  -3  -6 8124.42 842.595  30
   1  -3   6 5873.63 707.483  33
   1  -3   6 7481.79 823.838  29
   1   3   7 49999.2 2339.25  24
  -1  -3  -7 48611.6 2378.50  20
  -1  -3  -7 51360.9 2442.79  28
  -1   3  -7 51357.1 2419.46  27
   1  -3   7 51498.6 2307.82  29
   1  -3   7 43577.2 2050.72  33
  -1  -3  -7 51777.9 2286.46  30
   1   3   8 8605.91 1014.76  24
  -1  -3  -8 9541.65 1107.30  28
  -1  -3  -8 8345.34 1056.17  20
  -1   3  -8 8391.19 1053.34  27
  -1  -3  -8 9629.52 1019.53  30
   1  -3   8 8557.00 994.782  29
  -1  -3  -9 6363.39 938.669  28
   1  -3   9 6306.84 895.669  29
  -1  -3  -9 6302.75 972.929  20
  -1   3  -9 5952.11 914.869  27
   1   3   9 6066.36 929.613  24
  -1   3 -10 6342.00 1010.52  27
  -1  -3 -10 6065.48 1032.33  28
   1   3  10 8053.24 1104.77  24
  -1  -3 -10 5826.65 953.968  20
  -1   3 -10 7366.70 1157.52  19
   1  -3  10 8079.33 1118.15  29
  -1  -3 -11 13347.0 1560.78  20
  -1   3 -11 17712.4 1908.35  19
  -1   3 -11 20484.2 1969.26  27
   1   3  11 19266.6 1784.96  24
   1  -3  11 18050.7 1714.08  29
   1  -3  12 89458.6 4134.29  29
   1   3  12 97534.5 4115.33  18
  -1   3 -12 88322.7 4472.23  19
  -1   3 -12 90075.3 4406.70  27
  -1  -3 -12 88392.2 3729.77  67
   1  -3  12 95082.4 3376.27  68
   1   3  12 88653.3 3427.35  66
  -1   3 -12 88962.1 3645.99  67
  -1   3 -12 90564.0 3801.98  59
  -1   3 -12 94337.8 3821.72  52
   1  -3  12 89507.0 3343.19  49
   1  -3  12 84116.3 3183.49  45
   1   3  12 92045.9 3306.70  57
  -1  -3 -12 85183.6 3509.89  53
   1  -3  13 3907.77 838.197  29
  -1  -3 -13 3421.61 770.175  38
  -1   3 -13 3335.23 843.100  27
  -1   3 -13 3419.22 858.325  19
   1   3  13 3064.27 726.518  18
  -1  -3 -13 3124.75 933.503  27
   1   3  13 3759.12 674.343  66
  -1  -3 -13 4239.89 793.234  67
   1  -3  13 3606.79 622.285  68
  -1   3 -13 4629.87 817.679  59
  -1   3 -13 3024.40 610.313  67
   1   3  13 4220.26 676.147  45
  -1   3 -13 3906.10 762.474  52
   1  -3  13 3455.20 592.409  49
   1  -3  13 3575.65 625.806  45
   1   3  13 3550.58 631.816  57
  -1  -3 -14 3856.87 846.458  38
  -1  -3 -14 3864.36 662.367  67
  -1   3 -14 3044.52 627.051  59
  -1   3 -14 4624.39 795.755  67
   1  -3  14 3989.33 670.852  68
   1  -3  14 3749.55 661.267  49
   1   3  14 3337.15 625.193  45
   1   3  14 3473.41 579.692  57
   1  -3  14 2942.79 538.603  45
  -1  -3 -15 18786.4 1644.04  38
  -1   3 -15 21720.1 1612.47  67
  -1  -3 -15 20579.0 1653.47  67
  -1   3 -15 19910.9 1577.64  59
   1  -3  15 23341.1 1509.91  68
   1   3  15 20844.2 1431.12  57
   1   3  15 21074.6 1407.15  45
   1  -3  15 21406.4 1458.08  45
  -1  -3 -16 4253.91 726.268  38
  -1   3 -16 5144.72 712.358  67
  -1  -3 -16 4855.34 758.303  67
  -1   3 -16 3808.39 655.435  59
   1  -3  16 4693.75 640.083  68
   1  -3  16 4830.01 644.499  45
   1   3  16 5167.28 693.153  57
   1   3  16 4203.47 603.651  45
  -1  -3 -17 1769.69 445.470  38
  -1   3 -17 1251.99 307.997  59
  -1  -3 -17 2535.96 548.463  67
   1  -3  17 1887.34 391.003  68
  -1   3 -17 1113.92 301.441  67
   1   3  17 1819.00 347.981  45
   1  -3  17 2487.87 432.076  45
   1   3  17 1755.85 342.606  57
  -1  -3 -18 16552.5 1049.17  67
  -1   3 -18 16844.4 1000.25  67
   1  -3  18 18664.5 984.552  68
   1   3  18 14889.5 857.527  57
   1  -3  18 15743.2 868.425  45
   1   4 -18 791.533 233.811  67
  -1  -4  18 738.260 205.204  68
  -1   4  18 569.458 183.446  57
   1  -4 -17 9218.43 876.211  38
   1  -4 -17 11303.3 958.312  70
  -1  -4  17 13568.0 936.024  68
   1   4 -17 12574.2 985.811  67
   1  -4 -17 7875.19 738.452  67
  -1   4  17 12870.6 909.981  57
   1  -4 -16 2099.86 506.244  38
  -1  -4  16 2394.63 437.661  72
  -1   4  16 2290.33 453.085  66
   1  -4 -16 2393.29 550.495  70
  -1  -4  16 2916.13 521.681  68
   1  -4 -16 1681.92 347.321  67
   1   4 -16 2086.83 443.190  67
  -1  -4  16 1847.14 409.018  49
  -1   4  16 3030.80 522.316  57
   1  -4 -15 23890.0 1785.79  38
  -1   4  15 26595.7 1608.70  66
   1   4 -15 29047.9 1767.27  67
  -1  -4  15 30620.3 1723.52  68
   1  -4 -15 28074.7 1873.25  70
  -1  -4  15 27596.3 1609.91  49
  -1   4  15 27854.0 1634.99  57
   1  -4 -14 6838.77 1010.44  38
   1  -4 -14 7087.49 988.271  70
   1  -4 -14 4897.04 821.833  67
  -1  -4  14 5789.41 801.123  68
   1   4 -14 6824.40 920.742  67
  -1   4  14 6268.87 846.893  66
  -1  -4  14 6470.21 830.066  49
   1   4 -14 4992.73 688.578  51
  -1   4  14 7088.83 841.067  57
   1  -4 -13 1940.52 584.028  38
   1  -4 -13 389.990 500.033  27
  -1  -4  13 1315.34 533.816  29
  -1  -4  13 2417.61 547.602  68
   1  -4 -13 1475.75 484.152  70
   1  -4 -13 1070.82 421.130  67
   1   4 -13 2142.81 561.248  67
  -1   4  13 1760.17 478.511  71
  -1   4  13 1153.82 364.807  66
  -1  -4  13 1808.34 450.831  49
   1  -4 -12 218.308 348.855  30
   1   4 -12 20.2158 293.802  21
   1  -4 -12 233.372 416.268  27
   1   4 -12-542.986 418.011  19
  -1   4  12 907.211 388.599  24
  -1  -4  12 463.153 416.536  29
   1  -4 -12-26.6338 268.940  67
   1  -4 -12 407.118 273.910  70
   1   4 -12-221.050 405.870  67
  -1  -4  12 325.569 273.720  68
  -1   4  12-288.157 317.671  66
  -1   4  12-209.536 342.284  71
   1  -4 -12 263.206 282.789  53
  -1   4  12 37.9312 184.504  42
  -1  -4  12 546.961 349.355  49
   1  -4 -11-42.4343 372.356  30
  -1   4  11 185.345 320.009  24
  -1  -4  11 476.450 443.039  29
   1   4 -11 366.503 302.478  19
   1   4 -11 940.298 438.759  21
   1   4 -11 458.327 286.185  70
   1  -4 -11 348.514 400.931  70
  -1  -4  11 774.913 297.199  68
   1   4 -11 491.496 389.828  67
  -1   4  11 554.198 390.543  71
   1  -4 -11 689.285 408.439  53
  -1   4  11 351.797 172.534  42
  -1  -4  10 1124.10 430.517  29
  -1   4  10 582.259 308.326  24
   1   4 -10 1308.30 506.692  19
   1  -4 -10 1163.38 517.743  30
  -1   4  10 1339.30 430.577  32
  -1  -4  10 1011.28 446.484  33
   1   4  -9 8945.06 1227.43  19
  -1   4   9 8899.41 1157.80  24
  -1  -4   9 9338.01 1126.93  33
   1  -4  -9 9657.76 1191.01  30
  -1   4   9 10032.3 1176.13  32
  -1  -4   9 9632.58 1178.91  29
   1   4  -8 4873.17 770.591  21
   1  -4  -8 3091.86 626.839  28
   1   4  -8 4716.70 845.218  19
  -1  -4   8 3585.54 673.850  26
  -1   4   8 3727.05 740.746  24
   1  -4  -8 3420.36 721.269  30
  -1   4   8 4523.26 754.893  32
  -1  -4   8 4661.77 780.023  33
   1  -4  -7 1670.49 468.035  28
  -1   4   7 1798.07 512.399  24
   1   4  -7 1520.03 529.964  19
   1   4  -7 1492.86 467.064  21
  -1  -4   7 1161.13 369.768  26
   1  -4  -7 916.356 279.514  30
  -1  -4   7 1443.92 419.962  33
  -1   4   7 1976.56 420.665  32
   1   4  -6 2857.78 568.905  21
   1  -4  -6 3540.93 644.811  28
   1   4  -6 3084.23 635.577  19
  -1  -4   6 3330.31 589.061  26
  -1  -4   6 2943.75 581.475  33
   1  -4  -6 2737.82 533.486  30
   1  -4  -6 3267.91 541.464  34
  -1   4   6 3025.19 546.161  32
   1  -4  -5 11542.2 1028.57  28
   1   4  -5 12856.5 1063.31  21
   1   4  -5 10758.0 868.250  22
  -1  -4   5 12037.8 1056.38  26
  -1   4   5 12089.2 1077.65  32
   1  -4  -5 12462.4 1027.03  34
  -1  -4   5 13374.9 1086.14  33
   1  -4  -5 11928.8 1082.55  30
  -1  -4   4 8003.89 816.138  26
   1   4  -4 8674.39 836.421  21
   1   4  -4 6222.02 625.372  22
   1  -4  -4 6586.59 759.756  28
  -1   4   4 8525.12 799.568  21
  -1   4   4 8126.65 843.072  32
  -1  -4   4 8144.11 827.783  33
   1  -4  -4 8716.29 850.853  34
   1  -4  -4 8121.32 866.920  30
  -1   4   3 16561.0 1070.29  21
   1   4  -3 13510.4 897.924  22
  -1  -4   3 11558.9 1826.91   2
   1   4  -3 15100.3 1069.29  21
  -1  -4   3 16432.6 1104.19  26
   1  -4  -3 15399.4 961.798  12
   1  -4  -3 13104.1 976.662  28
   1  -4  -3 17375.5 1171.75  34
  -1   4   3 16288.7 1136.86  36
  -1   4   3 17091.8 1178.42  32
  -1  -4   3 15253.1 1080.63  33
   1  -4  -3 17224.1 1212.61  30
   1   4  -2 1024.37 267.279  22
   1  -4  -2 1844.17 806.261   6
  -1   4   2 1345.00 318.305  21
  -1  -4   2 1107.87 270.579  26
  -1  -4   2 1148.16 453.170   7
   1   4  -2 1332.53 314.845  21
   1  -4  -2 1146.29 225.765  12
   1  -4  -2 1219.02 309.019  35
  -1  -4   2 972.679 301.168  33
   1  -4  -2 1441.34 344.319  34
  -1   4   2 1212.88 357.012  32
  -1   4   2 1601.71 342.285  36
   1  -4  -2 1005.52 320.422  30
   1   4  -1 9355.38 751.155  22
  -1   4   1 10162.0 800.999  21
  -1  -4   1 9895.17 750.593  26
   1   4  -1 12433.7 909.487  21
  -1  -4   1 12247.0 904.745  34
   1  -4  -1 10369.8 857.573  34
  -1   4   1 11905.3 934.391  32
   1  -4  -1 10979.6 919.249  30
   1  -4  -1 10346.7 855.056  35
  -1  -4   1 11731.4 895.987  33
  -1   4   1 11944.9 921.803  36
   1   4   0 3573.07 493.712  21
   1  -4   0 3663.78 487.679  15
   1   4   0 3370.33 1001.93   1
  -1   4   0 3412.57 459.378  21
   1   4   0 3475.90 499.896  22
  -1  -4   0 3815.74 465.235   8
  -1  -4   0 2529.76 896.639   5
   1   4   0 3494.09 445.252  32
  -1   4   0 3952.63 552.374  32
   1  -4   0 3749.47 527.716  34
  -1  -4   0 3928.89 507.532  33
  -1   4   0 3635.32 515.994  36
   1  -4   0 4135.56 543.026  35
   1  -4   0 4339.25 577.315  30
  -1  -4   0 4333.51 520.667  34
   1   4   1 571.393 239.989  21
  -1   4  -1 242.459 150.546  21
  -1  -4  -1 433.155 160.316   8
   1  -4   1 453.595 201.310  15
  -1  -4  -1 458.577 388.664   5
  -1  -4  -1 1311.29 316.352  15
   1   4   1 478.641 275.348   1
   1   4   1 426.334 163.530  18
   1  -4   1 164.429 121.427  17
   1  -4   1 670.527 305.685  34
   1  -4   1 11.1673 170.036  30
  -1  -4  -1 775.984 241.993  33
  -1  -4  -1 430.309 237.861  30
   1   4   1 347.532 179.617  32
  -1   4  -1 164.303 173.786  36
   1  -4   1 229.948 165.741  35
  -1  -4  -1 495.982 207.104  34
  -1   4  -1 634.442 289.268  32
  -1   4  -2-82.5652 194.245  19
   1   4   2-529.155 582.752   1
   1  -4   2 80.3929 113.299  17
  -1  -4  -2-90.8895 332.814   5
   1  -4   2-14.3726 145.684  15
  -1  -4  -2 88.9111 217.073  15
  -1   4  -2-117.189 178.489  21
   1   4   2-50.9899 136.459  18
   1   4   2-56.0566 148.438  21
   1   4   2-66.0620 100.826  24
  -1   4  -2 22.1323 124.249  32
   1   4   2-170.743 198.747  32
  -1  -4  -2 294.653 211.023  34
  -1   4  -2 175.471 195.288  36
   1  -4   2 40.8452 117.362  29
   1  -4   2-231.403 218.032  30
   1  -4   2 246.628 193.800  34
  -1  -4  -2 290.001 259.109  30
  -1  -4  -3 2379.04 456.088  12
  -1  -4  -3 1401.73 593.787   5
  -1  -4  -3 2760.58 467.370  15
  -1   4  -3 2748.58 603.001  21
   1   4   3 2894.77 481.593  21
   1   4   3 2058.02 734.642   1
   1   4   3 2606.88 421.298  24
  -1   4  -3 2877.74 717.905  19
  -1  -4  -3 1755.88 402.980  30
   1  -4   3 3194.90 715.064  34
   1   4   3 2971.75 499.299  32
   1  -4   3 3288.87 522.721  29
  -1   4  -3 2654.38 619.389  36
  -1  -4  -3 2056.36 371.757  34
  -1   4  -4 3332.41 587.541  19
   1   4   4 3203.54 515.047  21
  -1   4  -4 3805.05 574.494  21
   1   4   4 3517.49 530.210  24
  -1  -4  -4 3725.13 570.409  12
   1   4   4 4117.60 596.803  32
  -1   4  -4 3019.64 503.481  36
   1  -4   4 3284.25 490.624  29
  -1  -4  -4 3758.00 616.676  30
  -1  -4  -4 3707.57 516.133  34
   1  -4   4 3360.60 548.214  34
   1   4   5 145474. 4018.75  24
  -1  -4  -5 149131. 4213.23  28
  -1   4  -5 145924. 4327.99  19
  -1  -4  -5 140032. 3944.20  12
   1   4   5 151602. 4026.03  32
   1  -4   5 145002. 3968.21  29
   1  -4   5 134316. 3788.16  34
  -1  -4  -5 152249. 4138.41  30
  -1  -4  -6 1245.80 449.541  28
   1   4   6 540.774 284.652  24
  -1   4  -6 1043.73 395.732  19
   1  -4   6 825.794 305.063  34
  -1  -4  -6 1752.90 481.117  30
   1  -4   6 832.939 357.554  29
  -1  -4  -7 33572.4 2108.70  28
  -1   4  -7 33194.2 2151.86  19
   1   4   7 33007.2 2005.93  24
  -1  -4  -7 33364.9 1974.77  30
   1  -4   7 33326.0 1973.32  29
  -1  -4  -8 13577.1 1387.27  28
  -1  -4  -8 14314.0 1433.77  20
  -1   4  -8 14234.9 1477.75  19
   1   4   8 14563.5 1409.88  24
   1  -4   8 13331.4 1318.37  29
  -1  -4  -8 13645.1 1290.31  30
  -1   4  -9 0.97583 326.315  19
   1   4   9 524.895 275.679  24
  -1  -4  -9-48.1587 312.282  20
  -1  -4  -9-140.458 267.467  28
  -1  -4  -9-95.9767 220.438  30
   1  -4   9 166.324 258.199  29
  -1  -4 -10 32617.1 2431.45  28
  -1   4 -10 32993.0 2521.57  19
   1   4  10 33123.6 2359.38  24
   1  -4  10 31727.1 2238.34  29
   1  -4  11 62189.6 3330.28  29
   1   4  11 65818.8 3290.19  18
   1   4  11 63615.1 3419.50  24
  -1   4 -11 58847.5 3572.88  19
   1  -4  11 60253.7 2641.56  68
  -1  -4 -11 52550.2 2783.75  70
  -1   4 -11 55518.7 2925.33  59
  -1   4 -11 55376.3 2744.73  67
  -1  -4 -11 59544.5 2877.74  53
   1   4  11 59089.5 2641.29  57
   1   4  11 55247.4 2451.31  42
   1  -4  11 54900.8 2507.28  49
   1  -4  12 923.182 519.389  29
  -1   4 -12 548.196 392.331  19
   1   4  12 597.816 363.663  18
  -1  -4 -12 852.354 459.589  70
   1  -4  12 400.717 297.506  72
   1  -4  12 1658.21 519.630  68
  -1   4 -12 1088.59 397.766  59
  -1   4 -12 930.975 400.101  67
  -1  -4 -12 828.149 419.585  53
   1   4  12 982.363 327.091  42
   1   4  12 791.243 325.120  57
   1  -4  12 546.324 276.409  49
   1  -4  13 23261.8 2099.39  29
  -1  -4 -13 28447.9 2083.77  38
  -1  -4 -13 22383.6 2343.00  27
   1  -4  13 28878.2 1743.86  68
  -1   4 -13 27817.6 1924.94  67
   1  -4  13 26814.9 1777.63  72
  -1   4 -13 25969.1 1932.11  59
  -1  -4 -13 26363.4 1971.96  67
  -1  -4 -13 24773.0 1856.39  70
   1   4  13 25482.5 1583.05  42
   1  -4  13 27578.1 1761.24  49
  -1  -4 -13 27311.1 1909.83  53
   1   4  13 29503.9 1776.01  57
  -1  -4 -14 35043.7 2257.67  38
  -1  -4 -14 29045.1 2031.40  67
   1  -4  14 33970.9 1862.83  68
  -1   4 -14 32879.3 2001.54  67
   1  -4  14 27922.3 1726.92  72
  -1   4 -14 30566.3 2029.67  59
   1   4  14 33953.5 1848.55  57
   1  -4  14 31607.0 1803.51  49
  -1  -4 -15 4477.91 741.579  38
  -1   4 -15 6818.37 902.338  59
  -1   4 -15 5616.92 761.994  67
   1  -4  15 5981.51 723.096  68
  -1  -4 -15 6247.56 911.758  67
   1   4  15 5494.14 705.080  57
   1  -4  15 5615.75 690.694  45
  -1   4 -16 326.976 260.463  59
  -1   4 -16 263.103 250.382  67
   1  -4  16-235.294 227.233  68
  -1  -4 -16 398.752 356.538  67
   1   4  16 163.751 237.680  57
  -1  -4 -17 8380.63 864.690  38
  -1   4 -17 7933.48 728.329  67
  -1  -4 -17 6527.44 728.452  67
   1  -4  17 8166.19 722.509  68
  -1   4 -17 6115.74 612.024  51
   1   4  17 7839.23 678.154  57
   1  -5 -17 2774.27 422.047  38
  -1  -5  17 3679.34 446.853  68
  -1  -5  17 3281.52 390.782  72
   1   5 -17 4229.89 499.328  67
   1  -5 -17 3104.65 474.810  70
  -1   5  17 4154.88 475.069  57
   1  -5 -16 6050.05 750.942  38
  -1  -5  16 7511.57 763.474  68
   1   5 -16 7013.56 760.364  67
  -1  -5  16 7074.36 708.629  72
   1  -5 -16 5169.04 680.384  70
  -1   5  16 6889.99 699.829  57
  -1  -5  16 6369.96 672.745  49
   1  -5 -15 79.3283 208.627  38
  -1  -5  15 332.053 238.505  72
   1  -5 -15 43.7604 244.629  70
  -1  -5  15 153.656 190.978  68
   1   5 -15 290.429 285.966  67
   1   5 -15-4.37630 230.876  51
  -1  -5  15 285.025 267.575  49
  -1   5  15-150.605 201.016  57
   1  -5 -14 3219.16 701.181  38
   1  -5 -14 4262.42 786.434  70
  -1  -5  14 4813.04 674.711  68
   1   5 -14 4645.30 744.670  67
  -1   5  14 3376.19 538.504  42
   1   5 -14 3336.48 554.477  51
  -1  -5  14 4748.36 687.321  49
  -1  -5  14 4505.96 642.991  50
  -1   5  14 3697.26 583.781  57
   1  -5 -13 22930.1 1780.68  70
   1   5 -13 25584.6 1761.29  67
  -1  -5  13 26256.2 1725.63  68
  -1   5  13 24710.4 1675.02  71
  -1   5  13 22969.3 1504.45  42
  -1  -5  13 24124.3 1610.54  49
   1  -5 -13 23749.8 1752.71  53
   1   5 -13 22777.7 1603.03  51
   1  -5 -12 7017.35 1152.60  30
  -1  -5  12 7496.81 1155.99  29
  -1   5  12 9383.10 1073.92  71
   1   5 -12 8793.31 1057.96  67
   1  -5 -12 9716.18 1188.41  70
  -1  -5  12 9993.26 1088.20  68
  -1   5  12 9035.65 941.383  42
   1   5 -12 7562.94 991.385  51
  -1  -5  12 10307.3 1064.53  49
   1  -5 -12 8133.93 1055.31  53
  -1  -5  11 37989.8 2508.59  33
   1  -5 -11 40023.7 2804.65  30
  -1  -5  11 46256.8 2903.40  29
   1   5 -11 42886.9 2853.75  21
  -1   5  11 42385.0 2855.69  24
  -1   5  11 44292.5 2311.12  71
  -1  -5  11 47728.4 2339.92  68
   1   5 -11 44759.7 2414.38  67
   1  -5 -11 45667.5 2584.38  70
  -1   5  11 47081.2 2261.11  42
   1   5 -11 43350.9 2353.97  51
  -1  -5  11 45734.0 2310.29  49
   1  -5 -11 45472.0 2498.80  53
  -1   5  10 55824.5 3071.15  32
   1  -5 -10 56172.5 3233.39  30
  -1  -5  10 55167.4 3046.82  29
  -1  -5  10 51242.7 2913.98  33
   1   5 -10 58619.3 3199.10  21
  -1   5  10 54713.9 3189.14  24
  -1   5  10 48017.9 2401.83  71
  -1  -5  10 49601.0 2409.64  68
   1  -5 -10 51874.5 2762.62  70
   1   5 -10 52442.6 2622.88  67
   1   5 -10 48384.5 2495.14  51
  -1  -5  10 52558.0 2474.98  49
   1  -5 -10 54944.1 2724.06  53
  -1   5  10 51404.5 2389.35  42
  -1   5   9 1982.06 583.200  24
   1  -5  -9 1489.51 452.449  28
   1   5  -9 1700.88 556.986  21
  -1  -5   9 2033.53 567.132  29
  -1  -5   9 2296.72 637.962  33
   1  -5  -9 2043.05 678.998  30
  -1  -5   9 2896.70 700.016  34
  -1   5   9 2785.14 698.849  32
  -1   5   8 981.167 399.474  24
  -1  -5   8 1188.83 461.632  29
   1   5  -8 578.103 282.228  21
   1  -5  -8 666.798 257.061  28
  -1  -5   8 1644.32 520.122  33
  -1   5   8 1566.59 519.841  32
   1  -5  -8 759.796 376.730  30
   1  -5  -7 17812.0 1602.40  28
  -1   5   7 20937.0 1683.42  24
   1   5  -7 23008.1 1766.77  21
  -1   5   7 23005.0 1720.76  32
  -1  -5   7 23135.8 1702.79  33
   1  -5  -7 24637.2 1865.18  30
  -1  -5   7 22877.9 1644.54  29
   1   5  -6 1502.40 445.179  21
   1  -5  -6 1015.03 392.303  28
  -1  -5   6 799.028 288.418  29
  -1   5   6 471.668 263.820  24
   1  -5  -6 1715.80 430.508  34
  -1  -5   6 1157.33 409.824  33
  -1   5   6 853.853 258.838  32
   1  -5  -6 920.513 465.254  30
   1   5  -5 7837.53 925.440  21
  -1   5   5 6509.31 869.100  24
   1  -5  -5 5817.01 817.919  28
  -1   5   5 7650.62 942.363  32
  -1  -5   5 7073.39 902.580  33
   1  -5  -5 7267.52 919.343  34
   1  -5  -5 6658.36 881.934  30
  -1   5   4 532.912 272.137  21
   1  -5  -4 52.9096 188.859  28
   1   5  -4 877.488 357.046  21
  -1   5   4 460.063 215.626  32
  -1  -5   4-53.8608 248.609  33
   1  -5  -4 575.728 282.766  30
   1  -5  -4 292.893 277.709  34
   1   5  -3-91.3518 179.038  21
  -1   5   3 269.741 265.758  21
   1  -5  -3 196.071 161.492  28
  -1  -5   3 216.290 274.995  33
   1  -5  -3 189.839 304.434  34
  -1   5   3-116.562 235.019  32
  -1  -5   3-357.494 256.395  34
   1  -5  -3 223.157 240.873  30
   1   5  -2 102590. 3171.15  21
  -1   5   2 99420.9 3041.63  21
   1  -5  -2 99010.1 3222.34  34
   1  -5  -2 91408.5 3029.38  35
  -1   5   2 100550. 3312.91  32
  -1   5   2 96876.9 3229.19  36
  -1  -5   2 96326.6 3171.06  33
   1  -5  -2 100198. 3311.25  30
  -1  -5   2 94219.0 3066.52  34
  -1   5   1 32476.5 1623.60  21
   1   5  -1 34160.6 1728.18  21
  -1   5   1 32305.6 1776.65  36
  -1   5   1 31541.7 1731.37  32
  -1  -5   1 31983.8 1692.25  33
  -1  -5   1 32396.4 1675.08  34
   1  -5  -1 31050.0 1727.63  30
   1  -5  -1 29927.9 1615.40  35
   1  -5  -1 30190.9 1687.09  34
   1   5   0 4456.02 613.527  21
  -1   5   0 4047.32 581.134  21
  -1  -5   0 4320.58 616.453  15
   1  -5   0 3415.71 556.505  15
  -1  -5   0 5011.36 667.635  34
  -1  -5   0 4253.11 628.748  30
   1  -5   0 4553.81 650.356  35
  -1   5   0 4477.76 672.103  36
  -1   5   0 4609.51 635.305  32
  -1  -5   0 4262.80 612.394  33
   1  -5   0 4290.26 667.859  30
   1  -5   0 3023.64 545.458  34
  -1   5  -1 291.688 199.261  21
   1   5   1-17.8019 206.840  21
   1  -5   1 66.8077 166.684  15
  -1  -5  -1 109.608 114.352   8
  -1  -5  -1 256.076 240.045  15
  -1  -5  -1 252.852 318.822  34
   1   5   1 189.150 194.889  32
  -1   5  -1 124.828 166.103  32
  -1  -5  -1 19.2300 212.906  30
   1  -5   1-390.443 329.762  35
  -1   5  -1-50.0504 282.205  36
   1  -5   1 494.986 223.023  34
   1  -5   1-89.7400 231.905  30
  -1   5  -2 2939.56 510.405  21
   1   5   2 2169.18 390.661  18
   1   5   2 2929.09 534.421  21
  -1  -5  -2 2508.76 516.504  15
   1   5   2 2477.14 471.955  32
   1  -5   2 2455.48 546.581  34
  -1   5  -2 2770.23 551.208  36
  -1  -5  -2 2697.47 557.082  30
   1  -5   2 1892.37 463.186  30
  -1  -5  -2 2642.22 498.663  34
  -1  -5  -2 2706.84 485.344  35
   1  -5   2 2753.16 517.712  35
   1   5   3 1424.66 403.859  21
  -1   5  -3 1566.04 417.449  21
  -1  -5  -3 1999.68 467.941  12
   1   5   3 2274.85 437.518  18
   1  -5   3 1327.33 397.154  30
   1   5   3 2065.61 475.347  32
   1  -5   3 1182.60 403.024  35
  -1   5  -3 1811.18 443.685  36
  -1  -5  -3 2018.15 478.065  30
  -1  -5  -3 1656.12 451.193  34
   1  -5   3 1407.89 422.381  34
  -1   5  -4 9239.85 1045.45  19
   1   5   4 10232.8 994.665  21
  -1   5  -4 9158.60 969.526  21
   1   5   4 8391.79 883.219  24
  -1  -5  -4 9867.01 976.095  12
   1   5   4 10862.0 1051.63  32
  -1  -5  -4 9620.51 1025.46  30
  -1  -5  -4 9064.47 919.336  34
   1  -5   4 8437.63 872.479  29
   1  -5   4 8575.70 961.441  34
  -1   5  -4 7993.71 885.368  36
  -1  -5  -5-58.0160 260.230  28
  -1   5  -5 158.725 338.992  19
  -1  -5  -5 763.899 363.414  12
   1   5   5 131.164 181.517  21
   1   5   5 226.030 177.559  24
  -1   5  -5 369.470 285.826  21
   1  -5   5 296.099 300.019  29
   1   5   5 505.115 301.451  32
   1  -5   5 492.887 274.310  34
  -1  -5  -5 240.570 239.754  30
  -1   5  -6 102.389 267.427  21
  -1  -5  -6-250.532 284.662  28
  -1   5  -6-71.9527 275.429  19
   1   5   6 11.2573 167.700  24
   1  -5   6 19.2317 164.251  29
   1  -5   6-29.1316 252.868  34
  -1  -5  -6 172.063 267.434  30
  -1   5  -7 6314.43 1035.77  19
  -1   5  -7 6227.67 872.379  21
  -1  -5  -7 6676.60 986.901  28
   1   5   7 6446.00 926.572  24
  -1  -5  -7 6930.65 986.668  30
   1  -5   7 6416.88 918.854  29
   1  -5   7 5561.65 781.995  34
   1   5   8 12799.2 1382.96  24
  -1  -5  -8 10548.8 1271.91  20
  -1   5  -8 13072.6 1385.32  21
  -1   5  -8 12703.0 1498.54  19
  -1  -5  -8 11923.4 1431.30  28
  -1  -5  -8 10596.8 1299.91  30
   1  -5   8 13942.4 1402.13  29
  -1   5  -9 52038.4 2908.45  21
  -1   5  -9 50532.3 3139.39  19
  -1  -5  -9 47992.6 2986.89  28
   1   5   9 49056.3 2879.57  24
   1  -5   9 47707.3 2812.25  29
  -1  -5  -9 46210.4 2760.75  30
   1  -5   9 46063.3 2611.30  35
  -1   5 -10 9772.37 1118.86  39
   1   5  10 10385.4 1054.28  41
   1  -5  10 12858.6 1486.02  29
  -1   5 -10 14436.0 1712.67  19
   1   5  10 14378.5 1523.38  18
  -1   5 -10 13689.2 1535.84  21
  -1  -5 -10 11812.0 1561.34  28
  -1  -5 -10 12266.6 1331.02  70
  -1   5 -10 10369.6 1123.17  67
   1  -5  10 12274.2 1224.01  72
   1   5  10 12967.4 1222.26  74
   1  -5  10 12600.5 1213.23  68
  -1   5 -10 12866.6 1380.87  59
   1  -5  10 12351.6 1209.96  50
   1   5  10 12905.1 1223.94  57
  -1  -5 -10 14360.9 1388.38  53
   1  -5  10 11839.2 1156.19  49
   1   5  10 12273.6 1145.43  42
   1  -5  11 4510.56 925.662  29
   1   5  11 3917.55 810.101  18
  -1   5 -11 5135.07 1031.94  21
  -1   5 -11 4264.11 978.816  19
  -1   5 -11 3586.83 761.161  59
   1  -5  11 4721.36 728.370  68
  -1   5 -11 3423.97 676.402  67
  -1  -5 -11 3458.95 750.525  70
   1  -5  11 4834.14 795.860  72
   1   5  11 4511.62 685.721  42
   1  -5  11 4352.21 679.772  49
  -1  -5 -11 4911.06 842.064  53
   1   5  11 4493.80 738.131  57
   1  -5  11 3272.26 625.767  50
   1  -5  12 10697.4 1441.55  29
  -1   5 -12 12385.0 1320.53  59
  -1   5 -12 12008.0 1204.82  67
  -1  -5 -12 10944.1 1254.59  70
   1  -5  12 12559.1 1233.49  72
   1  -5  12 13049.7 1192.26  68
   1  -5  12 11227.4 1151.06  50
   1  -5  12 11894.5 1146.46  49
   1   5  12 12885.2 1133.33  42
   1   5  12 12397.5 1169.92  57
  -1  -5 -12 13559.0 1386.20  53
  -1   5 -13 295.836 305.625  67
   1  -5  13 48.9754 218.160  72
   1  -5  13 305.305 282.349  68
  -1  -5 -13 376.500 332.713  70
  -1   5 -13 543.614 213.692  59
  -1  -5 -13 417.017 363.144  67
   1   5  13-116.441 192.716  42
  -1  -5 -13 112.864 272.432  53
   1   5  13 422.787 252.456  57
  -1  -5 -14 1565.76 446.011  38
  -1   5 -14 1548.89 467.995  59
   1  -5  14 1872.07 487.530  68
  -1  -5 -14 1686.57 470.988  67
  -1  -5 -14 1326.95 392.297  70
  -1   5 -14 1780.30 459.542  67
   1  -5  14 1896.30 484.453  72
   1   5  14 2060.99 457.427  42
   1   5  14 2641.79 554.354  57
  -1  -5 -15 50144.2 2501.24  38
  -1  -5 -15 46540.3 2344.08  67
   1  -5  15 43469.0 1949.98  72
  -1   5 -15 47520.3 2124.65  67
   1  -5  15 51595.8 2129.60  68
  -1   5 -15 45705.7 2079.94  51
   1   5  15 52048.1 2137.76  57
   1   5  15 42856.1 1772.11  42
  -1  -5 -16 8455.85 903.055  38
  -1   5 -16 8323.84 770.277  67
   1  -5  16 9858.33 833.840  68
  -1  -5 -16 8659.71 873.203  67
  -1   5 -16 8472.28 762.929  51
   1   5  16 9834.11 813.899  57
  -1  -5 -17-283.163 172.099  38
   1  -5  17-104.250 195.754  68
  -1  -5 -17 179.630 181.301  67
  -1   5 -17-103.247 143.350  51
   1   5  17 162.406 104.905  57
   1  -6 -16 737.721 263.788  38
   1   6 -16 1501.76 332.254  67
  -1  -6  16 1498.21 320.361  72
  -1  -6  16 2086.94 355.587  68
   1  -6 -16 1937.17 423.924  70
  -1   6  16 1924.78 341.296  57
   1  -6 -15 262.859 221.451  38
  -1  -6  15 795.264 270.289  68
   1   6 -15 1283.31 377.115  67
   1  -6 -15 216.378 204.981  70
  -1  -6  15 949.403 286.107  72
  -1   6  15 157.249 135.334  42
   1   6 -15 888.950 311.285  51
  -1   6  15 716.534 253.567  57
  -1  -6  15 830.789 221.589  50
   1  -6 -14 4177.04 723.701  38
   1   6 -14 6490.85 823.903  67
  -1  -6  14 6315.15 768.160  72
   1  -6 -14 5003.91 772.747  70
  -1  -6  14 5542.30 681.885  68
  -1   6  14 6185.73 752.332  57
   1   6 -14 4473.84 646.711  51
  -1   6  14 5544.37 647.410  42
  -1  -6  14 5107.72 662.655  49
  -1  -6  14 5372.72 691.202  50
  -1  -6  13 16852.1 1318.25  68
   1   6 -13 16366.2 1363.70  67
   1  -6 -13 16510.6 1464.95  70
   1   6 -13 14233.9 1218.68  51
  -1   6  13 17015.0 1306.25  57
   1  -6 -13 15513.6 1355.61  53
  -1   6  13 16580.8 1236.95  42
  -1  -6  13 16732.5 1318.81  49
   1   6 -12 19442.5 1518.57  67
   1  -6 -12 20635.7 1720.69  70
  -1   6  12 17530.2 1384.46  71
  -1  -6  12 21859.1 1521.57  68
   1  -6 -12 18817.8 1542.90  53
  -1   6  12 19770.9 1423.00  42
   1   6 -12 17572.3 1423.38  51
  -1  -6  12 21076.9 1515.91  49
   1  -6 -11 29252.3 2468.59  30
  -1  -6  11 25206.5 2181.15  29
   1  -6 -11 37008.1 2292.30  70
  -1  -6  11 33837.0 1987.39  68
   1   6 -11 38118.9 2197.45  67
   1   6 -11 35848.1 2113.97  51
   1  -6 -11 37450.8 2253.40  53
  -1  -6  11 38535.2 2103.55  49
  -1   6  11 37943.3 2020.22  42
   1  -6 -11 32165.6 2052.95  54
  -1  -6  10 2428.08 648.922  34
   1  -6 -10 4176.01 940.182  30
  -1   6  10 3086.65 770.904  24
   1   6 -10 3397.91 810.219  21
   1  -6 -10 3883.01 768.492  70
   1   6 -10 3794.55 741.349  67
  -1   6  10 4082.21 704.572  42
   1  -6 -10 3508.57 713.165  53
  -1  -6  10 3485.39 604.884  49
   1   6 -10 3162.35 629.505  51
  -1  -6   9 150.512 296.892  34
   1  -6  -9 410.835 275.478  30
  -1  -6   9-214.317 286.470  33
  -1   6   9 231.115 260.242  42
  -1   6   9 187.905 238.872  32
  -1   6   9 282.775 245.398  24
   1   6  -9 292.201 348.898  21
  -1   6   9 433.023 222.447  74
   1  -6  -9 953.898 427.264  58
   1  -6  -9 669.880 422.765  70
   1   6  -9 229.807 358.962  67
   1   6  -9 48.6528 238.016  51
  -1  -6   9-201.694 267.355  49
   1  -6  -9 225.435 222.977  55
   1  -6  -9 368.965 255.684  53
   1   6  -8 19603.8 1807.31  21
  -1   6   8 20240.5 1841.42  24
   1  -6  -8 19271.3 1845.69  30
  -1  -6   8 20970.4 1857.63  33
  -1  -6   8 22777.5 1851.03  34
  -1   6   8 21585.6 1882.13  32
   1   6  -7 6446.46 978.739  21
  -1   6   7 5436.24 906.993  24
  -1  -6   7 5517.37 949.821  33
  -1  -6   7 7256.97 1041.17  34
  -1   6   7 6242.21 995.442  32
   1  -6  -7 5127.18 872.365  30
   1   6  -6 13454.7 1372.68  21
   1  -6  -6 10656.9 1187.74  34
  -1   6   6 12779.2 1357.35  32
   1  -6  -6 11465.6 1348.49  30
  -1  -6   6 12851.8 1334.35  34
  -1  -6   6 11822.8 1329.78  33
  -1   6   5 1384.29 436.248  21
   1   6  -5 1243.21 419.419  21
  -1  -6   5 1860.78 521.120  34
  -1  -6   5 1208.43 451.872  33
  -1   6   5 1020.89 373.481  32
   1  -6  -5 1213.15 509.401  30
   1  -6  -5 1347.64 503.782  34
  -1   6   4 1329.76 347.904  21
   1   6  -4 1498.22 472.519  21
  -1  -6   4 2408.22 569.224  34
  -1  -6   4 1552.21 534.031  33
   1  -6  -4 1716.97 452.274  34
  -1   6   4 2160.42 574.892  32
   1  -6  -4 989.048 535.591  30
   1   6  -3 12962.9 1260.61  21
  -1   6   3 11468.0 1127.80  21
  -1   6   3 13075.3 1273.85  32
  -1  -6   3 12469.5 1234.00  33
  -1  -6   3 12168.7 1170.03  34
   1  -6  -3 11692.1 1235.65  30
   1  -6  -3 13711.2 1309.46  34
   1   6  -2 20478.2 1486.95  21
  -1   6   2 18775.3 1448.71  21
  -1  -6   2 18987.2 1420.34  15
  -1   6   2 22217.7 1606.43  32
   1  -6  -2 19569.0 1603.48  30
  -1  -6   2 23334.4 1649.46  34
  -1  -6   2 21452.7 1604.50  33
   1  -6  -2 18761.8 1501.36  34
   1   6  -1 3231.06 582.358  21
  -1   6   1 3475.13 628.337  21
  -1  -6   1 3153.27 603.663  15
  -1  -6   1 2917.83 635.690  34
   1  -6  -1 2693.06 566.358  35
  -1   6   1 2605.92 550.719  32
  -1  -6   1 2929.17 592.996  30
   1  -6  -1 3014.36 606.148  30
   1  -6  -1 3154.97 620.296  34
   1   6   0 9751.31 1037.48  21
  -1  -6   0 8802.01 976.716  15
  -1   6   0 10100.7 1021.70  21
  -1  -6   0 9845.76 1048.94  34
  -1   6   0 10480.2 1110.26  36
   1  -6   0 9169.90 987.642  35
   1  -6   0 8913.62 1006.59  34
   1  -6   0 8695.48 1035.07  30
  -1  -6   0 8624.54 1043.07  30
  -1   6   0 8193.97 934.621  32
  -1   6  -1 1760.57 481.540  21
  -1  -6  -1 1778.03 508.682  15
   1   6   1 2226.55 536.912  21
   1  -6   1 1767.25 525.551  34
  -1  -6  -1 1387.78 431.146  34
  -1   6  -1 1925.84 495.105  36
  -1  -6  -1 1867.56 482.507  35
  -1  -6  -1 1779.82 495.324  30
   1  -6   1 1361.29 479.068  35
   1  -6   1 1698.26 459.404  30
   1   6   2 2701.39 553.573  21
  -1   6  -2 2051.74 501.566  21
  -1  -6  -2 2364.72 576.921  15
  -1  -6  -2 2843.53 579.962  12
  -1  -6  -2 2269.66 466.938  34
  -1   6  -2 2775.17 595.945  36
  -1  -6  -2 2650.22 589.633  30
   1   6   2 2864.08 545.987  32
   1  -6   2 2543.97 661.358  34
   1  -6   2 2243.89 584.392  35
   1  -6   2 2659.00 563.685  30
  -1   6  -3 11612.7 1161.52  21
  -1  -6  -3 10302.3 1090.65  12
   1   6   3 12221.8 1195.10  21
  -1   6  -3 11990.2 1204.86  36
   1  -6   3 12751.8 1273.48  34
   1   6   3 11752.6 1182.00  32
   1  -6   3 11657.6 1134.52  30
   1  -6   3 12868.4 1233.48  35
  -1  -6  -3 11268.5 1174.77  30
  -1  -6  -3 10660.4 1125.79  34
   1   6   4 14557.8 1331.25  21
  -1  -6  -4 11611.1 1227.18  12
  -1   6  -4 15217.0 1393.02  21
  -1  -6  -4 15684.6 1430.24  30
   1  -6   4 17376.6 1501.13  35
   1  -6   4 16354.2 1465.89  34
   1   6   5-68.8481 272.691  21
  -1   6  -5 220.750 268.282  21
  -1  -6  -5 53.4478 258.535  28
   1   6   5 67.2915 210.410  18
  -1  -6  -5 218.682 269.217  12
   1  -6   5 212.496 336.002  35
   1  -6   5 183.165 274.076  34
  -1  -6  -5 246.572 319.461  30
  -1  -6  -6 76.8965 294.466  28
  -1   6  -6 421.171 280.174  21
   1   6   6 448.904 322.467  18
  -1  -6  -6 834.839 436.824  30
   1  -6   6 154.227 311.681  34
   1  -6   6 413.019 310.701  35
  -1  -6  -7 7922.04 1188.29  28
   1   6   7 9050.45 1158.64  18
  -1   6  -7 10949.0 1288.40  21
   1  -6   7 11214.9 1328.74  35
  -1  -6  -7 11279.5 1393.64  30
   1  -6   7 9055.84 1164.78  34
   1  -6   8 23931.6 1971.55  35
   1  -6   8 23770.6 1942.78  29
  -1  -6  -8 24456.5 2042.69  30
  -1   6  -8 26205.9 2074.38  21
  -1  -6  -8 24298.3 2138.29  28
   1   6   8 23959.7 1922.53  18
  -1   6  -8 22620.6 1812.55  59
   1   6   8 24856.8 1656.83  74
   1  -6   8 23486.5 1628.16  72
   1  -6   8 23557.9 1645.14  50
   1   6   8 23870.8 1589.92  42
  -1   6  -9 423.975 300.191  39
   1  -6   9-103.946 213.497  29
   1   6   9 272.503 262.561  41
   1  -6   9 319.307 256.600  35
  -1  -6  -9 732.743 425.383  30
   1   6   9 213.219 243.142  18
  -1   6  -9 454.391 352.780  21
  -1  -6  -9 642.210 498.295  28
   1  -6   9-57.1386 200.054  72
  -1   6  -9-45.0422 225.075  59
   1   6   9 356.223 285.703  74
   1  -6   9 198.727 198.365  68
   1   6   9 215.654 253.608  57
   1  -6   9 266.579 182.520  49
   1  -6   9 518.494 275.260  50
   1   6   9 24.6240 234.912  42
   1  -6  10 8090.23 1188.98  29
   1   6  10 10224.2 1036.48  41
  -1  -6 -10 6883.18 1118.35  30
  -1   6 -10 8767.10 1054.52  39
  -1  -6 -10 7591.95 1258.89  28
  -1   6 -10 9774.44 1343.64  21
   1   6  10 8740.47 1242.97  18
   1   6  10 8571.65 1004.12  74
  -1  -6 -10 8138.28 1082.31  70
   1  -6  10 9617.69 1021.21  68
  -1   6 -10 7972.92 1087.50  59
   1  -6  10 9880.56 1059.26  72
   1   6  10 9200.73 1053.30  57
   1  -6  10 10386.3 1141.80  50
   1  -6  10 9588.43 1058.19  49
  -1  -6 -10 9104.94 1135.76  53
   1   6  10 10523.1 1043.59  42
   1  -6  11 13373.6 1603.51  29
  -1   6 -11 16012.8 1403.88  39
   1  -6  11 18789.7 1432.86  68
  -1  -6 -11 19015.8 1659.79  70
  -1   6 -11 17889.0 1625.01  59
   1  -6  11 20833.6 1561.34  72
   1   6  11 19435.6 1410.83  42
   1  -6  11 18396.7 1494.98  50
   1   6  11 19722.3 1510.21  57
  -1  -6 -11 19101.2 1617.31  53
   1  -6  12 2793.63 556.224  68
   1  -6  12 1795.06 468.184  72
  -1   6 -12 1819.52 523.189  67
  -1  -6 -12 2275.34 581.298  70
  -1  -6 -12 2353.59 573.490  53
   1   6  12 1794.54 440.184  42
   1  -6  12 2423.49 556.959  50
   1   6  12 2881.77 594.664  57
  -1   6 -12 2839.36 589.604  51
   1  -6  13 3458.44 596.158  68
   1  -6  13 3557.55 623.764  72
  -1   6 -13 2685.49 533.111  67
  -1  -6 -13 3074.83 680.412  67
  -1  -6 -13 2309.55 537.571  70
  -1   6 -13 3275.93 612.426  51
  -1  -6 -13 2085.30 535.728  53
   1   6  13 3303.27 596.227  57
   1  -6  13 2562.36 511.090  50
   1   6  13 3067.08 510.474  42
  -1  -6 -14 22455.7 1682.49  38
   1  -6  14 23413.9 1442.88  68
  -1  -6 -14 20032.8 1469.39  70
  -1  -6 -14 18887.9 1500.09  67
  -1   6 -14 20013.3 1337.83  67
   1  -6  14 23467.0 1473.19  72
   1   6  14 23745.1 1420.25  57
   1  -6  14 19394.8 1266.84  50
   1   6  14 21724.2 1289.98  42
  -1   6 -14 21771.6 1411.17  51
  -1  -6 -15 6747.48 852.754  38
   1  -6  15 6999.52 715.992  68
  -1  -6 -15 3865.51 627.767  67
   1  -6  15 5306.92 630.839  72
   1   6  15 4791.87 536.745  42
  -1   6 -15 5438.16 634.466  51
   1   6  15 5606.41 638.053  57
  -1  -6 -16 5709.59 676.115  38
  -1  -6 -16 4489.74 556.248  67
   1  -6  16 4387.31 476.502  72
   1  -6  16 6809.89 608.977  68
  -1   6 -16 6617.10 611.523  51
   1   6  16 7026.89 631.295  57
   1  -7 -15 1315.74 339.099  38
   1  -7 -15 1549.61 381.795  70
   1   7 -15 2109.35 406.262  67
  -1  -7  15 2261.41 389.070  72
  -1  -7  15 1766.14 320.382  50
  -1   7  15 1668.14 308.955  57
  -1   7  15 1523.70 272.743  42
   1   7 -15 1582.75 300.360  51
   1  -7 -14 1282.84 344.501  38
   1   7 -14 808.502 330.924  67
  -1  -7  14 1249.92 350.762  72
   1  -7 -14 544.159 312.166  70
  -1   7  14 1074.27 299.972  42
   1   7 -14 1045.71 368.266  51
  -1   7  14 1567.01 343.817  57
  -1  -7  14 916.233 282.643  50
   1   7 -13 12375.9 1093.74  67
   1  -7 -13 10539.4 1151.62  70
  -1  -7  13 11692.0 1028.72  72
  -1  -7  13 12581.1 1065.13  50
   1   7 -13 11229.2 1035.53  51
  -1   7  13 10751.2 966.026  57
  -1  -7  13 11227.0 992.185  49
  -1   7  13 10574.8 947.746  42
   1  -7 -13 12455.6 1181.23  53
   1  -7 -12 1858.96 497.506  70
   1   7 -12 2970.57 621.298  67
  -1  -7  12 3061.54 631.570  72
  -1   7  12 2092.58 448.698  57
   1  -7 -12 2427.29 580.600  53
  -1  -7  12 2119.05 497.195  49
  -1   7  12 2818.33 532.266  42
   1   7 -12 1656.50 501.599  51
  -1  -7  12 3301.89 605.459  50
   1   7 -11 6140.95 874.654  67
   1  -7 -11 5059.78 913.135  70
  -1  -7  11 5813.08 819.302  72
  -1   7  11 6059.49 777.735  42
   1  -7 -11 5471.64 892.481  53
  -1   7  11 4795.69 707.790  57
   1  -7 -11 5172.55 793.957  54
   1   7 -11 5548.16 786.208  51
  -1  -7  11 5856.94 783.592  49
   1   7 -10 8339.68 1013.78  67
   1  -7 -10 7566.14 1009.96  70
  -1  -7  10 6556.55 860.729  49
  -1   7  10 7895.70 900.273  42
   1   7 -10 6832.93 899.996  51
   1  -7 -10 8108.63 1087.51  53
  -1   7   9 18650.8 1394.13  41
   1  -7  -9 15437.2 1793.53  30
  -1  -7   9 16971.2 1737.69  34
   1   7  -9 17315.7 1840.77  21
   1  -7  -9 21437.0 1681.07  58
   1  -7  -9 16876.6 1593.44  70
  -1   7   9 19091.0 1502.73  74
   1   7  -9 18980.8 1536.26  67
  -1   7   9 18902.5 1423.15  42
   1  -7  -9 18502.5 1631.73  53
   1   7  -9 19214.0 1514.03  51
   1  -7  -9 19755.8 1606.66  55
  -1   7   8 14353.1 1604.70  32
   1  -7  -8 11440.3 1510.46  30
  -1   7   8 11681.7 1121.81  41
  -1  -7   8 12695.3 1510.90  34
   1   7  -8 12407.9 1522.14  21
   1  -7  -8 15411.0 1396.97  58
   1   7  -8 11884.4 1248.99  67
  -1   7   8 12406.9 1212.40  74
  -1   7   8 13555.1 1217.55  42
   1  -7  -8 13054.0 1316.45  55
   1   7  -8 12783.7 1236.12  51
  -1  -7   7 2512.79 647.329  34
  -1   7   7 1667.08 459.604  42
  -1   7   7 2080.34 569.832  32
  -1   7   7 1970.31 455.659  41
   1  -7  -7 1724.67 630.623  30
   1   7  -7 1785.57 590.879  21
  -1   7   7 1927.28 500.126  74
   1  -7  -7 2765.24 595.798  58
   1   7  -7 1938.08 519.382  67
   1  -7  -7 2253.27 619.329  55
   1   7  -7 2370.70 572.033  51
   1   7  -6 1301.01 519.371  21
   1  -7  -6 1187.88 459.145  34
  -1   7   6 972.694 347.675  42
   1  -7  -6 1049.60 559.826  30
  -1   7   6 860.433 346.744  32
  -1  -7   6 1415.65 546.993  34
   1   7  -6 695.636 358.905  51
   1  -7  -6 943.298 437.421  58
   1   7  -5 20802.9 1853.96  21
   1  -7  -5 21494.8 1906.01  30
  -1   7   5 21401.2 1853.02  32
  -1  -7   5 22158.4 1895.25  34
   1  -7  -5 20055.8 1772.13  34
  -1   7   4 162.702 175.295  21
  -1  -7   4 317.169 335.220  15
   1   7  -4-131.078 271.321  21
   1  -7  -4-134.351 397.910  30
  -1  -7   4 739.783 439.923  34
  -1   7   4 356.463 397.767  32
   1  -7  -4-40.5543 289.707  34
  -1  -7   3-60.3249 285.554  15
  -1   7   3 28.8312 203.885  21
   1   7  -3-7.33456 229.755  21
  -1  -7   3-348.646 372.628  30
  -1   7   3-303.834 332.993  32
   1  -7  -3-475.828 411.617  30
   1  -7  -3 313.152 341.994  34
  -1  -7   3-135.280 320.171  34
   1   7  -2 3774.64 767.383  21
  -1  -7   2 2529.19 574.794  15
  -1   7   2 2408.50 560.151  21
   1  -7  -2 3772.94 769.074  34
   1  -7  -2 2089.31 642.848  30
  -1   7   2 3080.86 625.616  32
  -1  -7   2 2632.08 643.717  30
  -1  -7   2 2512.25 640.398  34
   1   7  -1 3389.44 658.609  21
  -1  -7   1 2419.17 618.834  15
  -1   7   1 2842.51 620.664  21
   1  -7  -1 3274.10 704.679  35
   1  -7  -1 1655.78 517.330  30
  -1  -7   1 2592.64 594.091  35
  -1  -7   1 3012.30 682.864  34
   1  -7  -1 3559.99 763.966  34
  -1  -7   1 3628.45 765.352  30
   1   7   0 27668.9 1927.95  21
  -1   7   0 25398.9 1845.86  21
  -1  -7   0 22478.2 1756.07  15
  -1  -7   0 26307.4 1983.92  30
   1  -7   0 26000.0 1938.66  30
  -1  -7   0 29443.9 2057.76  34
   1  -7   0 26874.7 1947.36  34
   1  -7   0 27429.8 1965.38  35
  -1  -7   0 27617.4 1920.78  35
  -1   7  -1 4190.56 750.923  21
   1   7   1 4721.62 805.982  21
  -1  -7  -1 4387.63 805.090  15
  -1  -7  -1 3614.93 684.678  12
   1  -7   1 5060.85 893.654  30
   1  -7   1 5508.70 878.104  34
  -1  -7  -1 4636.54 806.739  35
  -1  -7  -1 4320.66 751.068  34
   1  -7   1 5054.11 873.122  35
  -1  -7  -1 3897.81 800.884  30
  -1   7  -2-67.7603 307.086  21
   1   7   2 63.6428 244.934  21
  -1  -7  -2 371.303 225.970  12
   1  -7   2 137.661 265.122  34
   1  -7   2-228.573 298.305  35
  -1  -7  -2 146.123 281.880  30
  -1  -7  -2 634.848 368.801  34
   1  -7   2 125.310 253.253  30
   1   7   3 1002.03 405.436  21
  -1   7  -3 682.857 324.621  21
  -1  -7  -3 470.699 247.804  12
   1  -7   3 967.983 470.930  34
  -1  -7  -3 1855.13 565.829  30
   1  -7   3 772.789 265.884  35
  -1  -7  -3 1449.16 552.354  34
   1   7   4 37310.5 2345.94  21
  -1   7  -4 40798.9 2486.33  21
  -1  -7  -4 33342.1 2392.93  28
  -1  -7  -4 31017.9 2188.92  12
   1  -7   4 40991.6 2528.87  34
  -1  -7  -4 36857.3 2495.11  30
   1  -7   4 37358.9 2424.71  35
  -1  -7  -5 694.660 333.597  28
  -1  -7  -5 513.875 323.518  12
  -1   7  -5 946.884 437.018  21
   1   7   5 680.288 426.256  21
   1  -7   5 1107.43 516.985  35
  -1  -7  -5 874.897 418.389  30
   1  -7   5 1119.50 502.040  34
  -1  -7  -6 30816.3 2397.70  30
   1  -7   6 29273.6 2207.62  34
   1   7   6 28978.3 1747.90  41
  -1   7  -6 28739.1 1915.96  39
   1  -7   6 34858.4 2454.91  35
  -1  -7  -6 27312.4 2243.25  28
  -1   7  -6 31321.1 2294.78  21
   1   7   6 26142.8 1729.74  74
   1  -7   6 29410.1 1840.09  50
   1   7   6 28390.3 1781.40  42
  -1   7  -7-156.337 201.530  39
  -1  -7  -7 633.876 418.869  30
   1   7   7-299.346 311.893  41
   1  -7   7 249.820 351.528  35
   1  -7   7 231.868 383.986  34
  -1  -7  -7 178.919 407.263  28
  -1   7  -7 85.8315 209.389  21
   1   7   7-106.392 210.637  74
  -1  -7  -7-256.686 343.999  58
   1  -7   7-76.1155 233.064  72
   1   7   7-415.769 349.241  42
   1  -7   7-70.2832 249.977  50
  -1   7  -7 362.786 237.190  51
  -1  -7  -7 245.303 269.390  55
  -1  -7  -8 911.397 535.298  30
  -1   7  -8 831.063 334.087  39
   1  -7   8 493.300 416.167  35
   1   7   8 1358.98 390.961  41
  -1  -7  -8 1055.99 610.507  28
   1   7   8 667.923 393.204  18
  -1   7  -8 1268.01 512.818  21
   1  -7   8 650.834 336.940  72
   1   7   8 1053.91 396.849  74
   1  -7   8 1351.54 463.093  50
   1   7   8 719.025 363.361  42
  -1   7  -8 1086.74 378.234  51
  -1   7  -9 941.571 480.345  39
  -1  -7  -9 935.343 350.009  30
   1   7   9 1236.71 444.633  41
   1  -7   9 1052.01 534.472  35
  -1   7  -9 819.658 383.287  21
   1   7   9 1102.84 518.462  18
  -1  -7  -9 782.178 519.178  28
   1   7   9 1219.24 455.974  74
   1  -7   9 1311.58 434.457  72
   1  -7   9 1568.51 464.286  50
  -1   7  -9 1498.92 421.971  51
   1   7   9 1062.33 340.344  42
  -1   7 -10 11933.5 1235.20  39
   1   7  10 11416.0 1118.52  41
  -1  -7 -10 12268.0 1355.60  70
   1  -7  10 11524.0 1145.45  72
   1   7  10 11924.0 1149.08  74
   1  -7  10 12419.8 1193.20  50
  -1   7 -10 13229.4 1199.68  51
   1   7  10 13026.1 1141.91  42
  -1  -7 -10 11210.2 1231.51  53
  -1   7 -11 22279.9 1605.18  39
   1  -7  11 22430.6 1523.85  68
   1  -7  11 24415.0 1636.29  72
  -1  -7 -11 24821.8 1849.08  70
  -1  -7 -11 24893.2 1810.78  53
   1   7  11 24517.4 1592.11  57
  -1   7 -11 24613.7 1613.62  51
   1   7  11 25622.0 1584.15  42
   1  -7  11 27686.4 1744.82  50
  -1  -7 -12 20154.5 1587.08  70
   1  -7  12 19358.0 1365.65  68
   1  -7  12 21885.3 1506.53  72
   1   7  12 22808.4 1422.42  42
  -1   7 -12 20691.8 1445.51  51
   1  -7  12 21374.2 1469.40  50
  -1  -7 -12 22591.4 1664.18  53
   1   7  12 20789.5 1388.80  57
   1  -7  13 6240.34 736.914  68
  -1  -7 -13 4567.15 732.193  67
  -1  -7 -13 6357.01 863.778  70
   1  -7  13 8525.08 880.029  72
   1   7  13 8288.41 829.313  57
   1   7  13 8052.10 785.690  42
   1  -7  13 7430.69 840.620  50
  -1   7 -13 8258.21 848.095  51
  -1  -7 -13 7821.38 889.294  53
  -1  -7 -14 1083.64 345.604  38
   1  -7  14 1481.23 354.438  68
   1  -7  14 1354.84 325.872  72
  -1  -7 -14 1166.63 335.312  67
  -1  -7 -14 723.896 310.808  70
   1   7  14 1089.04 300.583  42
   1   7  14 1299.91 297.125  57
   1  -7  14 479.207 156.583  50
  -1   7 -14 888.331 302.360  51
  -1  -7 -15 4694.71 646.172  38
   1  -7  15 4655.23 483.685  68
   1  -7  15 5149.19 555.138  72
  -1  -7 -15 3099.66 473.583  67
   1   7  15 4811.82 482.410  42
   1   7  15 4773.24 493.869  57
  -1   7 -15 5570.29 581.073  51
   1  -8 -14 789.549 254.534  38
   1   8 -14 1436.18 304.169  67
   1  -8 -14 958.212 291.856  70
  -1  -8  14 1010.58 235.597  72
  -1  -8  14 1057.74 244.405  50
   1   8 -14 1308.74 303.592  51
  -1   8  14 922.345 212.878  42
   1   8 -13 235.788 159.146  67
   1  -8 -13-238.646 343.171  70
  -1  -8  13-98.8629 208.260  72
   1   8 -13-111.010 239.738  51
  -1   8  13 249.476 154.750  42
  -1  -8  13-42.4759 224.165  50
   1  -8 -12 3973.76 724.443  70
   1   8 -12 4290.98 649.499  67
  -1  -8  12 5662.27 709.673  72
   1   8 -12 4717.04 675.078  51
   1  -8 -12 4862.54 769.063  53
  -1   8  12 4262.93 597.602  42
  -1  -8  12 5417.54 707.360  50
   1  -8 -11 6932.14 923.276  70
  -1  -8  11 10028.0 1008.98  72
   1   8 -11 8075.00 943.789  67
   1  -8 -11 7728.29 982.295  53
  -1   8  11 7908.37 827.771  42
   1  -8 -11 6456.17 857.385  54
   1   8 -11 7414.82 873.548  51
  -1  -8  11 9408.47 971.983  50
  -1   8  10 275.634 161.754  41
   1  -8 -10 566.664 374.560  70
  -1  -8  10 191.391 248.143  72
   1   8 -10 746.219 369.078  67
  -1  -8  10 181.894 220.392  50
   1   8 -10 159.604 292.859  51
   1  -8 -10 322.868 320.013  53
  -1   8  10 58.2792 198.428  42
  -1   8   9 1031.52 346.930  41
   1  -8  -9 431.847 414.553  70
  -1  -8   9 1083.16 329.251  72
   1   8  -9 1100.35 446.667  67
   1  -8  -9 562.146 337.642  58
  -1   8   9 741.483 300.246  42
   1  -8  -9 712.438 422.626  53
  -1  -8   9 1256.59 430.404  50
   1  -8  -9 769.405 442.566  55
   1   8  -9 1381.05 471.295  51
  -1  -8   8 55.4061 365.246  35
  -1   8   8 686.012 277.921  41
  -1  -8   8 454.684 296.099  34
   1   8  -8 714.544 258.954  67
   1  -8  -8 231.345 301.628  58
  -1  -8   8 828.751 359.581  72
   1  -8  -8 1069.08 461.176  70
  -1   8   8 738.579 345.945  74
  -1   8   8 618.906 272.207  42
   1  -8  -8 1344.89 588.464  53
   1   8  -8 807.131 244.023  51
   1  -8  -8 677.968 363.977  55
   1  -8  -7 11680.2 1558.38  30
  -1   8   7 16201.0 1752.09  32
  -1  -8   7 15752.9 1726.77  35
  -1   8   7 16418.2 1321.77  41
   1   8  -7 16134.6 1414.82  39
  -1  -8   7 16738.8 1807.58  34
   1   8  -7 15484.8 1780.39  21
  -1   8   7 16275.1 1374.37  74
  -1  -8   7 16222.2 1403.26  72
   1  -8  -7 16905.0 1458.70  58
   1   8  -7 15774.3 1407.54  67
   1  -8  -7 18794.3 1558.16  55
   1   8  -7 17231.7 1391.11  51
  -1   8   7 17646.4 1414.89  42
  -1   8   6 194.643 302.011  41
   1  -8  -6-200.750 489.150  30
  -1   8   6-92.1923 304.645  42
  -1   8   6 204.814 239.120  32
  -1  -8   6 588.226 429.146  34
  -1  -8   6 401.345 449.536  35
   1   8  -6 333.795 281.688  39
   1   8  -6 185.576 203.213  21
   1   8  -6 232.504 347.399  67
  -1  -8   6-348.243 380.149  72
  -1   8   6 208.215 237.099  74
   1  -8  -6 101.267 257.376  55
   1   8  -6-35.8075 291.192  51
   1  -8  -6-115.181 338.280  58
  -1  -8   5-141.618 284.651  34
  -1   8   5 123.166 328.685  41
  -1   8   5 54.1142 274.045  42
   1   8  -5 89.4889 197.685  39
   1  -8  -5 32.0284 274.942  34
  -1  -8   5 436.118 372.089  35
  -1   8   5-135.066 323.822  32
   1  -8  -5-215.933 403.645  30
  -1  -8   5-599.050 520.849  30
   1   8  -5 564.908 368.367  21
  -1   8   5 71.7850 144.482  60
  -1   8   5 255.807 252.033  74
   1   8  -5 438.109 265.002  67
   1   8  -5 157.396 197.740  51
   1  -8  -5 259.824 324.139  58
   1  -8  -5-134.277 237.172  55
  -1  -8   4-176.736 306.032  34
   1  -8  -4 363.854 428.364  30
  -1   8   4 145.994 334.991  32
  -1  -8   4-13.4372 276.207  30
   1   8  -4-50.8607 293.822  39
  -1   8   4 350.658 228.622  41
  -1   8   4-289.373 319.152  42
   1  -8  -4-319.338 352.616  34
  -1  -8   4 576.190 388.691  35
  -1   8   4 215.050 205.424  21
   1   8  -4-218.120 308.969  21
  -1   8   4 552.228 199.891  74
   1   8  -4-301.868 318.356  67
  -1   8   4 82.3909 160.548  60
   1   8  -4-246.813 286.715  51
   1  -8  -4-92.7729 356.022  58
   1  -8  -4 475.844 304.926  55
  -1  -8   3 5950.13 1086.26  34
  -1   8   3 5545.12 780.040  41
  -1   8   3 5972.63 1001.71  32
   1  -8  -3 5839.44 1063.70  30
  -1  -8   3 4651.07 929.349  30
  -1  -8   3 5688.83 997.245  35
   1  -8  -3 5424.63 1041.65  34
  -1   8   3 3940.38 807.210  21
   1   8  -3 5342.76 957.474  21
   1  -8  -3 5305.94 774.506  62
  -1   8   3 4298.47 696.342  74
   1  -8  -3 4965.54 773.347  64
  -1   8   3 4831.59 728.726  60
   1   8  -3 4957.73 733.181  51
  -1  -8   2 251.684 369.922  35
  -1  -8   2 587.404 269.522  30
  -1   8   2 32.9929 186.207  41
   1  -8  -2 1049.57 515.848  30
  -1  -8   2 52.8506 277.669  34
   1  -8  -2 478.678 300.897  34
   1   8  -2 394.156 382.738  21
  -1  -8   2 76.1171 213.276  15
  -1   8   2 273.776 291.363  21
   1  -8  -2 221.802 260.035  62
  -1   8   2 61.7576 217.841  60
   1   8  -2 371.378 266.131  51
  -1  -8   1 12558.6 1475.86  34
   1  -8  -1 11197.1 1433.33  30
  -1   8   1 9460.36 1045.11  41
  -1  -8   1 11008.6 1400.89  30
   1  -8  -1 11980.9 1480.74  34
  -1  -8   1 12397.7 1420.68  35
   1   8  -1 9113.21 1006.46  60
  -1   8   1 10892.6 1325.89  21
  -1  -8   1 6835.96 1048.42  15
   1   8  -1 12086.1 1422.28  21
  -1  -8   0 4527.59 860.172  34
  -1  -8   0 6583.22 1147.54  30
   1  -8   0 4483.34 836.863  34
  -1  -8   0 4934.58 898.900  35
   1  -8   0 4244.37 852.768  30
   1  -8   0 4282.56 827.351  35
   1   8   0 3831.55 616.905  60
  -1   8   0 4715.25 875.382  21
   1   8   0 4962.04 906.301  21
  -1  -8   0 3508.81 724.654  15
   1  -8   1 27000.5 2173.96  35
   1  -8   1 31003.3 2308.55  34
  -1  -8  -1 26765.8 2180.74  34
  -1   8  -1 24062.2 1714.10  39
  -1  -8  -1 30039.8 2355.02  30
   1  -8   1 22158.4 1957.44  30
   1  -8   1 24431.5 1648.12  62
   1   8   1 21496.7 1582.79  74
   1  -8   1 26608.1 1772.04  64
   1   8   1 22885.1 1575.34  60
  -1   8  -1 25368.3 2004.42  21
   1   8   1 28036.0 2166.14  21
  -1  -8  -2 2692.03 707.393  34
   1   8   2 2241.25 534.263  41
  -1  -8  -2 3267.60 724.043  30
  -1   8  -2 2296.72 563.678  39
  -1   8  -2 2504.28 527.040  41
   1  -8   2 2829.77 761.826  35
   1  -8   2 3197.05 805.532  34
   1   8   2 2886.01 691.301  21
  -1   8  -2 2964.59 694.724  21
   1   8   2 1978.28 438.602  74
   1   8   2 2818.21 565.223  60
  -1   8  -3 38366.3 2176.34  39
   1  -8   3 43106.2 2770.42  35
   1  -8   3 44222.2 2834.57  34
  -1  -8  -3 35881.7 2484.44  34
  -1   8  -3 31234.6 1927.61  41
  -1  -8  -3 41836.3 2826.92  30
   1   8   3 40216.2 2161.74  41
   1   8   3 37335.7 2576.56  21
  -1   8  -3 37929.8 2596.34  21
   1   8   3 36239.2 2060.02  74
   1   8   3 37830.1 1974.08  60
   1  -8   3 32160.1 1962.93  50
  -1   8  -3 34312.6 1953.70  51
   1  -8   4 115.082 345.047  35
   1  -8   4 735.038 472.708  34
  -1   8  -4 232.957 328.109  39
  -1  -8  -4 968.456 490.454  30
   1   8   4 2.46253 216.721  41
   1   8   4-74.2405 359.602  21
  -1   8  -4-197.827 366.601  21
  -1  -8  -4 285.205 497.843  28
   1   8   4 287.440 285.409  74
   1  -8   4 184.300 222.383  72
   1   8   4 182.858 310.523  60
  -1   8  -4 268.660 184.668  51
   1  -8   4-82.3346 235.021  50
  -1   8  -5 5345.22 808.937  39
   1   8   5 5777.51 807.420  41
  -1  -8  -5 3566.58 902.807  30
   1  -8   5 5476.79 1081.23  34
   1  -8   5 4325.42 906.456  35
  -1  -8  -5 4058.57 855.276  28
  -1   8  -5 4801.91 961.352  21
   1   8   5 4121.56 758.518  74
   1  -8   5 4055.27 694.042  72
  -1  -8  -5 4899.92 815.696  58
  -1   8  -5 3846.34 659.312  51
   1  -8   5 3517.61 672.709  50
   1   8   5 4530.85 717.522  42
  -1   8  -6 1000.81 437.713  39
   1  -8   6 429.744 351.619  35
   1   8   6 2708.70 522.846  41
   1  -8   6 901.209 397.059  34
  -1  -8  -6 1192.50 474.011  30
  -1  -8  -6 1283.54 598.207  28
  -1   8  -6 985.997 382.241  21
   1  -8   6 1449.09 463.754  72
   1   8   6 1370.38 366.909  74
  -1   8  -6 995.532 409.968  51
  -1  -8  -6 2099.96 491.043  58
  -1  -8  -6 1511.15 579.291  55
   1  -8   6 1250.95 320.079  50
   1   8   6 1569.18 443.387  42
   1  -8   7 1842.55 668.582  34
  -1   8  -7 1761.43 563.067  39
  -1  -8  -7 2509.15 732.883  30
   1  -8   7 1784.49 611.278  35
   1   8   7 1686.89 459.993  41
  -1  -8  -7 1758.53 605.446  28
  -1  -8  -7 1572.09 438.714  58
   1  -8   7 1858.56 530.062  72
   1   8   7 1855.74 449.652  74
   1  -8   7 2633.29 558.274  50
  -1  -8  -7 1909.02 486.905  55
   1   8   7 2032.35 523.093  42
  -1   8  -7 2065.71 544.268  51
   1  -8   8 4959.81 935.505  35
  -1   8  -8 6311.65 893.266  39
   1   8   8 6657.17 829.671  41
   1  -8   8 5792.84 841.018  72
  -1  -8  -8 4738.80 750.881  58
   1   8   8 5395.03 768.742  74
  -1  -8  -8 6173.02 894.885  55
  -1   8  -8 5737.63 841.385  51
   1   8   8 6297.12 832.312  42
   1  -8   8 5226.08 821.552  50
  -1   8  -9 10724.4 1167.66  39
   1   8   9 12453.8 1122.74  41
  -1  -8  -9 10943.8 1274.53  70
   1   8   9 10160.6 1051.09  74
   1  -8   9 11845.9 1178.50  72
   1  -8   9 11447.1 1142.16  50
   1   8   9 13384.3 1193.11  42
  -1   8  -9 12830.0 1212.63  51
  -1   8 -10 4504.55 718.454  39
  -1  -8 -10 4789.53 828.348  70
   1  -8  10 5627.76 771.612  72
  -1   8 -10 4841.02 751.312  51
  -1  -8 -10 5073.84 774.231  53
   1   8  10 4798.21 698.635  42
   1  -8  10 5003.78 729.518  50
  -1   8 -11 12274.7 1087.06  39
   1  -8  11 11978.7 1089.00  72
  -1  -8 -11 10875.7 1165.48  70
  -1  -8 -11 12892.2 1217.20  53
  -1   8 -11 11760.2 1053.02  51
   1   8  11 12757.1 1051.33  42
   1  -8  11 12712.0 1141.67  50
  -1  -8 -12-280.462 241.705  67
  -1  -8 -12 140.431 281.975  70
   1  -8  12 339.962 251.850  72
  -1   8 -12 416.699 225.241  51
   1  -8  12 224.219 195.083  50
   1   8  12 289.330 208.032  42
  -1  -8 -12 564.708 369.091  53
  -1  -8 -13 2033.43 460.025  70
   1  -8  13 2539.92 462.709  72
  -1  -8 -13 1569.07 398.222  67
   1   8  13 2267.76 412.854  42
  -1   8 -13 2506.90 451.838  51
  -1  -8 -13 2483.58 491.642  53
  -1  -8 -14 9843.58 884.496  38
   1  -8  14 10662.8 789.947  72
  -1   8 -14 12513.5 836.589  51
   1   8  14 12323.3 777.628  42
   1  -9 -13 2641.90 443.119  70
  -1  -9  13 3533.05 434.955  72
  -1  -9  13 3407.28 431.589  50
  -1   9  13 3296.96 396.524  42
   1   9 -13 3005.63 384.436  51
   1  -9 -12 3842.26 558.492  70
  -1  -9  12 5273.27 608.492  72
   1   9 -12 4760.35 555.879  51
  -1   9  12 4819.53 530.023  42
  -1  -9  12 5004.46 569.277  50
  -1  -9  11 47035.2 1994.31  72
   1   9 -11 38636.6 1818.85  67
   1  -9 -11 41762.0 2099.66  70
   1  -9 -11 33902.8 1767.73  54
  -1   9  11 44401.3 1846.28  42
  -1  -9  11 47826.4 2008.61  50
   1  -9 -11 38921.3 1955.71  53
   1   9 -11 45010.6 1934.23  51
  -1   9  10 933.056 292.791  41
   1  -9 -10 849.976 459.078  70
   1   9 -10 825.513 333.945  67
  -1  -9  10 1439.24 394.894  72
   1  -9 -10 104.832 313.610  53
  -1  -9  10 814.825 311.370  50
  -1   9  10 1562.84 385.184  42
   1  -9 -10 1241.78 391.414  54
   1   9 -10 1305.67 410.864  51
  -1   9   9 6674.22 774.278  41
   1  -9  -9 5098.02 819.504  70
   1   9  -9 5759.34 807.061  67
  -1  -9   9 7528.85 864.866  72
  -1  -9   9 8162.31 913.941  50
   1   9  -9 6869.14 825.043  51
   1  -9  -9 5966.28 873.394  53
  -1   9   9 7799.26 850.299  42
  -1   9   8 1913.35 443.932  41
   1  -9  -8 1845.35 490.004  58
   1  -9  -8 1825.48 549.968  70
  -1  -9   8 2598.45 557.465  72
  -1   9   8 1817.06 420.860  74
   1   9  -8 2186.81 583.271  67
   1  -9  -8 2520.49 598.274  55
   1   9  -8 1678.89 445.468  51
   1  -9  -8 1404.97 452.118  53
  -1   9   8 2469.76 492.145  42
  -1  -9   8 2274.23 482.399  50
  -1   9   7 11756.2 1093.36  41
   1  -9  -7 13681.8 1321.95  58
   1   9  -7 11088.0 1156.26  67
  -1   9   7 10583.4 1104.31  74
   1  -9  -7 12077.6 1233.20  55
  -1   9   7 11569.1 1113.27  42
   1   9  -7 13645.1 1202.47  51
  -1  -9   7 13654.7 1269.45  50
   1  -9  -7 9605.57 1130.46  53
  -1   9   6 1152.46 365.689  41
  -1  -9   6 1128.67 469.045  34
  -1  -9   6 1682.24 630.795  35
  -1   9   6 1091.81 367.500  74
   1  -9  -6 1174.64 491.685  58
  -1  -9   6 1199.51 385.833  50
   1  -9  -6 1028.20 415.811  55
   1   9  -6 797.194 399.196  51
  -1   9   6 1407.64 420.962  42
  -1  -9   5 5231.24 1090.59  35
  -1  -9   5 4751.35 991.403  34
  -1   9   5 5813.32 818.284  41
   1  -9  -5 2762.99 677.406  34
  -1   9   5 5854.98 828.659  74
  -1   9   5 5129.98 718.066  60
  -1  -9   5 6312.72 870.379  50
   1  -9  -5 4692.87 799.161  55
  -1   9   5 5658.03 785.838  42
   1  -9  -5 6686.36 983.340  58
   1   9  -5 5804.92 794.748  51
  -1  -9   4-276.094 397.831  34
   1  -9  -4 493.305 563.838  34
  -1   9   4 877.482 369.955  41
  -1  -9   4 889.140 551.619  35
  -1  -9   4-239.212 419.645  30
   1  -9  -4 195.948 287.718  30
  -1   9   4 573.056 332.941  60
  -1   9   4 469.534 227.718  74
   1  -9  -4 492.904 266.621  58
   1   9  -4 429.825 240.794  51
   1  -9  -4 357.476 372.458  55
   1  -9  -3 10298.9 1453.26  30
  -1  -9   3 9825.69 1399.38  30
  -1  -9   3 13195.6 1646.19  34
  -1  -9   3 14911.7 1703.67  35
   1  -9  -3 12379.2 1611.20  34
  -1   9   3 14648.1 1268.54  41
   1   9  -3 12413.3 1584.88  21
  -1   9   3 11614.0 1112.53  60
   1  -9  -3 12314.5 1198.75  64
  -1   9   3 12902.6 1209.70  74
   1   9  -3 14371.0 1244.77  60
   1   9  -3 15804.6 1363.25  51
   1  -9  -3 12743.2 1310.40  55
   1  -9  -2 6767.36 1213.50  34
  -1   9   2 8966.00 977.271  41
  -1  -9   2 8422.17 1315.22  35
  -1  -9   2 6772.67 1173.99  30
  -1  -9   2 9946.11 1463.59  34
   1  -9  -2 5797.00 1061.84  30
   1   9  -2 6692.20 1160.23  21
   1  -9  -2 8420.01 1045.51  64
   1  -9  -2 7130.18 941.077  62
   1   9  -2 9102.58 1058.45  74
  -1   9   2 7618.91 898.457  60
   1   9  -2 7370.62 915.839  60
  -1  -9   2 8851.79 1023.79  62
   1   9  -2 9477.58 1071.56  51
   1  -9  -1 5977.96 1130.22  34
   1  -9  -1 6635.47 1133.51  30
  -1  -9   1 6510.16 1081.86  35
  -1   9   1 8023.99 959.042  41
  -1  -9   1 9287.96 1433.90  34
  -1  -9   1 7634.38 1232.92  30
  -1   9   1 5346.16 970.575  21
   1   9  -1 7142.95 1159.12  21
   1  -9  -1 8004.44 1035.63  62
  -1  -9   1 7497.94 931.549  62
   1   9  -1 7661.94 943.281  74
   1  -9  -1 8157.29 1017.74  64
  -1   9   1 6691.56 874.489  60
   1   9  -1 7034.88 889.101  60
   1   9  -1 8453.26 974.231  51
  -1  -9   0 9309.07 1381.20  34
   1  -9   0 6642.60 1163.59  30
  -1   9   0 10725.6 1135.78  41
   1   9   0 9929.02 1064.13  41
   1  -9   0 9044.67 1383.61  34
  -1  -9   0 8808.45 1328.24  30
   1   9   0 9004.11 1336.19  21
  -1   9   0 6717.54 1154.80  21
   1  -9   0 9210.74 1040.03  62
   1   9   0 9378.25 1012.72  60
   1  -9   0 10711.6 1175.01  64
   1   9   0 10770.6 1129.34  74
   1   9   0 9985.96 1109.66  51
  -1   9  -1 5946.55 846.504  41
   1   9   1 5089.37 817.231  41
  -1  -9  -1 4068.94 928.046  30
  -1  -9  -1 4827.37 906.514  34
   1  -9   1 4331.14 950.821  34
   1   9   1 5287.58 736.055  60
   1   9   1 5392.70 783.208  74
   1  -9   1 5240.08 831.783  62
  -1  -9  -1 5837.87 868.823  64
   1  -9   1 5556.87 851.591  64
   1   9   1 4333.65 925.349  21
  -1   9  -1 4176.48 902.881  21
  -1   9  -2 373.779 229.772  41
  -1  -9  -2 1029.93 562.145  30
   1  -9   2 1063.32 542.384  35
  -1  -9  -2 587.275 439.671  34
   1   9   2 707.979 394.161  41
  -1   9  -2 457.086 309.024  39
   1  -9   2 1234.83 638.783  34
   1   9   2 393.139 352.581  21
  -1   9  -2 748.375 375.982  21
   1  -9   2 317.865 254.622  64
   1  -9   2 301.373 375.262  62
   1   9   2 402.511 313.647  74
   1   9   2 752.334 417.980  60
  -1   9  -3-227.225 394.257  41
   1   9   3 598.899 381.532  41
  -1  -9  -3 943.899 558.139  30
  -1   9  -3 920.064 430.920  39
   1  -9   3 239.788 406.697  35
   1  -9   3-222.279 464.666  34
  -1   9  -3-416.427 350.620  21
   1   9   3 306.442 307.900  74
   1   9   3 64.8392 202.079  60
   1  -9   3 510.444 465.133  64
   1  -9   3 752.842 436.940  62
  -1   9  -3-117.320 225.214  51
  -1   9  -4 22714.0 1667.27  39
   1   9   4 22682.7 1623.07  41
  -1  -9  -4 19528.3 2032.87  30
   1  -9   4 19143.8 1965.39  35
   1  -9   4 20134.5 2004.67  34
   1   9   4 22500.1 1606.16  74
   1  -9   4 22002.5 1653.59  64
   1   9   4 23560.9 1550.38  60
  -1  -9  -4 22863.6 1760.91  58
  -1   9  -4 21433.7 1543.86  51
   1  -9   4 20248.3 1543.00  50
  -1   9  -5 9156.69 1048.67  39
   1  -9   5 7230.29 1203.73  34
   1   9   5 9513.81 1016.28  41
   1  -9   5 8239.14 1273.64  35
   1  -9   5 8588.52 1001.63  72
  -1  -9  -5 9976.22 1114.96  58
   1  -9   5 8895.25 1033.83  64
   1   9   5 8751.44 991.273  74
   1  -9   5 8112.04 979.825  50
  -1   9  -5 8060.03 1014.25  51
  -1   9  -6 2289.93 531.885  39
   1   9   6 2033.93 484.925  41
  -1  -9  -6 2085.13 587.952  58
   1   9   6 2599.50 560.191  74
   1  -9   6 1868.18 480.567  64
   1  -9   6 2191.02 519.235  72
   1  -9   6 2162.15 559.333  50
  -1   9  -6 2601.69 546.954  51
  -1  -9  -6 2483.64 636.594  55
   1   9   6 1816.75 420.466  42
  -1   9  -7 7951.99 982.359  39
   1   9   7 7858.28 883.515  41
   1  -9   7 7294.98 937.491  64
   1  -9   7 7936.34 961.636  72
  -1  -9  -7 6869.05 900.342  58
   1   9   7 8323.19 958.024  74
  -1   9  -7 7201.40 888.434  51
   1   9   7 7565.89 888.084  42
  -1  -9  -7 7866.39 977.649  55
   1  -9   7 7190.12 923.532  50
  -1   9  -8 2451.52 535.827  39
   1   9   8 2404.82 512.237  41
   1  -9   8 1994.23 487.823  64
   1   9   8 2536.71 504.695  74
   1  -9   8 2490.82 551.263  72
  -1  -9  -8 1685.22 449.491  58
  -1   9  -8 1656.12 510.076  51
   1  -9   8 2533.56 581.757  50
  -1  -9  -8 1537.07 459.510  55
   1   9   8 2603.32 521.546  42
  -1   9  -9 12152.6 1132.09  39
   1   9   9 12680.5 1041.45  41
  -1  -9  -9 10461.3 1193.52  70
   1   9   9 11876.3 1072.67  74
   1  -9   9 9408.78 909.707  64
   1  -9   9 11553.7 1072.17  72
   1  -9   9 12868.7 1133.42  50
   1   9   9 12675.8 1069.55  42
  -1   9  -9 12291.7 1086.26  51
  -1  -9  -9 11462.6 1195.84  53
  -1   9 -10 2678.37 464.788  39
  -1  -9 -10 2788.13 606.384  70
   1  -9  10 2743.43 533.123  72
   1  -9  10 2621.11 489.911  50
  -1   9 -10 2947.57 519.265  51
  -1  -9 -10 2887.38 585.297  53
   1   9  10 3183.81 516.619  42
  -1   9 -11-48.2720 141.118  39
  -1  -9 -11-205.863 242.837  70
   1  -9  11-46.8809 188.811  72
  -1  -9 -11-1.04094 250.152  53
  -1   9 -11 396.921 229.434  51
   1   9  11-104.626 194.993  42
  -1  -9 -12 508.494 277.423  70
   1  -9  12 18.0603 197.292  72
   1   9  12 112.022 132.118  42
  -1  -9 -12-160.632 183.529  53
  -1   9 -12 118.611 135.181  51
  -1  -9 -13 53.1094 158.012  38
   1  -9  13 372.811 153.486  72
  -1   9 -13 164.902 118.341  51
   1   9  13 305.222 128.130  42
  -1 -10  11 424.285 181.233  62
  -1 -10  11 58.3123 121.207  50
  -1  10  11 114.964 133.567  42
   1  10 -11 343.438 182.332  51
   1 -10 -10 1035.09 309.691  70
  -1 -10  10 688.125 217.991  64
  -1 -10  10 1449.75 321.839  72
  -1 -10  10 690.949 229.747  50
   1  10 -10 1464.25 329.530  51
   1 -10 -10 917.616 310.847  53
  -1  10  10 1019.13 241.633  42
   1 -10 -10 763.724 253.134  54
  -1  10   9 872.509 218.139  41
   1 -10  -9 1433.93 411.550  70
  -1 -10   9 1555.98 374.491  64
  -1 -10   9 991.378 299.452  50
  -1  10   9 1630.14 353.179  42
   1 -10  -9 1246.02 384.925  53
   1  10  -9 1996.61 405.638  51
  -1  10   8 11678.9 939.125  41
   1 -10  -8 10242.7 1060.54  70
   1 -10  -8 10234.8 1006.84  58
  -1  10   8 11140.4 920.639  42
   1 -10  -8 8700.86 933.036  53
   1  10  -8 12359.2 1016.71  51
  -1 -10   8 11371.5 997.198  50
  -1  10   7 468.231 269.743  41
   1 -10  -7 1035.03 363.082  58
   1 -10  -7 390.998 316.991  70
   1  10  -7 745.875 273.331  60
  -1  10   7 385.375 196.044  74
  -1 -10   7 855.137 344.144  50
   1 -10  -7 658.462 339.637  53
   1 -10  -7 778.569 296.515  55
   1  10  -7 962.185 324.408  51
  -1  10   7 544.510 273.721  42
  -1  10   6 11066.6 994.227  41
   1 -10  -6 9788.34 1070.60  58
   1  10  -6 10044.0 1000.88  74
  -1  10   6 10370.6 987.812  74
   1  10  -6 9981.25 943.418  60
   1 -10  -6 8278.63 976.019  53
  -1 -10   6 10877.1 1026.94  50
   1 -10  -6 9962.28 1073.47  55
  -1  10   6 10912.6 960.396  42
   1  10  -6 11611.4 1091.04  51
  -1  10   5-177.500 206.387  41
   1  10  -5 117.822 206.992  74
   1  10  -5 187.751 204.928  60
  -1 -10   5-449.441 425.134  62
  -1  10   5 68.0488 199.123  74
   1 -10  -5 44.4503 376.966  55
   1 -10  -5 217.278 373.911  58
   1  10  -5-141.256 263.872  51
  -1  10   4 23.0798 293.304  41
   1  10  -4-378.315 325.434  60
  -1 -10   4 160.068 231.953  62
  -1  10   4 383.478 282.594  74
   1  10  -4-142.818 286.734  74
  -1  10   4 605.135 306.908  60
   1 -10  -4-270.238 267.094  58
   1 -10  -4 146.054 273.490  55
   1  10  -4 408.534 272.451  51
  -1  10   3 1370.76 334.984  41
  -1  10   3 1675.44 430.360  60
   1  10  -3 1154.61 431.457  60
   1  10  -3 1737.99 479.622  74
  -1 -10   3 1593.73 469.039  62
   1  10  -3 1426.67 393.944  51
   1 -10  -3 1447.05 416.484  58
   1 -10  -3 2660.42 679.784  55
  -1  10   2 1499.29 452.424  41
  -1  10   2 1653.98 458.650  60
   1 -10  -2 1835.06 462.706  64
  -1 -10   2 1390.20 453.088  62
   1  10  -2 1284.55 416.629  74
   1  10  -2 1873.09 510.965  60
   1  10  -2 1272.13 399.065  51
   1 -10  -2 1152.39 424.200  55
  -1  10   1 20959.5 1517.78  41
   1 -10  -1 19570.8 1512.34  64
   1  10  -1 19643.2 1448.16  60
   1 -10  -1 18759.8 1497.90  62
  -1 -10   1 21672.5 1619.38  64
  -1  10   1 19342.4 1418.39  60
  -1 -10   1 18197.1 1430.01  62
   1  10  -1 19174.8 1494.80  74
   1  10  -1 21116.8 1513.94  51
  -1  10   0-113.357 310.263  41
   1  10   0 214.860 191.841  41
   1  10   0 350.002 235.789  60
  -1 -10   0-293.203 337.621  64
   1 -10   0 360.678 276.866  64
   1 -10   0 722.013 358.783  62
   1  10   0 810.931 417.454  74
  -1  10   0-398.548 268.508  60
  -1  10  -1 10879.4 1110.81  41
   1  10   1 11823.3 1147.28  41
   1  10   1 11513.2 1095.58  60
   1 -10   1 12790.8 1220.75  64
   1 -10   1 11537.0 1164.24  62
   1  10   1 11975.7 1168.37  74
  -1  10  -1 10169.5 1025.94  60
  -1 -10  -1 10962.8 1106.02  64
  -1  10  -2-4.09825 198.388  41
   1  10   2-1035.30 365.986  41
   1  10   2 178.816 231.076  74
   1 -10   2-195.827 287.701  62
   1 -10   2-609.949 372.129  64
  -1  10  -2 209.806 248.084  60
   1  10   2-286.622 272.602  60
   1  10   3 1133.26 384.177  41
  -1  10  -3 459.960 183.194  41
   1 -10   3 640.376 411.870  62
   1  10   3 586.605 348.965  60
   1 -10   3 976.930 381.963  64
   1  10   3 1548.19 485.458  74
  -1 -10  -3 840.215 414.134  58
   1  10   4 19321.9 1395.64  41
   1 -10   4 17841.0 1388.08  62
   1  10   4 16050.0 1313.53  74
  -1 -10  -4 15579.8 1371.16  58
   1 -10   4 18124.4 1457.93  64
  -1  10  -4 15366.4 1245.81  51
  -1 -10  -4 18421.0 1566.44  55
   1  10   5 3249.32 597.229  41
   1  10   5 2484.31 516.025  74
   1 -10   5 2539.23 581.694  64
   1 -10   5 3143.48 694.366  62
  -1 -10  -5 3019.24 631.342  58
  -1 -10  -5 3645.93 647.673  55
  -1  10  -5 2023.25 436.167  51
   1  10   6 498.702 258.705  41
   1 -10   6 152.999 238.904  62
  -1 -10  -6-86.1269 324.259  58
   1 -10   6 378.887 293.764  64
   1  10   6 945.466 392.878  74
  -1 -10  -6-10.7055 284.260  55
  -1  10  -6 403.680 247.145  51
   1  10   7 1218.84 373.621  41
   1 -10   7 850.647 362.550  62
   1 -10   7 1283.49 321.062  72
   1 -10   7 1349.81 372.576  64
   1  10   7 1371.21 387.484  74
  -1 -10  -7 608.388 316.569  58
   1  10   7 1111.42 305.267  42
  -1 -10  -7 1210.08 408.514  55
  -1  10  -7 1163.43 397.452  51
   1  10   8 3444.62 522.645  41
   1  10   8 2905.99 503.184  74
   1 -10   8 2079.55 439.603  72
   1 -10   8 3484.03 572.847  62
   1 -10   8 3242.37 528.601  64
  -1 -10  -8 1772.42 502.435  70
  -1  10  -8 3086.44 514.831  51
  -1 -10  -8 2008.90 438.214  55
   1  10   8 2897.61 463.664  42
  -1 -10  -8 2632.58 493.830  53
   1 -10   9 959.667 279.329  72
  -1 -10  -9 967.840 347.455  70
   1 -10   9 1667.64 454.835  62
   1 -10   9 738.492 257.511  64
  -1 -10  -9 1239.73 429.097  53
  -1  10  -9 1295.53 340.956  51
   1  10   9 1890.00 366.044  42
   1 -10  10 10649.9 845.078  62
  -1 -10 -10 10075.4 953.868  70
   1 -10  10 8094.11 714.495  72
  -1  10 -10 9280.66 773.116  51
  -1 -10 -10 8847.83 825.631  53
   1  10  10 9709.24 731.179  42
   1 -10  11 406.710 185.821  62
  -1 -10 -11 408.876 208.177  70
   1  10  11 609.107 163.151  42
  -1 -10 -11 296.273 207.025  53
  -1  10 -11 407.090 148.953  51
   1 -11  -9 813.461 253.054  70
  -1 -11   9 1071.80 267.299  62
   1  11  -9 1442.92 275.563  51
  -1  11   8 4064.60 451.536  41
   1 -11  -8 2756.55 448.191  70
  -1 -11   8 4519.67 541.714  62
  -1 -11   8 3672.05 469.508  64
   1  11  -8 4402.74 522.004  51
   1 -11  -8 3101.88 487.327  54
  -1  11   8 2909.85 357.674  42
  -1  11   7 6908.32 647.793  41
  -1 -11   7 7935.17 763.563  62
   1 -11  -7 4748.79 641.221  70
   1  11  -7 4495.64 490.351  60
  -1 -11   7 7316.06 734.532  64
   1  11  -7 4977.87 553.758  74
   1 -11  -7 5645.18 674.003  58
   1  11  -7 6927.96 680.360  51
  -1  11   6 639.648 236.845  41
   1 -11  -6 745.382 266.020  58
  -1 -11   6 308.274 229.377  62
   1  11  -6 389.030 201.601  74
  -1 -11   6 619.144 194.950  64
   1 -11  -6 528.247 297.837  70
   1  11  -6 503.082 220.096  60
   1  11  -6 340.667 235.263  51
   1 -11  -6 866.746 378.504  55
  -1  11   5 661.842 271.734  41
   1 -11  -5 868.349 306.477  58
  -1 -11   5 936.590 340.273  62
  -1 -11   5 1310.54 402.520  64
   1 -11  -5 482.038 264.400  70
   1  11  -5 532.502 233.045  74
   1  11  -5 1115.58 330.584  60
   1  11  -5 560.129 234.670  51
   1 -11  -5 1256.85 355.619  55
  -1  11   4 299.553 310.135  41
   1  11  -4 61.3968 165.670  60
  -1 -11   4-106.048 245.583  62
   1  11  -4-103.543 286.743  74
  -1 -11   4-290.796 349.297  64
   1 -11  -4 181.632 241.857  58
   1 -11  -4 285.903 302.198  55
   1  11  -4-68.2197 193.616  51
  -1  11   3 595.739 281.560  41
   1  11  -3 1076.60 341.350  60
  -1 -11   3 885.862 276.889  62
   1  11  -3 297.400 242.913  74
  -1 -11   3 412.430 321.758  64
   1 -11  -3 1015.13 361.646  58
   1 -11  -3 307.268 242.772  55
  -1  11   2 729.343 305.025  41
   1  11  -2 1037.72 321.413  74
   1  11  -2 1253.33 361.335  60
  -1 -11   2 726.531 328.554  62
  -1 -11   2 1224.28 407.737  64
  -1  11   2 919.442 319.323  60
   1 -11  -2 401.345 267.951  58
   1 -11  -2 260.333 353.496  55
  -1  11   1 2576.18 495.297  41
   1  11  -1 2268.25 461.467  74
  -1  11   1 2741.91 514.423  60
  -1 -11   1 2689.43 548.912  64
   1  11  -1 2622.08 545.799  60
   1 -11  -1 2493.74 602.589  55
   1 -11  -1 3781.18 704.764  58
  -1  11   0 2603.00 497.907  41
   1  11   0 2143.34 487.539  74
  -1  11   0 1844.38 420.546  60
   1 -11   0 2452.48 499.799  62
   1 -11   0 1865.08 445.059  64
  -1 -11   0 1751.67 441.841  64
   1  11   0 2680.52 507.249  60
   1 -11   0 2142.85 517.202  55
  -1  11  -1 3381.32 540.215  41
   1  11   1 3857.63 568.944  41
  -1  11  -1 3139.27 527.597  60
   1 -11   1 2977.88 540.574  62
   1  11   1 2692.92 525.633  74
   1 -11   1 3253.74 616.155  64
   1  11   1 2862.34 491.553  60
  -1 -11  -1 2381.40 529.993  58
   1 -11   1 2509.15 542.747  55
  -1  11  -2 3702.59 546.843  41
   1  11   2 4113.54 577.946  41
  -1  11  -2 4493.70 631.091  60
   1 -11   2 5121.51 740.370  62
   1 -11   2 4009.89 643.294  64
   1  11   2 3272.73 543.277  74
  -1 -11  -2 5425.88 778.991  55
   1 -11   2 3812.89 641.991  55
  -1 -11  -2 4538.26 685.679  58
   1  11   3 410.634 220.000  41
   1 -11   3 413.833 270.188  62
  -1  11  -3 553.359 293.937  60
   1 -11   3 448.358 295.820  64
   1  11   3 164.959 215.463  74
  -1 -11  -3 779.840 405.010  58
  -1 -11  -3 75.1173 278.424  55
   1  11   4 10198.6 898.930  41
   1  11   4 8493.81 869.793  74
   1 -11   4 9653.34 948.099  64
   1 -11   4 8014.98 855.603  62
  -1  11  -4 9189.26 865.836  60
  -1 -11  -4 9215.30 949.396  58
  -1 -11  -4 8686.51 939.350  55
   1  11   5 6491.17 677.776  41
  -1  11  -5 5828.39 668.987  60
   1 -11   5 5625.54 694.086  64
   1  11   5 5850.36 665.465  74
   1 -11   5 6281.19 723.520  62
  -1 -11  -5 4787.34 656.444  58
  -1  11  -5 4616.57 582.414  51
  -1 -11  -5 5622.05 739.939  55
   1  11   6 1254.19 316.563  41
   1 -11   6 1303.36 343.618  62
  -1  11  -6 768.761 278.265  60
   1 -11   6 390.281 235.410  64
   1  11   6 1230.09 351.413  74
   1 -11   6 384.779 232.891  48
  -1  11  -6 954.172 246.340  51
  -1 -11  -6 353.674 221.621  55
   1 -11   7 3156.76 513.222  62
  -1  11  -7 2773.83 412.644  60
  -1 -11  -7 3172.53 544.731  70
   1 -11   7 2568.33 435.076  64
   1  11   7 3126.32 448.124  74
  -1 -11  -7 2660.36 485.793  53
  -1 -11  -7 2952.57 481.059  55
  -1  11  -7 2687.06 409.803  51
   1 -11   7 2166.66 423.901  48
  -1  11  -8-223.281 154.725  60
  -1 -11  -8 389.032 189.269  70
   1 -11   8-73.7317 134.759  64
   1 -11   8 188.964 193.393  62
  -1  11  -8-5.20629 106.780  51
   1 -11   8 121.640 124.849  48
  -1 -11  -8-28.4808 164.441  53
   1 -11   9 707.715 204.563  62
  -1  12   5 359.654 176.553  41
   1 -12  -5 179.597 152.079  58
  -1  12   4 1203.33 268.115  41
   1  12  -4 653.602 186.826  60
  -1 -12   4 584.917 192.154  64
   1 -12  -4 920.743 292.278  58
   1 -12  -4 279.136 164.156  55
  -1 -12   4 446.495 217.921  55
  -1  12   3 3727.22 454.613  41
   1 -12  -3 3409.20 491.983  58
   1  12  -3 2159.10 331.146  74
   1  12  -3 3221.06 404.561  60
  -1 -12   3 3294.75 457.802  64
   1 -12  -3 1768.78 351.318  70
  -1 -12   3 2858.05 451.504  55
   1 -12  -3 2878.88 465.509  55
  -1  12   2 227.733 159.142  41
   1 -12  -2 68.4609 134.778  63
   1 -12  -2 290.822 245.528  70
  -1 -12   2 239.283 223.427  64
   1  12  -2 23.7683 132.117  74
   1 -12  -2-66.1820 201.722  58
   1 -12  -2-190.358 177.974  55
  -1 -12   2-396.756 242.533  55
  -1 -12   2 95.3576 211.046  58
  -1  12   1 6383.92 614.811  41
   1  12  -1 6976.14 643.473  74
   1 -12  -1 7341.78 739.858  58
  -1 -12   1 7610.23 764.800  58
  -1 -12   1 6843.46 664.337  64
   1 -12  -1 6485.68 668.861  55
  -1 -12   1 6891.91 726.669  55
  -1  12   0 3512.82 458.612  41
   1  12   0 3756.57 480.773  74
  -1  12   0 4365.20 493.396  60
  -1 -12   0 5017.05 614.254  55
   1 -12   0 3749.90 540.239  58
  -1 -12   0 4931.32 635.479  58
   1 -12   0 3882.38 534.612  55
  -1  12  -1 390.389 172.540  41
   1  12   1 108.442 184.465  74
  -1  12  -1 222.075 204.613  60
   1 -12   1 1064.85 346.826  58
  -1 -12  -1 400.413 231.909  55
  -1 -12  -1 232.993 210.601  58
   1 -12   1 338.621 210.165  55
   1  12   2 532.936 192.791  41
  -1 -12  -2 519.302 261.034  58
   1  12   2 548.896 197.324  74
  -1  12  -2 328.673 155.428  60
   1 -12   2 420.306 270.055  58
  -1 -12  -2 65.7623 181.860  55
   1  12   3 2448.13 363.746  41
   1  12   3 2627.23 399.520  74
  -1 -12  -3 2112.53 392.023  58
  -1  12  -3 2655.22 382.196  60
  -1 -12  -3 2603.70 446.221  55
   1 -12   3 2547.96 433.715  58
   1  12   4 835.058 221.350  41
  -1  12  -4 1173.90 256.988  60
   1  12   4 1179.64 268.405  74
   1 -12   4 1552.45 336.099  62
  -1 -12  -4 1014.33 293.254  55
  -1 -12  -5 1009.85 264.336  70
  -1  12  -5 1726.78 294.624  60
   1 -12   5 1382.72 289.574  62
  -1 -12  -5 1397.10 290.502  55
  -2   0  19-245.488 137.168  45
  -2   0  18 8160.39 667.747  68
   2   0 -18 8681.90 789.499  70
   2   0 -18 8015.32 769.309  67
  -2   0  18 10209.7 800.972  45
  -2   0  17 77.9469 203.931  66
   2   0 -17-349.925 333.612  70
  -2   0  17 88.8288 218.619  68
   2   0 -17-5.34598 246.799  67
  -2   0  16 20794.1 1433.61  66
  -2   0  16 21757.1 1429.00  68
   2   0 -16 17615.0 1431.89  67
   2   0 -16 18840.5 1466.40  70
  -2   0  16 20860.7 1432.41  47
  -2   0  15 197.015 250.427  68
   2   0 -15-52.3664 295.879  67
   2   0 -15-250.237 250.632  70
  -2   0  15 52.2025 196.991  66
  -2   0  15-164.677 275.548  47
  -2   0  14 36678.9 2555.01  29
   2   0 -14 38653.6 2953.19  27
   2   0 -14 47130.1 2587.36  67
   2   0 -14 45738.8 2502.49  70
  -2   0  14 48108.0 2367.45  66
  -2   0  14 48472.4 2341.70  47
   2   0 -13-261.747 361.133  27
  -2   0  13-12.3673 187.624  66
   2   0 -13-219.972 284.531  70
   2   0 -13-55.4392 341.553  67
  -2   0  13 324.832 276.147  47
   2   0 -12 14771.1 1710.30  27
  -2   0  12 12819.9 1400.26  24
  -2   0  12 13631.8 1229.59  66
  -2   0  12 13636.4 1216.83  47
   2   0 -11 309.800 424.501  27
  -2   0  11 109.858 170.417  24
   2   0 -10 385.720 326.736  27
  -2   0  10-24.6461 175.744  26
  -2   0  10 127.482 164.891  24
  -2   0   9 298.532 317.564  25
  -2   0   9-9.48433 226.306  26
   2   0  -9 43.5861 340.035  27
   2   0  -8 25590.3 1783.53  27
  -2   0   8 24299.9 1560.47  25
   2   0  -7 244.784 244.486  27
  -2   0   7-10.4259 180.528  25
   2   0  -7 497.443 292.164  30
  -2   0   7 33.2539 216.123  31
   2   0  -6 87700.3 2922.87  27
  -2   0   6 84863.4 2591.99  25
   2   0  -6 84761.9 2653.91  30
  -2   0   6 83109.1 2579.27  31
  -2   0   5-48.7700 388.233   1
   2   0  -5-224.726 215.788  27
  -2   0   5-124.503 208.574   4
  -2   0   5 120.087 158.981  14
  -2   0   5-18.9849 175.853  31
   2   0  -5 105.690 142.807  30
  -2   0   4 389695. 6469.53  16
  -2   0   4 411834. 6532.06  14
   2   0  -4 373507. 6687.51  27
   2   0  -4 386240. 6668.08  17
  -2   0   4 403739. 8804.34   4
  -2   0   4 393951. 6555.99  23
   2   0  -4 371603. 6594.41  30
  -2   0   4 382195. 6539.45  31
  -2   0   3 103.754 216.136  16
  -2   0   3-82.1399 135.900  23
  -2   0   3 236.897 219.199   4
  -2   0   3-68.4798 229.450   2
   2   0  -3-10.9412 136.491  30
  -2   0   2 544102. 10119.1   2
  -2   0   2 516563. 7361.82  11
  -2   0   2 544897. 7918.20  13
  -2   0   2 540973. 7585.09   8
   2   0  -2 527319. 11257.7   7
  -2   0   2 523273. 8058.99   4
   2   0  -2 522773. 7907.29  22
  -2   0   1 144.955 120.414  11
  -2   0   1 17.2529 261.697   2
   2   0  -1-61.2252 257.645   3
   2   0  -1 392.655 323.617   7
   2   0   0 486860. 7674.92   6
  -2   0   0 478098. 9772.58   7
  -2   0   0 479841. 7152.10  11
   2   0   0 495614. 10082.0   3
  -2   0   0 485962. 8078.31   4
   2   0   1-322.602 439.406   3
   2   0   1-120.165 204.878   6
  -2   0  -1 98.6292 145.920  11
  -2   0  -1 159.765 282.610   4
  -2   0  -1 332.999 259.929   7
  -2   0  -2 261018. 4145.05   9
  -2   0  -2 252887. 4531.68  20
  -2   0  -2 254446. 6977.48   4
  -2   0  -2 237126. 4044.72  12
   2   0   2 243697. 4271.09  18
   2   0   2 256157. 7171.74   3
  -2   0  -3 28.7994 167.083  20
  -2   0  -3 101.237 157.560   5
  -2   0  -3 35.5157 145.703   9
   2   0   3-188.601 139.041  18
  -2   0  -3 31.8928 147.030  11
   2   0   3 121.089 307.393   3
   2   0   3 133.375 147.993  29
   2   0   4 341173. 9576.45   3
  -2   0  -4 364062. 6265.82  11
  -2   0  -4 349384. 6400.22  20
  -2   0  -4 333796. 6129.92  28
   2   0   4 344134. 5823.77  18
   2   0   4 345350. 6140.44  29
  -2   0  -5-75.9860 267.373  28
  -2   0  -5 74.0258 177.942  20
  -2   0  -5 134.253 203.963  11
   2   0   5-126.362 160.016  18
   2   0   5 25.1116 147.601  29
  -2   0  -6 137583. 3872.27  20
   2   0   6 141538. 3401.38  18
  -2   0  -6 129241. 3682.47  28
   2   0   6 142362. 3678.56  29
   2   0   7-91.8794 139.304  18
  -2   0  -7 73.3387 311.179  20
   2   0   7-146.773 251.517  29
  -2   0  -8 58445.9 2808.37  20
   2   0   8 58932.0 2342.11  18
  -2   0  -8 61084.0 2744.13  37
   2   0   8 63551.2 2638.48  29
   2   0   9 59.4366 177.774  18
  -2   0  -9 390.501 367.370  20
  -2   0  -9 337.016 325.647  27
  -2   0  -9 9.13627 249.555  37
   2   0   9-143.903 231.399  29
   2   0  10 768.360 335.329  18
  -2   0 -10 1424.86 573.684  27
   2   0  10 1007.54 421.077  29
  -2   0 -11 508.055 582.094  27
   2   0  11-72.1989 283.678  29
  -2   0 -12 29292.1 2077.21  38
   2   0  12 27235.8 2119.18  29
  -2   0 -12 30456.2 2549.75  27
  -2   0 -12 25946.4 1952.79  67
   2   0  12 33396.3 1898.53  45
   2   0  12 25943.4 1675.38  57
   2   0  13 83.4536 334.110  29
  -2   0 -13-230.177 287.632  38
  -2   0 -13-136.580 264.886  27
  -2   0 -13 223.542 320.152  67
   2   0  13-111.430 224.654  57
   2   0  13 251.287 258.454  45
  -2   0 -13-218.969 357.958  52
  -2   0 -14 23889.3 1869.69  38
  -2   0 -14 16726.5 1992.00  27
  -2   0 -14 23061.1 1797.83  67
   2   0  14 23053.6 1569.40  45
   2   0  14 21642.4 1467.69  57
  -2   0 -14 21894.4 1771.61  52
  -2   0 -15-173.900 271.634  59
  -2   0 -15 60.6183 249.175  67
   2   0  15-255.037 327.730  45
  -2   0 -15 306.120 226.961  52
  -2   0 -16 11450.5 1137.65  67
  -2   0 -16 10242.6 1110.53  59
   2   0  16 12011.7 1034.60  45
  -2   0 -16 10691.9 1075.08  52
  -2   0 -17 37.6336 273.433  67
  -2   0 -17 365.088 286.223  59
  -2   0 -17-337.814 218.210  52
   2   0  17-347.197 240.025  45
  -2   0 -18 333.380 144.251  67
   2   0  18 311.739 181.332  45
   2  -1 -18 1586.50 352.230  70
   2  -1 -18 1956.92 342.319  67
  -2  -1  18 1995.98 346.953  68
   2   1 -18 2445.26 444.923  67
  -2   1  18 2614.27 412.798  45
  -2  -1  18 2720.57 423.000  45
   2  -1 -17 429.698 270.736  70
   2   1 -17 359.875 295.503  70
  -2  -1  17-308.572 240.398  66
  -2   1  17-89.5266 192.982  66
  -2  -1  17 124.180 221.082  68
   2   1 -17 60.1193 244.298  67
   2  -1 -17 349.112 263.391  67
  -2  -1  17-234.193 217.313  49
  -2  -1  16 1954.63 458.760  68
   2  -1 -16 1633.92 496.906  67
  -2   1  16 1355.98 385.989  66
   2   1 -16 717.313 341.663  67
   2   1 -16 1663.47 460.502  70
  -2  -1  16 1163.03 314.419  66
  -2   1  16 1816.95 411.177  68
   2  -1 -16 1033.11 358.030  70
  -2   1  16 1598.09 387.734  47
  -2   1  16 925.658 308.249  57
  -2  -1  16 1785.49 457.797  47
  -2  -1  16 1479.37 415.750  49
  -2  -1  15 2056.99 517.849  66
   2  -1 -15 1287.28 407.655  70
  -2   1  15 1774.53 441.235  68
  -2   1  15 1947.12 501.484  66
   2   1 -15 2305.03 607.537  70
   2  -1 -15 1968.13 550.209  67
   2   1 -15 1582.84 499.736  67
  -2  -1  15 1679.14 376.183  68
  -2  -1  15 1939.31 446.723  49
  -2   1  15 1699.04 494.779  47
  -2  -1  15 2304.27 481.506  47
   2   1 -14 3135.82 832.707  27
   2  -1 -14 2673.75 753.705  27
  -2  -1  14 2704.27 662.191  29
   2  -1 -14 4309.41 800.266  70
  -2   1  14 3507.85 639.572  66
   2   1 -14 3668.71 728.351  70
  -2  -1  14 3516.90 640.539  66
   2   1 -14 3351.92 691.409  67
   2  -1 -14 3985.46 781.986  67
  -2  -1  14 3685.96 656.818  47
  -2   1  14 3659.92 615.723  47
   2  -1 -13 5364.33 1057.91  27
   2   1 -13 4104.58 908.831  27
  -2   1  13 3762.39 810.529  24
   2   1 -13 4851.12 802.933  70
  -2   1  13 4858.48 762.868  66
   2  -1 -13 4721.26 801.159  67
  -2   1  13 4736.98 743.199  71
  -2  -1  13 5240.09 816.954  66
   2  -1 -13 4754.58 802.943  70
   2   1 -13 4304.15 776.868  67
  -2   1  13 4292.34 699.343  47
  -2  -1  13 4553.43 742.905  47
   2   1 -12 49057.3 3145.00  27
   2  -1 -12 45818.3 3054.24  27
  -2   1  12 42818.2 2707.76  24
   2  -1 -12 44043.5 2488.02  70
  -2   1  12 42345.2 2224.15  66
  -2   1  12 45280.4 2275.52  71
   2   1 -12 43909.9 2429.38  70
   2   1 -12 42855.2 2474.06  67
  -2  -1  12 43392.2 2253.42  66
  -2   1  12 46745.0 2363.83  47
  -2  -1  12 44308.2 2273.26  47
  -2  -1  11 2319.95 572.037  26
   2  -1 -11 1651.39 541.198  27
   2   1 -11 2662.02 719.366  27
  -2   1  11 2198.83 620.119  24
  -2  -1  10 13454.9 1293.11  26
   2  -1 -10 15090.6 1560.84  27
   2   1 -10 13320.5 1441.50  27
  -2   1  10 14109.4 1388.68  24
   2  -1 -10 14091.0 1385.29  30
  -2  -1   9 2007.35 488.830  24
  -2   1   9 1786.74 392.339  25
   2  -1  -9 2194.56 611.635  27
   2   1  -9 1580.24 521.781  27
  -2  -1   9 2138.44 492.100  26
   2  -1  -9 1870.28 516.813  30
  -2  -1   8 134568. 3821.19  26
  -2  -1   8 130831. 3858.16  25
  -2   1   8 132558. 3847.43  25
   2   1  -8 137977. 4367.10  27
   2  -1  -8 132490. 4317.51  27
   2  -1  -8 133667. 4022.45  30
   2  -1  -7 117796. 3753.43  27
   2   1  -7 106356. 3322.14  19
  -2  -1   7 118345. 3421.44  25
   2   1  -7 129956. 3915.22  27
  -2   1   7 118573. 3413.16  25
  -2   1   7 108037. 3153.53  32
  -2   1   7 120620. 3492.42  31
   2  -1  -7 125674. 3582.82  30
   2  -1  -6 113123. 3482.35  27
  -2   1   6 122631. 3215.52  25
  -2  -1   6 122061. 3206.85  25
   2   1  -6 109824. 3131.54  19
  -2   1   6 100096. 4912.86   6
  -2  -1   6 90695.8 5441.34   4
   2   1  -6 125072. 3586.53  27
  -2  -1   6 123839. 3285.24  31
  -2   1   6 119517. 3252.57  31
   2  -1  -6 120696. 3305.62  30
  -2   1   6 110795. 3070.53  32
  -2  -1   5 133773. 5942.66   1
   2   1  -5 158692. 3869.29  27
  -2   1   5 134921. 4984.62   6
  -2  -1   5 145363. 3429.31  25
   2  -1  -5 130517. 4973.19   2
  -2  -1   5 154952. 3468.17  14
  -2   1   5 149183. 3421.92  14
   2   1  -5 135842. 3348.68  19
   2  -1  -5 130042. 3584.58  27
  -2   1   5 141077. 3420.96  32
   2  -1  -5 147911. 3565.45  30
  -2   1   5 148362. 3519.16  31
  -2  -1   5 150621. 3527.18  31
  -2  -1   4 47961.5 1602.46  16
  -2   1   4 47037.6 1687.64  23
   2   1  -4 48164.1 1835.84  27
  -2  -1   4 49860.9 1653.98  14
  -2  -1   4 43958.3 3068.01   1
  -2   1   4 44366.9 2270.90   6
   2  -1  -4 45392.5 2783.17   2
   2  -1  -4 46369.6 1727.32  17
   2   1  -4 42809.1 1533.69  19
  -2   1   4 47114.6 1599.99  14
  -2  -1   4 45597.4 1564.03  23
  -2  -1   4 48701.1 1688.42  31
  -2   1   4 43398.8 1636.64  32
   2  -1  -4 46947.2 1754.21  30
  -2   1   4 44012.6 1655.73  31
  -2   1   3 348700. 6306.48   6
  -2  -1   3 325202. 5525.25  23
  -2  -1   3 351539. 5637.11  16
  -2   1   3 344562. 5777.89  16
  -2  -1   3 341416. 8881.72   1
   2  -1  -3 331324. 8591.39   2
  -2  -1   3 362078. 5728.91  14
  -2  -1   3 345269. 6361.05   2
   2   1  -3 347343. 5880.31  17
  -2  -1   3 347279. 5452.39  13
   2  -1  -3 330952. 5855.22  17
   2  -1  -3 342742. 5940.09  30
  -2   1   3 324235. 5826.49  32
  -2  -1   3 336453. 5730.53  31
  -2   1   2 383915. 5604.21   8
   2  -1  -2 397897. 9399.85   2
  -2  -1   2 412490. 9330.19   7
   2   1  -2 389982. 9405.52   7
  -2  -1   2 402580. 6033.88  13
   2   1  -2 377162. 6248.30  17
  -2   1   2 398811. 9159.92   2
  -2  -1   2 418381. 6155.07   8
   2  -1  -1 176839. 5551.12   7
  -2   1   1 173751. 5761.39   2
  -2  -1   1 183776. 5146.62   3
  -2  -1   1 183372. 5454.27   1
   2  -1  -1 187201. 6072.81   2
   2   1  -1 175324. 3372.07  18
  -2  -1   0 20603.8 1446.13   6
  -2  -1   0 19864.3 1553.84   1
  -2   1   0 17754.7 1814.40   2
   2  -1   0 18533.5 1135.92   4
   2  -1   0 19885.8 1588.38   7
  -2  -1   0 20703.6 1752.95   3
  -2  -1  -1 8870.42 944.241   1
  -2   1  -1 8897.47 1035.58   7
   2  -1   1 8399.77 1005.73   4
  -2  -1  -1 9853.06 1307.73   3
  -2  -1  -1 8161.39 1053.73   6
   2   1   1 8689.34 1002.40   6
   2   1   2 3983.16 810.558   6
  -2  -1  -2 3764.08 396.846   9
  -2   1  -2 4409.30 786.978   5
  -2  -1  -2 3219.54 309.817  15
  -2  -1  -2 3596.17 530.729   1
  -2   1  -2 3619.47 445.429  20
   2  -1   2 3908.82 831.604   4
  -2  -1  -2 3458.28 380.406  12
   2   1   2 3319.45 397.155  22
  -2   1  -2 3111.00 602.712   7
  -2  -1  -2 4139.35 898.656   4
  -2  -1  -3 253464. 4704.17  28
   2   1   3 241276. 7473.61   6
  -2   1  -3 248545. 6261.36   5
  -2   1  -3 230616. 8070.72   2
  -2  -1  -3 264625. 4556.26   9
  -2   1  -3 251483. 3981.57   9
  -2   1  -3 237906. 4795.32  20
   2  -1   3 255387. 8099.82   4
  -2  -1  -3 249231. 8081.62   4
   2  -1   3 233719. 4232.27  18
  -2  -1  -3 243664. 4476.43  12
   2  -1   3 226420. 7523.19   3
  -2  -1  -3 242835. 7896.06   3
   2   1   3 245153. 4443.47  18
  -2   1  -3 237028. 4904.11  37
   2  -1   3 235824. 4571.87  29
  -2  -1  -4 3558.13 504.448  28
   2   1   4 3163.35 879.146   6
  -2   1  -4 2646.89 900.453   2
  -2   1  -4 2228.45 400.945  20
  -2  -1  -4 2775.72 947.820   4
   2  -1   4 3076.58 970.112   4
  -2  -1  -4 3220.32 883.018   3
   2  -1   4 2579.07 343.236  18
   2   1   4 3261.77 428.494  18
   2  -1   4 2416.17 747.452   3
   2  -1   4 2233.01 386.033  29
  -2   1  -4 3115.31 515.401  37
   2   1   4 2910.18 402.455  29
  -2   1  -5 2315.88 816.974   2
   2  -1   5 2630.34 906.876   3
  -2  -1  -5 3415.58 546.031  28
  -2  -1  -5 3192.25 490.391  11
  -2  -1  -5 2846.36 474.666  20
  -2   1  -5 2977.43 511.881  20
   2  -1   5 2817.62 382.813  18
   2   1   5 3115.65 446.993  18
  -2   1  -5 2966.54 540.348  37
   2   1   5 2961.05 443.499  29
   2  -1   5 3329.62 501.336  29
  -2  -1  -6 28040.1 1507.17  11
  -2   1  -6 25114.8 1570.60  27
  -2   1  -6 23884.3 1542.71  20
  -2  -1  -6 26264.9 1576.89  20
  -2  -1  -6 26049.9 1515.45  28
   2  -1   6 21517.9 1147.06  18
   2   1   6 26962.7 1385.20  18
  -2   1  -6 24627.2 1559.51  37
   2   1   6 24037.6 1355.63  29
   2  -1   6 24211.5 1429.77  29
   2  -1   7 42762.9 1749.31  18
  -2  -1  -7 47097.3 2298.76  20
  -2  -1  -7 47377.1 2257.53  28
  -2  -1  -7 45620.4 2057.32  11
   2   1   7 50836.0 2073.85  18
  -2   1  -7 43631.0 2222.84  27
  -2   1  -7 43874.8 2245.83  37
   2   1   7 45270.9 2014.05  29
   2  -1   7 50095.0 2187.90  29
  -2  -1  -8 2644.77 532.672  11
  -2  -1  -8 2423.78 570.794  28
  -2  -1  -8 2767.94 629.797  20
  -2   1  -8 2347.94 636.423  27
   2   1   8 2370.89 492.955  18
   2   1   8 2587.40 492.886  29
  -2   1  -8 3011.19 648.687  37
   2  -1   8 2549.74 521.534  29
  -2   1  -9 2602.35 655.448  27
  -2  -1  -9 2650.50 727.970  20
   2   1   9 2524.80 550.699  18
   2   1   9 2753.35 558.124  29
  -2   1  -9 2792.67 636.787  37
   2  -1   9 2648.21 564.959  29
  -2  -1 -10 1285.85 618.300  20
  -2   1 -10 1571.27 576.308  27
   2   1  10 2038.69 449.150  18
   2   1  10 1135.06 462.991  29
   2  -1  10 1942.91 544.371  29
  -2  -1 -11 118.019 292.931  27
  -2   1 -11 401.225 295.846  27
   2   1  11 852.422 328.276  18
   2  -1  11 441.337 285.626  29
   2  -1  12 216.535 353.865  29
  -2   1 -12 236.436 269.143  38
  -2  -1 -12 434.530 367.183  38
   2   1  12 135.671 317.968  18
  -2   1 -12 479.130 481.581  27
  -2  -1 -12 166.185 402.283  27
  -2   1 -12 307.342 322.374  67
  -2  -1 -12 113.742 304.962  67
   2  -1  12 447.574 274.937  68
   2   1  12 22.3326 204.681  57
   2  -1  12 1174.74 435.037  45
   2   1  12 263.490 340.866  45
   2  -1  12 77.6875 183.297  49
  -2   1 -12 305.988 382.413  52
   2  -1  13 24027.5 2101.98  29
  -2  -1 -13 26994.9 2068.21  38
  -2   1 -13 28607.6 2098.79  38
  -2   1 -13 25412.0 2398.91  27
  -2  -1 -13 25462.1 2488.05  27
  -2  -1 -13 25303.6 1922.79  67
   2  -1  13 28436.3 1827.27  68
  -2   1 -13 26524.7 1951.56  67
  -2   1 -13 26827.3 1994.83  59
   2   1  13 33672.0 1947.42  45
   2   1  13 27198.3 1756.87  57
  -2   1 -13 27856.1 2013.41  52
   2  -1  13 27739.8 1769.08  45
  -2  -1 -14 2181.71 599.782  38
   2  -1  14 2795.51 555.133  68
  -2   1 -14 2301.22 559.329  67
  -2  -1 -14 2882.19 683.555  67
  -2   1 -14 2353.67 614.080  59
   2   1  14 2543.01 607.655  57
   2   1  14 3030.01 627.692  45
   2  -1  14 2333.34 526.116  45
  -2   1 -14 3166.53 743.834  52
  -2  -1 -14 2443.73 607.140  52
  -2  -1 -15 1806.26 517.854  38
   2  -1  15 2257.81 523.034  68
  -2   1 -15 1525.10 482.386  59
  -2  -1 -15 1465.17 472.520  67
  -2   1 -15 1484.82 425.568  67
  -2  -1 -15 1641.18 492.161  52
  -2   1 -15 1510.75 497.546  52
   2  -1  15 2258.32 489.189  45
   2   1  15 2116.91 471.629  45
   2   1  15 1290.50 429.699  57
  -2  -1 -16 324.792 248.823  38
  -2   1 -16 300.644 307.848  59
  -2  -1 -16-125.365 289.487  67
   2  -1  16 83.0116 192.975  68
  -2   1 -16-237.025 292.302  67
  -2  -1 -16 419.380 304.764  59
  -2   1 -16-91.5611 226.388  52
  -2  -1 -16 27.2483 186.274  52
   2  -1  16 660.009 295.400  45
   2   1  16 60.8467 214.146  45
   2   1  16 273.606 165.872  57
  -2   1 -17 462.858 289.245  67
  -2  -1 -17-217.836 300.476  59
  -2   1 -17 2.15390 233.921  59
  -2  -1 -17 277.463 272.399  67
   2  -1  17 43.8569 151.821  68
   2   1  17-28.7930 152.581  57
   2   1  17 135.594 197.032  45
   2  -1  17 156.824 161.845  45
  -2   1 -18 2793.72 428.259  59
  -2  -1 -18 3613.83 531.563  67
  -2   1 -18 2933.14 463.643  67
  -2  -1 -18 2766.19 432.861  59
   2  -1  18 2997.64 403.489  45
   2   1  18 2617.97 381.408  45
  -2  -2  18 8787.36 709.338  68
   2  -2 -18 6303.65 661.849  70
   2   2 -18 7418.02 695.930  67
  -2   2  18 5365.79 504.241  57
  -2   2  18 7504.95 642.295  45
  -2  -2  18 6825.43 624.903  45
  -2   2  17 371.858 192.578  66
  -2  -2  17 357.212 214.075  68
   2  -2 -17 262.714 255.665  70
   2   2 -17 129.026 234.620  67
   2  -2 -17 364.424 237.824  67
  -2   2  17 396.564 166.678  57
  -2  -2  17 444.457 196.090  45
  -2  -2  17 61.1167 146.094  49
  -2   2  16 267.282 195.876  66
   2  -2 -16 207.594 287.980  70
  -2  -2  16-96.8017 237.845  66
   2   2 -16-365.418 307.207  67
  -2  -2  16 258.058 231.611  68
   2  -2 -16-2.43592 206.405  67
   2   2 -16-169.440 258.389  70
  -2  -2  16-113.448 219.008  49
  -2   2  16 79.2713 213.549  57
  -2  -2  15 1719.83 454.525  66
   2  -2 -15 2540.40 604.829  70
   2   2 -15 1279.60 400.098  67
  -2  -2  15 2641.44 581.910  68
  -2   2  15 1949.80 483.987  66
   2  -2 -15 1848.54 510.922  67
   2   2 -15 2761.16 584.186  70
  -2  -2  15 2146.15 532.620  47
  -2  -2  15 2025.72 517.146  49
  -2   2  15 1728.71 432.729  47
  -2  -2  14 412.726 281.533  29
   2  -2 -14-212.594 377.181  67
   2   2 -14-80.6451 249.654  70
  -2   2  14-583.768 405.567  66
   2  -2 -14 70.4363 301.609  70
   2   2 -14-173.030 285.065  67
  -2  -2  14-227.092 330.787  66
  -2   2  14-202.869 276.587  71
  -2   2  14 293.758 256.945  47
  -2  -2  14-150.467 231.648  47
  -2  -2  13 30001.7 2318.88  29
   2   2 -13 24686.8 2164.80  22
   2  -2 -13 24912.8 2338.42  27
  -2   2  13 27050.7 2269.58  24
  -2   2  13 30273.4 1928.02  66
   2  -2 -13 25360.5 1927.97  67
   2   2 -13 32177.2 2102.66  70
   2  -2 -13 32250.9 2112.16  70
   2   2 -13 31347.4 2085.14  67
  -2  -2  13 31862.2 1922.08  66
  -2   2  13 29950.9 1829.28  71
  -2   2  13 29963.0 1931.58  47
  -2  -2  13 31292.8 1926.55  47
   2  -2 -12 512.429 443.702  30
   2   2 -12-511.746 419.577  22
   2  -2 -12 159.751 380.560  27
  -2  -2  12-13.5741 228.696  26
  -2   2  12 399.881 344.852  24
  -2   2  12-303.314 227.289  66
  -2   2  12 106.003 178.755  61
  -2   2  12 383.378 289.341  71
   2   2 -12-221.996 301.986  70
  -2  -2  12 140.246 219.849  66
   2   2 -12-314.751 321.369  67
   2  -2 -12-183.569 243.912  70
  -2   2  12 89.0895 308.795  47
  -2  -2  12-290.258 316.646  47
   2   2 -11 6783.11 1107.55  27
   2   2 -11 6107.86 985.642  22
  -2  -2  11 6428.62 954.402  26
   2  -2 -11 5683.03 1029.07  27
  -2   2  11 6717.36 1067.78  24
   2  -2 -11 6733.80 1088.48  30
   2   2 -10 2374.30 562.638  27
  -2  -2  10 1461.76 435.149  26
   2  -2 -10 1786.89 577.978  27
  -2   2  10 1843.48 496.175  24
   2  -2 -10 2492.14 627.170  30
   2   2  -9 78975.6 3470.45  27
  -2  -2   9 79660.6 3103.90  26
   2  -2  -9 69254.3 3274.83  27
   2  -2  -9 74313.9 3149.86  30
  -2   2   9 68406.1 2813.98  32
  -2  -2   8 26451.4 1525.29  10
   2   2  -8 27793.3 1805.26  19
  -2  -2   8 31147.8 1795.80  26
  -2  -2   8 28734.8 1742.44  25
  -2   2   8 26098.2 1583.83  25
   2  -2  -8 27409.8 1895.51  27
   2   2  -8 30844.8 1992.00  27
  -2   2   8 29083.0 1700.84  32
   2  -2  -8 32485.9 1901.88  30
   2   2  -7 377667. 7829.09  27
  -2   2   7 339962. 6860.98  25
  -2  -2   7 374107. 7233.78  25
   2  -2  -7 346465. 7631.29  27
   2   2  -7 354967. 7418.39  19
  -2  -2   7 372329. 7268.13  26
  -2   2   7 380576. 7354.80  31
  -2   2   7 359247. 7162.15  32
   2  -2  -7 376267. 7460.24  30
   2   2  -6 121558. 3548.76  19
   2   2  -6 128187. 3776.37  27
  -2  -2   6 128625. 3457.94  25
  -2   2   6 115429. 3210.65  25
   2  -2  -6 124775. 3549.07  30
  -2   2   6 121304. 3456.01  32
  -2   2   6 127438. 3554.03  31
   2  -2  -5 26.7651 292.833   2
  -2   2   5-28.2368 217.998   6
   2   2  -5 1067.71 349.811  22
   2  -2  -5 112.907 253.540   4
  -2   2   5 440.091 225.700  14
   2   2  -5 497.088 324.598  19
  -2  -2   5 444.801 228.748  25
   2  -2  -5 493.982 251.204  30
  -2   2   5 218.426 230.209  31
  -2  -2   5 271.963 220.791  31
  -2   2   5 593.257 273.142  32
  -2   2   5 378.407 208.229  36
  -2  -2   4 61.5713 73.0142   2
  -2  -2   4 284.550 409.232   1
   2   2  -4 149.619 192.111  22
   2   2  -4 380.834 165.550  21
   2  -2  -4 185.293 260.856   4
  -2  -2   4-68.5195 152.461  14
  -2   2   4 8.53133 123.010  14
  -2  -2   4 112.969 178.687  25
   2  -2  -4 454.817 223.086  17
   2  -2  -4 125.596 325.999   2
  -2  -2   4 119.370 147.632  31
  -2   2   4 186.232 177.537  31
   2  -2  -4 347.382 247.132  30
  -2   2   4-118.342 208.227  32
  -2  -2   3 97182.8 4371.49   7
  -2  -2   3 84943.1 1927.60  13
  -2   2   3 93266.9 2559.31  23
   2  -2  -3 85718.5 3530.71   4
  -2   2   3 95016.5 2517.09  16
  -2  -2   3 89885.8 4614.17   1
  -2  -2   3 92642.8 2221.89  16
   2  -2  -3 95053.2 4906.83   2
   2   2  -3 94872.2 2451.30  21
  -2  -2   3 98316.6 2461.77  14
   2   2  -3 95744.0 2515.84  22
  -2  -2   3 96497.3 3235.04   3
   2  -2  -3 94002.3 2529.62  17
   2  -2  -3 97240.1 2717.99  30
   2  -2  -3 94223.6 2566.74  34
  -2   2   3 92137.8 2622.10  32
   2   2  -2 16181.1 899.882  22
   2   2  -2 16569.8 870.692  21
  -2   2   2 16414.0 940.819  23
   2  -2  -2 15633.2 1934.18   2
  -2  -2   2 16964.3 879.379  14
  -2  -2   2 17358.0 876.749   8
  -2  -2   2 17767.3 1768.03   7
  -2  -2   2 18555.2 1536.26   3
   2  -2  -2 15313.7 1226.94   6
   2  -2  -2 16521.8 937.526  17
  -2   2   2 18784.5 963.853  16
  -2  -2   2 17108.1 1840.98   1
   2  -2  -2 16637.5 972.752  34
   2  -2  -2 17940.6 1036.32  30
  -2   2   2 16535.0 974.099  32
  -2   2   1 965164. 13245.3  23
   2   2  -1 967843. 16920.6   1
  -2   2   1 913114. 18125.4   2
   2   2  -1 913315. 13037.8  21
  -2   2   1 924184. 13030.6  16
  -2  -2   1 999999. 16787.2   3
   2   2  -1 922273. 13035.2  18
   2  -2  -1 933922. 18588.2   2
   2   2  -1 898975. 13090.2  22
  -2  -2   1 979417. 17465.2   1
  -2  -2   1 983725. 17204.1   7
   2  -2  -1 900181. 13008.2  17
   2  -2   0 268040. 8468.66   2
  -2   2   0 276162. 4857.37  13
   2   2   0 259967. 4615.01  21
  -2   2   0 281016. 8043.07   5
  -2   2   0 257003. 8208.70   2
   2  -2   0 255903. 4550.29  17
  -2  -2   0 276063. 7360.17   6
   2   2   0 258430. 4637.92  18
  -2  -2   0 279439. 7442.86   1
   2  -2   0 261962. 6846.23   7
   2   2   0 277451. 7020.63   1
  -2   2   0 268724. 4962.41  32
  -2  -2  -1 194660. 6635.53   3
   2  -2   1 174814. 4802.35   7
   2   2   1 196089. 5372.00   1
   2   2   1 178448. 3675.30  21
  -2   2  -1 180968. 6864.02   2
  -2  -2  -1 191450. 5665.06   1
  -2  -2  -1 195106. 3659.32   9
   2   2   1 177378. 3690.10  22
  -2   2  -1 191205. 6420.38   5
   2  -2   1 174593. 3441.03  17
  -2  -2  -1 192901. 6298.16   6
   2   2   1 183202. 3591.26  18
  -2   2  -1 184720. 3650.57  13
   2  -2   1 181682. 6900.66   2
  -2   2  -1 182127. 3851.56  32
  -2  -2  -2 67322.7 3946.34   3
   2   2   2 64627.7 1939.45  21
  -2   2  -2 64339.5 3595.34   5
  -2   2  -2 61935.7 4036.46   2
  -2  -2  -2 64332.7 1648.07  10
  -2  -2  -2 65298.9 1838.32  15
  -2  -2  -2 69265.8 1981.54   9
   2   2   2 63744.7 1974.38  22
   2   2   2 66763.9 1920.46  18
   2  -2   2 61645.9 1794.05  17
  -2  -2  -2 60240.8 3666.37   6
   2  -2   2 62663.7 1921.99  29
  -2   2  -2 56562.5 2051.71  37
  -2   2  -2 60422.6 2079.29  36
   2   2   3 430360. 6835.93  21
   2   2   3 416957. 6721.43  18
  -2  -2  -3 392543. 7652.57   5
  -2   2  -3 403141. 10107.9   5
  -2  -2  -3 445164. 6657.97  15
  -2   2  -3 379870. 11396.4   2
  -2  -2  -3 439853. 6776.71  12
   2   2   3 412103. 10793.0   6
  -2  -2  -3 417567. 11395.7   3
  -2   2  -3 421137. 7350.59  37
   2  -2   3 376526. 6753.20  29
  -2   2  -3 398710. 7111.93  36
  -2  -2  -4 3609.11 511.161  28
   2  -2   4 2848.15 1024.61   4
  -2   2  -4 2998.56 458.182  27
   2   2   4 4248.13 496.914  18
  -2   2  -4 2691.56 935.050   2
  -2  -2  -4 4028.26 532.243  12
  -2   2  -4 3308.84 530.527  37
  -2  -2  -4 3469.56 440.604  30
  -2   2  -4 3092.32 498.584  36
   2  -2   4 3112.77 447.071  29
   2  -2   4 3023.16 411.372  35
  -2   2  -5 8285.31 809.649  27
  -2  -2  -5 8142.03 857.204  28
  -2   2  -5 5684.35 1063.92   1
   2   2   5 9440.41 796.358  18
  -2   2  -5 7154.71 790.646  36
  -2   2  -5 9619.48 933.339  37
   2  -2   5 7933.46 679.395  35
  -2  -2  -5 7353.88 681.282  30
   2  -2   5 8858.09 825.383  29
  -2  -2  -6 51648.1 2298.69  28
  -2   2  -6 50846.7 2277.00  27
  -2  -2  -6 53263.3 2350.55  20
   2   2   6 56193.2 2132.60  18
  -2   2  -6 50335.8 2340.18  37
  -2   2  -6 46206.7 2094.00  36
   2  -2   6 51372.1 2140.35  29
  -2  -2  -7 21457.6 1571.63  20
  -2   2  -7 19904.3 1513.51  27
   2   2   7 21140.5 1382.13  18
  -2  -2  -7 20854.9 1514.84  28
  -2  -2  -7 20209.2 1410.52  11
  -2   2  -7 20239.7 1529.25  37
   2  -2   7 21470.8 1464.35  29
  -2  -2  -8 11431.6 1195.89  28
  -2   2  -8 9348.90 1142.77  27
  -2  -2  -8 9743.05 988.666  11
  -2  -2  -8 10924.0 1215.17  20
   2   2   8 12144.1 1090.44  18
  -2   2  -8 8288.04 1025.92  37
   2  -2   8 9428.29 1015.52  29
  -2  -2  -9 198.774 319.799  20
  -2  -2  -9 30.9236 255.109  28
   2   2   9-160.285 303.959  18
  -2   2  -9-83.7257 209.045  27
   2  -2   9 243.122 278.208  29
  -2   2  -9 128.678 297.239  37
  -2  -2 -10 802.901 420.270  20
   2   2  10 544.416 302.356  18
  -2   2 -10 459.858 384.432  27
   2  -2  10-61.4556 241.233  29
  -2   2 -11 18662.7 1909.61  27
  -2  -2 -11 17629.2 1877.54  20
   2   2  11 18390.2 1663.94  18
   2  -2  11 21246.5 1895.77  29
   2  -2  12 27873.7 2248.11  29
  -2  -2 -12 25409.6 2011.13  38
  -2  -2 -12 25807.4 2451.05  27
  -2   2 -12 24589.2 2247.44  27
   2   2  12 24696.5 1956.36  18
   2  -2  12 26983.8 1780.50  68
  -2   2 -12 23452.9 1875.20  59
  -2  -2 -12 26142.1 1951.31  67
  -2   2 -12 23361.0 1808.96  67
  -2   2 -12 26814.5 1960.67  52
   2  -2  12 24656.0 1699.60  49
   2  -2  12 26597.4 1735.29  45
   2   2  12 26580.9 1697.12  57
   2   2  12 27189.7 1791.03  45
  -2  -2 -13 18796.0 1661.45  38
   2  -2  13 15293.7 1711.09  29
  -2   2 -13 12713.1 1660.36  27
   2   2  13 13307.0 1470.44  18
  -2  -2 -13 13205.5 1744.20  27
  -2   2 -13 16915.7 1594.36  59
   2  -2  13 19286.1 1506.12  68
  -2  -2 -13 16581.3 1531.33  67
  -2   2 -13 16497.4 1502.80  67
   2   2  13 18216.1 1452.57  45
   2  -2  13 17820.1 1401.67  45
  -2   2 -13 16931.6 1553.52  52
   2   2  13 17027.1 1354.02  57
  -2  -2 -14-200.598 360.293  38
  -2   2 -14 91.0245 340.002  67
  -2   2 -14-301.175 430.962  59
   2  -2  14 210.248 320.907  68
  -2  -2 -14 465.728 322.791  67
   2  -2  14-305.600 345.396  45
   2   2  14-37.0605 299.921  45
   2   2  14 90.9818 230.003  57
  -2   2 -14 544.770 394.484  52
  -2  -2 -15 1403.77 521.038  38
   2  -2  15 2448.44 539.351  68
  -2   2 -15 2590.79 616.536  59
  -2   2 -15 1835.61 502.768  67
  -2  -2 -15 2191.33 586.909  67
  -2  -2 -15 1633.27 470.715  52
   2   2  15 1561.81 388.222  57
  -2   2 -15 2485.30 607.774  52
   2  -2  15 1068.80 316.660  45
   2   2  15 2630.72 543.138  45
  -2  -2 -16 143.884 276.070  38
  -2  -2 -16-211.724 301.792  67
  -2   2 -16 319.858 320.959  59
   2  -2  16 342.982 211.281  68
  -2   2 -16 316.697 223.271  67
   2  -2  16-260.646 232.885  45
   2   2  16 59.8295 224.319  45
   2   2  16 376.122 180.319  57
  -2  -2 -17 5242.22 672.833  67
  -2   2 -17 4519.22 638.497  59
   2  -2  17 4933.38 609.922  68
  -2  -2 -17 5566.41 723.789  59
  -2   2 -17 5175.70 663.929  67
   2  -2  17 6013.51 644.884  45
   2   2  17 5244.96 586.303  45
   2   2  17 4243.98 511.908  57
  -2  -2 -18 282.452 184.896  59
   2  -2  18 206.114 119.580  68
  -2  -2 -18 137.225 160.118  67
  -2   2 -18 319.237 183.778  67
  -2   2 -18 200.369 167.938  59
   2  -2  18-44.2631 143.300  45
   2   2  18 111.151 116.480  45
  -2  -3  18 520.161 179.346  68
   2  -3 -18 964.919 269.080  70
   2   3 -18 943.621 252.533  67
  -2   3  18 410.586 159.559  57
  -2   3  17 1890.31 371.257  66
   2   3 -17 2710.09 514.201  67
   2  -3 -17 1892.26 410.138  70
  -2  -3  17 2781.89 457.839  68
  -2   3  17 2747.48 426.971  45
  -2   3  17 2631.87 428.585  57
  -2  -3  17 2563.11 425.431  45
  -2  -3  17 2763.77 453.048  49
   2  -3 -16 1523.50 396.961  70
  -2   3  16 2059.91 422.330  66
  -2  -3  16 2564.15 468.615  68
   2   3 -16 2261.88 431.772  67
  -2  -3  16 1852.89 400.514  49
  -2   3  16 1958.13 450.780  57
  -2  -3  15 10227.5 1021.04  68
  -2   3  15 9672.80 998.146  66
   2   3 -15 10396.2 1097.92  67
   2  -3 -15 10312.8 1109.76  70
  -2  -3  15 10294.9 1021.69  49
  -2   3  15 9801.07 997.316  47
  -2  -3  14 4050.25 626.326  68
  -2   3  14 4367.51 710.924  71
  -2   3  14 3088.98 622.199  66
   2   3 -14 3528.70 692.628  70
   2   3 -14 3577.35 736.365  67
   2  -3 -14 3855.57 682.995  70
  -2  -3  14 2786.58 523.535  47
  -2  -3  14 2986.30 582.147  49
  -2   3  14 3299.82 600.851  47
   2  -3 -13 4665.10 939.142  30
   2   3 -13 4914.80 938.565  21
  -2  -3  13 6324.45 1060.81  29
  -2   3  13 5720.70 1098.18  24
   2   3 -13 7235.57 985.727  70
   2   3 -13 6297.36 946.740  67
  -2   3  13 6094.56 859.600  66
   2  -3 -13 6646.27 1008.25  70
  -2   3  13 5948.82 820.040  71
  -2   3  13 6736.70 886.706  47
  -2  -3  13 5640.41 826.676  47
   2  -3 -12 11049.0 1406.02  30
   2   3 -12 10361.4 1269.43  22
  -2  -3  12 12172.3 1447.51  26
  -2   3  12 12139.1 1498.33  24
   2  -3 -12 12735.4 1329.91  70
  -2   3  12 12233.8 1241.62  66
  -2   3  12 11882.7 1159.81  61
   2   3 -12 11787.4 1249.82  70
   2   3 -12 13402.8 1314.79  67
  -2   3  12 12623.9 1169.84  71
  -2  -3  12 12075.3 1184.07  47
  -2   3  12 11256.7 1178.39  47
  -2  -3  11 4938.06 893.965  26
   2  -3 -11 4314.35 945.760  27
  -2   3  11 5730.26 1020.03  24
   2   3 -11 3890.80 750.076  22
  -2  -3  11 4036.18 780.411  33
   2  -3 -11 5005.82 891.662  30
   2  -3 -10 240.795 313.890  27
  -2  -3  10-157.940 263.426  26
   2   3 -10 202.387 485.672  19
   2   3 -10-28.0854 276.849  22
  -2   3  10 40.5170 238.951  24
   2  -3 -10 484.118 365.382  30
  -2   3  10-166.068 242.253  32
   2   3  -9 53405.5 2614.23  22
   2   3  -9 48864.2 2689.30  19
   2  -3  -9 43976.5 2688.39  27
  -2  -3   9 53738.6 2664.33  26
  -2   3   9 51018.4 2550.63  32
   2  -3  -9 53602.2 2767.90  30
  -2  -3   8 77044.6 3052.88  26
  -2  -3   8 69694.4 2821.36  10
   2   3  -8 73698.2 3200.55  19
   2   3  -8 81019.5 3082.80  22
  -2   3   8 75526.9 3069.70  32
   2  -3  -8 79944.5 3201.70  30
   2   3  -7 18952.5 1366.98  22
  -2  -3   7 17470.6 1284.00  10
  -2  -3   7 17627.5 1335.34  26
   2   3  -7 18224.3 1471.37  19
   2  -3  -7 15760.6 1339.06  30
  -2   3   7 17797.2 1383.95  32
   2   3  -6 20520.7 1351.54  22
  -2  -3   6 21958.7 1360.91  10
   2   3  -6 21631.3 1418.63  21
  -2  -3   6 20393.4 1388.73  25
  -2  -3   6 19857.6 1330.53  26
  -2   3   6 19098.9 1367.92  32
   2  -3  -6 20524.7 1416.69  30
  -2   3   6 19397.3 1305.58  31
   2   3  -5 50242.7 2059.24  21
  -2  -3   5 48128.6 2010.98  26
  -2  -3   5 52627.4 2036.27  10
  -2  -3   5 45800.0 1963.29  25
   2   3  -5 49550.7 2001.47  22
   2  -3  -5 50623.8 2171.33  30
  -2   3   5 49228.0 2102.35  32
  -2   3   5 44299.7 1915.00  36
  -2   3   5 45069.4 1980.47  31
   2  -3  -4 3644.21 554.601  17
  -2  -3   4 3808.34 518.238  25
   2   3  -4 3743.37 526.571  22
  -2  -3   4 4941.79 589.993  10
   2   3  -4 3534.59 518.122  21
  -2  -3   4 4283.58 562.987  26
  -2   3   4 3799.09 536.017  31
   2  -3  -4 4192.04 634.158  30
  -2   3   4 4745.96 645.531  32
  -2  -3   4 3560.19 459.922  31
  -2   3   4 4133.13 582.893  36
   2  -3  -4 3254.35 526.360  34
   2  -3  -3 18995.4 1885.92   6
  -2   3   3 18655.2 965.901  21
   2   3  -3 23888.8 1264.04  21
   2   3  -3 24403.2 1228.09  22
   2  -3  -3 21031.6 2684.54   2
  -2  -3   3 25089.4 1272.02  10
  -2  -3   3 23724.0 1183.10  14
  -2  -3   3 22590.8 1177.76  25
  -2  -3   3 22799.7 2179.06   7
   2  -3  -3 21935.7 1189.41  17
  -2   3   3 20790.3 1128.87  31
  -2   3   3 23467.1 1314.32  32
  -2   3   3 22840.5 1281.97  36
   2  -3  -3 23413.5 1362.32  30
   2  -3  -3 21263.8 1280.20  34
   2   3  -2 140639. 3250.70  22
   2  -3  -2 114140. 4535.67   6
  -2   3   2 124142. 6226.78   5
  -2   3   2 136917. 3165.75  16
   2   3  -2 147443. 3366.31  21
  -2  -3   2 154889. 3384.46  10
  -2  -3   2 125949. 6031.33   1
  -2  -3   2 119536. 2604.53  16
   2  -3  -2 135427. 3182.07  17
  -2  -3   2 148624. 5713.23   7
   2  -3  -2 137085. 6832.75   2
  -2  -3   2 131472. 3006.96  25
  -2  -3   2 141103. 3101.41  14
  -2  -3   2 154072. 3299.19   8
  -2   3   2 137429. 3353.06  23
   2   3  -2 132895. 5894.88   1
   2  -3  -2 135799. 3404.07  34
  -2   3   2 136231. 3445.85  36
  -2   3   2 142878. 3521.26  32
   2  -3  -2 136743. 3450.05  30
  -2   3   1 575.606 251.762  23
  -2  -3   1 596.794 327.499   1
   2   3  -1 971.126 256.000  21
   2   3  -1 741.610 215.447  22
   2  -3  -1 635.064 211.291  17
   2   3  -1 957.177 491.959   1
  -2  -3   1 943.337 219.073  14
  -2   3   1 798.960 241.060  16
  -2  -3   1 1022.92 302.586  10
  -2   3   1 1042.93 700.039   5
  -2  -3   1 757.237 186.216   9
   2   3  -1 930.333 241.426  18
  -2  -3   1 571.849 198.325   8
   2  -3  -1 621.134 671.940   2
  -2  -3   1 553.098 368.339   7
   2  -3  -1 507.440 241.759  34
   2  -3  -1 855.470 261.116  30
  -2   3   1 528.600 184.093  32
  -2   3   1 202.270 201.841  36
  -2  -3   0 6787.67 599.058   8
   2   3   0 6758.92 639.134  22
  -2   3   0 6066.69 564.324  23
  -2  -3   0 6932.27 1269.37   6
   2   3   0 6738.34 638.731  21
  -2   3   0 5961.62 507.883  16
  -2  -3   0 7668.64 645.470   9
  -2   3   0 6294.98 1331.95   5
   2   3   0 6107.60 1100.61   1
   2  -3   0 6073.44 555.533  17
  -2   3   0 5078.21 473.789  21
   2  -3   0 5810.90 1372.76   2
  -2  -3   0 7682.46 659.949  10
   2   3   0 6342.15 563.610  18
   2  -3   0 7272.11 669.763  35
  -2   3   0 6321.46 662.292  32
   2  -3   0 6334.59 689.243  34
  -2   3   0 6851.88 692.185  36
   2  -3   0 5203.71 559.644  30
   2  -3   1 22729.5 1097.08  17
   2   3   1 23245.1 1223.04  22
   2   3   1 23623.6 2114.17   1
   2   3   1 26513.9 1271.93  21
  -2   3  -1 21130.9 1014.10  21
  -2  -3  -1 27906.3 1306.82   9
   2  -3   1 20301.1 1563.34   7
  -2   3  -1 21329.6 1137.60  19
   2  -3   1 22240.0 2652.11   2
  -2  -3  -1 22930.0 2221.82   5
  -2   3  -1 20643.4 2513.23   2
   2   3   1 24462.9 1159.36  18
  -2   3  -1 21417.5 2381.37   5
  -2  -3  -1 25527.5 1193.49  10
  -2  -3  -1 22373.0 2386.71   6
  -2   3  -1 23411.8 1303.04  32
  -2   3  -1 24104.2 1341.82  36
   2  -3   1 24695.9 1266.09  35
   2  -3   1 22201.9 1265.11  34
  -2   3  -2 10219.9 742.154  13
   2   3   2 9330.13 779.277  22
  -2  -3  -2 9292.62 1638.92   6
   2   3   2 10407.3 760.836  18
  -2  -3  -2 9333.39 688.599  10
   2   3   2 8176.09 1148.27   1
   2   3   2 9500.32 790.071  21
  -2  -3  -2 8818.92 1299.85   5
  -2   3  -2 8276.71 1625.99   2
  -2  -3  -2 10874.5 792.113  15
  -2   3  -2 9080.53 1619.69   5
   2  -3   2 9225.35 711.011  17
  -2   3  -2 8990.77 710.245  21
  -2   3  -2 10516.0 860.340  19
   2  -3   2 10087.1 850.155  35
  -2   3  -2 9387.98 850.169  36
  -2   3  -2 9555.31 822.927  32
   2  -3   2 10416.6 829.847  34
   2  -3   3 35198.6 1432.54  17
   2   3   3 33762.4 1564.22  21
  -2  -3  -3 27966.2 2162.62   5
  -2   3  -3 28126.4 2834.58   5
  -2  -3  -3 34672.2 1509.27  15
  -2   3  -3 32274.0 1350.25  13
   2   3   3 34844.7 1497.33  18
  -2  -3  -3 34297.7 1514.03  12
   2  -3   3 30932.9 1465.29  34
   2  -3   3 33125.3 1583.09  35
  -2   3  -3 31382.0 1634.95  36
  -2   3  -3 29161.1 1476.53  32
  -2  -3  -3 32817.9 1567.53  30
   2  -3   3 32677.1 1522.73  29
  -2   3  -3 35105.7 1761.57  37
  -2  -3  -4 20902.3 1269.47  12
   2   3   4 22629.4 1271.39  21
  -2  -3  -4 21633.7 1350.39  28
   2   3   4 21798.7 1244.62  18
   2  -3   4 21035.0 1282.85  35
   2  -3   4 21369.6 1283.15  29
  -2   3  -4 19874.4 1331.33  36
  -2   3  -4 16681.2 1103.72  32
  -2  -3  -4 21137.2 1258.85  30
  -2   3  -4 21138.8 1435.12  37
   2  -3   4 17205.9 1101.75  34
  -2  -3  -5 56318.7 2237.30  12
  -2  -3  -5 61277.0 2461.47  28
   2   3   5 60107.5 2239.43  18
   2  -3   5 54398.0 2168.89  35
  -2   3  -5 58409.0 2541.05  37
  -2   3  -5 54139.2 2273.82  36
   2  -3   5 58363.3 2300.40  29
  -2  -3  -5 58808.6 2231.41  30
   2   3   6 7231.88 811.517  18
  -2  -3  -6 8095.16 925.767  28
  -2   3  -6 6786.00 829.819  27
  -2   3  -6 8644.32 1002.44  37
  -2   3  -6 6757.09 812.491  36
  -2  -3  -6 6395.32 741.494  30
   2  -3   6 7075.48 865.445  29
   2  -3   6 8499.12 843.140  35
  -2  -3  -7 74484.5 3146.57  20
  -2  -3  -7 73327.3 3062.17  28
  -2   3  -7 65642.6 2823.67  27
   2   3   7 72300.5 2758.51  18
  -2   3  -7 66242.3 2998.84  37
   2  -3   7 72054.3 2898.47  29
  -2  -3  -8 840.406 330.003  11
  -2  -3  -8 982.090 429.444  28
  -2  -3  -8 423.105 253.600  20
   2   3   8 821.043 335.942  18
  -2   3  -8 494.998 275.114  27
   2  -3   8 581.639 300.419  29
  -2  -3  -9 18642.1 1746.77  20
  -2  -3  -9 18922.0 1718.34  28
  -2   3  -9 14863.9 1529.36  27
   2   3   9 21770.9 1653.13  18
   2  -3   9 19367.1 1639.56  29
  -2   3 -10 8476.05 1189.30  27
  -2  -3 -10 7260.19 1128.59  20
  -2  -3 -10 9445.38 1302.13  28
   2   3  10 8419.91 1107.20  18
   2  -3  10 9088.25 1181.61  29
   2  -3  11 1883.91 582.721  29
  -2  -3 -11 1263.55 519.185  20
  -2   3 -11 1784.51 573.767  27
   2   3  11 1943.44 615.838  18
  -2   3 -11 975.484 395.628  59
   2  -3  11 1445.62 410.123  68
   2  -3  11 1577.12 438.319  45
   2   3  11 2081.15 478.950  42
  -2   3 -11 1742.20 548.990  52
   2   3  11 1683.65 417.102  57
   2  -3  11 1356.54 368.083  49
  -2  -3 -12 657.067 370.345  38
   2  -3  12 348.883 265.115  29
  -2   3 -12 752.811 345.644  39
  -2  -3 -12 1284.12 584.739  20
  -2   3 -12 245.639 267.545  19
  -2   3 -12 971.322 607.792  27
   2   3  12 1089.09 488.403  18
  -2   3 -12 404.777 359.744  67
  -2   3 -12 1025.81 482.124  59
   2  -3  12 569.865 341.567  68
   2   3  12 470.640 194.027  42
   2  -3  12 289.032 226.459  45
  -2   3 -12 935.861 383.396  52
   2   3  12 424.039 256.901  57
  -2  -3 -13 1974.63 584.480  38
   2  -3  13 2235.06 664.831  29
  -2  -3 -13 2354.00 779.028  27
  -2   3 -13 1839.09 683.802  27
  -2  -3 -13 2441.94 656.904  67
  -2   3 -13 1978.08 493.752  59
  -2   3 -13 2243.83 562.192  67
   2  -3  13 2328.46 530.076  68
  -2   3 -13 2776.03 596.114  52
   2  -3  13 2657.57 562.506  45
   2   3  13 2635.45 530.459  45
   2   3  13 3058.12 587.916  57
  -2  -3 -14 356.125 471.216  38
  -2   3 -14 619.465 382.063  67
  -2  -3 -14 578.630 433.096  67
  -2   3 -14 485.910 383.005  59
   2  -3  14 343.267 264.436  68
  -2   3 -14 83.2407 234.301  52
   2  -3  14 186.101 270.436  45
   2   3  14-135.252 250.597  45
   2   3  14 364.129 303.903  57
  -2  -3 -15 1461.58 471.279  38
  -2   3 -15 889.171 377.694  59
   2  -3  15 1433.76 421.541  68
  -2   3 -15 1088.17 311.841  67
  -2  -3 -15 2138.17 572.107  67
   2  -3  15 1284.11 396.515  45
   2   3  15 1708.54 443.169  45
   2   3  15 1169.30 375.748  57
  -2  -3 -16 402.617 248.212  38
  -2   3 -16 125.686 220.117  59
  -2  -3 -16 597.397 285.919  67
   2  -3  16 749.136 275.545  68
  -2   3 -16 1042.78 341.575  67
   2  -3  16 921.276 327.046  45
   2   3  16 425.508 171.003  45
   2   3  16 339.264 173.707  57
  -2  -3 -17 2400.91 497.061  38
  -2   3 -17 2489.38 430.963  67
  -2   3 -17 2203.58 395.462  59
  -2  -3 -17 3144.41 559.417  59
   2  -3  17 2619.36 405.565  68
  -2  -3 -17 2350.34 453.441  67
   2   3  17 2231.19 383.418  57
   2  -3  17 1663.50 326.690  45
   2   3  17 1878.24 305.825  45
  -2  -3 -18 2697.76 386.330  67
   2  -4 -17 1518.54 372.881  70
  -2  -4  17 1747.75 357.533  68
  -2  -4  17 1263.42 268.320  72
   2   4 -17 1868.33 429.198  67
  -2  -4  17 1402.60 296.232  49
  -2   4  17 1589.91 328.579  57
   2  -4 -16 2768.00 555.733  70
  -2   4  16 2592.97 488.097  66
   2   4 -16 3090.25 544.904  67
  -2  -4  16 3177.56 530.282  68
  -2  -4  16 2768.47 481.249  49
  -2   4  16 2832.14 493.377  57
  -2   4  15-20.3883 236.975  66
   2  -4 -15 854.907 408.439  70
  -2  -4  15 216.455 336.462  68
   2   4 -15-223.933 259.954  67
  -2  -4  15 245.257 255.836  49
   2  -4 -14-132.798 206.641  38
  -2   4  14 589.969 279.715  66
  -2  -4  14 478.074 306.435  68
   2   4 -14 423.030 379.046  67
   2  -4 -14 90.9518 308.707  70
  -2   4  14 109.849 232.276  71
  -2  -4  14-219.275 308.991  49
   2  -4 -13 1013.38 448.708  38
  -2  -4  13 666.077 340.821  68
   2  -4 -13 805.009 383.533  70
  -2   4  13 837.292 380.699  66
   2   4 -13 628.408 425.708  67
  -2   4  13 518.795 248.625  71
   2  -4 -12 73156.4 3866.68  30
  -2  -4  12 78609.7 3895.42  29
   2   4 -12 63822.5 3470.45  21
  -2   4  12 68559.5 3732.89  24
   2  -4 -12 79702.7 3441.65  70
  -2   4  12 74802.6 3153.29  66
  -2   4  12 81437.9 3168.87  61
   2   4 -12 82640.0 3323.69  67
  -2   4  12 84276.2 3219.14  71
   2  -4 -12 71575.7 3102.75  54
  -2   4  11 468.744 222.446  42
  -2  -4  11 1173.14 483.768  33
  -2   4  11 924.129 452.129  32
   2  -4 -11 84.6994 416.092  30
  -2   4  11 831.079 448.830  24
   2   4 -11 1000.13 414.669  21
  -2  -4  11 1091.76 536.636  26
  -2   4  11 912.015 355.850  71
   2  -4 -11 239.102 308.794  70
  -2   4  11 941.269 350.639  66
  -2   4  11 657.857 268.245  61
   2   4 -11 1037.46 436.453  67
   2   4 -11 486.982 379.602  70
   2  -4 -11 434.572 228.951  54
   2  -4 -11 549.792 330.057  53
   2   4 -10 9858.52 1269.39  21
  -2  -4  10 10234.4 1279.39  26
  -2   4  10 10250.4 1333.22  24
  -2   4  10 9179.80 1189.08  32
  -2  -4  10 11317.4 1299.01  33
   2  -4 -10 11301.3 1376.98  30
   2   4  -9 825.411 322.197  22
   2   4  -9 1417.32 553.920  21
  -2  -4   9 413.497 274.638  26
  -2   4   9 630.867 464.184  24
  -2  -4   9 763.885 398.875  33
  -2   4   9 745.922 362.152  32
   2  -4  -9 395.639 372.110  30
   2   4  -8 953.282 377.746  22
  -2  -4   8 1309.94 413.753  26
  -2  -4   8 1367.73 479.847  10
   2   4  -8 1104.14 434.793  21
   2  -4  -8 1492.97 583.709  30
  -2   4   8 860.308 352.690  32
   2   4  -7 1031.17 411.724  22
  -2  -4   7 424.170 302.449  26
   2   4  -7 701.373 349.069  21
  -2  -4   7 459.313 200.188  10
   2  -4  -7 747.646 350.881  30
  -2   4   7 231.867 263.651  32
   2   4  -6 44017.6 2095.19  22
  -2  -4   6 47128.2 2292.41  26
  -2  -4   6 45797.3 2226.72  10
   2   4  -6 49080.8 2316.29  21
  -2   4   6 47620.7 2358.19  32
   2  -4  -6 46307.2 2375.55  30
   2   4  -5 11792.8 1014.40  22
  -2  -4   5 13155.4 1131.60  10
   2   4  -5 13668.3 1154.49  21
  -2  -4   5 12514.7 1094.90  26
  -2   4   5 13083.1 1167.90  32
   2  -4  -5 13365.4 1233.59  30
   2  -4  -5 12316.5 1114.41  34
   2   4  -4 248496. 5346.28  22
  -2  -4   4 252411. 5525.43  26
  -2  -4   4 259646. 5658.64  10
   2   4  -4 268600. 5698.16  21
  -2  -4   4 235401. 5224.67  25
   2  -4  -4 229373. 5327.29  17
  -2   4   4 260739. 5782.32  32
  -2   4   4 245403. 5588.49  36
   2  -4  -4 258736. 5848.78  30
   2  -4  -4 252147. 5628.62  34
   2  -4  -3 213.646 176.631  17
   2   4  -3-87.3962 202.689  22
  -2  -4   3 220.144 244.634  10
  -2   4   3 481.711 181.220  21
   2   4  -3 407.203 257.308  21
  -2  -4   3 263.834 141.555   9
  -2  -4   3 138.733 153.930  26
  -2  -4   3 261.538 178.793  25
  -2  -4   3 199.827 281.006   7
   2  -4  -3 156.889 204.195  34
  -2   4   3 597.668 292.081  36
   2  -4  -3 207.871 268.734  30
  -2   4   3 382.267 250.405  32
   2  -4  -2 235.216 166.233  17
   2   4  -2 173.341 165.608  22
  -2  -4   2 271.745 145.248  26
  -2  -4   2 497.330 243.528  10
  -2   4   2 570.430 226.380  21
   2   4  -2 534.514 267.655  21
  -2  -4   2 567.556 238.603   9
   2  -4  -2 266.856 393.823   6
  -2  -4   2 856.100 546.523   7
   2  -4  -2 340.881 285.401  30
  -2   4   2 664.016 315.681  36
  -2   4   2 275.058 309.427  32
   2  -4  -2 242.393 186.607  34
  -2  -4   1 7441.85 738.565  10
  -2  -4   1 6712.08 654.203  26
   2   4  -1 7142.22 710.479  22
  -2   4   1 6042.58 606.286  21
   2   4  -1 7328.74 733.697  21
  -2  -4   1 6881.27 674.954   9
  -2  -4   1 7226.69 713.890   8
   2  -4  -1 6931.59 662.909  17
  -2   4   1 7120.31 675.228  23
  -2   4   1 7128.23 798.128  32
  -2   4   1 7919.25 811.129  36
   2  -4  -1 6079.35 695.165  30
   2  -4  -1 7414.92 801.319  34
  -2   4   0 4396.17 523.764  21
  -2  -4   0 5815.64 667.461  10
   2   4   0 7277.52 732.173  21
  -2  -4   0 6170.95 669.220   9
   2   4   0 5546.72 653.131  22
  -2  -4   0 4789.64 570.158   8
   2   4   0 5065.23 550.204  18
   2  -4   0 4857.53 525.044  17
  -2   4   0 5699.94 705.338  36
   2  -4   0 6179.73 685.200  30
   2  -4   0 4794.33 634.553  35
  -2   4   0 4530.12 615.430  32
  -2  -4   0 5508.09 610.943  33
   2  -4   0 6088.95 703.471  34
   2   4   1 25.5074 212.122  22
   2  -4   1 15.2170 147.357  17
   2   4   1 219.207 215.335  21
   2   4   1 226.538 286.835   1
  -2   4  -1 7.30501 171.346  21
  -2  -4  -1-110.993 227.308  15
   2   4   1-32.0528 137.364  18
  -2  -4  -1 65.4702 157.853   8
   2  -4   1 103.302 305.390  34
  -2  -4  -1 242.118 153.246  34
   2  -4   1-3.94019 225.628  35
   2  -4   1 161.050 170.544  30
  -2   4  -1-64.9944 207.132  32
  -2   4  -1 106.263 196.591  36
  -2  -4  -1-131.332 187.740  33
   2  -4   2 65887.3 2124.86  17
   2   4   2 70785.6 2433.43  21
  -2   4  -2 61347.6 2134.90  21
  -2  -4  -2 68301.7 2358.07  15
  -2   4  -2 64561.9 2429.69  19
   2   4   2 65842.7 2216.92  18
  -2   4  -2 65208.7 2378.04  32
  -2   4  -2 68803.4 2570.94  36
  -2  -4  -2 67896.0 2476.33  30
   2  -4   2 66662.1 2434.40  35
   2  -4   2 68056.6 2479.49  34
  -2  -4  -2 59109.6 2129.57  34
   2  -4   3 36110.3 1593.82  17
   2   4   3 36596.9 1741.49  21
  -2   4  -3 36704.4 1679.47  21
  -2  -4  -3 37837.1 1761.85  15
  -2   4  -3 35813.3 1886.10  19
   2   4   3 35250.0 1644.90  18
  -2  -4  -3 36888.2 1743.51  12
   2  -4   3 34462.7 1662.57  29
   2  -4   3 37988.9 1850.52  35
  -2   4  -3 31617.7 1644.74  32
  -2   4  -3 36928.9 1895.85  36
  -2  -4  -3 39605.0 1871.46  30
   2  -4   3 35912.9 1794.50  34
   2   4   4 82941.0 2809.80  21
   2  -4   4 82444.7 2595.67  17
  -2   4  -4 81245.0 3029.29  19
  -2   4  -4 75059.0 2643.23  21
  -2  -4  -4 76727.9 2749.07  12
   2   4   4 80449.8 2719.30  18
   2  -4   4 75019.8 2719.16  29
  -2   4  -4 74521.7 2848.75  36
  -2  -4  -4 81897.4 2881.92  30
   2  -4   4 78692.5 2861.00  35
   2  -4   4 70345.8 2639.30  34
  -2  -4  -5 4140.27 659.701  12
  -2   4  -5 3541.95 712.990  19
   2   4   5 4361.69 657.659  18
  -2  -4  -5 3777.10 638.192  28
  -2  -4  -5 4123.78 642.149  30
   2  -4   5 3954.10 663.546  29
  -2   4  -5 4004.11 664.298  36
   2  -4   5 4491.07 673.946  35
   2  -4   5 3306.82 614.812  34
  -2   4  -6 20597.6 1638.66  19
   2   4   6 21636.8 1483.22  18
  -2  -4  -6 22021.2 1653.94  28
   2  -4   6 19795.0 1447.05  35
   2  -4   6 20424.1 1526.75  29
  -2  -4  -6 19588.3 1467.63  30
  -2   4  -7 6103.41 1043.47  19
   2   4   7 7389.18 904.730  18
  -2  -4  -7 7153.09 1006.53  28
   2  -4   7 6107.86 869.239  29
   2  -4   7 6609.49 873.608  35
  -2  -4  -7 7125.00 910.672  30
  -2  -4  -8 909.412 469.218  28
  -2   4  -8 715.770 400.344  19
  -2  -4  -8 1826.01 611.760  20
   2  -4   8 315.672 274.587  29
  -2  -4  -9 4032.87 885.340  20
  -2  -4  -9 5406.74 985.717  28
   2   4   9 6590.54 992.683  18
  -2   4  -9 4972.19 995.705  19
   2  -4   9 4449.89 862.153  29
   2  -4  10 23049.2 1979.67  29
  -2  -4 -10 23577.4 2104.67  28
  -2  -4 -10 20325.9 2011.73  20
  -2   4 -10 21312.1 2090.90  19
   2   4  10 22747.4 1856.23  18
   2  -4  10 21919.0 1539.98  68
  -2   4 -10 20105.7 1679.50  59
  -2   4 -10 21341.8 1693.09  52
   2   4  10 21968.1 1569.95  57
   2  -4  10 20570.6 1485.17  49
  -2   4 -11 270.092 199.586  39
   2  -4  11 713.871 346.149  29
   2   4  11 610.442 342.574  18
  -2  -4 -11 349.429 449.475  20
  -2   4 -11 783.503 379.877  19
   2  -4  11 853.005 351.001  72
   2  -4  11 598.844 345.424  68
  -2   4 -11 1113.89 470.202  59
   2   4  11 702.066 349.600  57
  -2  -4 -11 642.824 289.484  53
  -2   4 -11 1255.34 524.450  52
   2  -4  11 304.133 253.355  49
   2   4  11 972.986 379.773  42
  -2   4 -12 411.450 300.129  39
   2  -4  12 1110.79 469.018  29
  -2   4 -12 607.744 427.826  19
   2   4  12 986.151 442.571  18
  -2  -4 -12 427.780 556.473  20
  -2   4 -12 802.299 436.123  59
   2  -4  12 751.040 287.718  72
   2  -4  12 865.565 362.768  68
  -2  -4 -12 916.792 379.035  53
   2   4  12 979.674 343.420  57
   2   4  12 1119.52 386.887  42
  -2   4 -13 15674.4 1371.28  39
  -2  -4 -13 17117.6 1608.99  38
   2  -4  13 18175.1 1384.11  68
   2  -4  13 15310.0 1272.40  72
  -2   4 -13 17561.7 1547.69  59
  -2  -4 -13 16525.5 1531.41  67
  -2   4 -13 16814.2 1405.67  67
   2   4  13 16002.2 1230.73  42
   2  -4  13 15274.2 1248.27  45
   2   4  13 16971.6 1335.49  57
  -2  -4 -14 6774.73 1044.34  38
  -2  -4 -14 6175.49 885.904  67
  -2   4 -14 6114.43 840.373  67
  -2   4 -14 8114.20 1029.83  59
   2  -4  14 7916.29 908.413  68
   2  -4  14 7463.64 843.022  45
   2   4  14 7574.32 805.082  42
   2   4  14 7885.63 897.564  57
  -2  -4 -15 1311.18 543.937  38
   2  -4  15 1442.77 388.998  68
  -2   4 -15 1298.13 442.942  59
  -2   4 -15 1366.67 414.985  67
  -2  -4 -15 1069.28 447.940  67
   2   4  15 1278.05 374.387  57
   2  -4  15 807.131 299.226  45
  -2  -4 -16 11804.9 1106.71  38
  -2  -4 -16 11211.1 1050.12  67
  -2   4 -16 11824.0 1039.66  59
   2  -4  16 12916.0 973.374  68
  -2   4 -16 9489.12 836.232  67
   2   4  16 12236.8 931.367  57
  -2  -4 -17-73.8645 165.281  38
  -2  -4 -17 9.37598 186.632  67
   2  -4  17 46.2262 166.956  68
  -2   4 -17 165.653 170.093  51
   2   4  17-162.220 118.921  57
   2  -5 -17 2772.72 419.036  70
  -2  -5  17 3284.62 402.583  68
   2   5 -17 3337.67 431.146  67
  -2  -5  17 3317.78 389.453  72
  -2   5  17 2727.90 370.559  57
   2  -5 -16 2793.70 520.195  70
  -2  -5  16 2920.75 471.243  68
   2   5 -16 2948.91 499.536  67
  -2  -5  16 3219.78 498.906  72
  -2  -5  16 2797.23 461.932  49
  -2   5  16 2427.31 426.660  57
   2  -5 -15 2145.03 512.168  70
  -2  -5  15 1840.51 460.457  68
   2   5 -15 1760.71 420.529  67
  -2  -5  15 1781.42 353.387  50
  -2  -5  15 2246.64 435.928  49
  -2   5  15 1968.34 420.726  57
   2  -5 -14 297.481 287.218  38
   2  -5 -14-324.623 363.714  70
  -2  -5  14 219.804 326.194  68
   2   5 -14 253.006 258.766  67
  -2   5  14 481.356 362.482  71
  -2  -5  14 323.562 304.057  49
   2  -5 -13 279.943 373.941  38
   2  -5 -13 288.133 329.265  70
  -2   5  13 420.373 285.756  71
  -2  -5  13 952.039 375.099  68
   2   5 -13 337.587 332.240  67
  -2   5  13-17.9973 168.021  42
  -2  -5  13 297.150 316.554  49
   2  -5 -12 2734.08 783.287  30
  -2  -5  12 2972.31 741.075  29
   2  -5 -12 3153.06 680.246  70
  -2  -5  12 5254.42 813.732  68
   2   5 -12 4289.29 752.596  67
  -2   5  12 4106.41 723.459  71
   2  -5 -12 3966.87 787.172  53
  -2  -5  12 4945.64 759.733  49
   2   5 -12 3609.56 672.537  51
  -2   5  12 3753.26 629.312  42
   2  -5 -12 2889.13 600.135  54
   2  -5 -11 1034.13 508.760  30
  -2  -5  11 1981.95 631.547  33
  -2   5  11 1805.51 553.908  32
  -2   5  11 1661.55 388.899  42
   2   5 -11 1486.04 559.433  21
  -2  -5  11 2017.40 662.977  29
  -2   5  11 1243.11 541.572  24
   2  -5 -11 1679.33 618.889  70
  -2   5  11 1639.02 446.489  71
  -2   5  11 2606.19 597.147  61
  -2  -5  11 1858.48 468.380  68
   2   5 -11 2681.35 630.857  67
   2  -5 -11 1809.02 529.996  54
   2   5 -11 1982.81 544.542  51
   2  -5 -11 1785.13 597.780  53
  -2  -5  10 4206.54 826.909  33
  -2   5  10 3497.14 611.240  42
  -2   5  10 2958.27 746.604  32
   2  -5 -10 3766.09 841.255  30
  -2  -5  10 3902.44 874.306  29
   2   5 -10 3033.55 727.196  21
  -2   5  10 2572.20 675.389  24
   2  -5 -10 2833.15 687.895  70
  -2   5  10 3723.21 729.958  61
  -2  -5  10 3083.07 580.122  68
  -2   5  10 3641.57 704.155  71
   2   5 -10 3531.02 700.032  67
   2  -5 -10 2977.98 671.597  53
   2  -5 -10 3154.29 647.805  54
   2   5 -10 2141.51 510.750  51
   2   5  -9 37760.6 2497.58  21
  -2   5   9 32058.4 2383.67  24
  -2  -5   9 37206.4 2478.22  26
  -2  -5   9 37814.5 2491.59  33
  -2   5   9 38755.7 2498.62  32
   2  -5  -9 34551.2 2500.19  30
   2   5  -8 42108.9 2534.87  21
  -2   5   8 37922.6 2485.30  24
  -2  -5   8 45494.1 2623.72  26
  -2  -5   8 45046.7 2628.47  33
  -2   5   8 44765.6 2609.95  32
   2  -5  -8 44953.2 2694.41  30
   2   5  -7 1765.45 506.015  21
  -2  -5   7 984.044 472.241  26
  -2   5   7 929.836 385.562  32
   2  -5  -7 1306.96 491.644  30
  -2  -5   7 1533.16 496.058  33
   2   5  -6 55056.1 2692.16  21
  -2  -5   6 54784.6 2681.88  26
  -2   5   6 54376.1 2692.48  32
   2  -5  -6 52928.8 2721.85  30
  -2  -5   6 54774.1 2681.44  33
  -2  -5   5 4542.19 750.846  26
   2   5  -5 3600.42 641.033  21
  -2  -5   5 4623.42 726.389  33
   2  -5  -5 3869.11 750.182  30
  -2   5   5 4158.67 734.838  32
   2  -5  -5 3793.88 685.289  34
  -2  -5   4 7828.40 914.714  26
   2   5  -4 6887.84 810.698  22
   2   5  -4 8699.06 945.465  21
  -2  -5   4 8560.45 965.272  33
   2  -5  -4 6383.22 903.258  30
  -2   5   4 8802.97 1007.76  32
   2  -5  -4 8465.91 1006.19  34
   2   5  -3 13874.7 1124.21  22
   2   5  -3 16887.6 1308.50  21
  -2  -5   3 14740.7 1202.14  26
   2  -5  -3 15767.5 1309.94  34
  -2   5   3 15757.7 1328.53  32
  -2  -5   3 17029.3 1330.78  33
  -2   5   3 15410.5 1275.89  36
   2  -5  -3 15532.3 1334.59  30
   2   5  -2 28655.8 1643.04  22
  -2   5   2 28567.3 1544.53  21
   2   5  -2 34611.0 1875.43  21
  -2  -5   2 31709.0 1671.03  26
  -2  -5   2 32402.7 1816.00  33
  -2   5   2 32333.1 1880.80  32
  -2   5   2 31779.9 1827.36  36
   2  -5  -2 31542.1 1856.64  30
   2  -5  -2 30247.1 1806.51  34
   2   5  -1 35784.9 1805.74  22
  -2   5   1 34317.6 1663.31  21
   2   5  -1 39105.4 1964.51  21
  -2   5   1 37883.2 2018.05  32
  -2   5   1 37159.0 1974.01  36
  -2  -5   1 36783.9 1881.85  33
   2  -5  -1 37222.6 1978.18  34
   2  -5  -1 35163.9 1906.75  30
  -2  -5   1 38612.8 1930.98  34
   2   5   0 385690. 7516.28  22
   2   5   0 414711. 7759.20  21
  -2   5   0 362032. 7135.54  21
  -2  -5   0 402327. 7549.14  15
  -2  -5   0 370604. 7184.76   8
   2  -5   0 397814. 7815.88  34
  -2  -5   0 383447. 7501.99  33
  -2   5   0 399531. 7936.29  36
  -2   5   0 404355. 7864.53  32
  -2  -5   0 394247. 7605.32  34
   2  -5   0 360307. 7517.79  30
   2  -5   0 378074. 7667.64  35
   2   5   1 18202.7 1295.64  21
  -2   5  -1 15284.2 1120.50  21
  -2  -5  -1 17156.8 1253.07  15
  -2  -5  -1 13046.9 1009.55   8
  -2  -5  -1 15828.7 1281.73  30
  -2  -5  -1 13989.5 1081.19  33
  -2   5  -1 14858.4 1197.32  32
   2  -5   1 14832.2 1259.09  34
  -2   5  -1 15187.4 1281.24  36
   2  -5   1 14099.4 1181.88  35
   2  -5   1 13317.6 1123.14  30
  -2  -5  -1 15447.7 1177.88  34
   2  -5   2 9208.77 827.307  17
   2   5   2 10885.8 1018.14  21
  -2   5  -2 9123.56 904.608  21
  -2  -5  -2 9008.08 933.681  15
   2   5   2 10095.3 890.685  18
  -2  -5  -2 8472.71 823.259   8
  -2   5  -2 9223.90 928.472  32
  -2   5  -2 9005.18 1006.66  36
  -2  -5  -2 9753.01 998.443  30
  -2  -5  -2 9044.57 904.824  34
   2  -5   2 9189.75 1002.50  34
   2  -5   2 10029.9 1024.62  35
   2  -5   3 37800.6 1793.69  17
   2   5   3 41054.4 2042.91  21
  -2   5  -3 40113.2 1961.92  21
  -2  -5  -3 39544.1 2031.70  15
  -2   5  -3 41956.3 2182.96  19
   2   5   3 39350.7 1889.20  18
  -2  -5  -3 40055.8 2053.25  12
   2  -5   3 41471.4 2144.28  34
  -2   5  -3 41040.1 2168.01  36
  -2  -5  -3 42422.3 2193.62  30
   2  -5   3 42835.9 2174.03  35
   2  -5   4 109953. 3297.02  17
   2   5   4 119783. 3747.55  21
  -2   5  -4 111902. 3593.26  21
  -2   5  -4 117187. 4007.97  19
   2   5   4 111843. 3526.31  18
  -2  -5  -4 114766. 3794.87  12
   2  -5   4 115130. 3852.28  35
  -2   5  -4 108950. 3754.13  36
  -2  -5  -4 121384. 3937.18  30
   2  -5   4 107317. 3693.58  34
   2   5   5 2889.42 568.880  18
  -2  -5  -5 2279.88 574.139  28
   2  -5   5 2333.10 529.828  17
  -2   5  -5 2253.99 513.473  21
  -2   5  -5 2768.78 662.847  19
  -2  -5  -5 2631.14 547.493  12
   2  -5   5 1945.13 509.510  34
  -2   5  -5 2068.58 499.949  36
  -2  -5  -5 2973.54 625.725  30
   2  -5   5 1843.30 464.722  35
   2  -5   5 2112.46 507.181  29
   2  -5   6 17987.4 1367.39  17
  -2   5  -6 19437.2 1535.22  21
  -2   5  -6 19819.6 1793.88  19
   2   5   6 19558.3 1510.29  18
  -2  -5  -6 17699.9 1598.31  28
   2  -5   6 17764.1 1505.69  29
   2  -5   6 18245.5 1529.48  35
  -2  -5  -6 19587.0 1618.69  30
  -2  -5  -7 22103.2 1900.55  28
  -2   5  -7 24537.1 2081.86  19
   2  -5   7 24286.8 1668.51  17
   2   5   7 25065.7 1803.47  18
  -2   5  -7 25010.0 1826.70  21
   2  -5   7 24038.6 1841.86  29
  -2  -5  -7 21981.7 1776.33  30
   2  -5   7 21553.0 1709.07  35
  -2  -5  -8 424.645 430.291  28
  -2   5  -8 534.483 251.692  21
  -2  -5  -8 727.037 458.941  20
  -2   5  -8-195.364 385.734  19
   2   5   8 68.4459 265.337  18
   2  -5   8 40.1518 284.409  35
   2  -5   8 567.499 405.962  29
   2  -5   9 34026.7 2416.65  29
  -2   5  -9 27292.0 1905.33  39
  -2   5  -9 33054.0 2339.33  21
  -2  -5  -9 31690.1 2498.07  20
  -2   5  -9 34416.3 2659.74  19
   2   5   9 36404.6 2385.09  18
  -2  -5  -9 34069.9 2557.43  28
  -2   5  -9 26398.6 1889.71  65
  -2   5  -9 29578.6 2053.34  59
   2   5   9 31517.9 1917.70  74
   2  -5   9 31551.2 1939.69  72
   2   5   9 28294.8 1801.97  57
   2  -5   9 30256.5 1917.29  50
   2   5   9 30513.7 1756.99  42
  -2   5 -10 42009.7 2391.41  39
   2  -5  10 41882.3 2833.91  29
  -2   5 -10 43525.0 2826.71  21
  -2  -5 -10 33751.2 2684.52  20
  -2   5 -10 45450.1 3141.80  19
  -2  -5 -10 43119.1 3011.99  28
   2   5  10 46143.1 2796.49  18
  -2   5 -10 39487.6 2333.15  65
  -2   5 -10 42607.1 2494.74  59
   2  -5  10 44281.2 2305.28  68
   2   5  10 44632.6 2343.21  74
   2  -5  10 43433.5 2330.72  72
  -2  -5 -10 47564.7 2573.63  53
   2  -5  10 43475.9 2322.12  50
   2   5  10 45272.6 2186.77  42
   2   5  10 47404.2 2425.79  57
   2  -5  11 3401.02 819.451  29
  -2   5 -11 3544.12 634.234  39
  -2   5 -11 3880.20 1022.04  19
   2  -5  11 3181.05 692.525  17
  -2  -5 -11 3552.95 798.765  28
  -2   5 -11 4302.17 903.946  21
   2   5  11 3460.20 748.364  18
   2  -5  11 4335.14 747.690  68
  -2   5 -11 3622.50 690.018  59
   2  -5  11 4121.98 724.855  72
   2  -5  11 3625.22 659.300  50
   2   5  11 3475.95 606.391  42
   2   5  11 4105.01 696.165  57
  -2  -5 -11 4056.68 752.095  53
  -2   5 -12 5341.89 846.137  39
   2  -5  12 4698.22 738.817  68
  -2   5 -12 5288.51 868.083  59
   2  -5  12 4952.96 785.485  72
   2   5  12 4842.90 681.574  42
   2  -5  12 4709.40 726.538  50
  -2  -5 -12 4373.25 751.908  53
   2   5  12 5639.25 795.155  57
  -2  -5 -13 37.7845 308.536  38
  -2   5 -13 599.529 331.912  39
  -2  -5 -13-244.216 448.059  67
   2  -5  13-257.178 233.213  68
  -2   5 -13 465.439 351.491  59
   2  -5  13-519.439 330.678  72
  -2  -5 -13-150.392 272.096  53
   2   5  13 84.9260 227.490  42
   2   5  13 427.082 215.312  57
  -2  -5 -14 1261.40 463.720  38
  -2  -5 -14 1187.49 415.712  67
  -2   5 -14 2095.00 539.098  59
   2  -5  14 2501.98 502.113  68
   2  -5  14 1730.90 425.081  72
   2   5  14 1401.53 349.683  42
   2   5  14 1665.90 440.173  57
  -2  -5 -15 592.883 363.396  38
  -2  -5 -15 539.449 357.240  67
   2  -5  15 796.350 293.000  68
  -2   5 -15 862.308 350.318  59
   2   5  15 645.995 226.794  42
   2   5  15 667.772 276.896  57
  -2  -5 -16 409.139 322.888  38
  -2  -5 -16 223.307 197.514  67
   2  -5  16 226.737 140.673  68
  -2   5 -16 366.408 250.018  51
   2   5  16 82.7412 135.913  57
  -2  -5 -17 597.928 236.814  38
  -2  -5 -17 476.567 214.176  67
   2   5  17 168.963 92.4105  57
  -2  -6  16 1147.38 225.868  68
   2  -6 -16 1278.34 331.855  70
   2   6 -16 1559.13 322.278  67
  -2  -6  16 1418.75 289.979  72
  -2   6  16 1179.77 258.901  57
   2  -6 -15 3444.50 567.250  70
   2   6 -15 3682.56 564.376  67
  -2  -6  15 3268.48 459.998  68
  -2  -6  15 3427.31 509.013  72
  -2  -6  15 3497.99 510.239  49
  -2   6  15 3925.13 557.301  57
  -2  -6  15 3106.02 468.573  50
   2  -6 -14 1063.61 379.067  38
   2   6 -14 2289.21 493.891  67
   2  -6 -14 1262.45 430.288  70
  -2  -6  14 1608.60 371.238  68
  -2   6  14 1698.02 352.083  57
  -2  -6  14 2293.03 487.394  49
  -2   6  14 1675.96 388.606  42
  -2  -6  13 7250.45 838.278  68
   2  -6 -13 7876.90 1024.58  70
   2   6 -13 8843.43 975.178  67
  -2   6  13 6587.53 819.319  71
  -2   6  13 7423.95 822.744  42
   2   6 -13 6507.47 803.859  51
   2  -6 -13 5554.40 792.027  54
  -2  -6  13 8162.00 885.699  49
   2  -6 -12 5078.00 868.833  70
  -2  -6  12 6974.90 868.087  68
  -2   6  12 5024.89 759.525  71
   2   6 -12 6453.77 858.995  67
   2  -6 -12 5561.17 868.594  53
  -2  -6  12 5616.03 786.762  49
  -2   6  12 6582.93 820.836  42
   2  -6 -12 5253.64 795.418  54
   2   6 -12 5213.25 744.617  51
  -2  -6  11 3015.25 760.172  33
  -2  -6  11 1826.88 525.636  34
   2  -6 -11 2382.77 642.800  70
  -2   6  11 2664.89 592.123  71
   2   6 -11 2896.51 657.886  67
   2  -6 -11 3183.28 727.127  53
   2   6 -11 3690.36 691.083  51
  -2   6  11 3193.64 597.197  42
  -2  -6  11 3146.42 627.378  49
   2  -6 -11 3174.55 662.090  54
  -2   6  10 22780.5 2051.04  32
   2  -6 -10 19315.4 1976.99  30
  -2  -6  10 21584.9 1961.65  33
  -2  -6  10 21852.3 1967.39  34
  -2   6  10 19294.7 1924.15  24
   2   6 -10 20203.6 1956.84  21
   2  -6 -10 22341.5 1818.80  70
  -2   6  10 24251.1 1733.20  61
  -2   6  10 21644.4 1595.73  71
   2   6 -10 23948.6 1749.91  67
   2   6 -10 22037.1 1640.71  51
   2  -6 -10 21787.7 1745.75  54
  -2  -6  10 23700.6 1636.51  49
  -2   6  10 22043.0 1550.72  42
   2  -6 -10 23766.0 1835.17  53
  -2   6   9 35352.3 2508.57  32
  -2  -6   9 35037.8 2455.74  34
  -2  -6   9 36541.2 2563.02  33
   2  -6  -9 30899.4 2454.28  30
   2   6  -9 33267.7 2459.06  21
  -2   6   9 28063.1 2283.68  24
   2  -6  -9 30090.1 2208.26  70
  -2   6   9 31577.0 1958.74  61
   2   6  -9 32970.8 2066.91  67
   2  -6  -9 33376.7 2036.95  58
  -2   6   9 30742.1 1911.89  71
  -2   6   9 33546.9 1927.72  42
   2  -6  -9 30380.0 2158.20  53
   2   6  -9 33128.8 2030.44  51
  -2  -6   8 4215.90 870.788  34
  -2  -6   8 4029.88 896.173  33
  -2   6   8 3091.03 769.260  32
  -2   6   8 2464.01 511.904  42
   2  -6  -8 3008.17 885.205  30
   2   6  -8 3856.51 859.592  21
  -2   6   8 2818.54 721.999  24
   2  -6  -8 3230.70 653.611  58
  -2   6   8 2547.70 578.039  61
   2  -6  -8 2533.41 586.692  70
   2   6  -8 3449.22 668.933  67
   2   6  -8 2609.93 554.833  51
   2  -6  -8 3268.86 676.185  55
   2  -6  -8 2819.30 653.094  53
   2   6  -7 49780.2 2887.07  21
  -2   6   7 50849.0 2895.86  32
   2  -6  -7 48514.3 2936.29  30
  -2  -6   7 54936.0 2946.55  34
  -2  -6   7 52256.2 2911.31  33
   2   6  -6 1559.00 488.320  21
  -2   6   6 1076.80 429.612  24
   2  -6  -6 586.006 255.810  34
  -2  -6   6 1534.10 542.860  33
   2  -6  -6 943.641 543.685  30
  -2  -6   6 1218.17 480.737  34
  -2   6   6 2183.25 649.243  32
   2   6  -5 14455.4 1466.17  21
  -2  -6   5 14485.6 1421.13  33
  -2   6   5 15973.8 1533.00  32
   2  -6  -5 14267.6 1486.00  30
   2  -6  -5 13196.9 1394.27  34
  -2  -6   5 16140.4 1466.25  34
   2   6  -4 5954.59 878.304  21
  -2   6   4 6133.48 940.788  32
  -2  -6   4 5167.17 831.308  33
   2  -6  -4 6693.06 1029.09  30
  -2  -6   4 7391.39 969.965  34
   2  -6  -4 4335.08 807.019  34
   2   6  -3 39678.3 2253.68  21
  -2   6   3 40555.5 2349.03  32
   2  -6  -3 35374.7 2202.26  30
  -2  -6   3 40635.0 2257.46  34
  -2  -6   3 38812.1 2270.31  33
   2  -6  -3 35233.2 2177.22  34
   2   6  -2 2350.70 557.280  21
  -2  -6   2 1474.10 436.774  34
  -2  -6   2 2182.15 529.688  33
  -2   6   2 1433.66 511.341  36
   2  -6  -2 1828.61 519.634  30
  -2   6   2 1691.76 511.721  32
   2  -6  -2 1233.17 445.806  34
  -2   6   1 147858. 4326.53  21
  -2  -6   1 164872. 4747.69  15
   2   6  -1 177920. 4931.46  21
   2  -6  -1 161258. 4894.95  34
  -2  -6   1 164523. 4811.30  33
  -2   6   1 167187. 4920.61  32
  -2   6   1 173089. 5020.56  36
   2  -6  -1 155287. 4752.93  30
  -2  -6   1 183506. 4999.29  34
   2   6   0 3500.02 687.806  21
  -2   6   0 2474.79 532.736  21
  -2  -6   0 3710.61 637.287  15
  -2   6   0 3671.03 705.425  36
  -2  -6   0 2817.07 589.247  30
   2  -6   0 2549.96 546.231  30
  -2   6   0 3377.82 637.627  32
  -2  -6   0 2712.17 557.867  34
   2  -6   0 2415.80 523.379  35
   2  -6   0 2566.22 619.525  34
   2   6   1 32339.4 1996.41  21
  -2   6  -1 31156.7 1825.37  21
  -2  -6  -1 32875.6 1986.09  15
   2  -6   1 35231.8 2130.27  34
  -2   6  -1 33329.4 2101.97  36
   2  -6   1 34012.9 2066.80  35
  -2  -6  -1 32467.0 1973.20  34
  -2  -6  -1 33738.5 2060.84  30
  -2  -6  -2 3656.78 726.988  12
   2   6   2 4237.08 715.010  21
  -2   6  -2 2439.17 542.193  21
  -2  -6  -2 3822.33 709.446  15
  -2  -6  -2 3743.48 663.711  34
  -2   6  -2 4291.91 777.980  36
   2  -6   2 3570.09 678.075  34
  -2  -6  -2 3627.44 728.057  30
   2  -6   2 3117.64 653.475  35
   2   6   3 57973.6 2714.74  21
  -2   6  -3 53084.6 2541.15  21
  -2  -6  -3 51969.1 2622.68  15
  -2  -6  -3 50425.7 2586.71  12
   2  -6   3 56125.3 2765.09  34
  -2   6  -3 54731.2 2728.32  36
  -2  -6  -3 59332.7 2876.89  30
   2  -6   3 56192.2 2745.00  35
   2   6   4 735.639 295.004  21
  -2   6  -4 467.189 389.284  21
   2   6   4 352.154 276.257  18
  -2  -6  -4 783.852 300.648  12
   2  -6   4 719.768 371.891  34
  -2  -6  -4 696.163 400.388  30
  -2   6  -4 981.435 387.400  36
   2  -6   4 1126.52 494.583  35
   2   6   5 31009.7 2051.54  21
  -2   6  -5 28246.5 2009.89  21
  -2  -6  -5 33771.7 2323.38  28
  -2  -6  -5 31018.4 2161.76  12
   2   6   5 29106.3 1891.97  18
   2  -6   5 32054.9 2170.25  35
   2  -6   5 28599.2 2064.20  34
  -2  -6  -5 32387.7 2199.33  30
  -2  -6  -6 1787.69 618.241  28
  -2   6  -6 2979.88 656.042  21
   2   6   6 2154.77 562.824  18
  -2   6  -6 2405.08 692.196  19
   2  -6   6 1921.41 570.332  34
  -2  -6  -6 2348.73 634.312  30
   2  -6   6 2813.99 694.942  35
   2   6   7 3442.68 703.065  18
  -2   6  -7 2709.12 624.796  21
  -2  -6  -7 3016.56 787.706  28
  -2   6  -7 3018.11 743.060  19
  -2  -6  -7 2670.45 752.894  30
   2  -6   7 1945.09 558.490  29
   2  -6   7 3601.76 832.606  35
  -2   6  -8 114.922 315.705  39
  -2  -6  -8-314.926 416.566  30
   2  -6   8 274.002 367.868  35
   2   6   8 165.547 187.018  41
   2  -6   8 254.162 257.517  29
   2   6   8 244.165 217.496  18
  -2   6  -8 1074.98 456.486  21
  -2  -6  -8-22.7931 328.237  28
  -2  -6  -8 340.292 345.103  20
  -2   6  -8 114.348 340.165  19
  -2   6  -8 583.470 377.789  65
   2  -6   8-166.967 209.048  68
   2   6   8 119.380 237.986  74
  -2   6  -8 771.590 398.581  59
   2  -6   8 104.028 297.611  72
   2   6   8 524.717 329.023  42
   2  -6   8 335.012 346.762  50
   2  -6   9 7868.67 1208.86  29
  -2   6  -9 9421.95 1104.12  39
   2   6   9 9455.70 1022.51  41
  -2   6  -9 7430.77 1170.98  21
  -2  -6  -9 7136.01 1259.17  20
  -2   6  -9 9683.32 1432.17  19
  -2  -6  -9 8183.14 1304.74  28
   2   6   9 9332.81 1264.56  18
  -2   6  -9 8989.93 1088.31  65
  -2   6  -9 8224.08 1094.40  59
   2  -6   9 10163.0 1073.18  68
   2   6   9 8881.98 1025.83  74
   2  -6   9 9350.80 1078.79  72
   2  -6   9 9429.09 1082.95  50
   2   6   9 10921.6 1059.77  42
   2   6   9 8033.18 948.171  57
  -2   6 -10 321.248 238.859  39
   2  -6  10 225.607 271.826  29
  -2   6 -10 829.981 367.552  21
  -2   6 -10 1235.71 577.072  19
  -2  -6 -10 41.9514 501.613  28
   2   6  10 202.487 300.840  18
   2   6  10 560.276 288.403  74
  -2   6 -10 430.529 244.989  65
   2  -6  10 84.6077 316.689  68
  -2   6 -10 382.328 381.145  59
  -2  -6 -10 512.982 308.554  70
   2  -6  10 679.093 320.797  72
  -2  -6 -10 640.299 424.542  53
   2  -6  10 487.775 236.175  50
   2   6  10 519.940 322.899  57
   2   6  10 676.089 339.244  42
  -2   6 -11 4029.85 719.570  39
  -2  -6 -11 3843.78 700.738  70
   2  -6  11 4316.68 699.550  68
  -2   6 -11 5143.92 848.599  59
   2  -6  11 4439.77 758.824  72
   2   6  11 4595.14 695.476  42
   2   6  11 5211.05 766.057  57
   2  -6  11 5117.61 746.997  50
  -2  -6 -11 3562.09 677.216  53
  -2   6 -12 4421.98 738.374  39
  -2   6 -12 4734.87 801.165  59
   2  -6  12 4248.57 720.820  72
   2  -6  12 4287.07 697.814  68
  -2  -6 -12 3570.50 695.295  53
   2   6  12 3872.77 637.245  42
   2   6  12 3990.22 630.468  57
   2  -6  12 3218.20 569.206  50
  -2   6 -13 400.294 178.485  39
  -2  -6 -13 16.4908 280.587  67
   2  -6  13 51.8602 220.412  68
   2  -6  13 424.561 279.346  72
  -2   6 -13 530.684 301.919  51
  -2  -6 -13-98.5523 266.769  53
   2   6  13-119.154 219.024  42
   2   6  13 634.508 278.885  57
   2  -6  13-143.057 217.429  50
  -2  -6 -14 11557.9 1185.02  38
   2  -6  14 10818.3 953.163  68
   2  -6  14 10061.6 919.248  72
  -2  -6 -14 9981.93 1038.15  67
   2   6  14 12106.4 930.426  42
   2   6  14 12054.6 982.525  57
  -2   6 -14 11465.4 1007.78  51
  -2  -6 -15 1166.96 318.064  38
  -2  -6 -15 847.795 250.289  67
   2  -6  15 1103.85 315.264  68
   2  -6  15 1133.88 301.004  72
   2   6  15 983.585 251.035  57
  -2   6 -15 1183.77 317.770  51
   2   6  15 1127.77 279.521  42
  -2  -6 -16 1167.96 322.427  38
   2  -6  16 1275.10 281.619  68
  -2  -6 -16 697.371 242.252  67
  -2   6 -16 997.499 222.386  51
   2   6  16 1104.49 244.564  57
   2  -7 -15 1383.56 379.693  70
   2   7 -15 1697.08 360.215  67
  -2  -7  15 1637.49 318.775  72
  -2  -7  15 1225.99 253.509  50
  -2   7  15 1132.85 229.527  42
  -2   7  15 1363.44 277.576  57
   2  -7 -14 1415.12 412.204  70
   2   7 -14 1529.63 365.848  67
  -2  -7  14 1387.97 332.602  72
  -2  -7  14 1847.51 401.277  50
  -2  -7  14 1781.03 357.306  49
  -2   7  14 1575.49 338.492  42
  -2   7  14 1393.51 285.379  57
   2   7 -14 1606.89 334.253  51
   2  -7 -13 12287.2 1162.38  70
  -2  -7  13 14475.1 1166.58  72
   2   7 -13 12580.2 1096.19  67
  -2   7  13 11195.0 946.336  42
   2   7 -13 10746.8 953.333  51
  -2  -7  13 14378.6 1128.58  50
   2  -7 -13 9653.16 949.667  54
  -2  -7  13 11567.5 976.503  49
  -2   7  13 10503.7 930.254  57
   2   7 -12 14332.4 1235.42  67
   2  -7 -12 12821.8 1325.98  70
  -2   7  12 11690.4 1036.14  71
   2  -7 -12 12605.6 1241.25  53
   2  -7 -12 11310.7 1102.82  54
  -2   7  12 13383.4 1101.84  42
  -2  -7  12 12667.9 1084.98  49
   2   7 -12 13360.9 1147.98  51
   2  -7 -11 27516.0 1967.64  70
   2   7 -11 31601.1 1940.50  67
   2  -7 -11 27076.7 1873.72  53
  -2  -7  11 28011.4 1692.92  49
   2  -7 -11 25657.4 1814.72  54
  -2   7  11 28850.8 1704.53  42
   2   7 -11 27073.9 1740.42  51
  -2  -7  10 153.791 357.357  34
  -2   7  10 219.939 254.666  42
   2  -7 -10-539.006 411.690  70
   2   7 -10 607.684 392.451  67
   2  -7 -10 442.874 383.446  53
   2  -7 -10 535.999 453.094  54
   2   7 -10 219.418 238.819  51
   2  -7  -9 1130.64 581.474  30
  -2  -7   9 398.251 244.978  33
  -2   7   9 265.388 303.536  32
  -2   7   9 1164.04 417.857  42
  -2  -7   9 610.407 483.983  34
   2  -7  -9 738.013 294.709  70
   2  -7  -9 832.411 518.444  58
   2   7  -9 1683.54 495.905  67
   2  -7  -9 456.389 267.645  53
   2   7  -9 623.731 292.104  51
  -2  -7   8 9928.55 1422.26  33
   2  -7  -8 8698.09 1308.29  30
  -2   7   8 11507.8 1454.25  32
  -2   7   8 9380.14 989.341  41
  -2  -7   8 10453.2 1416.80  34
   2   7  -8 9531.17 1389.58  21
   2  -7  -8 11082.3 1328.23  70
  -2   7   8 9224.06 1054.11  74
   2   7  -8 11501.0 1237.97  67
   2  -7  -8 11417.4 1183.03  58
  -2   7   8 12028.4 1153.27  42
   2  -7  -8 11938.3 1217.56  55
   2   7  -8 10529.8 1165.89  51
   2  -7  -8 10269.7 1208.90  53
  -2  -7   7 1005.94 380.727  33
   2  -7  -7 1434.49 617.531  30
  -2  -7   7 1015.93 446.390  34
  -2   7   7 1191.29 446.570  32
  -2   7   7 1711.28 449.041  41
  -2   7   7 1230.63 439.104  42
   2   7  -7 1284.74 488.407  21
  -2   7   7 1173.63 413.502  74
   2  -7  -7 748.808 442.160  58
   2   7  -7 1857.74 534.950  67
   2   7  -7 1902.72 555.892  51
   2  -7  -7 937.379 358.710  55
   2  -7  -7 1825.88 542.842  53
  -2   7   6 135.057 187.915  41
  -2  -7   6 1264.41 529.395  33
   2  -7  -6 293.228 352.118  30
  -2   7   6 268.570 289.796  32
  -2   7   6 586.081 285.361  42
  -2  -7   6 704.890 461.334  34
   2  -7  -6 1228.20 545.051  34
   2   7  -6 454.830 324.982  21
  -2   7   6 1240.74 368.157  69
   2   7  -6 1026.42 413.372  67
   2  -7  -6 319.271 301.382  58
   2  -7  -6 314.532 246.153  55
   2   7  -6 778.012 366.539  51
   2   7  -5 42114.5 2720.91  21
  -2  -7   5 46489.1 2847.67  33
  -2   7   5 42313.9 2730.77  32
   2  -7  -5 41837.9 2738.71  30
  -2  -7   5 47062.2 2787.45  34
   2  -7  -5 43194.8 2705.49  34
   2   7  -4 6202.48 994.757  21
  -2  -7   4 7754.20 1070.95  34
  -2  -7   4 7276.18 1127.47  33
  -2   7   4 7748.88 1156.45  32
   2  -7  -4 6338.37 1057.62  30
   2  -7  -4 5991.87 984.080  34
   2   7  -3 70082.0 3348.64  21
  -2  -7   3 61079.9 3061.34  15
  -2  -7   3 66581.0 3290.91  33
  -2   7   3 67586.7 3316.99  32
   2  -7  -3 64490.5 3281.67  34
  -2  -7   3 71565.1 3361.80  34
   2  -7  -3 59251.4 3216.84  30
   2   7  -2 9311.19 1178.69  21
  -2  -7   2 7291.73 1005.57  15
  -2  -7   2 8209.35 1103.87  34
   2  -7  -2 7176.83 1057.22  30
  -2   7   2 7868.42 1085.76  32
  -2  -7   2 8958.84 1210.68  30
   2  -7  -2 8046.09 1122.77  34
   2   7  -1 28482.2 2057.24  21
  -2  -7   1 23364.6 1855.67  15
   2  -7  -1 25942.2 2040.63  34
  -2   7   1 26272.9 1958.25  32
   2  -7  -1 23560.1 1877.30  30
  -2  -7   1 28342.9 2046.57  34
  -2  -7   1 28920.5 2124.12  30
   2   7   0 3276.74 713.456  21
  -2  -7   0 3223.03 701.390  15
  -2  -7   0 3678.90 787.844  34
   2  -7   0 1712.92 553.294  30
  -2  -7   0 4072.16 802.021  30
  -2   7   0 4005.36 821.048  36
   2  -7   0 3159.83 757.233  34
   2   7   1 610.554 312.938  21
  -2   7  -1 515.527 402.996  21
  -2  -7  -1 345.451 300.683  15
   2  -7   1 637.971 461.260  35
  -2   7  -1 561.528 368.230  36
  -2  -7  -1 712.760 341.536  34
  -2  -7  -1 355.391 331.904  30
   2  -7   1 634.966 404.136  34
  -2  -7  -2 1457.41 497.202  12
   2   7   2 1826.57 550.673  21
  -2   7  -2 1049.16 390.273  21
  -2  -7  -2 1265.42 489.029  15
   2  -7   2 1743.24 587.471  34
  -2   7  -2 1894.74 645.748  36
   2  -7   2 1893.31 554.487  35
  -2  -7  -2 1093.83 422.412  30
  -2  -7  -2 1463.14 512.006  34
   2   7   3 12819.4 1379.47  21
  -2   7  -3 11259.6 1237.16  21
  -2  -7  -3 10797.8 1305.47  12
   2  -7   3 12327.7 1424.78  34
  -2   7  -3 12378.0 1370.68  36
  -2  -7  -3 12831.0 1464.48  30
   2  -7   3 13427.5 1474.50  35
   2   7   4 217.722 261.551  21
  -2   7  -4-55.8216 275.679  21
  -2  -7  -4-30.3650 322.360  28
  -2  -7  -4 292.612 328.978  12
   2  -7   4 576.527 487.976  34
  -2  -7  -4 515.699 499.758  30
   2  -7   4 453.970 402.955  35
   2  -7   5 1038.76 414.417  34
   2   7   5 1304.94 377.182  41
   2  -7   5 2109.99 647.812  35
  -2  -7  -5 1318.76 516.409  30
  -2   7  -5 1652.40 498.993  39
  -2  -7  -5 2187.28 680.056  28
  -2   7  -5 3032.13 769.948  21
  -2  -7  -5 1809.60 584.834  12
   2   7   5 2017.23 488.297  74
   2  -7   5 1966.14 471.690  50
   2  -7   6 7234.64 1102.31  34
  -2  -7  -6 6824.84 1140.53  30
  -2   7  -6 8642.04 1023.52  39
   2   7   6 8046.00 923.536  41
   2  -7   6 8246.20 1263.80  35
  -2  -7  -6 7248.07 1218.63  28
  -2   7  -6 8635.41 1218.96  21
   2   7   6 7972.52 944.768  74
   2  -7   6 7276.43 913.621  72
  -2   7  -6 7193.46 898.757  51
   2  -7   6 6857.26 900.650  50
   2   7   6 7836.48 936.555  42
  -2   7  -7 212.805 213.868  39
  -2  -7  -7 750.832 389.945  30
   2   7   7 806.672 331.780  41
   2  -7   7-110.348 400.443  35
  -2   7  -7 466.166 373.680  21
   2   7   7 234.921 207.089  18
  -2  -7  -7 598.810 442.682  28
   2  -7   7 246.381 260.183  72
   2   7   7 513.105 276.251  74
   2  -7   7-12.2981 287.530  50
   2   7   7 641.946 321.309  42
  -2   7  -7 311.546 312.406  51
  -2   7  -8 1486.72 440.404  39
  -2  -7  -8 200.884 239.117  30
   2   7   8 788.815 315.080  41
   2  -7   8 305.844 301.432  35
  -2  -7  -8 504.782 432.738  28
  -2   7  -8-121.213 307.344  21
  -2  -7  -8 123.463 288.306  20
   2   7   8 1055.41 483.665  18
   2   7   8 827.511 352.319  74
   2  -7   8 819.982 349.644  72
  -2   7  -8 819.874 405.874  51
   2  -7   8 593.601 324.123  50
   2   7   8 1009.73 385.324  42
  -2   7  -9 326.381 257.390  39
   2   7   9 577.774 323.053  41
  -2  -7  -9 571.594 490.041  28
   2   7   9 901.156 389.841  74
   2  -7   9 348.834 306.342  72
   2  -7   9 563.688 359.717  50
   2   7   9 836.735 322.980  42
  -2   7  -9 432.210 230.549  51
  -2   7 -10 686.047 394.986  39
  -2  -7 -10 402.297 412.868  70
   2  -7  10 414.630 303.539  68
   2   7  10 140.311 318.633  74
   2  -7  10 319.789 369.870  72
   2   7  10 134.165 227.184  42
   2  -7  10 265.103 227.557  50
  -2  -7 -10 57.4188 280.886  53
  -2   7 -10 418.138 250.542  51
  -2   7 -11 23029.0 1620.63  39
   2  -7  11 20171.4 1449.97  68
  -2  -7 -11 19763.8 1622.39  70
   2  -7  11 22601.2 1574.95  72
  -2   7 -11 23141.3 1567.15  51
   2   7  11 23506.9 1472.48  42
   2  -7  11 21511.9 1514.17  50
  -2  -7 -11 23155.3 1733.99  53
  -2   7 -12 539.302 279.592  39
  -2  -7 -12 263.791 208.306  70
   2  -7  12 273.127 203.700  68
   2  -7  12 345.918 210.239  72
  -2  -7 -12 520.204 238.938  53
  -2   7 -12 359.255 207.292  51
   2  -7  12-87.4326 282.844  50
   2   7  12 383.157 222.090  57
   2   7  12 828.011 292.403  42
  -2   7 -13 4466.63 626.011  39
  -2  -7 -13 2891.07 610.521  67
   2  -7  13 5397.58 687.580  72
   2  -7  13 4389.31 587.650  68
  -2  -7 -13 4973.25 681.629  53
   2   7  13 6229.83 669.048  42
  -2   7 -13 5039.26 630.869  51
   2   7  13 5196.97 629.824  57
  -2  -7 -14-214.327 273.408  38
  -2  -7 -14 350.533 256.179  67
   2  -7  14-378.406 250.677  68
   2  -7  14 208.215 243.820  72
   2   7  14 186.096 164.748  42
  -2   7 -14 155.093 190.810  51
   2   7  14 63.7704 128.678  57
  -2  -7 -15 4364.24 560.597  38
  -2  -7 -15 2787.80 460.543  67
   2  -7  15 3102.52 384.860  72
  -2   7 -15 5204.51 523.745  51
   2   7  15 4557.40 437.908  42
   2  -8 -14-20.1936 177.595  70
  -2  -8  14-92.1657 126.528  72
   2   8 -14-120.270 186.481  67
  -2   8  14-155.850 97.6451  42
  -2  -8  14-115.760 129.853  50
   2  -8 -13 243.614 211.237  70
   2   8 -13 310.513 204.080  67
  -2  -8  13 624.928 264.461  72
  -2   8  13 287.061 197.506  42
   2  -8 -13 401.231 212.493  54
   2   8 -13 281.851 173.669  51
  -2  -8  13 378.864 199.303  50
   2  -8 -12 2056.11 508.353  70
   2   8 -12 2756.20 519.693  67
  -2  -8  12 3006.03 566.104  72
   2   8 -12 2967.85 511.008  51
  -2  -8  12 3524.13 543.573  50
   2  -8 -12 2279.48 465.998  54
  -2   8  12 2833.97 501.654  42
   2  -8 -11 295.654 291.034  70
   2   8 -11 184.172 295.130  67
  -2  -8  11 860.101 412.978  72
   2  -8 -11 177.242 283.404  54
   2  -8 -11 697.263 335.621  53
   2   8 -11 192.145 238.726  51
  -2   8  11 283.239 187.445  42
  -2  -8  11 520.196 281.679  50
   2  -8 -10 3429.84 702.493  70
   2   8 -10 3558.06 625.424  67
  -2  -8  10 3416.61 635.335  72
   2  -8 -10 2875.82 628.192  54
  -2   8  10 3573.67 587.718  42
   2   8 -10 3081.42 586.675  51
   2  -8 -10 2527.74 626.228  53
  -2   8   9 608.638 310.569  41
   2  -8  -9 873.336 480.325  70
   2  -8  -9 266.908 324.696  58
   2   8  -9 858.166 411.062  67
  -2  -8   9 361.771 242.591  72
   2  -8  -9 137.267 317.570  53
  -2   8   9 422.844 233.154  42
   2   8  -9 563.657 321.903  51
  -2  -8   8 6124.46 1075.31  34
  -2   8   8 6422.65 818.666  41
   2  -8  -8 6992.01 1066.16  70
   2  -8  -8 6982.37 951.104  58
   2   8  -8 6326.52 914.143  67
  -2   8   8 7123.72 886.956  42
   2  -8  -8 5225.37 844.915  53
   2   8  -8 7332.03 926.373  51
   2  -8  -8 7927.90 1045.96  55
   2  -8  -7 2138.88 707.897  30
  -2  -8   7 3912.06 941.861  34
  -2  -8   7 2432.04 660.250  30
  -2   8   7 3532.72 846.625  32
  -2   8   7 3367.53 645.617  41
  -2   8   7 3168.87 603.603  42
   2  -8  -7 2500.63 653.731  70
   2  -8  -7 4117.00 727.386  58
   2   8  -7 3237.01 704.355  67
   2  -8  -7 2661.74 606.592  55
   2  -8  -7 2333.13 607.689  53
   2   8  -7 3225.97 635.463  51
   2  -8  -6 6213.56 1184.13  30
  -2   8   6 6296.34 852.763  42
  -2   8   6 7052.82 866.098  41
  -2   8   6 6321.20 1101.76  32
  -2  -8   6 7449.10 1210.36  34
  -2  -8   6 5827.35 1049.78  30
   2   8  -6 6604.73 1133.59  21
   2  -8  -6 8322.07 1049.98  58
   2   8  -6 7033.60 995.618  67
   2   8  -6 7318.01 942.930  51
   2  -8  -6 7599.33 1007.83  55
  -2   8   5 6490.89 843.549  41
   2  -8  -5 4140.34 941.450  30
  -2   8   5 5005.13 987.792  32
  -2  -8   5 4975.85 1000.13  30
  -2  -8   5 6049.14 1114.87  34
   2  -8  -5 4633.78 933.409  34
  -2   8   5 6373.41 873.314  42
   2   8  -5 5812.54 1087.78  21
   2   8  -5 5514.02 876.120  67
   2  -8  -5 6236.80 903.349  58
   2   8  -5 6032.50 837.604  51
   2  -8  -5 6459.70 912.927  55
  -2  -8   4 5076.23 1008.38  30
   2  -8  -4 3546.22 876.767  30
  -2  -8   4 5847.80 1065.92  34
  -2   8   4 5591.03 1020.98  32
  -2   8   4 5640.15 791.926  41
   2  -8  -4 4041.90 862.336  34
  -2   8   4 4405.33 696.673  42
   2   8  -4 5616.36 1010.01  21
   2   8  -4 4578.80 717.779  60
   2   8  -4 4498.86 825.489  67
   2  -8  -4 4397.38 763.608  55
   2  -8  -4 5266.36 844.400  58
   2   8  -4 5535.18 801.905  51
   2  -8  -3 196.758 261.316  30
  -2   8   3 681.569 294.169  41
  -2   8   3 1211.71 371.110  32
  -2  -8   3 1029.52 541.197  34
  -2  -8   3 618.560 314.907  30
  -2   8   3 608.869 301.879  42
   2  -8  -3 690.363 426.432  34
   2   8  -3 979.917 472.064  21
  -2  -8   3 1117.77 521.087  15
  -2   8   3 396.510 178.739  60
   2  -8  -3 656.485 336.095  64
   2  -8  -3 704.343 276.230  62
   2   8  -3 1119.75 389.001  60
   2   8  -3 835.367 274.413  43
   2   8  -3 945.002 368.915  51
   2  -8  -3 815.041 422.398  55
  -2  -8   2 16690.7 1741.92  34
  -2   8   2 13188.3 1193.44  41
   2  -8  -2 12732.6 1541.50  30
  -2  -8   2 16336.1 1742.05  30
  -2  -8   2 15519.7 1613.35  35
   2  -8  -2 16999.5 1764.55  34
   2   8  -2 17057.2 1754.64  21
  -2  -8   2 10545.9 1349.36  15
   2  -8  -2 14648.8 1285.47  62
   2   8  -2 15085.7 1276.03  60
   2  -8  -2 14060.6 1292.28  64
   2   8  -2 11352.1 1122.15  43
   2  -8  -2 14146.7 1364.03  55
   2   8  -2 15508.3 1307.36  51
  -2   8   1 6777.13 870.090  41
   2  -8  -1 5031.33 967.107  30
  -2  -8   1 7662.29 1149.57  35
  -2  -8   1 7372.61 1150.02  34
  -2  -8   1 6771.23 1115.29  30
   2  -8  -1 6769.50 1137.29  34
   2   8  -1 7457.42 1140.49  21
  -2  -8   1 6255.79 1041.81  15
   2  -8  -1 5930.89 815.609  62
   2  -8  -1 6738.36 922.185  64
   2   8  -1 6575.77 868.622  60
   2   8  -1 4537.03 719.018  43
   2   8  -1 7043.85 886.726  51
  -2   8   0 16348.1 1401.02  39
   2  -8   0 19714.1 1923.09  34
  -2  -8   0 19516.9 1917.58  30
  -2  -8   0 20787.8 1916.02  34
  -2   8   0 16548.0 1380.80  41
   2   8   0 20149.8 1859.11  21
  -2  -8   0 15724.9 1664.56  15
   2  -8   0 18949.4 1439.88  62
   2  -8   0 17610.9 1452.13  64
   2   8   0 17805.8 1394.17  60
   2   8   0 19436.4 1488.97  74
   2   8   0 15624.8 1343.30  43
   2   8   0 19095.3 1468.95  51
  -2  -8  -1 185.421 370.760  34
  -2   8  -1 650.014 216.983  39
  -2   8  -1 616.042 256.017  41
  -2  -8  -1 64.1057 312.208  30
   2   8   1 755.301 367.121  41
   2  -8   1 1282.45 569.302  34
   2   8   1 362.728 280.821  21
  -2  -8  -1 910.639 485.261  12
   2   8   1 1381.88 413.838  60
   2  -8   1 579.869 325.621  64
   2  -8   1 234.654 225.659  62
   2   8   1 611.396 210.549  74
   2   8   1 984.056 399.908  43
  -2   8  -2 17938.7 1465.78  39
   2  -8   2 18484.5 1850.45  34
  -2  -8  -2 16979.8 1822.41  30
   2   8   2 16993.2 1389.03  41
  -2   8  -2 17536.8 1438.82  41
   2   8   2 17872.0 1776.93  21
  -2  -8  -2 12409.5 1469.29  12
   2  -8   2 17620.1 1452.26  64
   2   8   2 16059.3 1367.75  74
   2   8   2 18203.2 1388.53  60
   2  -8   2 18180.7 1463.77  62
   2   8   2 15163.9 1322.14  43
  -2   8  -3 633.957 363.006  39
   2  -8   3 495.400 373.268  35
   2   8   3 399.490 291.774  41
  -2  -8  -3 93.3859 285.477  30
  -2   8  -3 901.397 401.822  41
   2  -8   3 680.143 307.433  34
   2   8   3 728.368 408.124  21
  -2  -8  -3 971.318 464.722  12
   2  -8   3 859.026 309.862  62
   2  -8   3 1093.79 480.976  64
   2   8   3 634.243 338.356  74
   2   8   3 760.510 305.638  60
   2  -8   3 142.421 175.393  72
   2  -8   3 684.337 359.307  50
  -2   8  -4 13417.2 1279.51  39
   2   8   4 12438.8 1187.29  41
   2  -8   4 13136.4 1593.64  34
  -2   8  -4 11126.6 1145.93  41
   2  -8   4 12041.7 1534.48  35
  -2  -8  -4 12639.3 1611.41  30
   2   8   4 12116.8 1448.59  21
  -2  -8  -4 11000.3 1492.85  28
   2  -8   4 12941.8 1270.71  64
   2   8   4 11346.2 1175.57  74
   2  -8   4 10328.4 1103.78  72
   2  -8   4 11832.6 1237.26  50
   2  -8   5 642.044 486.950  35
  -2   8  -5 474.369 398.416  39
  -2  -8  -5 686.118 466.683  30
   2   8   5 991.921 405.436  41
  -2   8  -5 275.621 272.056  41
   2  -8   5 147.722 312.108  34
  -2  -8  -5 495.418 531.222  28
  -2   8  -5 367.580 260.079  21
   2  -8   5 29.1954 378.998  64
   2   8   5 720.236 337.054  74
   2  -8   5 509.149 279.405  72
   2  -8   5-39.9679 237.850  50
   2   8   5 957.975 357.645  42
  -2   8  -5 105.448 240.903  51
  -2   8  -6 2266.95 537.931  39
  -2  -8  -6 2012.75 622.308  30
   2  -8   6 1871.11 604.941  34
   2  -8   6 2095.81 665.757  35
   2   8   6 2278.50 557.412  41
  -2  -8  -6 1483.59 562.911  28
  -2   8  -6 1409.23 454.335  21
   2  -8   6 2442.77 641.512  64
   2   8   6 2436.14 591.930  74
   2  -8   6 1475.65 471.309  72
  -2   8  -6 1625.62 525.860  51
   2   8   6 2098.96 491.307  42
   2  -8   6 2419.42 531.063  50
  -2   8  -7-115.908 269.916  39
  -2  -8  -7 202.558 259.932  30
   2   8   7 119.189 236.390  41
   2  -8   7 247.949 261.111  35
  -2  -8  -7 579.126 496.465  28
   2   8   7 363.366 294.358  74
   2  -8   7-239.503 274.151  72
   2  -8   7 154.031 213.289  64
   2   8   7 485.933 303.179  42
  -2   8  -7-38.2244 213.510  51
   2  -8   7 579.379 315.931  50
  -2   8  -8 17762.2 1490.68  39
   2   8   8 20825.2 1465.32  41
   2   8   8 18613.2 1438.76  74
   2  -8   8 19722.8 1501.83  72
  -2   8  -8 19852.6 1488.49  51
   2  -8   8 19243.4 1454.94  50
   2   8   8 19723.8 1439.15  42
  -2   8  -9 1871.51 527.228  39
  -2  -8  -9 2131.58 605.215  70
   2   8   9 2532.11 563.377  74
   2  -8   9 2906.28 634.860  72
   2  -8   9 1588.84 479.485  50
  -2   8  -9 2039.28 511.460  51
   2   8   9 2412.48 493.714  42
  -2   8 -10 12061.3 1152.15  39
  -2  -8 -10 10902.0 1207.48  70
   2  -8  10 11611.6 1103.46  72
  -2   8 -10 11389.2 1063.42  51
   2   8  10 12181.3 1044.65  42
   2  -8  10 10710.5 1066.64  50
  -2  -8 -10 11981.8 1220.85  53
  -2   8 -11 1085.97 378.010  39
  -2  -8 -11 734.671 374.506  70
   2  -8  11 1223.53 387.416  72
  -2  -8 -11 1046.72 426.013  53
  -2   8 -11 1484.44 384.706  51
   2   8  11 1096.23 361.837  42
  -2   8 -12 1768.26 394.541  39
  -2  -8 -12 1461.18 397.600  70
   2  -8  12 1741.88 400.623  72
  -2  -8 -12 2810.03 563.142  53
   2   8  12 3007.17 462.897  42
  -2   8 -12 2940.37 500.246  51
  -2  -8 -13 640.023 322.256  38
  -2   8 -13 195.659 147.673  39
  -2  -8 -13 465.117 288.387  67
   2  -8  13 1058.64 296.092  72
  -2  -8 -13 468.171 173.752  53
  -2   8 -13 1179.91 327.115  51
   2   8  13 695.842 237.286  42
  -2  -8 -14 11586.7 903.781  38
   2   8  14 13561.6 769.818  42
  -2   8 -14 13012.4 801.477  51
   2  -9 -13 53.9963 132.899  70
  -2  -9  13 331.825 166.025  50
  -2   9  13 110.143 128.828  42
   2  -9 -12 1928.85 394.694  70
  -2  -9  12 4028.99 497.791  72
   2   9 -12 3322.99 459.598  51
  -2  -9  12 3793.19 491.726  50
   2  -9 -12 2497.06 411.545  54
  -2   9  12 3469.56 455.186  42
   2  -9 -11 3198.70 583.094  70
  -2  -9  11 3593.81 497.578  72
  -2   9  11 3858.91 521.194  42
   2   9 -11 3557.55 538.280  51
   2  -9 -11 3134.66 566.289  54
  -2  -9  11 4258.62 586.737  50
   2  -9 -10 1323.25 424.949  70
   2   9 -10 639.565 197.011  67
  -2  -9  10 829.107 250.528  72
   2  -9 -10 636.853 264.331  53
   2   9 -10 1454.09 389.681  51
  -2   9  10 722.925 264.741  42
   2  -9 -10 705.729 372.469  54
  -2  -9  10 1706.64 447.034  50
  -2   9   9 1072.82 315.959  41
   2  -9  -9 1248.96 410.819  70
   2   9  -9 781.039 399.062  67
  -2  -9   9 1253.51 307.720  72
  -2   9   9 1543.74 383.643  42
  -2  -9   9 1221.95 341.157  50
   2   9  -9 1473.54 385.124  51
   2  -9  -9 1156.71 410.308  53
  -2   9   8 8254.30 851.225  41
   2  -9  -8 8108.87 1009.32  58
   2  -9  -8 6797.18 941.906  70
   2   9  -8 9258.99 1047.71  67
  -2   9   8 8583.74 896.284  42
   2   9  -8 9214.26 992.254  51
   2  -9  -8 5746.51 824.205  53
  -2  -9   8 9647.93 1027.89  50
  -2   9   7 913.039 355.168  41
  -2   9   7 1334.67 430.399  42
   2  -9  -7 1840.48 525.230  70
   2  -9  -7 1447.53 358.621  58
   2   9  -7 2426.20 575.811  51
  -2  -9   7 1663.80 475.591  50
   2  -9  -7 1905.03 496.897  55
  -2   9   6 28303.6 1699.77  41
   2  -9  -6 25910.3 1820.47  58
  -2  -9   6 28915.5 1840.43  50
   2   9  -6 27610.7 1769.61  51
   2  -9  -6 26196.2 1853.86  55
  -2   9   6 27068.7 1725.36  42
  -2  -9   5 2461.13 659.570  35
  -2  -9   5 2774.84 829.576  34
  -2   9   5 1974.99 476.132  42
  -2   9   5 3224.49 585.761  41
   2  -9  -5 2468.89 644.479  34
   2   9  -5 2422.30 495.934  60
   2  -9  -5 2195.48 560.895  58
   2   9  -5 2665.39 531.450  51
   2  -9  -5 2535.07 622.849  55
  -2   9   4 608.676 296.703  41
   2  -9  -4 275.523 251.973  34
  -2  -9   4 699.165 402.538  35
  -2  -9   4 58.6133 297.716  34
  -2   9   4 318.384 255.382  42
   2   9  -4-12.2749 197.312  60
   2  -9  -4-187.840 274.077  58
   2  -9  -4 1086.89 474.183  55
   2   9  -4 541.134 218.205  51
   2  -9  -3 1573.49 601.398  30
  -2  -9   3 1016.55 394.113  30
  -2  -9   3 1371.14 572.616  35
  -2  -9   3 1683.31 450.898  34
  -2   9   3 2121.61 500.489  41
   2  -9  -3 1515.65 609.791  34
  -2   9   3 1862.65 478.291  60
   2   9  -3 2086.27 487.730  60
   2  -9  -3 1674.87 538.291  55
   2  -9  -3 1912.15 507.665  58
   2   9  -3 2164.13 515.901  51
   2  -9  -2 25643.1 2265.65  34
   2  -9  -2 19229.2 1963.66  30
  -2   9   2 31852.0 1863.30  41
  -2  -9   2 23800.7 2122.90  35
  -2  -9   2 25114.7 2307.76  30
  -2  -9   2 29224.3 2467.37  34
   2  -9  -2 29698.8 1879.12  62
   2  -9  -2 29026.2 1858.99  64
  -2   9   2 26444.7 1650.57  60
   2   9  -2 31473.2 1868.37  60
   2   9  -2 31863.5 1949.29  74
   2   9  -2 27507.3 1747.15  43
   2   9  -2 31358.5 1898.47  51
   2  -9  -2 32122.3 2116.70  55
  -2  -9   1 8183.37 1292.40  34
   2  -9  -1 6932.56 1213.61  34
  -2  -9   1 7012.81 1244.77  30
  -2   9   1 8306.73 1028.10  41
   2  -9  -1 7647.12 967.867  62
   2   9  -1 7625.69 951.142  60
   2  -9  -1 7283.54 974.666  64
  -2   9   1 7736.19 896.385  60
   2   9  -1 9386.82 1071.82  74
   2   9  -1 6243.53 840.389  43
   2   9  -1 8696.88 1006.03  51
   2  -9  -1 6572.19 999.170  55
   2  -9   0 65096.0 3673.21  34
  -2  -9   0 63888.0 3686.02  30
  -2  -9   0 63585.2 3606.95  34
  -2   9   0 64366.4 2778.74  41
   2   9   0 56296.1 3365.85  21
   2  -9   0 65795.3 2814.80  62
   2   9   0 68319.4 2897.76  74
   2   9   0 68927.2 2807.58  60
   2  -9   0 62331.7 2812.42  64
   2   9   0 57047.5 2648.54  43
  -2  -9  -1 4838.37 931.734  34
  -2  -9  -1 5267.98 1066.19  30
   2   9   1 6559.87 899.641  41
  -2   9  -1 7095.47 956.636  39
  -2   9  -1 5831.67 836.339  41
   2  -9   1 5716.53 1117.83  34
   2  -9   1 5827.12 816.660  62
   2  -9   1 7342.26 941.761  64
   2   9   1 7630.98 914.283  60
   2   9   1 7359.37 936.630  74
   2   9   1 6635.43 850.957  43
  -2   9  -2 2986.15 617.877  39
  -2   9  -2 2136.04 532.053  41
  -2  -9  -2 2860.93 792.970  30
   2   9   2 2821.13 561.146  41
   2  -9   2 2055.02 625.075  34
   2  -9   2 3394.40 648.698  62
   2  -9   2 2867.44 609.542  64
   2   9   2 2626.15 570.984  74
   2   9   2 3362.53 604.764  60
  -2   9  -3 3004.82 600.044  39
  -2   9  -3 3683.84 660.100  41
  -2  -9  -3 1792.62 674.303  30
   2   9   3 4161.22 711.861  41
   2  -9   3 3282.30 887.901  34
   2  -9   3 3876.51 690.037  62
   2   9   3 2783.28 546.845  74
   2  -9   3 3140.58 659.635  64
  -2  -9  -3 3185.27 857.476  28
  -2   9  -4 32148.3 1949.03  39
   2  -9   4 21465.9 2072.03  34
   2   9   4 33134.0 1923.04  41
  -2   9  -4 26725.8 1736.31  41
   2  -9   4 29718.0 1929.67  64
   2  -9   4 28345.2 1836.87  62
   2   9   4 29438.7 1820.61  74
   2  -9   4 24134.3 1679.00  72
  -2   9  -5 45.6783 263.533  39
   2   9   5 14.6196 246.843  41
   2  -9   5-164.639 260.880  72
   2  -9   5-407.378 347.977  62
   2  -9   5 303.235 319.291  64
   2   9   5 373.635 292.953  74
   2   9   6-203.194 269.340  41
  -2   9  -6 198.249 267.381  39
   2  -9   6 1.27668 247.333  72
   2  -9   6 80.8706 351.379  64
   2   9   6-219.883 228.798  74
   2  -9   6-199.305 331.498  62
   2   9   6-32.0398 213.750  42
  -2   9  -6-361.797 318.815  51
  -2  -9  -6 325.406 393.620  55
  -2   9  -7 292.151 280.690  39
   2   9   7 26.0914 238.515  41
   2  -9   7 166.707 265.129  62
   2  -9   7-112.171 269.847  64
   2  -9   7-272.711 301.713  72
   2   9   7-217.193 290.611  74
  -2   9  -7-19.9963 189.766  51
  -2  -9  -7 359.235 315.005  55
   2   9   7-103.204 187.383  42
  -2   9  -8-29.3490 242.408  39
   2   9   8 319.065 221.978  41
   2  -9   8-140.754 227.523  72
   2  -9   8-269.871 317.696  62
   2  -9   8 261.548 190.902  64
   2   9   8-108.079 331.439  74
  -2   9  -8-133.178 174.686  51
   2   9   8 260.627 164.662  42
  -2   9  -9 284.511 204.049  39
   2  -9   9-235.171 348.963  62
  -2  -9  -9 138.411 354.830  70
   2   9   9 519.679 261.735  74
   2  -9   9 887.672 374.142  72
  -2   9  -9 472.745 288.068  51
  -2  -9  -9 1065.87 397.366  53
   2   9   9 597.340 182.823  42
  -2   9 -10 246.692 218.407  39
   2  -9  10 148.487 273.541  62
  -2  -9 -10 248.039 314.138  70
   2  -9  10 251.602 281.667  72
   2   9  10 120.387 210.631  42
  -2  -9 -10 541.907 312.191  53
  -2   9 -10 370.268 211.973  51
  -2   9 -11 1507.93 344.599  39
  -2  -9 -11 1013.11 307.774  70
   2  -9  11 2216.33 388.453  62
   2  -9  11 2304.81 433.101  72
  -2  -9 -11 2500.75 486.034  53
  -2   9 -11 1965.02 403.930  51
   2   9  11 2802.34 422.158  42
  -2   9 -12 1610.55 304.326  39
   2  -9  12 1827.56 321.299  62
  -2  -9 -12 734.121 245.603  67
  -2  -9 -12 899.952 278.847  53
   2   9  12 2617.26 373.403  42
  -2   9 -12 1969.60 343.206  51
   2 -10 -11 1921.05 356.251  70
  -2 -10  11 2914.94 405.048  62
   2  10 -11 2164.21 325.496  51
  -2  10  11 2576.51 327.445  42
  -2 -10  11 2675.41 383.883  50
   2 -10 -10 92.9031 200.931  70
  -2  10  10 40.7809 125.001  42
  -2 -10  10 102.240 191.026  50
   2 -10 -10 281.152 168.873  54
   2  10 -10 27.2413 166.640  51
  -2  10   9 4342.26 498.527  41
   2 -10  -9 4178.01 640.139  70
   2 -10  -9 4327.42 612.394  54
   2  10  -9 5119.12 618.039  51
  -2 -10   9 5058.61 607.213  50
  -2  10   9 5131.66 587.086  42
  -2  10   8 5566.32 647.336  41
   2 -10  -8 5567.54 781.267  70
  -2 -10   8 6305.64 722.435  50
   2  10  -8 5582.37 695.387  51
  -2  10   8 5840.37 659.746  42
  -2  10   7 1494.55 374.370  41
   2 -10  -7 950.470 412.756  70
   2 -10  -7 1466.80 443.434  58
   2  10  -7 1540.08 436.062  51
  -2 -10   7 1073.53 377.695  50
  -2  10   7 1166.51 322.833  42
   2 -10  -7 364.318 373.475  55
  -2  10   6 3551.82 557.939  41
   2 -10  -6 4507.27 709.575  58
   2 -10  -6 2814.28 606.508  70
  -2  10   6 3966.71 606.661  42
   2 -10  -6 4687.15 787.099  55
   2  10  -6 4353.51 644.679  51
  -2  10   5 5353.50 750.759  41
  -2 -10   5 7291.02 881.392  62
   2 -10  -5 4687.57 773.529  70
   2 -10  -5 6705.09 899.246  58
   2  10  -5 5275.74 750.931  74
   2  10  -5 4885.25 665.291  60
  -2  10   5 5206.01 671.235  42
   2 -10  -5 5466.90 846.456  55
   2  10  -5 5997.60 796.585  51
  -2  10   4 1492.80 445.624  41
   2  10  -4 2090.10 478.137  60
  -2 -10   4 1727.23 440.768  62
   2  10  -4 2047.43 504.315  74
   2  10  -4 2227.00 556.180  51
   2 -10  -4 2223.33 519.328  58
   2 -10  -4 1276.35 391.780  55
  -2  10   3 6621.06 845.660  41
   2  10  -3 6739.33 794.263  60
  -2  10   3 6152.28 757.601  60
   2  10  -3 7935.05 966.995  74
   2  10  -3 7099.79 879.462  51
   2 -10  -3 6840.31 917.098  58
   2 -10  -3 6539.47 922.090  55
  -2  10   2 3503.39 648.040  41
   2  10  -2 3514.35 607.352  60
  -2  10   2 3494.62 595.416  60
   2  10  -2 3660.12 633.528  74
   2  10  -2 3634.94 656.788  51
   2 -10  -2 4082.20 739.194  55
   2 -10  -2 3829.11 717.466  58
  -2  10   1 28576.8 1741.84  41
   2 -10  -1 27018.9 1788.69  62
   2 -10  -1 27728.8 1806.44  64
   2  10  -1 28211.5 1794.61  74
   2  10  -1 27901.8 1698.52  60
  -2  10   1 25547.7 1593.78  60
   2 -10  -1 25557.5 1791.66  55
  -2  10   0 6217.33 841.242  41
   2  10   0 4660.54 736.822  74
   2 -10   0 5612.63 800.059  62
   2 -10   0 6055.10 861.121  64
  -2 -10   0 5579.47 809.546  64
  -2  10   0 5718.20 790.010  60
   2  10   0 5503.49 761.697  60
   2 -10   0 4716.58 744.263  55
   2  10   1 1043.72 409.201  41
  -2  10  -1 889.177 407.567  41
   2 -10   1 857.999 460.689  62
  -2  10  -1 1442.56 436.328  60
   2  10   1 1276.31 399.893  74
   2 -10   1 599.161 326.916  64
   2  10   1 943.537 364.017  60
   2 -10   1 1178.07 443.869  55
   2  10   2 5060.06 709.712  41
  -2  10  -2 5247.26 752.446  41
   2 -10   2 4675.21 728.590  62
   2 -10   2 4933.76 801.742  64
   2  10   2 4956.78 728.013  74
  -2 -10  -2 3885.83 726.556  58
   2  10   3 14398.8 1158.76  41
  -2  10  -3 11972.6 1090.69  41
   2  10   3 14879.9 1249.01  74
   2 -10   3 14405.7 1313.06  64
   2 -10   3 14052.0 1254.27  62
  -2  10  -4 1439.05 390.680  41
   2  10   4 1752.20 410.158  41
   2 -10   4 1275.53 438.745  62
   2 -10   4 1548.10 489.496  64
   2  10   4 2124.82 458.815  74
   2 -10   4 1687.28 476.625  48
  -2  10  -5 4238.98 670.548  39
   2  10   5 4793.20 680.455  41
   2 -10   5 4727.98 764.067  62
   2 -10   5 4008.53 638.879  64
   2  10   5 4516.70 665.531  74
  -2 -10  -5 3836.70 743.746  55
  -2  10  -6-135.398 233.483  39
   2  10   6-235.780 192.181  41
   2 -10   6 274.846 270.625  62
   2 -10   6-275.301 297.698  64
   2  10   6 261.286 305.452  74
  -2 -10  -6-200.455 212.110  55
  -2  10  -7 1118.97 386.684  39
   2 -10   7 707.994 295.589  62
   2 -10   7 477.166 200.869  64
   2  10   7 799.665 361.744  74
  -2 -10  -7 1150.76 380.898  55
  -2  10  -7 270.711 163.261  51
  -2  10  -8 618.444 300.969  39
   2  10   8 314.825 197.080  74
  -2 -10  -8 219.515 330.410  70
   2 -10   8 46.1270 205.563  62
   2 -10   8-137.281 212.250  64
  -2 -10  -8 770.099 388.498  53
   2  10   8 268.498 160.741  42
  -2  10  -8 448.465 205.446  51
  -2  10  -9 2945.90 495.534  39
  -2 -10  -9 1931.22 450.484  70
   2 -10   9 2683.31 463.147  62
   2  10   9 2676.28 413.120  42
  -2  10  -9 1956.41 381.523  51
  -2 -10  -9 2935.74 563.781  53
  -2 -10 -10 424.322 284.342  70
   2 -10  10 457.655 228.436  62
  -2  10 -10 220.530 131.089  51
   2  10  10 90.5651 136.514  42
   2 -10  10 248.119 178.173  48
  -2 -10 -10-4.98734 197.688  53
   2 -10  11 51.7184 121.410  48
  -2  11   8-159.787 141.709  41
   2 -11  -8 62.2199 126.535  70
   2  11  -8 462.386 199.027  74
  -2 -11   8 206.070 160.181  64
   2 -11  -8 216.648 141.252  54
  -2  11   7 242.955 128.352  41
   2 -11  -7 381.106 262.781  70
   2  11  -7 494.995 237.335  74
  -2 -11   7 187.953 192.897  64
  -2 -11   7-222.200 234.092  62
   2  11  -7 387.281 175.678  51
  -2  11   7 114.819 90.7038  42
  -2  11   6 1352.32 308.464  41
   2 -11  -6 1342.83 397.145  70
  -2 -11   6 1893.31 433.245  64
  -2 -11   6 931.464 305.379  62
   2  11  -6 1200.75 299.195  74
   2 -11  -6 563.750 207.654  58
  -2  11   5 3227.27 488.101  41
   2  11  -5 2778.15 481.506  74
  -2 -11   5 3577.71 596.145  64
   2 -11  -5 3041.47 543.910  58
   2  11  -5 2045.29 374.054  60
   2 -11  -5 3044.30 535.253  55
  -2  11   4 1040.39 324.484  41
   2 -11  -4 1234.44 392.017  70
   2 -11  -4 447.596 292.281  58
   2  11  -4 960.980 318.518  74
  -2 -11   4 1219.77 392.823  64
   2 -11  -4 985.658 343.053  63
   2  11  -4 1252.94 257.956  60
   2 -11  -4 1455.94 408.258  55
  -2  11   3 4420.89 615.195  41
   2  11  -3 3740.03 603.762  74
  -2 -11   3 3664.76 609.799  64
  -2  11   3 3574.06 486.376  60
   2  11  -3 3115.01 496.184  60
   2 -11  -3 4016.01 630.082  58
   2 -11  -3 2777.83 536.102  55
  -2  11   2-337.332 176.929  41
   2  11  -2 104.785 209.344  74
  -2  11   2 100.648 130.832  60
  -2 -11   2 214.200 264.779  64
   2  11  -2-64.5098 156.937  60
   2 -11  -2 660.976 318.575  58
   2 -11  -2 409.436 270.819  55
  -2  11   1 78.9654 234.563  41
  -2  11   1-7.76871 173.387  60
   2  11  -1 0.51027 203.802  74
  -2 -11   1 513.346 259.073  64
   2  11  -1 688.426 225.178  60
   2 -11  -1-208.246 308.285  58
   2 -11  -1 204.023 248.995  55
  -2  11   0 14955.8 1122.69  41
  -2  11   0 14077.8 1054.33  60
   2  11   0 14947.3 1159.21  74
   2 -11   0 16325.7 1305.31  58
   2 -11   0 11571.9 1041.54  55
  -2  11  -1 6474.32 733.490  41
   2 -11   1 7658.41 890.099  62
   2  11   1 6833.57 797.932  74
  -2  11  -1 6271.71 714.550  60
  -2 -11  -1 5837.02 766.279  58
  -2  11  -2 1692.40 386.380  41
   2  11   2 1822.60 377.807  41
  -2  11  -2 2158.58 435.339  60
   2 -11   2 2096.17 472.230  62
   2 -11   2 1736.71 423.920  64
   2  11   2 2447.37 520.878  74
   2  11   3 5510.09 637.327  41
  -2  11  -3 5316.00 623.314  41
   2 -11   3 5587.17 683.725  64
   2 -11   3 5387.89 704.864  62
   2  11   3 5864.83 715.389  74
  -2  11  -3 5984.19 662.194  60
  -2 -11  -3 6623.44 830.730  55
   2  11   4 3972.37 516.158  41
   2 -11   4 3243.11 542.725  62
  -2  11  -4 3269.77 485.828  60
   2 -11   4 3866.32 589.113  64
   2  11   4 2995.50 516.587  74
  -2 -11  -4 3556.08 604.049  55
   2 -11   5 995.658 337.517  62
  -2  11  -5 258.039 152.699  60
   2 -11   5 379.892 206.057  64
   2  11   5 327.997 229.197  74
  -2 -11  -5 677.688 344.640  55
   2  11   6 132.472 188.769  74
   2 -11   6-103.058 209.774  62
  -2  11  -6 516.948 228.824  60
   2 -11   6 416.472 237.087  64
  -2 -11  -6 637.268 277.379  55
   2 -11   6 345.469 194.876  48
   2 -11   7 4077.34 498.896  62
  -2  11  -7 3340.62 425.875  60
  -2 -11  -7 2789.11 480.297  70
   2  11   7 3485.80 454.366  74
  -2 -11  -7 3671.41 550.923  53
   2 -11   7 3438.87 485.616  48
   2 -11   8 217.150 147.688  62
  -2 -11  -8 125.492 173.602  70
  -2  11  -8 218.930 95.6075  60
  -2 -11  -8 616.918 260.096  53
   2 -11   8-258.897 161.369  48
  -2  12   4 2260.42 332.402  41
  -2 -12   4 1893.95 316.942  64
  -2  12   3 1310.78 267.561  41
  -2 -12   3 1763.92 337.603  64
   2  12  -3 1265.65 313.959  74
   2 -12  -3 1462.17 313.456  58
  -2  12   2 781.457 249.449  41
   2 -12  -2 200.914 191.640  63
   2 -12  -2 346.645 169.159  58
  -2 -12   2 351.842 158.793  64
   2  12  -2 343.188 177.023  74
  -2 -12   2 522.131 225.335  58
   2 -12  -2 436.295 210.052  55
  -2  12   1-15.9553 147.916  41
   2 -12  -1 404.767 194.717  63
   2  12  -1 618.500 228.157  74
   2 -12  -1 175.862 153.443  55
   2 -12  -1-81.7216 167.250  58
  -2  12   0 636.380 201.196  41
   2  12   0 725.889 207.349  74
  -2  12   0 883.552 235.803  60
   2 -12   0 1152.53 297.646  58
  -2 -12   0 682.171 251.355  55
  -2  12  -1 1311.01 264.409  41
   2  12   1 1429.17 290.677  74
  -2  12  -1 1575.46 299.727  60
   2 -12   1 1251.61 323.856  58
  -2 -12  -1 700.370 249.354  55
  -2  12  -2 3528.15 431.553  60
   2  12   2 3244.82 434.363  74
   2 -12   2 2513.25 421.723  58
  -2  12  -3-239.124 169.774  60
   2  12   3 66.4252 185.066  74
   2 -12   3-148.842 130.879  58
  -2 -12  -3 49.1273 162.572  55
  -2  12  -4 1390.96 259.288  60
   2  12   4 1486.65 289.490  74
  -3   0  18 358.299 193.232  66
  -3   0  18 153.387 121.016  68
   3   0 -18-53.2579 146.357  70
  -3   0  17 2925.94 479.141  66
   3   0 -17 2661.06 487.975  70
  -3   0  17 3188.13 529.889  68
   3   0 -17 2075.22 377.488  67
   3   0 -16 447.167 374.379  70
  -3   0  16-315.318 256.294  66
  -3   0  16 178.972 195.503  68
   3   0 -16-115.402 234.786  67
  -3   0  16 55.5622 262.807  47
  -3   0  15 3859.47 665.299  66
   3   0 -15 4135.17 760.208  70
   3   0 -15 3393.03 636.603  67
  -3   0  15 3449.53 599.426  47
  -3   0  14-367.510 304.946  66
   3   0 -14-172.176 279.770  70
   3   0 -14 126.566 211.886  67
  -3   0  14-74.4535 200.875  47
   3   0 -13 11178.2 1456.02  22
   3   0 -13 9793.55 1470.09  27
  -3   0  13 12219.8 1191.54  66
   3   0 -13 10344.9 1160.30  67
   3   0 -13 13029.0 1298.43  70
  -3   0  13 12709.6 1184.65  71
  -3   0  13 12607.6 1191.58  47
   3   0 -12-317.674 351.550  27
  -3   0  12-120.923 370.376  24
   3   0 -12-142.178 405.400  70
  -3   0  12 455.344 283.613  71
   3   0 -12 362.869 274.813  54
   3   0 -11 35144.9 2526.11  27
  -3   0  11 30007.0 2039.96  26
  -3   0  11 32029.4 2221.09  24
  -3   0  10-214.384 258.636  25
  -3   0  10-39.3212 178.357  26
   3   0 -10-249.230 384.672  27
   3   0  -9 60280.0 3040.77  27
  -3   0   9 66150.9 2869.29  25
  -3   0   8 219.565 308.388  25
   3   0  -8-496.437 353.966  27
  -3   0   8 125.840 266.669  31
  -3   0   7 105449. 3360.93  25
   3   0  -7 102431. 3542.73  27
  -3   0   7 106685. 3395.98  31
  -3   0   6 54.3291 221.596  14
   3   0  -6-80.6199 192.082  27
  -3   0   6 44.0106 227.328  31
  -3   0   5 40062.5 1734.25  16
  -3   0   5 43438.4 1783.33  14
   3   0  -5 39441.2 1803.11  17
  -3   0   5 40398.3 1757.08  23
  -3   0   5 41453.2 1781.81  31
  -3   0   4 59.9058 196.243  23
   3   0  -4-79.5275 212.581  17
  -3   0   4-250.421 228.627  14
   3   0  -4-130.649 176.399  22
  -3   0   4 336.556 278.064  16
  -3   0   4 38.0103 127.646  32
  -3   0   3 23594.8 1211.25  23
   3   0  -3 26425.8 1251.54  22
  -3   0   3 24940.4 1242.59  13
  -3   0   3 25498.1 1236.80  16
  -3   0   3 22095.9 1914.84   2
  -3   0   3 24425.8 1071.36   8
   3   0  -3 23172.9 1963.32   3
  -3   0   3 20617.1 880.418  11
   3   0  -3 25710.7 1292.69  17
  -3   0   3 21982.5 1149.72  32
  -3   0   2 464.397 431.118   2
   3   0  -2-121.710 283.311   3
  -3   0   2 97.0443 104.509  11
   3   0  -2 213.661 162.986  17
   3   0  -2 99.3573 153.870  22
  -3   0   2 74.5518 143.719  13
  -3   0   2 100.176 123.959   8
  -3   0   2 33.7631 132.580  32
  -3   0   1 1572.23 579.038   2
   3   0  -1 3498.36 909.768   3
  -3   0   1 1168.50 272.203  11
   3   0  -1 2089.48 342.710  17
   3   0  -1 2118.47 341.640  22
  -3   0   1 3109.01 942.967   7
   3   0   0-343.264 393.674   3
  -3   0   0 107.617 158.732  11
   3   0   0 114.619 119.021  22
   3   0   0 63.2611 146.616  17
   3   0   0-78.0615 155.402  18
  -3   0   0 16.0869 300.544   7
   3   0   1 20517.0 1005.59  17
  -3   0  -1 19659.6 1093.86  11
   3   0   1 17929.7 949.665  22
   3   0   1 19727.2 1046.65  18
  -3   0  -1 17465.5 963.667  20
  -3   0  -1 18216.1 1905.22   7
  -3   0  -1 15198.1 733.049  12
   3   0   1 18689.8 1500.22   6
   3   0   1 20845.8 2263.79   3
   3   0   2 340.702 320.643   6
   3   0   2 182.733 169.848  22
   3   0   2 548.165 445.578   3
  -3   0  -2-140.746 176.057  11
   3   0   2 134.677 175.500  17
  -3   0  -2-77.0654 177.269  20
  -3   0  -2-161.525 111.666  12
  -3   0  -2 64.7693 339.872   7
   3   0   2 64.3488 157.492  18
   3   0   3 79480.2 2320.87  18
   3   0   3 81729.3 2241.26  17
  -3   0  -3 78264.5 2489.12  11
  -3   0  -3 76366.1 3267.91   5
  -3   0  -3 79415.3 2221.27   9
  -3   0  -3 76024.4 2467.00  20
  -3   0  -4-34.4744 238.817  11
   3   0   4-313.670 215.296  17
  -3   0  -4 52.8473 193.613   9
  -3   0  -4-10.0305 189.521  20
  -3   0  -4-75.8420 209.312  28
   3   0   4 1.73689 459.867   6
   3   0   4-153.808 199.270  18
  -3   0  -5 80132.5 2786.58  11
  -3   0  -5 76773.1 2798.10  20
   3   0   5 74659.4 2438.82  18
  -3   0  -6 391.747 342.504  20
  -3   0  -6-28.2120 209.400  28
   3   0   6 118.540 206.069  18
   3   0   6-81.4554 195.960  29
  -3   0  -7 263912. 6589.50  20
   3   0   7 265085. 5748.01  18
   3   0   7 264808. 6093.93  29
  -3   0  -8 153.365 260.084  20
   3   0   8 615.232 310.983  18
  -3   0  -8 152.598 295.261  37
   3   0   8 279.609 309.076  29
  -3   0  -9 76612.3 3620.09  27
  -3   0  -9 73540.3 3600.44  20
   3   0   9 72331.2 2925.66  18
   3   0   9 81204.6 3376.86  29
  -3   0  -9 74732.5 3522.96  37
  -3   0 -10-65.0151 299.517  27
   3   0  10-45.9810 306.031  29
  -3   0 -10 183.564 229.325  37
  -3   0 -11 28947.3 2435.25  27
   3   0  11 27167.4 2131.20  29
   3   0  11 30130.0 1810.12  45
  -3   0 -12-97.8706 322.636  38
  -3   0 -12-405.432 511.326  27
  -3   0 -12 364.041 371.599  67
   3   0  12-120.878 293.806  45
   3   0  12-99.8220 223.439  57
  -3   0 -13 3556.46 754.671  38
  -3   0 -13 2622.85 757.341  27
  -3   0 -13 4031.53 769.320  67
   3   0  13 3103.58 571.752  45
   3   0  13 2407.11 513.363  57
  -3   0 -13 3074.00 681.971  52
  -3   0 -14 554.478 272.126  38
  -3   0 -14 9.24195 280.354  59
  -3   0 -14 330.368 388.819  67
  -3   0 -14-307.150 289.533  52
   3   0  14-494.273 348.351  57
   3   0  14-71.8709 270.314  45
  -3   0 -15 13253.4 1308.88  59
  -3   0 -15 14530.8 1317.51  67
   3   0  15 15248.2 1204.31  45
  -3   0 -15 13882.1 1324.28  52
   3   0  15 10820.3 974.038  57
  -3   0 -16 358.205 300.859  59
  -3   0 -16 460.056 330.434  67
   3   0  16 186.596 240.224  45
  -3   0 -16-35.1324 281.049  52
  -3   0 -17 2881.95 518.521  59
  -3   0 -17 1764.47 412.922  67
   3   0  17 2106.12 378.987  45
  -3   0 -17 1868.72 404.322  52
  -3   0 -18 128.957 160.483  59
   3   0  18-98.6204 116.088  45
   3  -1 -18 140.520 216.786  70
  -3   1  18 345.941 178.169  66
   3   1 -18 251.840 120.358  67
  -3  -1  18 300.123 168.690  68
  -3  -1  18 151.463 138.381  45
   3   1 -18 71.1683 94.6353  43
   3   1 -17 16496.7 1199.49  70
  -3  -1  17 14773.4 1056.13  66
  -3   1  17 14565.8 1036.38  66
  -3   1  17 12972.7 924.675  68
  -3  -1  17 15677.2 1074.84  68
   3   1 -17 13353.5 1031.99  67
   3  -1 -17 16077.2 1199.20  70
  -3  -1  17 12136.4 880.805  49
   3   1 -16 714.555 352.555  70
  -3  -1  16 372.275 224.292  66
  -3   1  16-230.389 317.253  66
  -3  -1  16 373.132 243.102  68
  -3   1  16 62.1144 188.097  68
   3  -1 -16 173.018 355.923  70
   3   1 -16 35.9339 242.954  67
  -3   1  16 541.411 339.309  47
  -3  -1  16-50.8288 170.842  47
  -3   1  16 50.0188 133.199  57
  -3  -1  16 252.049 274.540  49
   3   1 -15 1009.94 398.111  70
  -3  -1  15 709.235 349.855  66
  -3   1  15 669.237 275.623  66
   3  -1 -15 439.612 325.283  70
   3   1 -15 530.976 345.041  67
  -3   1  15 612.015 226.153  47
  -3  -1  15 219.971 221.410  47
  -3  -1  14 41825.6 2215.55  66
   3   1 -14 40066.9 2335.70  67
  -3   1  14 40800.7 2178.57  66
   3   1 -14 43166.0 2382.45  70
   3  -1 -14 44443.1 2434.57  70
  -3   1  14 45356.4 2265.15  71
  -3  -1  14 41790.8 2204.97  47
  -3   1  14 43241.4 2250.18  47
   3   1 -13 5344.91 1052.73  22
  -3   1  13 3802.77 861.456  24
  -3   1  13 6382.54 819.248  71
   3   1 -13 6910.94 945.999  70
   3  -1 -13 6180.40 919.174  70
  -3   1  13 5286.57 794.824  66
  -3  -1  13 5546.84 827.195  66
  -3   1  13 5574.58 774.481  61
   3   1 -13 5930.12 895.059  67
  -3  -1  13 5183.80 784.183  47
   3  -1 -13 5954.04 840.893  54
  -3   1  13 6613.81 889.316  47
   3   1 -12 6081.61 1038.82  22
  -3  -1  12 5025.99 890.304  26
  -3   1  12 6096.83 1012.18  24
   3   1 -12 5805.74 870.446  70
  -3  -1  12 5623.58 817.363  66
   3  -1 -12 5875.58 882.790  70
  -3   1  12 6330.68 833.676  71
  -3   1  12 5213.97 759.979  61
   3   1 -12 5555.37 853.858  67
   3  -1 -12 5748.66 836.810  54
   3   1 -12 4564.90 740.865  54
   3  -1 -11 25202.5 2147.86  27
  -3  -1  11 30841.7 2116.79  26
   3   1 -11 29342.2 2314.05  27
  -3   1  11 27625.5 2133.66  24
   3   1 -10-284.875 305.411  22
  -3   1  10 205.751 191.679  25
   3   1 -10 419.189 430.414  27
   3  -1 -10 74.8650 322.159  27
  -3  -1  10 0.74398 236.885  26
  -3  -1  10-136.919 333.282  25
  -3  -1   9 1186.94 378.215  25
  -3  -1   9 1503.76 436.835  26
   3   1  -9 1510.40 511.598  27
   3  -1  -9 1514.97 472.690  27
  -3   1   9 1491.11 468.433  25
   3  -1  -9 1882.75 581.186  30
   3  -1  -8 103199. 3790.75  27
   3   1  -8 115315. 4063.93  27
  -3  -1   8 113767. 3743.95  25
  -3   1   8 115347. 3702.38  25
  -3  -1   8 119478. 3808.85  31
   3  -1  -8 114798. 3851.69  30
  -3   1   8 113222. 3701.15  31
   3   1  -7 9489.84 966.657  22
   3   1  -7 8909.37 1001.49  27
   3  -1  -7 6964.87 869.802  27
  -3  -1   7 9065.92 947.502  25
  -3   1   7 8276.70 924.328  25
   3  -1  -7 9204.22 954.029  30
  -3   1   7 7189.38 773.096  32
  -3  -1   7 9194.82 983.304  31
  -3   1   7 7992.53 870.331  31
   3   1  -6 50288.9 2137.47  22
  -3  -1   6 47486.9 2034.48  14
  -3   1   6 49703.1 2037.76  14
  -3  -1   6 46858.7 2040.43  25
  -3   1   6 48466.1 2084.25  31
  -3   1   6 44154.0 1935.52  32
   3  -1  -6 48959.4 2163.22  30
  -3  -1   6 50991.2 2124.77  31
   3   1  -5 62011.0 2228.89  22
  -3  -1   5 52908.7 2026.89  23
   3  -1  -5 55956.3 2204.42  17
  -3  -1   5 58163.5 2117.33  16
  -3  -1   5 54195.4 2071.83  14
  -3   1   5 56092.7 2104.68  14
  -3   1   5 57936.9 2214.54  23
  -3  -1   5 55588.2 2131.57  31
   3  -1  -5 57391.5 2249.89  30
  -3   1   5 51755.4 2062.08  32
  -3   1   5 54396.7 2153.84  31
   3   1  -4 12166.2 909.026  22
  -3   1   4 11306.0 893.201  16
  -3  -1   4 11905.2 872.947  16
  -3  -1   4 10527.0 827.412  23
  -3  -1   4 11583.2 881.941  14
  -3   1   4 9831.91 842.821  23
   3   1  -4 11828.8 923.493  17
   3  -1  -4 11135.8 917.221  17
  -3  -1   4 12080.1 926.400  31
   3  -1  -4 9626.91 852.525  30
  -3   1   4 9983.46 833.371  32
  -3   1   3 19136.2 1122.22  23
  -3  -1   3 18722.3 1066.74  23
   3   1  -3 21096.9 1133.41  22
   3  -1  -3 20352.2 1116.43  22
  -3   1   3 17027.5 1923.78   2
  -3   1   3 20244.1 1114.44  16
  -3  -1   3 19805.3 1119.14  16
  -3  -1   3 21327.9 1088.02   8
  -3  -1   3 16817.5 1610.30   2
   3   1  -3 20740.9 1162.24  17
   3  -1  -3 19105.7 1110.28  17
  -3  -1   3 21086.2 1071.50  13
   3  -1  -3 19119.2 1167.63  30
  -3   1   3 18455.6 1129.59  32
   3   1  -2 603.383 222.217  17
   3  -1  -2 335.851 200.698  17
  -3  -1   2-45.3445 121.654   6
   3   1  -2 689.638 265.612  22
   3  -1  -2 285.316 163.201  22
  -3  -1   2 374.903 213.666  13
  -3   1   2 66.2586 113.188   8
  -3  -1   2 156.624 159.920   8
  -3   1   2 317.119 204.096  13
  -3   1   2-304.707 410.082   2
  -3  -1   2 583.462 394.919   7
  -3  -1   2 445.800 239.966   1
   3  -1  -2 372.988 197.681  30
  -3   1   2-5.52163 161.075  32
  -3  -1   1 30408.3 1856.87   6
   3   1  -1 34782.2 1465.47  18
   3   1  -1 36608.9 1439.96  22
   3  -1  -1 30550.7 1207.40  22
   3  -1  -1 35679.4 1391.56  17
  -3   1   1 33082.1 2896.42   2
  -3   1   1 34530.1 1423.98  13
  -3  -1   1 37105.7 2874.60   7
  -3  -1   1 34328.4 2674.78   1
   3   1  -1 33607.8 1342.79  17
  -3   1   1 31265.4 1429.79  36
  -3   1   1 32649.8 1468.53  32
   3  -1   0 226.078 141.549   6
   3   1   0 262.640 177.495  22
   3  -1   0 59.2186 99.8325  22
   3   1   0 298.552 153.870  17
  -3   1   0-444.644 546.614   2
  -3  -1   0 492.650 404.249   1
   3  -1   0 52.5331 152.003  17
   3   1   0-29.1239 152.273  18
  -3  -1   0-437.959 497.941   7
  -3   1   0 538.709 246.449  36
   3  -1   1 97389.2 2418.75  17
   3   1   1 94159.5 2312.01  17
   3   1   1 98652.0 2553.02  22
  -3  -1  -1 93333.4 4020.82   1
  -3   1  -1 83723.8 5094.44   2
   3   1   1 94864.6 2508.06  18
  -3   1  -1 92143.1 4247.17   7
  -3  -1  -1 92414.8 4271.96   4
  -3  -1  -1 97822.1 4747.44   7
   3  -1   1 98883.8 2573.20  18
  -3   1  -1 90871.9 2735.27  37
   3   1   2 28363.7 1183.33  17
   3  -1   2 23044.5 1061.56  22
   3  -1   2 29632.8 1261.59  17
   3  -1   2 28697.8 2413.32   4
  -3  -1  -2 27136.6 1936.58   1
  -3   1  -2 31001.3 2472.03   5
   3   1   2 29193.4 1368.50  22
  -3  -1  -2 28155.8 1097.41  15
  -3   1  -2 27183.0 1345.72  20
  -3  -1  -2 29025.0 1304.85   9
   3   1   2 27974.2 2334.62   6
  -3  -1  -2 25461.4 2455.39   4
   3  -1   2 28628.6 1308.27  18
  -3   1  -2 23455.2 2754.52   2
   3   1   2 27124.4 1275.69  18
  -3   1  -2 28021.9 2275.14   7
   3  -1   2 24911.1 2658.62   3
  -3  -1  -2 27865.4 1213.63  12
  -3   1  -2 30461.1 1548.14  37
  -3  -1  -3 230491. 4767.55  28
   3   1   3 236557. 4468.79  17
   3   1   3 211634. 7840.29   6
   3  -1   3 240693. 4606.06  17
  -3  -1  -3 258768. 5124.66  11
  -3   1  -3 218904. 6929.92   5
  -3  -1  -3 222889. 4197.73  15
  -3  -1  -3 249900. 4790.45   9
  -3   1  -3 229467. 5011.83  20
  -3   1  -3 234684. 4280.76   9
  -3  -1  -3 200789. 8111.48   4
   3  -1   3 223523. 8196.07   4
   3  -1   3 233552. 4641.95  18
  -3  -1  -3 242869. 4633.67  12
   3   1   3 238917. 4679.01  18
  -3   1  -3 212761. 6809.97   7
  -3   1  -3 230956. 5171.92  37
   3   1   4 106212. 2729.32  17
   3  -1   4 110516. 2868.19  17
   3  -1   4 92029.1 5734.73   4
  -3   1  -4 99488.6 2537.18   9
  -3   1  -4 103710. 3245.52  20
  -3  -1  -4 110967. 3261.45  20
   3  -1   4 100991. 2780.13  18
  -3  -1  -4 100842. 2998.11  28
   3   1   4 105589. 2890.50  18
  -3  -1  -4 117554. 3277.41  11
  -3   1  -4 86950.0 4220.95   7
  -3   1  -4 99438.8 3231.24  37
  -3   1  -5 13981.7 1219.99  20
  -3  -1  -5 16287.3 1268.37  20
  -3  -1  -5 14405.4 1117.19  28
   3  -1   5 14551.4 988.545  18
   3   1   5 15963.6 1095.13  18
  -3  -1  -5 15359.6 1191.74  11
   3  -1   5 13322.3 1090.18  29
  -3   1  -5 13843.9 1191.07  37
  -3  -1  -6 129672. 3896.90  11
  -3   1  -6 120943. 3938.66  20
  -3  -1  -6 129563. 4015.51  20
  -3  -1  -6 123782. 3834.93  28
   3  -1   6 122335. 3330.36  18
   3   1   6 130987. 3560.68  18
   3  -1   6 127396. 3753.86  29
  -3   1  -6 123328. 4049.73  37
  -3  -1  -7 7182.96 914.838  11
  -3  -1  -7 7864.30 1017.77  20
  -3   1  -7 6513.00 971.564  20
  -3   1  -7 5903.29 863.474  27
  -3  -1  -7 7813.92 981.346  28
   3  -1   7 6951.62 756.372  18
   3   1   7 7398.35 809.886  18
   3  -1   7 7598.26 887.579  29
  -3   1  -7 8057.17 1045.39  37
  -3  -1  -8 82119.8 3379.48  11
  -3  -1  -8 89487.0 3713.82  20
  -3  -1  -8 90269.8 3606.30  28
  -3   1  -8 83299.5 3589.57  27
   3   1   8 89690.0 3232.25  18
   3   1   8 83113.3 3181.70  29
   3  -1   8 91902.8 3481.77  29
  -3   1  -8 85785.8 3649.41  37
  -3  -1  -9 9065.19 1229.75  20
  -3   1  -9 7975.67 1141.77  27
   3   1   9 10005.6 1089.43  18
   3   1   9 8971.07 1062.13  29
  -3   1  -9 8495.10 1155.26  37
   3  -1   9 8725.22 1100.41  29
  -3  -1 -10 7385.74 1226.15  20
   3   1  10 7492.41 991.186  18
  -3   1 -10 6953.84 1080.12  27
  -3   1 -10 6686.44 1069.12  37
   3  -1  10 7170.47 1041.12  29
  -3  -1 -10 7689.55 1170.84  37
  -3   1 -11 35548.0 2299.53  38
   3  -1  11 36139.3 2510.94  29
  -3  -1 -11 33337.1 2315.74  38
  -3  -1 -11 38358.2 2871.12  20
  -3   1 -11 35478.8 2677.25  27
   3   1  11 34066.6 2229.22  18
  -3  -1 -11 36133.7 2833.20  27
  -3  -1 -11 31832.5 2211.26  67
   3  -1  11 32411.4 1958.53  68
   3   1  11 37088.1 2072.14  45
   3  -1  11 37963.9 2050.16  45
   3   1  11 34867.0 1952.47  57
  -3   1 -12 1605.68 510.469  38
  -3  -1 -12 1914.40 598.098  38
   3  -1  12 1395.13 517.222  29
  -3   1 -12 1123.19 549.647  27
  -3  -1 -12 2167.22 813.965  27
  -3   1 -12 1219.98 432.616  59
  -3   1 -12 555.206 270.687  67
   3  -1  12 1692.94 517.238  68
  -3  -1 -12 1568.40 495.436  67
   3   1  12 1718.47 443.047  57
   3  -1  12 1839.54 524.105  45
   3   1  12 2294.63 534.070  45
  -3   1 -12 1967.73 541.237  52
  -3  -1 -13 175.176 313.702  38
  -3   1 -13-512.692 509.274  27
  -3  -1 -13 855.075 580.746  27
  -3   1 -13-74.4190 361.184  67
  -3  -1 -13 63.2721 284.011  67
   3  -1  13 206.916 245.022  68
  -3   1 -13-73.2145 273.868  59
   3  -1  13-61.7960 201.734  45
   3   1  13-36.5003 338.418  45
   3   1  13-145.247 181.938  57
  -3   1 -13-797.715 434.164  52
  -3  -1 -14 130683. 4658.42  38
  -3  -1 -14 127776. 4420.81  67
   3  -1  14 126093. 3954.04  68
  -3   1 -14 124875. 4269.22  67
  -3   1 -14 128181. 4455.99  59
   3  -1  14 136305. 3987.57  45
   3   1  14 134170. 4082.45  45
   3   1  14 124452. 3853.34  57
  -3  -1 -14 127931. 4458.54  52
  -3   1 -14 129863. 4422.94  52
  -3  -1 -15 572.960 257.319  38
  -3  -1 -15 639.048 307.112  67
  -3   1 -15 774.258 312.195  67
  -3   1 -15 1302.03 493.252  59
   3  -1  15 787.435 251.356  68
  -3   1 -15 1101.39 436.102  52
   3   1  15 508.579 260.967  57
   3  -1  15 316.556 257.675  45
   3   1  15 716.601 284.098  45
  -3  -1 -15 893.776 409.599  52
  -3   1 -16 1065.72 368.422  59
   3  -1  16 1154.50 324.261  68
  -3  -1 -16 1428.01 452.200  59
  -3   1 -16 1376.74 420.454  67
  -3  -1 -16 1097.76 392.611  67
  -3   1 -16 1757.95 431.006  52
   3   1  16 903.895 295.766  57
   3  -1  16 842.257 355.903  45
   3   1  16 1657.67 426.722  45
  -3  -1 -16 742.541 397.181  52
  -3   1 -17 4378.35 631.149  59
  -3  -1 -17 3785.14 562.165  67
  -3  -1 -17 4557.61 633.942  59
  -3   1 -17 3004.00 454.789  67
   3   1  17 4977.97 553.623  45
   3  -1  17 4035.46 502.236  45
  -3  -1 -17 3187.09 488.409  52
  -3  -1 -18 1950.45 333.293  59
  -3   1 -18 2377.94 375.559  59
   3  -1  18 2625.33 348.334  45
  -3   2  18 5892.50 556.327  66
  -3  -2  18 5926.57 549.734  68
   3  -2 -18 5457.86 579.978  70
   3   2 -18 5444.65 555.141  67
  -3  -2  18 5618.19 535.472  45
  -3  -2  18 4467.78 443.586  49
  -3   2  18 5616.58 519.733  45
   3  -2 -17 90.6208 250.130  70
  -3   2  17 152.604 166.901  66
  -3  -2  17 84.7717 208.314  68
   3   2 -17-115.453 269.569  67
   3   2 -17 105.237 115.782  43
  -3  -2  17 241.599 188.558  49
  -3   2  17 113.321 135.296  57
   3  -2 -16 13828.3 1221.72  70
  -3   2  16 12744.6 1081.64  66
  -3  -2  16 15655.6 1154.69  68
   3   2 -16 13230.3 1137.33  67
   3   2 -16 15059.0 1244.16  70
  -3  -2  16 12725.6 1031.08  66
  -3  -2  16 14453.4 1144.80  47
  -3  -2  16 13373.6 1060.84  49
  -3   2  16 13100.5 1060.42  57
  -3   2  16 13464.0 1116.93  47
   3   2 -15 12730.3 1204.60  70
   3  -2 -15 14157.8 1298.43  70
  -3   2  15 11614.5 1092.61  66
   3   2 -15 12711.1 1216.88  67
  -3  -2  15 12243.9 1084.71  66
  -3  -2  15 13807.2 1179.61  47
  -3   2  15 12534.2 1137.70  47
   3  -2 -14 536.663 374.503  70
  -3  -2  14-150.336 267.153  66
  -3   2  14 290.329 308.623  66
  -3   2  14-188.261 320.135  71
   3   2 -14 405.725 319.362  70
   3   2 -14 248.978 384.006  67
  -3  -2  14 393.043 358.001  47
  -3   2  14-27.0522 278.525  47
   3   2 -13 434.529 416.656  22
  -3  -2  13 138.975 329.590  26
  -3   2  13-292.093 365.705  24
   3  -2 -13 316.189 340.885  70
  -3  -2  13-206.585 218.012  66
  -3   2  13-73.9820 216.658  66
  -3   2  13 493.235 240.210  61
   3   2 -13 191.689 371.974  70
   3   2 -13-84.0718 236.001  67
  -3   2  13-44.0440 181.244  71
  -3  -2  13 65.2914 240.679  47
  -3   2  13-122.124 300.415  47
   3  -2 -13-147.590 268.337  54
   3   2 -12 7027.18 1145.81  22
  -3  -2  12 7132.58 1092.14  26
  -3   2  12 5981.94 1039.67  24
   3  -2 -12 7595.28 1019.28  70
  -3  -2  12 6741.76 889.445  66
  -3   2  12 6791.69 865.631  61
   3   2 -12 8551.84 1114.51  67
   3   2 -12 8663.28 1071.55  70
  -3   2  12 8113.54 976.121  71
  -3  -2  12 7677.73 956.196  47
   3   2 -12 6225.17 847.511  54
   3  -2 -12 6959.82 927.761  54
   3  -2 -11 11485.7 1468.10  30
   3  -2 -11 11195.8 1225.97  70
   3   2 -11 11003.4 1178.64  70
  -3  -2  11 12722.0 1403.53  26
   3   2 -11 11063.9 1364.24  22
  -3   2  11 10983.4 1396.38  24
   3   2 -10 2480.35 657.402  22
  -3  -2  10 3574.32 749.210  26
  -3   2  10 1790.70 527.385  25
   3  -2 -10 3053.61 671.347  30
   3   2  -9 13946.5 1347.80  22
  -3  -2   9 13158.7 1294.19  25
  -3   2   9 12997.0 1225.80  25
  -3  -2   9 14065.4 1333.61  26
   3  -2  -9 11193.8 1287.52  30
   3   2  -8 51128.8 2495.84  22
  -3  -2   8 48025.5 2333.69  26
  -3  -2   8 46457.3 2315.60  25
  -3   2   8 43785.3 2220.74  25
  -3   2   8 47353.7 2360.42  31
   3  -2  -8 47392.7 2429.94  30
  -3   2   8 44690.9 2253.38  32
   3   2  -7 38483.0 2029.31  22
  -3  -2   7 34843.4 1969.43  25
  -3   2   7 34185.5 1832.12  25
   3  -2  -7 38089.3 2066.24  30
  -3   2   7 35371.0 1929.94  32
  -3   2   7 37005.8 1994.53  31
  -3  -2   7 39446.7 1984.82  31
   3   2  -6 4984.88 702.990  22
  -3  -2   6 4788.01 671.592  25
   3   2  -6 4325.78 609.138  21
  -3   2   6 4772.49 644.346  14
   3  -2  -6 4312.40 656.534  30
  -3  -2   6 4473.99 634.400  31
  -3   2   6 4978.04 715.117  31
  -3   2   6 4367.22 677.700  32
   3  -2  -5 5838.93 743.714  17
   3   2  -5 4843.18 573.304  21
  -3  -2   5 6139.23 695.966  14
  -3   2   5 4955.77 585.343  14
  -3  -2   5 5789.14 707.612  25
   3   2  -5 5360.12 655.102  22
  -3  -2   5 5394.36 664.761  31
  -3   2   5 5592.99 702.914  31
  -3   2   5 4791.26 655.700  32
  -3   2   5 4129.06 515.775  36
   3  -2  -5 5330.76 722.315  30
   3  -2  -4 3458.65 1152.64   2
   3   2  -4 5654.33 622.958  22
  -3   2   4 5482.19 640.436  16
  -3  -2   4 4918.70 563.891  16
   3   2  -4 5211.48 562.413  21
  -3  -2   4 4886.86 614.930  14
   3  -2  -4 5701.34 701.777  17
  -3   2   4 5698.63 681.599  23
  -3  -2   4 4408.98 512.511  23
   3  -2  -4 5641.43 678.175  30
  -3   2   4 5274.27 644.842  31
  -3   2   4 5122.09 671.900  32
  -3   2   4 5237.79 607.347  36
  -3  -2   4 5912.97 658.666  31
  -3  -2   3 99479.7 2617.14  23
   3   2  -3 110205. 2945.66  22
   3   2  -3 94336.7 2576.82  21
  -3   2   3 107226. 2976.80  16
  -3  -2   3 107588. 2781.21  16
  -3  -2   3 114931. 2932.11   8
  -3  -2   3 115443. 2967.39  14
  -3  -2   3 104206. 2601.67  13
   3  -2  -3 86939.6 5516.27   2
  -3  -2   3 99888.4 5345.13   7
   3  -2  -3 102352. 2968.82  17
  -3   2   3 107227. 2990.59  23
   3  -2  -3 112922. 3131.46  30
  -3   2   3 106069. 3088.15  32
  -3   2   3 96448.6 2885.94  36
  -3  -2   2 4323.37 875.065   3
   3   2  -2 5667.25 592.137  22
  -3   2   2 5704.53 631.969  23
   3  -2  -2 5010.93 1299.96   2
   3  -2  -2 4471.34 466.596  22
   3   2  -2 5000.81 507.601  21
  -3   2   2 6020.32 652.865  16
  -3  -2   2 5713.68 566.422   8
  -3   2   2 4515.30 1118.51   2
   3   2  -2 5298.19 565.845  17
  -3  -2   2 5904.33 1230.92   7
   3  -2  -2 6213.27 602.762  17
   3  -2  -2 5352.84 601.492  30
  -3   2   2 5206.41 596.875  32
  -3   2   2 5695.92 635.692  36
   3   2  -1 4107.23 506.962  22
   3   2  -1 3266.05 398.923  17
  -3  -2   1 3679.77 974.275   1
  -3  -2   1 3418.38 804.073   6
   3  -2  -1 3941.27 506.401  17
   3   2  -1 3419.79 420.670  21
  -3  -2   1 3482.89 875.387   3
  -3   2   1 4118.95 571.606  13
  -3  -2   1 3907.56 442.628   8
   3   2  -1 3728.71 470.281  18
  -3   2   1 3233.52 1037.47   2
  -3  -2   1 3160.25 932.382   7
   3  -2  -1 3191.37 451.652  30
  -3   2   1 2968.54 478.063  37
  -3   2   1 3166.61 445.762  32
   3  -2  -1 3232.64 516.834  34
  -3   2   1 3896.62 545.540  36
   3  -2   0 124498. 2905.74  17
  -3  -2   0 107399. 4821.80   6
   3   2   0 118914. 2958.93  22
   3   2   0 124652. 3032.28  18
   3   2   0 102870. 2644.70  21
  -3   2   0 102990. 5824.97   2
   3  -2   0 99081.1 3790.39   4
  -3   2   0 121395. 3068.08  13
  -3  -2   0 119805. 5309.45   1
  -3  -2   0 112104. 5451.08   7
  -3  -2   0 114536. 5600.45   3
  -3   2   0 119701. 3239.93  37
  -3   2   0 118376. 3185.05  36
  -3   2   0 122196. 3162.98  32
   3  -2   0 116902. 3077.33  34
   3  -2   1 4387.03 487.684  17
   3   2   1 3928.95 519.907  22
  -3  -2  -1 3652.36 997.070   3
  -3  -2  -1 3086.07 824.088   6
   3   2   1 3680.06 454.325  21
  -3   2  -1 3899.63 1077.04   5
  -3  -2  -1 3805.34 891.457   1
  -3  -2  -1 3431.00 463.413   9
   3   2   1 3781.84 501.539  18
   3  -2   1 3286.98 784.557   4
  -3   2  -1 4079.05 528.077  13
   3   2   1 3467.77 384.876  17
  -3   2  -1 3854.57 569.103  37
   3  -2   1 3515.56 512.036  34
  -3   2  -1 3241.71 489.629  36
   3  -2   2 20720.7 1088.64  17
   3   2   2 22169.1 1217.89  22
   3   2   2 19528.7 1100.54  21
  -3   2  -2 17756.2 2196.21   5
  -3  -2  -2 19992.8 1837.48   1
  -3  -2  -2 22246.2 1216.56   9
  -3  -2  -2 23070.9 1114.79  15
   3  -2   2 17314.5 2098.89   4
   3   2   2 20975.3 1174.32  18
  -3  -2  -2 23124.1 1185.03  12
  -3   2  -2 19600.4 1292.93  37
  -3   2  -2 19739.3 1245.03  36
   3  -2   3 12986.6 892.310  17
  -3   2  -3 11308.4 1688.14   5
  -3  -2  -3 13034.0 992.031   9
  -3  -2  -3 13130.2 880.065  15
   3  -2   3 10711.6 1862.27   4
   3   2   3 13407.3 949.529  18
   3  -2   3 11693.7 840.939  18
  -3  -2  -3 12526.4 955.436  12
  -3   2  -3 11871.9 1037.83  37
  -3   2  -3 12711.5 1060.35  36
  -3  -2  -4 212928. 4746.28  12
   3  -2   4 213142. 4474.90  17
   3   2   4 214669. 4614.20  18
  -3  -2  -4 222541. 4931.65  28
  -3   2  -4 205620. 5011.45  36
  -3   2  -4 199401. 5063.33  37
  -3  -2  -5 14160.6 1196.62  28
   3   2   5 14598.5 1087.81  18
   3  -2   5 13469.1 1101.56  29
  -3   2  -5 13497.4 1210.19  37
  -3   2  -5 13745.6 1176.34  36
  -3  -2  -6 52136.6 2478.25  28
  -3  -2  -6 53155.3 2460.00  11
  -3  -2  -6 54727.8 2569.29  20
   3   2   6 51115.2 2189.13  18
   3  -2   6 50078.5 2288.19  29
  -3   2  -6 49861.6 2537.30  37
  -3   2  -6 48370.4 2368.53  36
  -3  -2  -7 38104.2 2166.54  11
  -3  -2  -7 39026.9 2277.33  20
  -3  -2  -7 37688.4 2209.24  28
   3   2   7 38677.1 1994.17  18
  -3   2  -7 37519.7 2287.06  37
   3  -2   7 37965.6 2100.84  29
  -3   2  -7 33972.7 2046.28  36
  -3  -2  -8 31114.8 2042.02  11
  -3  -2  -8 35776.6 2351.39  20
  -3  -2  -8 37110.8 2316.30  28
   3   2   8 35956.4 2025.87  18
   3  -2   8 36910.7 2208.19  29
  -3   2  -8 35305.0 2321.44  37
  -3   2  -8 27836.3 1918.53  36
  -3  -2  -9 1195.56 417.961  11
  -3  -2  -9 1242.74 435.193  28
  -3  -2  -9 1648.85 658.210  20
   3   2   9 1278.31 478.144  18
   3  -2   9 1698.97 526.824  29
  -3   2  -9 1281.42 452.370  37
  -3  -2 -10 29794.9 2423.75  20
   3   2  10 30127.3 2086.52  18
  -3   2 -10 28134.5 2204.57  37
   3  -2  10 30079.6 2211.67  29
   3  -2  11 1949.22 655.068  29
  -3  -2 -11 1915.07 587.538  38
  -3  -2 -11 2274.00 782.908  20
   3   2  11 1648.12 507.262  18
   3  -2  11 2471.33 550.550  68
  -3   2 -11 2093.01 549.885  59
  -3   2 -11 2074.42 503.331  52
   3   2  11 1564.96 408.405  42
   3  -2  11 2941.84 540.648  45
   3   2  11 2161.47 540.959  45
   3   2  11 2729.30 558.904  57
  -3  -2 -12 5059.40 955.726  38
   3  -2  12 5749.56 992.504  29
  -3  -2 -12 4882.09 1084.53  20
  -3  -2 -12 5139.50 1120.77  27
   3   2  12 4287.13 791.650  18
   3  -2  12 6095.87 884.239  68
  -3   2 -12 5678.70 958.994  59
  -3  -2 -12 4503.67 829.025  67
  -3   2 -12 6487.64 992.730  52
   3  -2  12 6790.65 856.396  45
   3   2  12 6507.25 892.496  45
   3   2  12 5670.22 781.792  57
  -3  -2 -13 15942.9 1579.76  38
  -3  -2 -13 11031.1 1658.30  27
   3  -2  13 14555.6 1253.31  68
  -3   2 -13 15659.4 1462.02  59
  -3  -2 -13 15627.8 1528.02  67
  -3   2 -13 14742.4 1394.06  52
   3  -2  13 16041.4 1328.08  45
   3   2  13 13662.9 1203.01  57
   3   2  13 16130.7 1333.10  45
  -3   2 -14 836.664 345.796  39
  -3  -2 -14 1396.16 568.068  38
  -3  -2 -14 559.903 381.211  67
  -3   2 -14 729.878 254.405  59
   3  -2  14 1152.41 374.630  68
  -3   2 -14 675.982 333.129  67
  -3   2 -14 1772.27 566.074  52
   3   2  14 1028.89 340.932  57
   3   2  14 1510.09 470.512  45
   3  -2  14 1133.29 335.327  45
  -3   2 -15 999.906 369.390  39
  -3  -2 -15 511.270 354.811  38
  -3  -2 -15 560.688 377.964  67
  -3   2 -15 308.930 314.013  59
   3  -2  15 346.245 189.268  68
  -3   2 -15 618.287 260.408  67
   3   2  15 495.076 196.824  45
  -3   2 -15 651.788 414.829  52
   3  -2  15 776.736 281.693  45
  -3  -2 -15-35.6353 281.025  52
   3   2  15 670.045 281.091  57
  -3  -2 -16 1712.14 477.370  38
  -3   2 -16 2376.54 533.692  59
  -3  -2 -16 1697.24 454.486  59
  -3  -2 -16 1595.84 388.964  67
   3  -2  16 1629.75 386.217  68
  -3   2 -16 1960.30 431.157  67
   3   2  16 988.098 301.286  57
   3   2  16 1694.81 409.694  45
   3  -2  16 1646.78 422.270  45
  -3  -2 -16 886.487 261.810  52
  -3  -2 -17 192.301 175.310  67
   3  -2  17-83.0081 109.367  68
  -3  -2 -17-74.3616 200.289  59
  -3   2 -17-226.349 209.758  59
   3  -2  17 197.343 161.182  45
   3   2  17-145.718 195.147  45
  -3  -2 -17-23.0941 158.524  52
   3  -3 -18 363.506 183.632  70
  -3  -3  18 532.687 173.412  68
   3  -3 -17 9203.70 857.734  70
  -3   3  17 8922.21 766.308  66
  -3  -3  17 9681.01 786.669  68
   3   3 -17 9370.26 831.428  67
  -3  -3  17 8956.45 736.503  45
  -3  -3  17 9273.45 761.185  49
  -3   3  17 8542.66 727.682  57
   3  -3 -16-324.014 222.401  70
  -3   3  16 414.351 234.379  66
  -3  -3  16-43.2377 200.094  68
   3   3 -16 144.220 239.339  67
  -3  -3  16 16.5418 201.322  49
  -3   3  16-88.5658 216.183  57
  -3   3  16 27.0661 204.863  47
   3  -3 -15-91.8797 337.478  70
  -3   3  15 311.225 205.674  66
  -3   3  15 875.218 277.416  71
  -3  -3  15 494.420 283.664  68
   3   3 -15 689.347 364.573  67
   3   3 -15 233.750 277.822  43
  -3  -3  15 767.616 344.269  49
  -3   3  15 143.759 197.745  47
  -3  -3  15 767.633 294.784  47
   3   3 -14 18711.9 1523.78  70
   3  -3 -14 18619.2 1567.57  70
  -3   3  14 17640.7 1410.53  66
   3   3 -14 18462.8 1494.41  67
  -3   3  14 18177.8 1359.56  71
  -3   3  14 15978.9 1324.46  47
   3  -3 -14 15648.8 1325.48  54
  -3  -3  14 18133.9 1377.22  47
  -3  -3  13 3961.58 854.556  26
   3   3 -13 5169.10 839.500  70
   3  -3 -13 5537.15 882.891  70
  -3   3  13 5514.40 815.614  66
  -3   3  13 4802.11 768.745  61
   3   3 -13 4197.45 753.050  67
  -3   3  13 4204.74 689.972  71
   3  -3 -13 4740.11 769.639  54
  -3  -3  13 4308.89 708.944  47
  -3   3  13 3864.71 662.084  47
   3  -3 -12 1543.90 572.755  30
   3   3 -12 1314.71 484.064  22
  -3   3  12 1650.30 637.098  24
  -3  -3  12 1394.92 516.336  26
  -3   3  12 1912.97 473.174  71
   3   3 -12 1804.07 472.214  70
   3  -3 -12 2086.09 605.962  70
  -3   3  12 1445.51 426.065  61
   3   3 -12 1535.50 463.964  67
   3  -3 -12 1277.68 404.594  54
  -3  -3  12 1836.78 480.424  47
  -3   3  12 1652.42 500.858  47
   3  -3 -11 4640.42 990.807  30
  -3  -3  11 4426.28 860.195  26
   3   3 -11 4178.00 843.330  22
  -3   3  11 3790.64 824.274  24
  -3   3  11 3614.81 653.671  71
   3   3 -11 4204.47 740.685  70
   3  -3 -11 3919.69 777.963  70
   3   3 -11 4153.95 752.125  67
  -3   3  11 3651.06 640.472  61
  -3  -3  11 3256.72 601.359  47
   3   3 -11 3346.30 588.077  54
   3  -3 -11 3306.47 623.740  54
   3   3 -10 20068.5 1767.70  22
  -3  -3  10 22960.4 1872.97  26
   3  -3 -10 21741.0 1896.10  30
  -3   3  10 17964.6 1581.59  32
   3   3  -9 4593.61 806.791  22
  -3  -3   9 4320.44 772.144  10
   3   3  -9 4698.89 781.642  21
  -3  -3   9 5445.98 834.739  26
  -3   3   9 5089.36 825.333  32
   3  -3  -9 6753.60 1030.65  30
   3   3  -8 9571.98 1095.87  22
  -3  -3   8 8099.94 992.806  10
   3   3  -8 8837.66 1015.42  21
  -3  -3   8 9194.41 1061.47  26
  -3  -3   8 8688.88 1073.91  25
   3  -3  -8 7723.03 1048.92  30
  -3   3   8 8052.32 1017.09  32
   3   3  -7 2336.54 503.530  22
  -3  -3   7 2391.29 528.169  10
   3   3  -7 2913.34 562.636  21
  -3  -3   7 2506.66 570.747  25
  -3  -3   7 3616.56 647.141  26
   3  -3  -7 2418.58 578.354  30
  -3   3   7 2714.27 578.437  31
  -3   3   7 2158.77 494.662  32
   3   3  -6 1273.91 353.740  22
   3   3  -6 1209.38 289.624  21
  -3  -3   6 1327.39 383.375  26
  -3  -3   6 857.348 361.488  25
   3  -3  -6 815.521 255.888  30
  -3   3   6 1483.18 484.526  31
  -3   3   6 1126.38 348.514  32
  -3  -3   6 989.039 313.392  31
   3  -3  -5 3112.05 599.415  17
   3   3  -5 3317.98 567.132  22
   3   3  -5 3090.36 540.321  21
  -3  -3   5 2319.02 520.780  25
  -3  -3   5 1766.38 409.856  31
  -3   3   5 1976.96 473.785  31
   3  -3  -5 2423.47 555.308  30
  -3   3   5 2254.88 488.847  36
  -3   3   5 1842.16 460.866  32
   3   3  -4 35643.2 1741.64  22
   3   3  -4 35877.5 1697.91  21
  -3  -3   4 36460.0 1759.24  14
  -3   3   4 29831.5 1410.28  14
  -3  -3   4 37084.7 1749.23  25
   3  -3  -4 34399.7 1812.33  17
  -3  -3   4 32224.0 1525.79  31
  -3   3   4 32570.8 1673.10  31
   3  -3  -4 37691.4 1919.82  30
  -3   3   4 36842.3 1883.26  32
  -3   3   4 34351.4 1753.33  36
   3   3  -3 24215.6 1384.78  22
  -3   3   3 23169.5 1360.35  16
   3   3  -3 23975.4 1324.07  21
  -3  -3   3 22340.7 1161.09  16
  -3  -3   3 24476.1 1361.41   8
  -3  -3   3 26524.0 1385.51  14
  -3  -3   3 18151.4 2365.79   7
   3  -3  -3 23391.1 1379.45  17
  -3   3   3 22650.5 1417.19  23
   3  -3  -3 23073.0 1459.39  30
  -3   3   3 23946.7 1458.17  32
  -3   3   3 22583.5 1405.07  36
   3  -3  -3 22394.2 1402.46  34
   3   3  -2 217549. 4705.31  22
  -3  -3   2 191777. 7937.27   7
   3   3  -2 212927. 4554.01  21
  -3   3   2 214463. 4605.50  16
  -3  -3   2 218530. 4491.48  14
  -3  -3   2 221445. 4606.19   8
   3  -3  -2 209753. 4689.58  17
  -3   3   2 216711. 4815.03  23
   3  -3  -2 201724. 4724.76  30
  -3   3   2 212391. 4887.33  32
  -3   3   2 200370. 4804.46  36
   3  -3  -2 212900. 4828.97  34
  -3   3   1 245480. 5234.29  23
   3   3  -1 250663. 5160.57  22
  -3  -3   1 193041. 7819.21   6
   3   3  -1 251070. 5012.21  21
  -3   3   1 238333. 5022.84  16
  -3  -3   1 257838. 5140.90   9
  -3  -3   1 260647. 5046.37   8
   3   3  -1 255292. 5062.12  18
  -3  -3   1 232377. 8765.13   7
  -3  -3   1 206791. 8156.26   3
   3  -3  -1 260000. 5050.20  17
   3  -3  -1 228998. 4979.87  30
  -3   3   1 254170. 5419.10  32
  -3   3   1 240857. 5321.87  36
   3  -3  -1 256076. 5401.79  34
  -3  -3   0 459.097 447.199   1
   3   3   0 498.359 228.397  22
  -3  -3   0 910.981 561.405   6
   3  -3   0 421.214 198.334  17
   3   3   0 446.320 248.494  21
  -3  -3   0 216.343 163.358   9
  -3   3   0 123.401 220.131  13
   3   3   0 440.147 205.804  18
  -3  -3   0 47.0745 289.473   7
   3  -3   0 206.462 235.700  34
  -3   3   0 267.750 197.400  36
  -3   3   0 179.518 237.120  32
   3  -3   1 51278.2 1909.78  17
   3   3   1 52853.4 2065.90  22
   3   3   1 49995.5 1971.66  21
  -3  -3  -1 58762.2 2012.84  10
  -3  -3  -1 53363.9 2075.24   9
  -3   3  -1 53551.9 2079.12  13
   3   3   1 54848.2 2014.46  18
  -3   3  -1 51226.1 2145.89  36
  -3   3  -1 50880.9 2129.00  32
   3  -3   1 51474.3 2088.44  34
   3  -3   2 210734. 4465.17  17
   3   3   2 203914. 4712.00  22
   3   3   2 215492. 4644.76  21
  -3  -3  -2 203837. 4361.17  10
  -3  -3  -2 216739. 4862.93   9
  -3  -3  -2 222164. 4648.82  15
  -3   3  -2 201267. 4615.89  13
   3   3   2 212514. 4606.11  18
   3  -3   2 200585. 4695.54  34
  -3   3  -2 213779. 5136.04  37
  -3   3  -2 209857. 4968.22  36
  -3   3  -2 211335. 4898.07  32
   3  -3   3 382456. 6793.58  17
   3   3   3 370784. 6911.04  21
  -3  -3  -3 384748. 6909.91  15
  -3   3  -3 352800. 6765.97  13
   3   3   3 366833. 6864.80  18
  -3  -3  -3 386390. 7086.73  12
  -3   3  -3 362201. 7464.60  37
  -3  -3  -3 349385. 6820.64  30
  -3   3  -3 365329. 7352.46  36
  -3   3  -3 360530. 7149.10  32
   3  -3   3 319530. 6672.15  34
   3  -3   4 10270.4 887.605  17
  -3  -3  -4 10327.2 1030.57  28
   3   3   4 10216.3 923.985  18
  -3   3  -4 8319.93 797.624  13
  -3  -3  -4 9797.60 941.566  12
  -3   3  -4 10214.7 1095.56  37
  -3   3  -4 8391.42 936.638  36
  -3  -3  -4 9101.41 877.307  30
  -3  -3  -5 2131.01 554.775  28
   3  -3   5 2225.21 478.998  17
   3   3   5 1900.08 474.070  18
  -3  -3  -5 2213.01 524.904  12
  -3   3  -5 2298.14 615.817  37
   3  -3   5 1900.36 438.644  35
   3  -3   5 1782.47 472.040  29
  -3   3  -5 1585.55 458.975  36
  -3  -3  -6 4176.33 762.096  28
   3  -3   6 3534.20 568.069  17
   3   3   6 3040.58 601.840  18
  -3   3  -6 4033.16 772.879  37
  -3   3  -6 2820.94 576.884  36
   3  -3   6 3227.23 649.137  29
  -3  -3  -7 5780.12 876.843  11
  -3  -3  -7 6116.34 939.496  20
   3   3   7 5878.33 807.214  18
  -3  -3  -7 6734.52 1002.82  28
   3  -3   7 4528.38 777.162  29
  -3   3  -7 6099.19 993.597  37
  -3   3  -7 6278.69 902.598  36
  -3  -3  -8 50147.9 2739.58  11
  -3  -3  -8 58323.2 3122.10  20
  -3  -3  -8 58510.1 3067.64  28
   3   3   8 58531.0 2731.98  18
   3  -3   8 57061.2 2852.60  29
  -3   3  -8 54314.6 3018.59  37
  -3  -3  -9 68473.1 3516.39  28
  -3  -3  -9 64991.8 3543.23  20
   3   3   9 70936.7 3219.07  18
   3  -3   9 70769.3 3337.55  29
  -3   3  -9 65363.9 3438.14  37
   3  -3  10 20582.6 1869.18  29
  -3  -3 -10 19148.2 1981.73  20
  -3  -3 -10 21841.0 2051.14  28
   3   3  10 23971.0 1932.61  18
   3  -3  10 19910.6 1506.16  68
  -3   3 -10 19274.7 1602.48  59
   3   3  10 20230.2 1477.82  57
  -3   3 -10 21064.4 1682.36  52
  -3  -3 -11 3136.88 760.494  38
   3  -3  11 3548.99 849.450  29
  -3  -3 -11 4130.41 931.767  20
   3   3  11 4276.41 810.035  18
  -3   3 -11 4081.12 747.955  59
   3  -3  11 4319.49 740.025  68
  -3   3 -11 4040.75 803.386  52
   3   3  11 2707.09 516.082  57
   3   3  11 3900.55 647.206  42
   3  -3  11 4544.22 723.622  45
   3  -3  12 18193.3 1873.24  29
  -3  -3 -12 21615.3 1852.77  38
  -3  -3 -12 14628.6 1850.29  20
  -3   3 -12 16954.6 2005.07  19
   3   3  12 17282.6 1762.87  18
   3  -3  12 19821.2 1529.69  68
  -3   3 -12 19764.3 1631.52  59
   3   3  12 18983.7 1383.81  42
   3  -3  12 21257.2 1527.79  45
   3   3  12 19264.6 1427.87  57
  -3   3 -12 17986.9 1543.44  52
  -3   3 -13 2834.70 588.234  39
  -3  -3 -13 2930.49 731.881  38
  -3  -3 -13 2486.83 576.743  67
  -3   3 -13 3648.17 758.941  59
   3  -3  13 3151.68 587.371  68
   3   3  13 3916.27 658.666  45
   3   3  13 3089.25 546.119  42
   3   3  13 3336.58 604.607  57
   3  -3  13 4078.15 689.703  45
  -3   3 -13 3506.65 660.468  52
  -3   3 -14 12717.9 1183.85  39
  -3  -3 -14 13806.9 1439.26  38
  -3  -3 -14 12713.6 1282.30  67
  -3   3 -14 14998.4 1378.49  59
   3  -3  14 14475.6 1205.75  68
   3  -3  14 13909.1 1192.45  45
   3   3  14 13171.8 1106.66  45
   3   3  14 13935.4 1157.79  57
  -3   3 -14 12723.2 1255.77  52
  -3  -3 -15 268.910 301.387  38
  -3   3 -15 46.3045 180.471  39
  -3  -3 -15-299.471 345.320  67
  -3   3 -15 346.875 345.111  59
   3  -3  15-320.403 247.402  68
  -3  -3 -15-477.097 334.968  52
   3   3  15 36.5333 219.831  45
   3  -3  15 225.103 211.060  45
   3   3  15-87.7552 231.205  57
  -3  -3 -16 2442.65 522.381  38
  -3  -3 -16 2853.94 531.267  67
   3  -3  16 2479.88 426.327  68
  -3   3 -16 2540.68 514.507  59
   3  -3  16 2059.91 412.153  45
   3   3  16 1447.03 314.824  45
  -3  -3 -16 2147.51 426.944  52
   3   3  16 2470.44 433.307  57
   3   3  17 1687.00 291.726  40
   3  -3  17 1417.17 290.251  68
  -3   3 -17 1861.07 349.121  59
  -3  -3 -17 2009.45 403.393  59
  -3  -3 -17 1692.28 326.036  67
   3  -3  17 1647.68 298.503  45
   3  -4 -17 105.131 167.818  70
  -3   4  17-60.5035 144.823  66
  -3  -4  17-81.2681 146.529  68
   3   4 -17-12.0918 153.028  67
  -3  -4  17 176.345 160.014  72
  -3  -4  17-63.7958 147.689  49
  -3   4  17 30.6235 133.542  57
   3  -4 -16 773.474 315.754  70
  -3   4  16 828.816 263.578  66
  -3  -4  16 784.463 266.209  68
   3   4 -16 1222.27 322.041  67
  -3  -4  16 690.020 204.603  49
  -3   4  16 1222.01 349.113  57
  -3   4  15 5374.70 684.040  66
   3  -4 -15 6187.03 872.256  70
  -3  -4  15 6917.69 804.258  68
   3   4 -15 7419.12 837.061  67
  -3   4  15 6352.89 758.869  71
  -3  -4  15 6749.59 778.533  49
   3  -4 -14 2546.03 574.931  70
  -3   4  14 3430.72 617.365  66
  -3   4  14 3162.82 564.634  71
   3   4 -14 3516.11 641.288  67
  -3  -4  14 3966.29 652.882  68
   3   4 -14 2497.47 495.693  43
   3  -4 -14 2742.84 561.108  54
   3  -4 -13 27815.3 1973.51  70
  -3   4  13 26550.6 1750.42  66
  -3   4  13 26211.6 1709.62  61
   3   4 -13 30076.7 1899.09  67
  -3   4  13 27163.0 1729.27  71
   3   4 -13 25244.5 1609.08  43
   3  -4 -13 24931.1 1723.64  54
  -3  -4  12 902.045 418.590  33
   3  -4 -12 715.124 514.650  30
  -3  -4  12 1472.99 584.428  26
  -3   4  12 807.727 282.381  71
  -3   4  12 1525.71 501.004  66
   3  -4 -12 1164.71 524.863  70
  -3   4  12 1265.04 471.357  61
   3   4 -12 1136.58 298.004  67
   3   4 -12 958.029 347.208  43
   3  -4 -12 532.571 308.856  54
  -3  -4  11 26399.5 2119.24  33
  -3   4  11 20281.3 1816.73  32
   3  -4 -11 25329.0 2206.42  30
  -3  -4  11 24966.8 2136.86  26
  -3   4  11 23459.3 2113.11  24
   3  -4 -11 26740.4 1997.20  70
  -3   4  11 22872.9 1620.27  61
   3   4 -11 25713.3 1849.44  67
  -3   4  11 24329.4 1699.87  71
   3   4 -11 21971.1 1574.69  43
  -3   4  11 20489.2 1466.77  42
   3  -4 -11 25829.9 1850.06  54
  -3   4  10 8312.36 1140.75  32
   3  -4 -10 9457.48 1278.97  30
   3   4 -10 6768.19 1007.92  22
   3   4 -10 7588.60 1116.22  21
  -3  -4  10 9343.36 1282.37  26
  -3   4  10 7481.36 1194.97  24
   3   4 -10 8871.20 1047.47  70
   3  -4 -10 8034.33 1108.87  70
   3   4 -10 9359.18 1088.85  67
  -3   4  10 7776.79 979.409  61
  -3   4  10 7574.87 953.925  71
   3  -4 -10 6996.58 1000.04  53
   3   4 -10 6764.16 859.773  43
  -3   4  10 7246.07 882.421  42
   3  -4 -10 7739.77 995.180  54
   3   4  -9 19815.2 1714.33  22
  -3  -4   9 19005.7 1708.50  10
   3   4  -9 20016.7 1717.64  21
  -3  -4   9 21206.8 1844.57  26
  -3   4   9 21310.9 1821.65  32
   3  -4  -9 22378.9 1905.75  30
  -3  -4   8 655.525 481.567  26
   3   4  -8-48.1851 193.280  22
  -3  -4   8-193.292 257.408  10
   3   4  -8-414.036 268.616  21
   3  -4  -8 1176.85 474.808  30
  -3   4   8 295.118 377.212  32
   3   4  -7 988.749 437.628  22
  -3  -4   7 895.877 289.982  10
   3   4  -7 1494.97 456.398  21
  -3  -4   7 424.800 271.768  26
  -3   4   7 857.523 377.624  31
  -3   4   7 999.815 416.496  32
   3  -4  -7 1862.65 642.641  30
   3   4  -6 2737.79 595.970  22
  -3  -4   6 1785.33 479.543  10
   3   4  -6 2432.98 527.883  21
  -3  -4   6 2138.24 523.694  26
  -3  -4   6 2001.09 496.043  25
  -3   4   6 1973.34 499.187  31
   3  -4  -6 2168.34 569.012  30
  -3   4   6 2760.90 621.047  32
   3   4  -5 15621.1 1296.24  22
  -3  -4   5 16250.5 1342.80  10
   3   4  -5 15628.6 1275.45  21
  -3  -4   5 16141.0 1332.84  26
  -3  -4   5 14506.7 1212.60  25
   3  -4  -5 14356.3 1278.01  17
  -3   4   5 16548.1 1387.76  32
   3  -4  -5 14275.6 1331.72  30
  -3   4   5 15363.5 1274.92  36
  -3   4   5 12572.3 1108.04  31
   3   4  -4 11926.4 1091.94  22
  -3  -4   4 13198.9 1164.29  10
   3   4  -4 11968.7 1081.31  21
  -3  -4   4 12215.2 1093.52  26
  -3  -4   4 12057.8 1044.06  25
   3  -4  -4 10706.7 1076.48  17
  -3   4   4 9768.77 939.847  31
  -3   4   4 11712.7 1134.15  32
  -3   4   4 11735.3 1111.24  36
   3  -4  -4 11366.9 1142.90  30
   3  -4  -4 9410.53 1022.29  34
  -3  -4   3 7177.24 797.781  26
   3   4  -3 6058.03 768.388  22
  -3  -4   3 6603.03 802.676  10
   3   4  -3 7520.92 842.414  21
  -3  -4   3 6511.52 733.393   9
  -3  -4   3 6928.48 732.330  14
  -3  -4   3 4943.66 1320.00   7
   3  -4  -3 5405.88 690.313  17
  -3  -4   3 6057.32 704.471  25
  -3   4   3 5253.18 743.723  32
   3  -4  -3 5284.70 766.699  30
  -3   4   3 5452.57 736.283  36
  -3   4   3 4933.95 668.223  31
   3  -4  -3 5920.79 812.261  34
  -3   4   2 637.624 281.153  23
   3  -4  -2 633.071 308.429  17
   3   4  -2 629.828 260.699  22
  -3   4   2 467.779 268.760  16
  -3  -4   2 817.020 300.285  10
   3   4  -2 688.870 316.804  21
  -3  -4   2 716.984 302.128   9
  -3  -4   2 568.840 219.953  14
  -3  -4   2 640.031 228.059   8
  -3  -4   2 1018.17 324.686  26
  -3  -4   2 764.328 518.974   7
   3  -4  -2 353.892 224.892  30
   3  -4  -2 988.241 356.965  34
  -3   4   2 688.340 319.121  36
  -3   4   2 373.974 274.118  32
   3   4  -1 34436.8 1771.23  22
  -3  -4   1 37575.2 1838.28  10
   3   4  -1 33597.7 1723.84  21
  -3   4   1 28898.4 1505.30  16
  -3  -4   1 34174.2 1710.26   9
  -3  -4   1 35081.3 1722.93   8
   3   4  -1 32374.2 1554.87  18
  -3  -4   1 31718.5 1556.02  26
  -3  -4   1 27903.9 3167.21   7
   3  -4  -1 30370.3 1633.89  17
  -3   4   1 31637.8 1665.92  23
  -3   4   1 35275.9 1907.83  32
  -3   4   1 32072.8 1791.66  36
   3  -4  -1 30744.1 1675.42  30
   3  -4  -1 33347.2 1821.71  34
  -3   4   0 17854.7 1201.60  23
   3   4   0 19289.9 1315.41  22
  -3  -4   0 19733.9 1300.00  10
   3   4   0 18768.7 1272.29  21
  -3  -4   0 16908.0 1176.62   8
  -3  -4   0 19294.9 1314.40   9
   3   4   0 18240.8 1167.89  18
  -3  -4   0 13286.3 2233.11   7
   3  -4   0 19646.9 1224.44  17
  -3   4   0 20340.1 1433.48  32
  -3   4   0 18867.1 1353.91  36
   3  -4   0 18848.0 1379.87  34
   3  -4   1 100090. 2959.44  17
   3   4   1 97249.7 3174.50  22
  -3  -4  -1 105221. 3141.57  10
   3   4   1 103113. 3187.29  21
  -3  -4  -1 98496.1 3213.12   9
  -3  -4  -1 100859. 3095.79  15
   3   4   1 97504.4 2967.87  18
   3  -4   1 98745.5 3282.63  34
  -3   4  -1 98096.6 3298.37  32
  -3   4  -1 97553.9 3316.34  36
   3  -4   2 19229.5 1239.18  17
   3   4   2 20525.3 1382.41  21
  -3  -4  -2 21076.1 1357.69  15
  -3   4  -2 17228.5 1267.37  19
   3   4   2 19899.7 1295.91  18
  -3  -4  -2 20648.4 1412.74  30
   3  -4   2 19574.9 1434.45  34
  -3   4  -2 20401.7 1482.11  36
  -3   4  -2 20282.1 1426.88  32
   3  -4   3 27443.4 1505.05  17
   3   4   3 25440.9 1585.88  21
  -3  -4  -3 25441.3 1547.98  15
  -3   4  -3 24743.8 1597.11  19
   3   4   3 26507.2 1555.67  18
  -3  -4  -3 26459.6 1613.75  12
  -3  -4  -3 26781.6 1632.59  30
  -3   4  -3 26836.7 1725.13  36
  -3   4  -3 24906.6 1594.60  32
   3  -4   3 26151.5 1678.59  35
   3  -4   3 24611.8 1597.58  34
   3  -4   4 2055.77 475.707  17
  -3   4  -4 1361.82 331.527  21
  -3   4  -4 1482.14 426.153  19
   3   4   4 1624.55 403.655  18
  -3  -4  -4 1546.05 423.279  12
  -3  -4  -4 1271.11 356.067  30
  -3   4  -4 1664.96 429.975  32
   3  -4   4 1645.03 451.804  35
  -3   4  -4 1276.92 396.665  36
   3  -4   5 3177.29 578.551  17
  -3  -4  -5 3788.82 703.042  28
  -3   4  -5 2949.68 560.400  21
  -3   4  -5 3084.80 694.974  19
   3   4   5 4054.70 656.796  18
  -3  -4  -5 3278.15 615.269  12
  -3   4  -5 2963.01 658.580  36
  -3  -4  -5 3236.17 573.577  30
   3  -4   5 2918.66 623.187  35
   3  -4   6 485.485 207.373  17
  -3   4  -6 485.503 273.934  19
  -3  -4  -6 767.767 384.458  28
   3   4   6 1050.02 358.090  18
  -3   4  -6 844.979 385.874  36
   3  -4   6 927.643 347.500  35
   3  -4   7 28204.8 1836.35  17
  -3  -4  -7 32164.5 2279.04  20
  -3   4  -7 30100.1 2269.55  19
  -3  -4  -7 32608.3 2261.94  28
   3   4   7 31775.0 2016.82  18
   3  -4   7 27889.0 1986.74  29
   3  -4   8 9232.54 1078.10  17
  -3  -4  -8 7929.48 1129.31  11
  -3  -4  -8 9516.25 1322.60  20
  -3   4  -8 10192.6 1347.16  19
  -3  -4  -8 10218.3 1329.36  28
   3   4   8 9085.55 1109.33  18
   3  -4   8 7873.09 1104.19  29
   3  -4   9 40806.1 2409.89  17
  -3  -4  -9 36762.1 2711.32  20
  -3   4  -9 36361.8 2723.44  19
  -3  -4  -9 33742.6 2567.63  28
   3   4   9 37373.9 2395.54  18
   3  -4   9 34514.5 2391.99  29
  -3   4 -10 23821.8 1761.42  39
   3  -4  10 25450.8 2151.39  29
   3  -4  10 25800.9 1965.78  17
  -3  -4 -10 22238.6 2192.68  20
  -3   4 -10 23681.7 2293.46  19
  -3  -4 -10 26853.0 2322.00  28
   3   4  10 25535.0 2046.74  18
  -3   4 -10 22504.4 1784.80  65
   3  -4  10 25849.7 1702.85  68
  -3   4 -10 21976.7 1767.92  59
   3  -4  10 21253.8 1596.46  72
   3   4  10 25115.1 1612.92  42
   3   4  10 25032.7 1696.34  57
  -3   4 -10 20055.5 1693.42  52
   3  -4  11 1111.42 526.485  29
  -3   4 -11 637.638 291.603  39
   3   4  11 193.341 212.624  18
   3  -4  11 515.449 253.268  17
  -3  -4 -11 512.434 373.922  20
  -3   4 -11 1329.22 659.336  19
  -3   4 -11 309.588 219.303  59
  -3   4 -11 196.410 367.648  65
   3  -4  11 501.935 316.545  68
   3  -4  11 829.890 412.750  72
  -3   4 -11 1027.22 426.821  52
   3   4  11 373.071 224.322  57
   3   4  11 3.42179 208.340  42
  -3   4 -12 3248.55 659.589  39
  -3  -4 -12 2361.30 559.978  38
  -3   4 -12 3058.09 695.859  59
  -3   4 -12 2601.67 575.606  65
   3  -4  12 3684.55 637.861  68
   3   4  12 2818.48 506.941  42
   3  -4  12 2445.31 493.165  45
  -3   4 -12 2542.24 617.209  52
   3   4  12 3680.33 631.441  57
  -3   4 -13 44274.8 2338.25  39
  -3  -4 -13 45839.9 2677.30  38
   3  -4  13 49841.3 2299.23  68
  -3   4 -13 49950.6 2611.11  59
  -3  -4 -13 46844.7 2615.93  67
   3   4  13 45460.7 2097.90  42
   3  -4  13 45549.1 2154.76  45
   3   4  13 48485.8 2265.04  57
  -3   4 -14 556.765 302.828  39
  -3  -4 -14 354.486 311.839  38
  -3  -4 -14 260.823 280.068  67
   3  -4  14 422.495 250.816  68
  -3   4 -14 971.753 403.810  59
   3   4  14 161.581 229.108  42
   3   4  14 684.743 295.834  57
   3  -4  14 557.772 260.773  45
  -3   4 -15 11223.3 969.740  39
  -3  -4 -15 13201.9 1236.19  38
  -3   4 -15 14007.9 1205.09  59
   3  -4  15 14402.8 1088.32  68
  -3  -4 -15 14557.8 1254.32  67
   3  -4  15 11869.8 933.295  45
   3   4  15 13877.0 1046.14  57
  -3  -4 -16 3979.88 629.761  38
  -3   4 -16 4065.56 587.848  59
   3  -4  16 3342.64 479.682  68
  -3  -4 -16 3864.24 608.275  67
   3   4  16 4086.40 502.876  57
   3   4  17-119.343 98.7611  40
  -3  -4 -17 91.1201 138.794  67
   3  -4  17-23.3871 115.119  68
  -3  -4 -17-300.279 182.926  59
  -3   4 -17-77.7579 111.818  51
   3  -5 -17 4296.48 486.711  70
   3   5 -17 5972.99 536.831  67
  -3  -5  17 5593.24 492.297  49
  -3   5  17 4891.85 460.671  57
   3  -5 -16-14.6506 173.552  70
  -3  -5  16 563.690 196.797  68
   3   5 -16 772.846 296.146  67
  -3  -5  16 316.762 166.612  49
  -3   5  16 334.349 140.210  57
  -3   5  15 1660.95 345.300  66
   3  -5 -15 2237.07 432.921  70
  -3  -5  15 3141.60 488.895  68
   3   5 -15 2661.38 500.729  67
  -3  -5  15 2461.47 470.353  49
   3  -5 -14 7453.21 1009.28  70
   3   5 -14 9213.98 972.608  67
  -3  -5  14 8831.19 886.505  68
  -3   5  14 7082.25 788.714  66
  -3   5  14 9228.36 913.423  71
  -3  -5  14 8886.48 911.379  49
   3  -5 -14 6833.29 817.718  54
   3  -5 -13 1901.00 548.915  70
  -3   5  13 2172.37 491.619  66
  -3  -5  13 2888.78 557.568  68
   3   5 -13 3121.98 639.002  67
  -3   5  13 2048.13 487.886  71
  -3   5  13 2422.15 487.499  42
  -3  -5  13 2558.28 537.876  49
   3  -5 -13 2064.51 559.300  54
  -3  -5  12 3003.72 729.983  33
  -3   5  12 2187.53 509.928  42
  -3   5  12 1893.44 480.688  71
   3  -5 -12 2198.95 570.702  70
  -3   5  12 2636.56 550.249  61
  -3  -5  12 3039.47 616.876  68
   3   5 -12 3697.45 664.048  67
   3  -5 -12 2806.74 623.902  54
   3   5 -12 3055.76 585.304  43
  -3  -5  11 610.918 324.033  33
  -3   5  11 1243.96 477.156  32
  -3   5  11 1174.39 402.706  42
   3  -5 -11 1041.72 360.113  30
  -3  -5  11 330.990 254.004  29
   3  -5 -11 1107.91 490.052  70
  -3   5  11 731.527 404.742  71
  -3   5  11 1060.92 455.575  61
   3   5 -11 1315.15 438.052  67
   3   5 -11 666.902 302.774  43
   3  -5 -11 1543.36 548.515  54
  -3  -5  10 72566.0 3683.86  33
  -3   5  10 64527.1 3431.79  32
   3  -5 -10 64582.6 3631.40  30
   3   5 -10 55770.5 3193.86  21
  -3  -5  10 78980.6 3787.47  26
  -3   5  10 60368.7 3534.05  24
   3  -5 -10 67959.0 3294.60  70
  -3   5  10 69434.9 2949.40  71
  -3   5  10 70313.1 3041.03  61
   3   5 -10 71989.3 3114.15  67
   3  -5 -10 63330.5 3088.30  53
   3  -5 -10 66297.7 3042.69  54
  -3   5  10 67100.7 2798.89  42
   3   5 -10 62045.3 2689.75  43
   3  -5  -9-149.864 393.786  30
  -3  -5   9-198.950 300.445  33
  -3   5   9 396.771 353.364  32
  -3   5   9 66.7426 246.136  42
   3   5  -9 907.554 486.477  21
  -3  -5   9 26.4442 318.616  26
  -3   5   9 518.360 380.455  24
  -3   5   9-40.7433 268.724  71
   3  -5  -9 198.993 262.121  70
  -3   5   9 402.222 330.457  61
   3   5  -9 71.5010 357.567  67
   3   5  -9-80.5151 239.791  46
   3  -5  -9 221.949 241.623  53
   3   5  -9 364.436 333.452  43
   3  -5  -9 590.901 375.788  54
  -3  -5   8 66.7131 228.635  26
  -3  -5   8-169.234 376.176  10
   3   5  -8 504.830 336.604  21
   3  -5  -8 750.784 449.407  30
  -3  -5   8-73.9034 374.118  33
  -3   5   8 281.832 285.661  32
   3   5  -7 14071.4 1381.00  22
  -3  -5   7 15196.8 1542.27  10
   3   5  -7 15341.3 1500.29  21
  -3  -5   7 16830.6 1591.87  26
  -3   5   7 15362.3 1542.25  32
   3  -5  -7 15366.9 1566.70  30
   3   5  -6 17001.8 1477.55  22
  -3  -5   6 17923.0 1614.95  10
   3   5  -6 18407.3 1576.52  21
  -3  -5   6 18807.8 1615.44  26
  -3   5   6 17536.4 1590.51  32
   3  -5  -6 18471.9 1661.36  30
   3   5  -5 47203.9 2423.62  22
  -3  -5   5 51041.0 2688.27  10
   3   5  -5 52839.9 2609.19  21
  -3  -5   5 52203.4 2602.04  26
  -3   5   5 51001.0 2683.92  32
  -3   5   5 49185.2 2562.94  36
   3  -5  -5 47234.1 2618.31  30
   3   5  -4 2454.77 507.204  22
  -3  -5   4 2500.49 554.120  10
   3   5  -4 2690.07 604.074  21
  -3  -5   4 2496.75 571.647  26
   3  -5  -4 2716.46 674.486  30
  -3   5   4 2105.00 561.801  36
  -3   5   4 2786.87 591.385  32
   3  -5  -4 2749.83 630.570  34
  -3  -5   3 3395.60 613.122  26
   3   5  -3 4532.73 756.114  22
  -3  -5   3 3518.49 671.868  10
   3   5  -3 4001.12 663.122  21
   3  -5  -3 3080.75 648.572  30
  -3   5   3 4295.02 785.067  36
  -3   5   3 3064.00 665.102  32
   3  -5  -3 4288.00 751.194  34
   3   5  -2 29024.4 1774.67  22
  -3  -5   2 27735.8 1822.96  10
   3   5  -2 28451.4 1767.51  21
  -3  -5   2 24568.0 1568.85   9
   3  -5  -2 24611.9 1572.17  17
   3  -5  -2 26637.1 1775.65  34
  -3  -5   2 31243.0 1862.48  33
  -3   5   2 28893.4 1875.99  32
  -3   5   2 28762.2 1836.39  36
   3  -5  -2 24518.9 1740.89  30
   3   5  -1 47018.6 2325.84  22
  -3  -5   1 50247.3 2448.20  10
   3   5  -1 48520.9 2319.46  21
  -3  -5   1 41741.7 2137.60   9
  -3  -5   1 46483.6 2254.64   8
   3  -5  -1 44485.0 2134.56  17
  -3  -5   1 49025.2 2299.17  33
  -3   5   1 50530.0 2494.54  32
  -3   5   1 49336.8 2427.18  36
   3  -5  -1 44271.0 2212.91  30
   3  -5  -1 48257.7 2439.58  34
   3   5   0 1952.40 512.130  22
  -3  -5   0 1891.89 460.552   8
   3  -5   0 882.325 293.151  17
   3   5   0 2373.33 527.456  21
  -3  -5   0 1108.37 331.056  33
  -3  -5   0 1549.87 399.262  34
  -3   5   0 858.257 332.526  36
  -3   5   0 1597.94 429.464  32
   3  -5   0 1628.95 534.690  34
   3   5   1 5541.76 832.946  22
   3   5   1 6173.67 795.651  21
  -3  -5  -1 6069.76 802.733  15
   3   5   1 5600.44 706.183  18
  -3  -5  -1 4330.92 669.499   8
   3  -5   1 5359.45 710.833  17
  -3  -5  -1 4784.86 727.565  34
  -3   5  -1 5637.63 813.816  36
  -3   5  -1 4532.26 776.467  32
   3  -5   1 5750.38 840.605  34
   3  -5   2 6889.54 797.786  17
  -3  -5  -2 7543.84 858.436   8
   3   5   2 8892.38 963.592  21
  -3  -5  -2 8661.53 1015.27  15
   3   5   2 7776.67 860.976  18
  -3   5  -2 7938.69 953.751  32
  -3   5  -2 8427.80 1045.27  36
  -3  -5  -2 9363.92 1053.70  30
   3  -5   2 7819.76 988.257  34
   3  -5   3 13536.0 1140.72  17
   3   5   3 16056.2 1352.19  21
  -3  -5  -3 15657.4 1351.62  15
  -3   5  -3 12876.3 1249.30  19
   3   5   3 13467.8 1169.24  18
  -3  -5  -3 15024.3 1322.54  12
  -3   5  -3 13969.4 1364.30  36
  -3  -5  -3 16595.0 1426.37  30
   3  -5   3 13564.7 1283.34  34
   3  -5   3 14097.4 1318.83  35
   3  -5   4 9745.84 998.524  17
   3   5   4 8336.04 1008.91  21
  -3   5  -4 8224.04 1044.04  19
   3   5   4 8745.81 976.914  18
  -3  -5  -4 7611.35 974.427  12
  -3   5  -4 9269.72 1153.98  36
  -3  -5  -4 8539.05 1056.19  30
   3  -5   4 10759.5 1177.78  35
   3  -5   4 9004.99 1038.21  34
  -3  -5  -5 51401.1 2763.90  28
   3  -5   5 47994.3 2333.64  17
  -3   5  -5 45427.5 2677.63  19
   3   5   5 49233.0 2470.79  18
  -3  -5  -5 47157.7 2571.18  12
  -3   5  -5 47183.0 2590.81  36
   3  -5   5 46274.0 2498.92  35
  -3  -5  -5 44804.3 2468.09  30
  -3  -5  -6 181.799 262.422  28
   3  -5   6-302.057 232.445  17
  -3   5  -6-32.0189 238.577  21
  -3   5  -6-25.1797 214.207  19
   3   5   6 118.228 284.319  18
   3  -5   6 41.1279 220.828  35
  -3   5  -6-45.2083 313.112  36
   3  -5   7 5224.08 879.345  17
  -3   5  -7 5951.36 895.551  21
  -3   5  -7 5668.46 1052.32  19
  -3  -5  -7 5890.04 961.697  28
   3   5   7 5373.64 880.137  18
  -3   5  -8 6265.99 857.816  39
   3  -5   8 7645.17 1048.81  17
  -3   5  -8 6643.06 1006.84  21
  -3  -5  -8 5951.64 1055.27  20
  -3   5  -8 6381.27 1141.96  19
  -3  -5  -8 5850.57 1013.25  28
   3   5   8 7069.37 1042.93  18
  -3   5  -8 5952.98 940.454  65
  -3   5  -8 6012.44 894.819  59
   3  -5   8 6237.14 871.023  72
   3   5   8 6620.85 799.179  42
   3  -5   8 6228.36 856.713  50
  -3   5  -9 18559.0 1576.10  39
  -3   5  -9 15638.3 1605.38  21
  -3  -5  -9 18314.0 1977.19  20
  -3   5  -9 19153.2 2015.09  19
  -3  -5  -9 18234.8 1943.19  28
   3   5   9 19355.2 1773.84  18
   3  -5   9 15734.3 1534.24  17
  -3   5  -9 18244.1 1575.17  65
  -3   5  -9 17294.2 1567.67  59
   3  -5   9 16310.4 1364.09  68
   3   5   9 16282.7 1353.08  74
   3  -5   9 17711.1 1501.28  72
   3   5   9 17546.2 1420.90  57
   3   5   9 17537.1 1330.58  42
   3  -5   9 16418.2 1408.14  50
  -3   5 -10 38422.7 2269.07  39
   3  -5  10 33673.6 2359.06  17
  -3   5 -10 28781.0 2282.76  21
  -3  -5 -10 28835.7 2560.06  20
  -3   5 -10 34809.6 2814.34  19
  -3  -5 -10 33869.9 2748.95  28
   3   5  10 34660.7 2447.21  18
  -3   5 -10 36787.0 2289.36  65
  -3   5 -10 39775.4 2350.76  59
   3  -5  10 40626.2 2197.45  68
   3  -5  10 39225.9 2228.91  72
  -3  -5 -10 34758.2 2188.74  53
   3   5  10 39929.3 2021.31  42
   3  -5  10 35561.6 2088.97  50
   3   5  10 37133.0 2088.92  57
  -3   5 -11 30086.1 1971.06  39
  -3  -5 -11 25363.9 2356.10  28
  -3   5 -11 30100.1 2033.79  65
  -3   5 -11 31060.9 2051.51  59
   3  -5  11 33841.1 1976.26  68
   3  -5  11 30295.3 1942.13  72
   3  -5  11 27326.9 1769.61  50
   3   5  11 33563.4 1821.39  42
   3   5  11 32396.1 1937.17  57
  -3   5 -12 6381.43 906.454  39
   3  -5  12 6645.06 858.966  68
  -3   5 -12 5808.14 846.328  65
  -3   5 -12 6514.29 936.637  59
   3  -5  12 6133.73 847.047  72
   3   5  12 6122.29 779.158  42
   3   5  12 6733.04 857.103  57
  -3   5 -13 2071.78 472.775  39
  -3  -5 -13 2033.45 599.345  38
  -3  -5 -13 2573.08 665.559  67
   3  -5  13 1015.54 270.438  72
   3  -5  13 2623.61 563.124  68
  -3   5 -13 1974.61 519.001  59
   3   5  13 2395.04 457.973  42
   3   5  13 2306.46 490.436  57
  -3   5 -14 21891.1 1424.95  39
  -3  -5 -14 24389.4 1757.19  38
  -3   5 -14 23911.5 1623.70  59
   3  -5  14 24312.0 1478.85  68
  -3  -5 -14 23612.9 1614.91  67
   3   5  14 22910.6 1312.77  42
   3   5  14 24384.7 1435.48  57
  -3   5 -15 10806.8 872.776  39
  -3  -5 -15 12764.4 1164.50  38
   3  -5  15 12654.8 961.998  68
  -3  -5 -15 12959.3 1124.71  67
   3   5  15 14194.9 991.826  57
   3   5  15 12126.5 843.823  42
   3   5  16 268.230 171.685  40
  -3  -5 -16 529.454 244.481  38
  -3  -5 -16 10.3389 215.020  67
   3  -5  16 150.131 141.173  68
  -3   5 -16 273.862 174.267  51
   3  -6 -16 7183.27 669.337  70
   3   6 -16 8516.32 673.504  67
  -3  -6  16 8840.62 665.541  72
  -3  -6  16 8322.08 628.851  49
  -3   6  16 7872.90 605.916  57
   3  -6 -15-201.374 209.550  70
  -3  -6  15-261.301 184.124  68
   3   6 -15-268.666 202.268  67
  -3  -6  15 85.9555 177.049  50
  -3   6  15 39.5973 157.809  57
  -3  -6  15 59.8092 171.209  49
   3  -6 -14-40.7857 298.845  70
  -3  -6  14-228.220 228.886  68
   3   6 -14 179.763 197.470  67
  -3   6  14-65.7993 199.021  71
   3  -6 -14-165.824 202.822  54
  -3  -6  14 240.820 233.417  49
  -3   6  14-174.470 182.506  42
   3  -6 -13 1854.75 519.835  70
  -3  -6  13 1771.87 438.301  68
   3   6 -13 1829.00 435.406  67
  -3   6  13 2652.92 576.933  71
   3  -6 -13 1260.45 421.258  54
  -3  -6  13 2924.94 551.827  49
  -3   6  13 2404.67 466.864  42
   3  -6 -12-345.655 324.876  70
   3   6 -12-265.929 297.847  67
  -3   6  12-81.8222 224.141  71
  -3  -6  12 116.221 253.008  49
  -3   6  12-181.770 242.776  42
   3  -6 -12 200.583 338.779  54
  -3  -6  11 9045.69 1291.64  33
   3  -6 -11 8629.29 1144.67  70
  -3   6  11 10054.1 1083.93  71
  -3   6  11 9161.77 1084.66  61
   3   6 -11 11532.8 1173.02  67
  -3   6  11 10484.0 1055.66  42
   3  -6 -11 9833.85 1136.64  54
   3  -6 -10 6156.65 1151.03  30
  -3  -6  10 5527.74 1042.93  34
  -3  -6  10 5844.94 1056.46  33
  -3   6  10 4456.59 928.787  32
  -3   6  10 5599.26 774.627  42
  -3   6  10 4796.17 786.370  71
   3  -6 -10 4993.02 868.355  70
  -3   6  10 5872.66 886.229  61
   3   6 -10 6169.82 840.357  67
   3  -6 -10 5237.71 824.467  53
   3   6 -10 5827.34 824.751  43
   3   6 -10 5595.41 827.231  51
   3  -6 -10 5166.20 837.860  54
   3  -6  -9 2932.21 807.228  30
  -3  -6   9 2728.37 753.930  33
  -3   6   9 2027.68 682.767  32
  -3   6   9 2184.48 515.219  42
   3   6  -9 3070.02 765.984  21
  -3   6   9 2068.43 683.976  24
   3  -6  -9 2250.35 663.903  70
  -3   6   9 2095.16 561.846  61
   3   6  -9 2735.17 649.242  67
  -3   6   9 2253.34 524.965  71
   3  -6  -9 1516.90 518.580  54
   3  -6  -9 2183.95 544.268  53
   3   6  -9 2533.13 589.158  46
   3   6  -9 2459.90 531.656  51
   3   6  -9 2458.16 536.851  43
  -3  -6   8 23431.8 2031.15  33
  -3   6   8 21622.6 1963.92  32
   3  -6  -8 19544.6 1962.68  30
   3   6  -8 19501.8 1847.57  21
  -3  -6   8 22454.3 2010.09  26
  -3   6   8 17290.2 1771.40  24
   3  -6  -8 18219.3 1673.53  70
   3  -6  -8 20751.2 1624.69  58
  -3   6   8 19526.7 1451.98  69
  -3   6   8 17543.6 1474.05  61
   3   6  -8 18404.2 1557.54  67
   3   6  -8 17293.2 1434.20  51
   3   6  -8 17106.3 1359.16  43
  -3   6   8 19367.3 1460.11  42
   3   6  -8 17350.1 1470.32  46
   3  -6  -8 14243.0 1413.64  53
  -3  -6   7 1523.00 587.510  33
  -3   6   7 1287.08 475.527  32
  -3   6   7 1160.09 380.823  42
   3  -6  -7 1034.86 467.279  30
   3   6  -7 1252.67 520.619  21
  -3  -6   7 1546.21 588.203  26
   3  -6  -7 1584.96 530.577  58
   3  -6  -7 1003.94 500.217  70
  -3   6   7 1409.72 432.586  69
   3   6  -7 703.192 259.846  67
   3   6  -7 1275.45 431.142  51
   3  -6  -7 1767.14 436.062  55
   3   6  -7 1318.13 453.066  46
   3   6  -6-172.927 257.309  21
  -3  -6   6-197.575 398.084  26
  -3   6   6 140.284 274.728  32
   3  -6  -6-278.071 403.360  30
  -3  -6   6 83.5986 273.857  33
   3   6  -5 3174.20 701.781  21
  -3  -6   5 2933.87 673.635  26
   3  -6  -5 3055.95 718.962  34
   3  -6  -5 2678.24 764.633  30
  -3  -6   5 3261.01 690.217  33
  -3   6   5 2708.69 703.127  32
  -3  -6   4 17884.1 1549.48  26
   3   6  -4 17075.0 1598.65  21
  -3  -6   4 20350.7 1747.50  33
  -3   6   4 18178.6 1677.90  32
  -3   6   4 18077.7 1629.21  36
   3  -6  -4 14914.9 1540.94  30
   3  -6  -4 17881.1 1616.92  34
   3   6  -3 925.846 379.172  22
   3   6  -3 1288.85 495.569  21
   3  -6  -3 1145.73 435.833  34
  -3  -6   3 1169.92 450.358  33
   3  -6  -3 940.857 458.090  30
  -3  -6   3 1529.33 454.351  34
  -3   6   3 1156.95 395.952  36
  -3   6   3 1047.11 444.883  32
   3   6  -2 7939.26 1015.51  22
   3   6  -2 9032.13 1100.75  21
  -3  -6   2 8780.48 1090.67  33
  -3   6   2 8851.27 1109.10  32
  -3   6   2 8528.90 1088.47  36
   3  -6  -2 7462.21 1007.24  30
   3  -6  -2 8863.61 1130.88  34
  -3  -6   2 9622.04 1113.87  34
   3   6  -1 182.835 211.275  22
   3   6  -1 565.909 306.896  21
  -3  -6   1 304.622 256.429  15
  -3  -6   1 678.380 372.483  34
  -3  -6   1 459.323 270.774  33
  -3   6   1 679.502 350.529  36
  -3   6   1 210.011 230.669  32
   3  -6  -1 285.295 325.409  34
  -3  -6   0 3308.53 626.038   8
   3   6   0 5075.92 805.431  21
  -3  -6   0 4749.96 802.726  15
  -3   6   0 6265.73 983.692  36
  -3   6   0 5195.63 837.430  32
  -3  -6   0 4536.64 758.612  34
   3  -6   0 5242.56 888.760  34
   3   6   1 15156.9 1412.00  21
  -3  -6  -1 13805.7 1359.29  15
  -3  -6  -1 9879.93 1109.29   8
  -3   6  -1 13511.1 1323.11  32
  -3   6  -1 14507.0 1422.50  36
  -3  -6  -1 15727.9 1487.81  30
  -3  -6  -1 13434.4 1296.22  34
   3  -6   1 14378.7 1432.62  34
   3   6   2 26234.7 1891.38  21
  -3  -6  -2 25555.8 1873.43  15
  -3  -6  -2 26920.6 1946.77  12
  -3   6  -2 28788.6 2064.10  36
  -3  -6  -2 27176.3 1992.54  30
   3  -6   2 26411.8 1961.89  34
   3   6   3 7501.76 993.427  21
  -3  -6  -3 8327.32 1075.58  15
  -3  -6  -3 7529.89 1043.90  12
  -3   6  -3 9740.79 1209.05  36
  -3  -6  -3 8152.77 1087.80  30
   3  -6   3 8358.45 1098.04  34
   3   6   4 20157.5 1686.64  21
   3   6   4 16565.4 1420.10  18
  -3  -6  -4 17308.1 1639.18  12
  -3   6  -4 19835.2 1740.36  36
   3  -6   4 18229.3 1655.69  35
  -3  -6  -4 19070.1 1694.51  30
   3  -6   4 16688.7 1539.48  34
  -3  -6  -5 4651.77 905.433  28
   3   6   5 4007.18 734.395  18
  -3  -6  -5 4760.20 877.958  12
  -3   6  -5 4118.04 810.408  36
  -3  -6  -5 3836.88 765.196  30
   3  -6   5 3818.14 789.543  35
  -3  -6  -6 7964.87 1199.33  28
  -3   6  -6 7747.10 1147.83  19
   3   6   6 7661.29 1073.35  18
  -3  -6  -6 8332.63 1135.31  30
   3  -6   6 8857.61 1205.64  35
  -3   6  -7 8761.23 1030.49  39
   3   6   7 9037.59 977.236  41
  -3   6  -7 5782.41 862.770  41
   3  -6   7 5936.52 971.600  35
  -3   6  -7 7605.08 1245.62  19
  -3  -6  -7 7688.55 1236.32  28
   3   6   7 8048.87 1113.84  18
  -3   6  -7 7863.02 1061.50  59
   3  -6   7 6802.50 890.878  68
  -3   6  -7 7126.95 948.630  65
   3   6   7 7374.12 925.260  74
   3  -6   7 7217.14 934.874  72
   3  -6   7 8252.62 992.022  50
   3   6   7 8144.87 934.292  42
  -3   6  -8 2266.02 596.568  39
  -3  -6  -8 2472.78 796.613  20
  -3   6  -8 1415.63 560.082  19
  -3  -6  -8 1725.46 664.802  28
   3   6   8 1034.21 426.230  18
  -3   6  -8 1172.27 299.695  65
   3  -6   8 1216.29 332.221  68
  -3   6  -8 2158.80 540.045  59
   3   6   8 2364.78 567.034  74
   3  -6   8 1692.19 485.216  72
   3  -6   8 1734.19 509.049  50
   3   6   8 2515.62 537.418  42
  -3   6  -9 250.680 290.383  39
  -3  -6  -9 10.5206 337.420  20
  -3   6  -9-435.403 424.788  19
  -3  -6  -9 7.60968 351.227  28
   3   6   9 355.116 229.760  18
  -3   6  -9 221.145 418.736  65
   3  -6   9 221.855 221.933  68
   3   6   9-145.720 264.225  74
  -3   6  -9 11.3918 259.843  59
   3  -6   9 120.196 283.989  72
   3  -6   9 113.752 219.769  50
   3   6   9 295.916 263.460  57
   3   6   9 422.945 276.295  42
  -3   6 -10 34612.3 2095.60  39
  -3   6 -10 34158.6 2157.46  59
  -3   6 -10 32695.3 2113.40  65
   3  -6  10 34438.8 1991.96  68
   3   6  10 30576.5 1870.29  74
   3  -6  10 33816.0 2013.71  72
  -3  -6 -10 31723.3 2102.75  53
   3   6  10 32795.8 1817.42  42
   3  -6  10 30197.7 1917.79  50
   3   6  10 31054.0 1862.07  57
  -3   6 -11 3567.15 673.509  39
  -3   6 -11 3278.03 611.551  65
   3  -6  11 2487.83 565.223  68
  -3   6 -11 4466.34 804.257  59
   3  -6  11 3445.85 627.967  72
   3   6  11 3726.23 646.098  57
  -3  -6 -11 3152.05 656.921  53
   3   6  11 4137.66 630.065  42
  -3   6 -12 6647.22 858.880  39
   3  -6  12 7053.21 869.249  68
   3  -6  12 7264.43 881.837  72
  -3  -6 -12 5837.44 795.173  53
   3   6  12 7823.08 833.004  42
   3   6  12 8097.32 886.598  57
  -3   6 -13 1823.12 422.770  39
  -3  -6 -13 2398.09 563.774  38
  -3  -6 -13 2469.12 617.788  67
   3  -6  13 2422.97 488.533  68
   3  -6  13 1853.99 456.418  72
  -3   6 -13 1774.92 431.022  51
   3   6  13 2183.56 397.128  42
   3   6  13 2104.26 431.844  57
  -3   6 -14 2051.84 399.196  39
  -3  -6 -14 3134.71 609.637  38
  -3  -6 -14 2110.37 506.668  67
   3  -6  14 2035.95 380.964  68
   3  -6  14 2262.68 405.076  72
  -3   6 -14 3205.82 522.883  51
   3   6  14 2934.41 441.894  42
   3   6  14 3346.73 479.779  57
  -3  -6 -15 1942.89 418.240  38
   3   6  15 1936.68 327.275  40
   3  -6  15 1529.06 308.919  68
  -3   6 -15 1167.94 316.584  51
   3  -7 -15 324.737 137.309  70
   3   7 -15 313.107 196.705  67
  -3  -7  15 912.599 246.424  72
  -3  -7  15 925.206 223.046  50
  -3   7  15 147.374 100.660  57
   3  -7 -14 5855.35 725.848  70
   3   7 -14 8341.11 766.936  67
  -3  -7  14 8817.36 794.392  72
   3  -7 -14 4951.94 583.759  54
  -3  -7  14 8274.35 748.735  50
  -3   7  14 5238.26 547.791  42
  -3   7  14 6217.88 610.885  57
  -3  -7  14 6322.41 617.214  49
   3   7 -13 3238.19 512.934  67
   3  -7 -13 3113.21 567.361  70
  -3   7  13 2543.46 444.061  71
  -3  -7  13 3165.35 508.466  49
   3  -7 -13 2893.76 518.499  54
  -3   7  13 3741.58 543.428  42
   3  -7 -12 8077.73 970.385  70
   3   7 -12 12439.3 1093.55  67
  -3   7  12 9409.58 914.626  71
   3   7 -12 8777.08 876.833  51
  -3  -7  12 10264.7 945.220  49
  -3   7  12 10128.6 935.680  42
   3  -7 -12 9838.09 1031.79  54
  -3   7  11 2718.73 535.052  71
   3  -7 -11 2892.68 618.991  70
   3   7 -11 3468.96 645.877  67
   3   7 -11 3369.23 615.313  51
  -3   7  11 3572.21 618.155  42
  -3  -7  11 3452.02 600.900  49
   3  -7 -11 2984.16 646.484  54
   3  -7 -10 7495.16 1060.00  70
  -3   7  10 6333.48 859.299  71
   3   7 -10 8561.10 992.616  67
   3   7 -10 8183.26 962.079  51
   3  -7 -10 6049.57 877.793  53
  -3   7  10 8571.57 946.329  42
   3  -7 -10 7435.42 994.376  54
  -3  -7   9 4553.35 941.654  33
  -3  -7   9 6467.80 1158.23  34
  -3   7   9 5568.28 778.627  42
  -3   7   9 5149.39 779.061  71
   3  -7  -9 5070.63 927.409  70
   3   7  -9 6712.07 911.902  67
   3  -7  -9 4560.90 777.702  53
   3  -7  -9 5839.12 924.551  54
   3   7  -9 5685.37 814.774  51
  -3  -7   8 30382.9 2416.76  33
  -3   7   8 28637.7 2319.31  32
   3  -7  -8 24133.2 2245.11  30
  -3  -7   8 36028.2 2605.37  34
   3  -7  -8 27813.1 2066.33  70
   3  -7  -8 32000.7 2018.95  58
   3   7  -8 33612.1 2062.25  67
  -3   7   8 28105.2 1816.61  71
   3   7  -8 32687.9 2002.92  51
   3   7  -8 29900.7 1838.87  43
  -3   7   8 32452.7 1892.83  42
  -3  -7   7 610.869 533.192  34
   3  -7  -7 454.818 389.293  30
  -3   7   7 923.852 498.699  32
  -3   7   7 508.620 197.560  41
  -3  -7   7-250.905 456.034  33
  -3   7   7 229.002 219.584  42
   3   7  -7 810.235 482.289  21
   3  -7  -7 1324.59 456.680  58
   3  -7  -7 148.662 355.536  70
  -3   7   7 693.444 342.456  69
   3   7  -7 735.922 363.465  67
   3   7  -7 460.682 309.876  43
   3  -7  -7 438.871 312.091  55
   3   7  -7 527.314 278.293  51
  -3  -7   6 6667.94 1139.91  34
   3  -7  -6 3561.33 847.028  30
  -3  -7   6 6414.03 1114.87  33
  -3   7   6 4324.13 887.522  32
  -3   7   6 4504.15 702.631  41
  -3   7   6 5243.65 789.091  42
   3   7  -6 5486.58 1027.01  21
   3  -7  -6 3175.35 609.798  63
   3  -7  -6 4797.11 914.271  70
  -3   7   6 4933.23 749.771  69
   3  -7  -6 5172.58 815.060  58
   3   7  -6 5705.84 891.890  67
   3   7  -6 5445.68 760.904  43
   3  -7  -6 5611.79 880.109  55
   3   7  -6 4871.57 799.591  46
   3   7  -6 5153.29 821.688  51
   3  -7  -5 341.527 316.847  34
  -3  -7   5 683.459 495.966  34
  -3  -7   5 175.297 352.175  33
   3  -7  -5 442.767 329.740  30
  -3   7   5 772.375 424.874  32
  -3   7   5 961.190 398.085  41
  -3   7   5 908.500 376.435  42
   3   7  -5 497.307 280.517  21
  -3   7   5 697.414 293.685  69
   3   7  -5 1039.00 415.561  67
   3  -7  -5 543.280 291.934  55
   3   7  -5 677.363 250.456  43
   3  -7  -5 551.567 324.794  58
   3   7  -5 467.650 284.838  46
   3   7  -5 629.435 293.829  51
  -3  -7   4 4028.79 864.364  34
  -3  -7   4 3623.52 816.617  33
   3  -7  -4 2805.96 670.731  30
   3  -7  -4 2611.14 637.505  34
  -3   7   4 3404.89 652.809  42
  -3   7   4 5030.13 968.053  32
   3   7  -4 4288.61 864.948  21
  -3   7   4 3357.30 607.044  69
   3   7  -4 3774.04 709.322  67
   3   7  -4 3498.55 659.048  51
   3  -7  -4 2955.17 684.223  55
   3   7  -4 3149.32 602.686  46
   3  -7  -4 4375.31 766.434  58
   3   7  -3 47735.2 2852.46  21
  -3   7   3 45789.2 2832.61  32
  -3  -7   3 49958.7 2893.66  33
   3  -7  -3 44382.4 2772.59  34
  -3  -7   3 54714.6 3021.51  34
   3   7  -2 430.849 430.236  21
  -3  -7   2-199.194 378.868  15
  -3  -7   2 913.871 607.263  34
  -3  -7   2 560.352 333.097  33
   3  -7  -2 15.7703 317.124  30
  -3   7   2 355.896 368.189  36
  -3   7   2 1051.43 495.293  32
   3  -7  -2 475.244 333.554  34
   3   7  -1 538.438 404.082  21
  -3  -7   1-36.5439 220.520  15
  -3  -7   1-68.8350 293.173  34
  -3  -7   1 390.852 300.057  30
  -3   7   1 486.397 454.559  36
   3  -7  -1 203.013 352.033  34
  -3   7   1 189.051 240.521  32
   3   7   0 6241.08 1029.67  21
  -3  -7   0 7443.37 1089.76  15
  -3  -7   0 7830.78 1150.93  30
  -3  -7   0 6211.50 1003.42  34
  -3   7   0 7109.79 1061.77  32
  -3   7   0 8402.07 1193.12  36
   3  -7   0 8574.68 1245.93  34
  -3  -7  -1 2530.23 660.714  12
   3   7   1 2161.33 622.396  21
  -3  -7  -1 2299.21 567.991  15
  -3   7  -1 3211.01 756.211  36
  -3  -7  -1 2387.85 569.804  30
   3  -7   1 2725.69 719.171  34
   3   7   2 2602.09 627.491  21
  -3  -7  -2 1918.58 545.022  15
  -3  -7  -2 1598.68 574.500  12
  -3   7  -2 2312.48 710.993  36
  -3  -7  -2 2736.24 750.707  30
   3  -7   2 2281.82 727.518  34
   3   7   3 27571.9 2110.64  21
  -3  -7  -3 21597.1 1912.22  12
  -3   7  -3 23303.7 2012.05  36
   3  -7   3 23430.0 2018.14  34
  -3  -7  -3 26317.8 2177.89  30
   3   7   3 20679.4 1490.95  43
  -3   7  -4-5.56711 206.080  39
  -3   7  -4 206.135 245.349  41
  -3   7  -4-16.6161 323.252  36
  -3  -7  -4 112.364 302.899  30
   3   7   4 302.655 267.351  41
   3  -7   4-371.352 392.697  34
  -3  -7  -4 711.735 337.128  28
   3   7   4 470.623 402.195  21
  -3  -7  -4 346.169 381.561  12
   3  -7   4-99.3627 312.468  64
   3   7   4-282.257 378.260  74
   3  -7   4-26.1728 223.302  72
   3   7   4 210.809 259.914  43
  -3   7  -4 149.554 263.106  56
  -3   7  -5 3460.79 702.437  39
  -3  -7  -5 2027.40 578.182  30
   3   7   5 3214.97 617.431  41
  -3   7  -5 4010.26 710.052  41
  -3  -7  -5 2363.52 754.328  28
  -3  -7  -5 1890.56 669.923  12
   3  -7   5 2251.34 573.204  64
   3   7   5 2518.97 554.363  74
   3  -7   5 2740.27 613.315  72
   3  -7   5 1988.27 507.672  50
   3   7   5 2280.16 498.629  42
  -3  -7  -6 26151.4 2263.86  30
  -3   7  -6 32150.0 1998.41  39
   3   7   6 35720.3 2001.64  41
  -3   7  -6 26842.2 1831.27  41
  -3  -7  -6 32157.7 2616.18  28
   3   7   6 31196.3 1965.95  74
   3  -7   6 29392.9 1883.06  72
   3   7   6 32637.9 1900.23  42
   3  -7   6 30583.9 1883.42  50
  -3   7  -7 720.191 355.091  39
   3   7   7 1034.00 327.616  41
  -3   7  -7 731.181 330.511  41
  -3  -7  -7 755.543 401.306  28
   3   7   7 764.504 379.784  18
   3   7   7 924.194 352.506  74
   3  -7   7 838.686 397.497  72
   3   7   7 1096.55 380.894  42
  -3   7  -7 827.877 306.796  51
   3  -7   7 1236.63 458.309  50
  -3   7  -8 28657.4 1869.26  39
  -3  -7  -8 22639.9 2275.57  28
   3  -7   8 23123.8 1632.91  68
   3   7   8 26615.7 1768.24  74
   3  -7   8 25156.3 1728.78  72
  -3   7  -8 23543.5 1687.95  51
   3  -7   8 25669.5 1755.01  50
   3   7   8 29109.4 1753.27  42
  -3   7  -9 469.799 350.732  39
   3  -7   9 278.426 287.047  68
   3   7   9 351.228 224.177  74
   3  -7   9-112.825 292.853  72
  -3   7  -9-174.278 265.652  51
   3   7   9 287.313 305.705  42
  -3   7 -10 5868.14 878.679  39
   3  -7  10 5456.22 766.038  68
   3  -7  10 5847.88 801.102  72
  -3  -7 -10 6219.62 931.243  53
  -3   7 -10 5547.20 791.563  51
   3   7  10 5728.45 719.445  42
  -3   7 -11 8776.57 941.122  39
   3  -7  11 7230.75 820.957  68
   3  -7  11 8894.23 974.425  72
  -3  -7 -11 8979.46 1049.92  53
  -3   7 -11 7646.38 852.423  51
   3   7  11 9554.79 916.012  42
  -3   7 -12 2478.87 505.280  39
   3  -7  12 1615.34 357.570  68
   3  -7  12 1668.45 392.507  72
  -3  -7 -12 1950.01 490.782  53
  -3   7 -12 2542.43 442.045  51
   3   7  12 1966.70 392.290  57
   3   7  12 2355.31 458.191  42
  -3   7 -13 99.6569 197.972  39
  -3  -7 -13 174.253 208.914  38
  -3  -7 -13 336.614 335.872  67
   3  -7  13-454.210 266.603  68
   3  -7  13 109.177 161.288  72
  -3  -7 -13 294.366 197.906  53
   3   7  13 204.967 167.578  42
  -3   7 -13 109.124 172.912  51
   3   7  13 124.433 162.573  57
   3  -7  13-310.856 228.727  48
  -3   7 -14 2560.78 376.366  39
  -3  -7 -14 2506.20 463.155  38
   3   7  14 3165.17 403.599  40
  -3  -7 -14 1497.67 445.468  67
   3  -7  14 2357.98 368.485  68
   3   7  14 3417.67 414.362  42
  -3   7 -14 2896.79 417.954  51
   3   8 -14 1275.19 251.386  67
  -3  -8  14 1801.55 306.306  72
  -3  -8  14 2081.89 344.835  50
   3  -8 -13 6068.59 698.686  70
   3   8 -13 9433.77 796.825  67
  -3  -8  13 9266.61 780.677  72
  -3  -8  13 10808.1 823.591  50
  -3   8  13 7955.74 666.585  42
   3  -8 -13 7188.06 702.102  54
   3  -8 -12 262.062 225.574  70
   3   8 -12 49.9399 260.648  67
  -3  -8  12 81.7298 173.171  72
  -3  -8  12 637.830 280.318  50
   3  -8 -12 352.785 203.666  54
   3   8 -12-109.983 130.824  51
  -3   8  12-200.381 211.151  42
   3  -8 -11 6119.71 842.723  70
   3   8 -11 9093.42 917.854  67
  -3  -8  11 10015.5 965.631  72
   3   8 -11 7862.05 809.947  51
  -3   8  11 9261.65 874.420  42
   3  -8 -11 7260.12 877.395  54
   3  -8 -10 3050.13 608.616  70
   3   8 -10 3868.03 691.997  67
   3  -8 -10 3043.32 567.825  54
   3   8 -10 3723.80 583.080  51
  -3   8  10 3759.33 598.554  42
  -3   8   9 2958.30 588.736  42
   3  -8  -9 1889.26 540.332  70
   3   8  -9 3439.65 598.917  67
   3  -8  -9 1976.50 573.613  54
   3   8  -9 2969.14 607.750  51
  -3   8   8 381.706 195.555  41
  -3   8   8 1472.32 421.204  42
   3  -8  -8 740.049 383.558  70
   3   8  -8 1487.69 461.202  67
   3  -8  -8 1165.36 339.113  58
   3   8  -8 1514.55 503.691  51
  -3  -8   7 5009.25 978.731  34
  -3   8   7 4088.32 639.086  41
  -3   8   7 4506.27 715.750  42
   3  -8  -7 3798.02 784.667  70
   3  -8  -7 4946.92 803.260  58
   3   8  -7 4898.74 850.232  67
   3   8  -7 5600.19 837.532  51
   3   8  -7 4046.70 674.646  43
   3  -8  -7 5189.62 840.828  55
  -3  -8   6 2449.85 758.290  34
   3  -8  -6 976.983 385.431  30
  -3   8   6 1810.55 583.522  32
  -3   8   6 1906.41 528.153  41
  -3   8   6 1929.58 461.233  42
   3  -8  -6 2337.79 501.998  63
   3  -8  -6 1575.78 598.972  70
  -3   8   6 1750.39 382.971  69
   3   8  -6 2599.87 562.226  67
   3  -8  -6 2503.14 596.196  58
   3  -8  -6 2531.47 617.506  55
   3   8  -6 1582.39 498.449  43
   3   8  -6 2960.79 585.986  51
   3  -8  -5 1949.87 641.631  30
  -3  -8   5 2309.81 701.282  34
  -3   8   5 2565.35 671.503  32
  -3   8   5 2603.99 605.692  42
  -3   8   5 2552.83 554.936  41
   3   8  -5 1620.40 591.785  21
  -3   8   5 2498.77 536.479  69
   3   8  -5 3113.98 661.963  67
   3  -8  -5 2452.88 610.000  58
   3   8  -5 1434.85 384.787  43
   3   8  -5 2484.76 590.131  51
   3  -8  -5 1987.29 549.356  55
  -3  -8   4 737.815 560.718  34
  -3  -8   4 947.041 543.178  30
   3  -8  -4 229.218 416.301  30
  -3   8   4 424.137 330.466  32
  -3   8   4 384.059 277.370  41
   3  -8  -4 105.533 285.436  34
  -3   8   4 635.051 391.448  42
   3   8  -4 655.480 349.181  21
  -3   8   4 608.709 241.298  69
   3   8  -4 672.962 335.186  51
   3   8  -4 321.053 232.480  43
   3  -8  -4 573.118 347.721  55
   3  -8  -4 137.488 262.576  58
  -3   8   3 2957.22 601.667  41
  -3  -8   3 3815.36 897.869  34
  -3  -8   3 2428.21 655.037  30
   3  -8  -3 2225.58 678.954  34
   3  -8  -3 3217.51 793.021  30
  -3   8   3 3146.93 788.630  32
  -3   8   3 3808.41 689.728  42
   3   8  -3 3870.07 877.577  21
  -3   8   3 2632.98 509.807  69
   3  -8  -3 2920.69 648.921  58
   3   8  -3 3386.23 675.904  51
   3   8  -3 3416.65 664.968  43
   3  -8  -3 3621.08 749.476  55
  -3  -8   2 879.222 444.923  30
  -3  -8   2 827.291 433.613  34
  -3   8   2 1550.67 636.524  32
  -3   8   2 366.142 213.107  41
   3  -8  -2 919.566 604.389  34
   3   8  -2 765.674 447.672  21
   3   8  -2 525.030 309.208  60
   3  -8  -2 697.510 340.764  62
   3  -8  -2 753.926 278.218  64
   3   8  -2 302.153 198.147  43
   3   8  -2 1153.45 382.217  51
   3  -8  -2 585.531 321.681  55
  -3  -8   1 486.947 338.319  34
  -3   8   1-37.3690 288.887  39
   3  -8  -1 529.476 399.133  34
  -3   8   1 342.035 275.964  41
  -3  -8   1 387.115 389.134  30
   3   8  -1 428.421 267.142  21
   3   8  -1 662.206 273.922  60
   3  -8  -1 652.293 268.814  62
   3  -8  -1 587.929 314.949  64
   3   8  -1 145.612 291.726  43
   3  -8  -1 335.062 238.139  55
   3   8  -1 778.890 355.052  51
  -3   8   0 1239.66 386.056  39
  -3  -8   0 407.897 297.644  34
  -3   8   0 1027.84 394.669  41
  -3  -8   0 982.006 508.605  30
   3  -8   0 293.568 338.750  34
   3   8   0 682.527 349.963  21
   3  -8   0 694.269 289.689  62
   3   8   0 423.372 261.732  74
   3  -8   0 350.411 263.120  64
   3   8   0 995.088 444.032  60
   3   8   0 675.775 278.943  43
  -3   8  -1 17894.7 1486.46  39
  -3   8  -1 16758.5 1796.60  36
  -3   8  -1 16435.0 1395.36  41
  -3  -8  -1 16180.0 1820.35  30
   3  -8   1 15741.2 1800.00  34
   3   8   1 18461.8 1841.54  21
   3  -8   1 18103.3 1475.22  62
   3  -8   1 15437.6 1364.45  64
   3   8   1 18259.7 1467.97  74
   3   8   1 19053.4 1454.34  60
   3   8   1 16620.3 1379.59  43
   3  -8   1 15332.5 1327.74  48
  -3   8  -2 13286.0 1287.66  39
  -3  -8  -2 14565.6 1727.75  30
  -3   8  -2 15273.8 1339.44  41
  -3   8  -2 14028.8 1627.81  36
   3   8   2 15264.9 1318.52  41
   3  -8   2 12676.8 1573.76  34
   3   8   2 13663.7 1565.81  21
   3  -8   2 13087.6 1288.04  62
   3  -8   2 13819.4 1279.75  64
   3   8   2 14426.9 1342.42  74
   3   8   2 17023.8 1345.58  60
   3   8   2 15090.2 1306.21  43
  -3   8  -2 13903.1 1307.19  56
   3  -8   3 21241.4 2014.74  34
  -3   8  -3 21564.8 1661.20  39
  -3   8  -3 19877.2 1928.05  36
  -3   8  -3 20750.3 1601.68  41
   3   8   3 22979.8 1657.98  41
  -3  -8  -3 18673.1 1953.91  30
   3   8   3 19014.1 1860.64  21
   3  -8   3 23731.8 1700.74  62
   3  -8   3 21295.1 1651.83  64
   3   8   3 21738.9 1623.53  74
   3   8   3 20215.0 1511.83  43
  -3   8  -3 19951.7 1572.39  56
  -3   8  -4 3727.42 682.295  39
  -3  -8  -4 3544.82 924.555  30
   3   8   4 4483.16 746.884  41
  -3   8  -4 4027.04 724.460  41
   3  -8   4 3265.21 782.023  34
  -3  -8  -4 4931.60 1003.64  28
   3  -8   4 3761.62 683.131  72
   3  -8   4 4304.14 801.033  62
   3   8   4 4918.55 781.223  74
   3  -8   4 3266.31 661.484  64
  -3   8  -4 3871.69 705.956  56
  -3   8  -5 452.211 218.006  39
  -3  -8  -5 793.701 566.829  30
   3   8   5 561.868 326.359  41
  -3   8  -5-52.3200 297.232  41
  -3  -8  -5 417.781 290.376  28
   3  -8   5 146.789 324.580  62
   3  -8   5 460.568 280.675  64
   3   8   5 411.693 288.822  74
   3  -8   5 4.03997 256.139  72
  -3   8  -6 228.381 318.262  39
   3   8   6 820.689 319.185  41
  -3   8  -6 133.222 297.922  41
   3  -8   6 414.383 234.074  62
   3   8   6 1256.11 445.730  74
   3  -8   6 47.6508 213.362  64
   3  -8   6 478.241 325.759  72
   3   8   6 623.203 324.584  42
  -3   8  -7 42810.5 2240.85  39
   3  -8   7 42748.0 2239.40  62
   3  -8   7 41777.7 2241.39  72
   3   8   7 43372.8 2264.98  74
  -3   8  -7 38668.1 2060.71  51
   3   8   7 43433.0 2171.52  42
  -3   8  -8 13.9722 261.269  39
   3  -8   8 138.639 258.389  62
   3   8   8 364.609 251.954  74
   3  -8   8 270.199 253.156  72
  -3   8  -8-99.7636 250.367  51
   3   8   8 105.075 184.170  42
  -3   8  -9 1857.29 489.264  39
  -3  -8  -9 1046.86 442.532  70
   3   8   9 1107.72 373.810  74
   3  -8   9 787.724 288.713  62
   3  -8   9 1098.80 322.776  72
  -3   8  -9 1403.26 388.781  51
   3   8   9 1931.21 417.354  42
  -3   8 -10 9166.19 961.319  39
   3  -8  10 9210.97 944.079  72
  -3  -8 -10 9268.35 1054.63  53
   3   8  10 10027.1 924.734  42
  -3   8 -10 7641.33 851.849  51
  -3   8 -11 748.931 221.627  39
   3  -8  11 1070.02 343.446  72
  -3  -8 -11 542.055 245.586  53
  -3   8 -11 1407.47 347.085  51
   3   8  11 1214.81 338.760  42
  -3   8 -12 590.069 242.351  39
  -3  -8 -12 867.444 313.787  38
  -3  -8 -12 610.210 284.043  53
   3   8  12 1063.55 296.414  42
  -3   8 -12 853.348 266.647  51
   3  -8  12-191.156 225.370  48
  -3   8 -13 482.227 177.472  39
  -3  -8 -13 541.048 161.837  38
  -3  -8 -13 99.6347 199.551  67
  -3   8 -13 627.925 226.906  51
   3  -8  13 788.882 222.404  48
   3   8  13 281.769 131.695  42
   3  -9 -12 1543.97 308.401  70
  -3  -9  12 2117.98 337.592  72
  -3   9  12 2091.06 314.835  42
   3  -9 -12 1801.51 330.843  54
   3  -9 -11 1105.06 357.971  70
  -3  -9  11 865.565 241.076  72
   3  -9 -11 305.986 187.482  54
  -3   9  11 1070.28 290.156  42
  -3  -9  11 1130.94 304.906  50
   3   9 -11 808.091 266.395  51
   3  -9 -10 1428.62 419.032  70
  -3  -9  10 1768.76 372.893  72
  -3   9  10 2157.44 401.894  42
  -3  -9  10 2863.04 542.233  50
   3   9 -10 1632.42 396.839  51
   3  -9 -10 1389.30 411.918  54
   3  -9  -9 6066.92 822.593  70
  -3  -9   9 8796.30 886.701  50
   3   9  -9 6840.09 785.754  51
  -3   9   9 8520.22 824.323  42
   3  -9  -9 6988.88 877.454  54
  -3   9   8 4068.09 614.071  42
  -3   9   8 4008.19 550.124  41
   3  -9  -8 2696.68 572.141  70
   3  -9  -8 4335.30 703.112  58
   3   9  -8 4193.23 662.157  51
  -3   9   7 2355.90 459.334  42
  -3   9   7 1883.24 436.584  41
   3  -9  -7 780.648 328.527  58
   3  -9  -7 1568.23 453.842  70
   3   9  -7 1713.39 421.395  51
  -3   9   6 36.6089 226.127  42
  -3   9   6-98.8553 266.053  41
   3  -9  -6 590.442 270.284  70
   3  -9  -6-290.624 305.571  58
   3  -9  -6 258.354 246.165  63
   3   9  -6-26.8444 242.088  51
   3  -9  -6-339.543 328.012  55
  -3   9   5 7236.85 863.208  41
   3  -9  -5 7395.38 1055.32  58
   3  -9  -5 6137.60 852.981  63
   3   9  -5 8003.23 964.415  51
   3   9  -5 5518.68 754.921  43
  -3   9   5 8095.77 929.214  42
   3  -9  -5 8043.39 1017.79  55
  -3   9   4-160.713 270.360  41
  -3   9   4 235.209 265.019  42
   3   9  -4 431.076 206.521  43
   3  -9  -4-157.067 375.123  55
   3  -9  -4 269.835 393.397  58
   3   9  -4 102.608 311.890  51
  -3  -9   3-243.504 268.903  34
  -3   9   3 350.782 378.982  41
   3  -9  -3 358.452 231.175  34
   3   9  -3-140.364 170.892  60
   3   9  -3 186.545 276.454  51
   3   9  -3 307.984 197.252  43
   3  -9  -3 372.492 249.994  55
   3  -9  -3 410.375 413.173  58
   3  -9  -2 2224.83 682.072  34
  -3  -9   2 1892.29 576.213  34
  -3   9   2 3086.23 578.546  41
   3   9  -2 3156.92 629.945  60
   3   9  -2 3675.47 695.009  74
   3   9  -2 4026.01 691.563  51
   3   9  -2 3852.16 662.184  43
   3  -9  -2 3505.55 737.478  58
   3  -9  -2 3495.33 704.096  55
  -3  -9   1 921.865 419.600  34
  -3   9   1 1085.44 395.455  41
   3  -9  -1 639.590 522.650  34
   3  -9  -1 1187.31 399.952  62
  -3   9   1 1345.34 446.067  60
   3   9  -1 1891.79 434.594  74
   3   9  -1 1314.97 434.565  60
   3   9  -1 1501.91 455.932  43
   3  -9  -1 771.400 369.201  55
  -3   9   0 10621.6 1067.29  41
   3  -9   0 9435.32 1396.92  34
   3  -9   0 10610.9 1122.66  62
   3  -9   0 10898.1 1117.91  64
   3   9   0 11960.3 1173.52  74
   3   9   0 10309.4 1077.49  60
   3   9   0 11844.8 1157.16  43
  -3   9  -1 3630.35 698.554  39
  -3   9  -1 4619.30 762.391  41
   3  -9   1 2312.08 707.601  34
   3  -9   1 3265.56 631.424  62
   3  -9   1 3608.61 690.022  64
   3   9   1 3752.58 655.017  74
   3   9   1 3696.72 661.946  43
  -3   9  -2 1170.03 444.119  39
  -3   9  -2 1013.12 444.548  41
   3  -9   2 390.996 315.811  34
   3   9   2 974.266 347.240  41
   3  -9   2 856.287 540.528  62
   3  -9   2 312.546 274.021  64
   3   9   2 1033.49 352.621  74
   3  -9   2 626.213 416.965  48
  -3   9  -3 1020.12 374.277  39
   3   9   3 1180.64 397.351  41
  -3   9  -3 652.436 293.297  41
   3  -9   3 569.509 341.370  34
   3  -9   3 233.030 306.454  62
   3  -9   3 1227.73 470.166  64
   3   9   3 1226.24 358.656  74
   3  -9   3 1464.26 465.643  48
  -3   9  -4 1345.15 499.509  39
   3   9   4 732.778 274.455  41
  -3   9  -4 593.309 271.552  41
   3  -9   4 870.074 395.518  62
   3   9   4 1075.64 360.136  74
   3  -9   4 1100.62 390.593  64
   3  -9   4 1147.41 392.748  48
  -3   9  -5 16881.0 1399.81  39
   3   9   5 18364.4 1381.39  41
  -3   9  -5 15524.0 1292.30  41
   3  -9   5 17008.1 1390.20  62
   3  -9   5 16023.0 1370.26  64
   3   9   5 15951.3 1335.75  74
  -3   9  -6 10129.5 1065.54  39
   3   9   6 9603.26 962.943  41
  -3   9  -6 8793.13 910.277  41
   3  -9   6 8194.70 939.963  64
   3   9   6 10029.0 1051.36  74
   3  -9   6 9659.57 1036.26  62
  -3   9  -7-1.69591 247.346  39
   3  -9   7 425.285 340.547  62
   3  -9   7-232.494 214.379  64
   3   9   7 337.343 222.049  74
   3   9   7 232.453 165.698  42
  -3   9  -8 993.959 351.386  39
  -3  -9  -8 442.381 273.750  70
   3  -9   8 1145.08 379.075  62
   3   9   8 1001.98 328.949  74
  -3   9  -8 573.704 224.430  51
   3   9   8 725.769 277.826  42
  -3   9  -9 3275.08 530.589  39
  -3  -9  -9 2362.61 539.369  70
   3  -9   9 2761.73 500.739  62
   3   9   9 3679.08 545.487  74
  -3  -9  -9 3862.95 641.382  53
  -3   9  -9 3610.50 528.646  51
   3   9   9 3786.49 541.903  42
  -3   9 -10 2110.51 435.221  39
   3  -9  10 1403.26 303.144  62
  -3  -9 -10 1990.76 441.365  53
  -3   9 -10 1402.91 318.510  51
   3   9  10 2330.83 397.477  42
   3  -9  10 1901.41 419.024  48
  -3   9 -11 8293.51 720.940  39
  -3  -9 -11 7246.37 744.213  53
   3   9  11 9600.26 729.948  42
  -3   9 -11 7467.47 647.998  51
   3  -9  11 7750.23 701.587  48
   3   9  12 37.1226 105.586  42
   3  -9  12 173.298 153.516  48
   3  10 -10 12939.6 871.060  74
  -3 -10  10 12398.7 810.660  50
  -3  10  10 11637.5 748.930  42
   3  10 -10 11817.7 794.133  51
   3 -10 -10 9986.99 801.702  54
   3 -10  -9 288.753 227.765  70
  -3  10   9 604.376 227.700  42
   3  10  -9 122.256 137.497  51
  -3 -10   9 434.752 201.800  50
   3 -10  -9-208.755 241.947  54
  -3  10   8 2420.34 378.280  41
   3 -10  -8 1670.42 357.727  70
   3 -10  -8 2933.35 511.857  54
  -3 -10   8 3152.77 489.111  50
  -3  10   8 2728.89 428.540  42
   3  10  -8 2746.86 499.647  51
  -3  10   7 1025.66 309.072  41
   3 -10  -7-4.21841 183.871  70
   3 -10  -7 855.565 308.214  58
   3  10  -7 1351.83 399.233  51
  -3  10   7 1400.28 358.885  42
  -3  10   6 3918.19 566.014  41
   3 -10  -6 3293.39 644.964  58
   3  10  -6 4330.78 659.476  74
   3  10  -6 4284.51 650.095  51
  -3  10   6 3707.19 554.333  42
  -3  10   5-66.6880 183.119  42
  -3  10   5-83.3138 254.873  41
   3 -10  -5 228.613 219.246  63
   3 -10  -5 152.921 360.800  58
   3  10  -5 903.680 388.429  74
   3  10  -5 567.198 396.636  51
   3 -10  -5 477.476 242.639  55
  -3  10   4 11057.5 1013.68  41
   3 -10  -4 11900.0 1178.75  58
   3 -10  -4 9400.64 1009.05  63
   3  10  -4 11856.2 1077.56  74
   3  10  -4 12449.5 1132.40  51
   3 -10  -4 10988.7 1107.70  55
  -3  10   3 2203.97 515.015  41
   3  10  -3 1468.82 425.949  74
   3  10  -3 1237.02 374.168  60
   3  10  -3 1345.38 416.308  43
   3 -10  -3 749.407 356.126  58
   3 -10  -3 946.276 401.087  55
  -3  10   2 1514.40 386.827  41
   3  10  -2 1308.17 406.338  74
   3  10  -2 1414.10 402.143  60
   3 -10  -2 1142.73 457.836  58
   3  10  -2 981.559 349.798  43
   3 -10  -2 1674.18 542.985  55
  -3  10   1 2110.47 511.787  41
  -3  10   1 1704.91 402.851  60
   3  10  -1 2341.13 534.466  74
   3  10  -1 2232.24 524.635  43
   3 -10  -1 2475.89 581.571  58
   3 -10  -1 1592.15 431.589  55
  -3  10   0 4905.57 712.403  41
  -3  10   0 4126.72 620.851  60
   3 -10   0 4596.52 736.810  62
   3  10   0 4411.04 694.778  74
   3 -10   0 4520.04 742.939  58
  -3  10  -1 284.455 313.572  41
   3 -10   1 66.2672 289.398  62
  -3  10  -1 52.7743 219.327  60
   3  10   1 115.016 215.567  74
  -3  10  -2 9453.61 997.637  41
   3 -10   2 10009.1 1054.60  62
   3 -10   2 10282.1 1048.24  64
   3  10   2 10313.8 1037.97  74
  -3  10  -3 117.003 194.225  41
   3  10   3-208.183 259.594  41
   3 -10   3-87.0805 259.311  62
   3 -10   3 208.035 299.827  64
   3  10   3 289.744 261.853  74
   3 -10   3-363.501 298.115  48
  -3  10  -4 4194.68 671.119  39
   3  10   4 3441.03 557.508  41
  -3  10  -4 3867.45 613.981  41
   3 -10   4 3062.37 569.925  62
   3 -10   4 3469.75 628.692  64
   3  10   4 3759.00 648.357  74
   3 -10   4 3709.68 607.840  48
  -3  10  -5 3172.12 570.525  39
  -3  10  -5 2311.53 477.471  41
   3 -10   5 3292.13 652.072  62
   3 -10   5 2408.93 472.768  64
   3  10   5 2779.55 532.313  74
   3 -10   5 1752.26 435.051  48
  -3 -10  -5 2010.42 427.772  55
  -3  10  -6 1086.98 348.822  39
   3 -10   6 618.606 355.927  62
   3  10   6 748.563 293.939  74
   3 -10   6 914.123 294.995  48
  -3  10  -7 4359.21 599.313  39
   3 -10   7 3786.56 588.502  62
   3  10   7 3857.24 551.492  74
   3 -10   7 4400.75 612.126  48
  -3  10  -8 235.122 174.998  39
   3 -10   8 401.384 235.926  62
  -3 -10  -8-399.206 259.920  70
   3  10   8 242.943 185.864  74
  -3 -10  -8-530.477 357.520  53
   3 -10   8 501.911 261.130  48
  -3  10  -9 2425.32 405.561  39
   3 -10   9 1837.50 313.734  62
  -3 -10  -9 1898.95 400.149  70
  -3 -10  -9 2406.14 443.826  53
   3 -10   9 2275.67 394.450  48
   3  10   9 1834.42 299.306  42
   3 -10  10 5856.50 552.039  48
  -3 -11   8 20.9314 120.401  64
   3 -11  -8-104.601 136.662  54
  -3  11   7 439.698 175.338  41
  -3 -11   7 90.5576 176.414  64
   3  11  -7 447.357 239.854  74
   3 -11  -7 312.717 162.190  54
  -3  11   6 2921.31 403.566  41
  -3 -11   6 3005.57 459.281  64
   3  11  -6 3678.71 525.105  74
   3 -11  -6 2868.89 463.006  54
  -3  11   5 588.700 248.226  41
  -3 -11   5 1018.17 329.084  64
   3  11  -5 558.620 273.808  74
   3 -11  -5-6.13780 236.648  58
  -3  11   4 820.101 257.595  41
   3  11  -4 382.336 188.605  74
   3 -11  -4 259.489 234.819  58
   3 -11  -4 225.109 222.940  63
  -3  11   3 115.671 241.260  41
   3 -11  -3 291.603 246.024  58
  -3 -11   3 210.686 212.613  64
   3 -11  -3-177.862 187.287  63
   3  11  -3-53.3923 212.435  74
  -3  11   2 1868.32 411.954  41
   3 -11  -2 1789.61 399.526  63
  -3 -11   2 1683.56 401.674  64
   3  11  -2 1244.32 379.411  74
   3 -11  -2 1050.64 322.854  55
   3 -11  -2 1048.22 347.986  58
  -3  11   1 458.460 193.910  41
  -3  11   1 323.633 141.355  60
   3  11  -1 406.754 257.797  74
   3 -11  -1-205.465 255.984  58
  -3  11   0 205.096 187.964  41
  -3  11   0 179.598 179.676  60
   3  11   0-242.622 251.112  74
   3 -11   0 339.707 322.417  58
  -3  11  -1 146.032 182.708  41
  -3  11  -1 400.338 234.049  60
   3  11   1 189.527 183.973  74
   3 -11   1 64.2743 231.928  58
  -3  11  -2 4475.59 569.041  41
  -3  11  -2 4430.56 550.219  60
   3  11   2 3917.81 592.542  74
   3 -11   2 4387.42 635.134  58
  -3  11  -3-315.965 240.438  41
   3 -11   3-379.818 307.021  62
  -3  11  -3-4.57161 180.019  60
   3  11   3 491.103 245.705  74
  -3 -11  -3-33.4219 230.357  55
   3 -11   3-483.029 254.871  58
  -3  11  -4 771.563 251.354  41
   3 -11   4 1018.35 266.288  62
  -3  11  -4 1057.90 296.254  60
   3  11   4 1012.40 280.464  74
   3 -11   4 725.128 252.452  58
  -3 -11  -4 704.285 256.482  55
   3 -11   5 511.989 255.563  62
  -3  11  -5 968.754 249.106  60
   3  11   5 1216.04 310.542  74
  -3 -11  -5 1514.15 344.207  55
   3 -11   5 649.768 223.505  48
   3 -11   6 1019.60 275.668  62
  -3 -11  -6 1601.21 378.942  70
  -3  11  -6 777.542 199.341  60
   3  11   6 1175.10 263.739  74
   3 -11   6 1185.46 290.588  48
   3 -11   7 196.638 175.136  62
  -3  11  -7-131.503 159.229  60
  -3 -11  -7 74.1718 152.527  53
  -3  12   3 142.913 125.222  41
  -3  12   2 1013.77 246.733  41
   3  12  -2 808.355 225.110  74
  -3  12   1 1061.33 225.377  41
   3 -12  -1 1289.95 270.629  63
   3  12  -1 1366.45 286.773  74
  -3  12   0 18.8683 132.761  41
   3 -12   0 166.292 122.553  63
   3  12   0-199.275 201.278  74
  -3 -12   0 220.572 190.100  55
   3 -12   1 11.5554 159.363  63
   3  12   1-1.17817 131.965  74
  -3 -12  -1 268.642 186.886  55
   3 -12   2 1905.86 343.302  63
   3  12   2 2602.66 358.581  74
  -4   0  18 844.725 213.718  66
   4   0 -17 478.855 274.961  70
  -4   0  17 86.1452 171.644  66
  -4   0  17-142.156 194.119  68
  -4   0  17-186.828 238.044  47
   4   0 -16 35946.1 1897.77  70
  -4   0  16 34845.6 1755.96  66
  -4   0  16 34673.9 1729.31  47
   4   0 -15-336.514 409.763  70
  -4   0  15-90.9617 257.440  66
  -4   0  15-167.174 247.403  47
   4   0 -15 19.9311 272.446  54
  -4   0  14 7654.30 939.872  66
   4   0 -14 8589.16 1046.07  70
   4   0 -14 8192.96 939.453  54
  -4   0  14 7128.98 900.574  47
   4   0 -13 716.970 434.008  70
  -4   0  13 93.8204 259.637  66
  -4   0  13 129.406 191.878  71
   4   0 -13 254.198 207.431  54
   4   0 -12 15257.8 1661.56  22
   4   0 -12 16873.4 1511.43  70
  -4   0  12 14074.3 1239.61  71
   4   0 -12 15550.2 1372.95  54
   4   0 -11-65.2739 322.985  22
  -4   0  11 25.8367 277.938  26
  -4   0  11 393.808 418.480  25
  -4   0  11-313.073 219.418  71
   4   0 -11-102.532 254.170  70
   4   0 -11-192.259 217.733  54
   4   0 -10 7903.75 1150.74  22
  -4   0  10 8373.58 1133.97  25
   4   0  -9 380.370 257.014  22
  -4   0   9 436.702 379.385  25
  -4   0   9-32.6387 389.660  31
   4   0  -8 116828. 4063.41  22
  -4   0   8 110882. 3877.41  25
  -4   0   8 109431. 3891.22  31
   4   0  -7-31.4933 232.214  22
  -4   0   7 337.839 356.064  14
  -4   0   7 139.310 287.959  31
   4   0  -6 4309.12 667.823  22
  -4   0   6 4241.01 687.162  14
  -4   0   6 4641.34 706.357  31
  -4   0   5 154.036 211.148  23
   4   0  -5 319.096 336.040  17
   4   0  -5-339.130 270.048  22
  -4   0   5-326.793 220.973  16
  -4   0   5-123.116 249.362  14
  -4   0   5 227.387 260.668  31
  -4   0   5-184.665 186.514  32
  -4   0   4 3878.02 571.538  23
   4   0  -4 3290.72 590.119  17
   4   0  -4 3815.65 571.569  22
  -4   0   4 3902.27 591.198  16
  -4   0   4 3241.73 522.416  32
  -4   0   3-58.7897 212.111  23
   4   0  -3 212.344 213.976  17
   4   0  -3 458.460 240.727  22
  -4   0   3 190.884 175.110  16
  -4   0   3-42.3679 126.366   8
  -4   0   3-34.3648 234.583  13
  -4   0   3 101.816 175.181  32
  -4   0   2 120126. 3161.35  11
   4   0  -2 134119. 3374.19  22
  -4   0   2 95999.1 5609.06   2
  -4   0   2 120981. 2999.68   8
  -4   0   2 136145. 3505.30  13
   4   0  -2 138530. 3492.91  17
   4   0  -2 103533. 5672.86   3
  -4   0   2 112113. 3206.52  36
  -4   0   2 130680. 3472.97  32
   4   0  -1-5.44768 341.414   3
   4   0  -1 11.3834 204.717  17
   4   0  -1-64.7177 152.413  22
  -4   0   1 122.267 170.984  11
  -4   0   1 78.5296 167.360  13
  -4   0   1-85.5553 176.838  37
  -4   0   0 195805. 4439.17  11
   4   0   0 200280. 4267.60  17
  -4   0  -1-86.5196 269.567  11
   4   0   1-121.134 209.960  22
   4   0   1-285.106 259.842  17
  -4   0  -1-15.1135 156.210  20
   4   0   1 197.215 252.360  18
[truncated: 328,298 more chars]
